# Supplementary material for: Stepwise emergence of recombination suppression precedes fissiparous asexuality in the planarian Schmidtea mediterranea
Source: Nat Commun. 2026 Jun 26;17:5588. doi: 10.1038/s41467-026-74605-9 (PMC13309565; doi:10.1038/s41467-026-74605-9)
Supplement: Supplementary file 4 — Supplementary Dataset 1 [file 41467_2026_74605_MOESM4_ESM.xlsx]

## Sheet: ﻿Supplementary Data 1
﻿Supplementary Data 1. Monomer representatives of tandem and pericentromeric repeats. Sequence and monomer length for abundant tandem repeats and pericentromeric repeats, including observed FISH staining patterns.
repeat name: Name assigned to the repeat in the gff annotation file staining pattern: observed staining pattern in FISH length: monomer length sequence: representative monomer sequence
repeat name	staining pattern	length	sequence
CEN-SmedSat1_158	Chr1, Chr2, Chr3	158	AAGATTATGAAAACAAATAAAAATTGACAAAGATACAAGCCTATAAAGTTTC
CEN-SmedSat2_159	Chr3, Chr4 pericentromere	159	CGGAAAAATAAAAAAAATTAAAATTGACAGAGATACAAGCCTAAAAAAAGAAA
CL66_TR_1_x_424nt	Chr4 centromere	424	CAAATAAACCATTTGTTTCAGGATAAGAATAAATAATTTGTTCTTAAGTAAGTCTTTACATTCGATTTTACCGTATTTTCGATTATGAATATTGAATTATCATAATCTGATAAGAGGTGTAGAATTGAAAGGTATTTAAATGTACATTACAATCTTATATTGTAACAAAATGGAAAGAAGTTGATAACTTTGAATAAAAATATGTATTTTCAATGTAGTTATTCATTGTGAAAATATATTCTACTATTCGTTCAAATGAAAGATTACAAAAAACAGATAACACTTATTTTGATATTATTTGTTCAAGCATTATTCTGTACGTTTAAAATAAGATTGAAATCATTTGGTTAATGATACAGTTAAATCATTAGATAACACATTTCGTTATTATTTCTTCAC…
CL73_TR_1_x_544nt	Chr3 centromere	544	AGATTTGATATTTCCATATTGAAGTAGTTTATTTGATCAATGAAACAGCTATTTTATGAAACGGTTAATTTGTAAGGCATATTAAGGATAATAATTGAATCACAATTGCTTATTATTGTTTCGTCGAATCGCAACCAGTTTGTTTAGTTACACTGAAAGTAACATTTCAACTATTGATAGATTTCAGCAAATTGTTTTTTATTGATATGGAAGTGAAAATATGTCAAAACCTTTTACACAACTTTATGTGAAACGTCGGCTTCATAGTTTGCTAATGAAGAATATTAATGACAATCAATGAATAAATTCTTATGAAAATTACGTATTGAATTGAATAAAGTTCTTTAGGGTTTATTTCATATATCTCATTTATGTAACCTTGAATGATAGTTATTTTTA…
CL75_TR_1_x_693nt	Chr1 centromere	693	ATCCGAACATTTACAAATGTCTAATGTTATTATTGGATTATTTAACGCTGAACACTTGAATTTGAGTTGAATATAATGTTGATTCGATAATTCTACATTTGCGATGTATTGAATGCAGAGATATTATTTTATATTTGAATATAAGCAAAAGAAATACTTGAATTAAAATAATAATTGAATGAAATTTATGTTTAACACGTTCAATAGCGAGATATTGAATGCAAAGTAATATTTTGTATTTTTGATGAGAAAACGTAGATTAGTGATATTTGTTTTTTAATTTTAAATACATTAAGATTACTTTGTTTAGGTGATCACGCAAAAATGAAAAATGAAATGTGTTTTATGTTATGTGGTGACATTTACTATTCGTATGATATCAATGATATGATTTCTGAT…
CL79_TR_1_x_766nt	Chr2 centromere	766	AATGTGAAATACAATAATTTGTGCTTGTAATAATTTGTGGTGTAGATGTTCTAACGAGAGTATCTATGTTTCTGAGTAAGTTTCTTTTTAAGTATTATGTTTTAGCAATAATATTTAAGTCAATAATGAATTTTAGATACAGCTATGTTGATGACAACATATTGGATGAATATAAAAGAATAGAAGTTGTTATTTCGTATGATCAGAGATTTGATAAGAAAAGATTTTAAACAGTTCTGAAAGTTTAATACAAATGCAATCATTTATAGTTTGATGAATAATGCGATAATGAAAGGGTTATTAAACGATAGTCGATGTAAATATTTATAGTTTTGAGTATACTTCACTGTATGAATAATGTATATTTTTGTTTCAATCTAAAGAATTTATTATATATTA…
