# Supplementary material for: Stepwise emergence of recombination suppression precedes fissiparous asexuality in the planarian Schmidtea mediterranea
Source: Nat Commun. 2026 Jun 26;17:5588. doi: 10.1038/s41467-026-74605-9 (PMC13309565; doi:10.1038/s41467-026-74605-9)
Supplement: Supplementary file 5 — Supplementary Dataset 2 [file 41467_2026_74605_MOESM5_ESM.xlsx]

## Sheet: ﻿Supplementary Data 2
﻿Supplementary Data 2. Oligonucleotides for FISH experiments. Primers and oligo-FISH probes used in this study, including sequence, length, melting temperature (Tm), and expected PCR product size.
Oligonucletide	Sequence 5’-3’	Length	Tm*	PCR product size
			°C
Smed_CL66F	AGAGGTGTAGAATTGAAAGGT	21	55.5	424 bp
Smed_CL66R	ACGGTAAAATCGAATGTAAAGA	22	54.8
Smed_CL73F	CGTCGGCTTCATAGTTTGCT	20	56.9	544 bp
Smed_CL73R	AGTGTTCCTGATATGAACCGT	20	57.9
Smed_CL75F	ACGCTGAACACTTGAATTTGA	21	57.5	693 bp
Smed_CL75R	AGTGTTCCTGATATGAACCGT	21	57.9
Smed_CL79F	TGTGGTGTAGATGTTCTAACGAG	23	58.6	766 bp
Smed_CL79R	ACTCATCGAAGCTCTGTAAACT	22	57.5
CEN-SmedSat1_158	[FAM]AAGATTATGAAAACAAATAAAAATTGACAAAGATACAAGCCTATAAAGTTTC	52	61.4	-
CEN-SmedSat2_159	[TAMRA]CGGAAAAATAAAAAAAATTAAAATTGACAGAGATACAAGCCTAAAAAAAGAAA	53	61.5	-
* - melting temperature
