# Supplementary material for: Stepwise emergence of recombination suppression precedes fissiparous asexuality in the planarian Schmidtea mediterranea
Source: Nat Commun. 2026 Jun 26;17:5588. doi: 10.1038/s41467-026-74605-9 (PMC13309565; doi:10.1038/s41467-026-74605-9)
Supplement: Supplementary file 6 — Supplementary Dataset 3 [file 41467_2026_74605_MOESM6_ESM.xlsx]

## Sheet: ﻿Supplementary Data 3
﻿Supplementary Data 3.Functional and homology annotation of the schMedS3 reference. Detailed annotations for the schMedS3 haplotype 1 reference, including InterPro domains, eggNOG descriptions, Gene Ontology (GO) terms, and transmembrane domain predictions.
gene_id: gene ID. transcript_id: transcript ID. previous_gene_id: gene ID in the annotations of Ivankovic et al. 2024. gene_type: Classification into high-confidence (hconf) or other seqnames: Chromosome start: Genomic start position end: Genomic end position strand: Gene strand reference_protein_length: Length of the protein sequence based on a reference annotation. reference_coding_potential: I…
gene_id	transcript_id	previous_gene_id	gene_type	seqnames	start	end	strand	reference_protein_length	reference_coding_potential	permissive_protein_length	permissive_coding_potential	transcript_length	cds_length	exon_number	CDS_completeness	published_transcripts	ipr_desc	eggNOG_Description	ipr_id	ipr_go_terms	phobius_transmembrane	Gene3D	PANTHER	ProSiteProfiles	SUPERFAMILY	Pfam	Coils	CDD	MobiDBLite	ProSitePatterns	SMART	PRINTS	eggNOG_OGs	eggNOG_COG_category	eggNOG_Preferred_name	eggNOG_KEGG_ko	eggNOG_GOs	KOG	Posada_name	Posada_module	GOs_eggNOG_InterPro_union	display_name	schMedS3h2_N_hits	schMedS3h2_min_1_complete	schMedS3h2_hconf_homologs	schMedS3h2_hconf_annotations	schMedS3h2_other_homologs	schMedS3h2_other_annotations
S3h1G0000001	S3h1T0000001.1	h1SMcG0000001	other	chr1_h1	38305	38992	+	195	coding	195	coding	688	588	1	complete																		2BQ87@1|root,2S1TK@2759|Eukaryota,3A5HK@33154|Opisthokonta,3BSDN@33208|Metazoa,3D8Q1@33213|Bilateria,42030@6656|Arthropoda,3SNIF@50557|Insecta					2S1TK	-	m45		S3h1G0000001	1	NO	h2SMcT0000001.1	h2SMcT0000001.1|partial(k) introns|100 qcov|100 ident|S3h1T0000001.1|perfect_match|1 ident|1 qcov|1 tcov
S3h1G0000002	S3h1T0000002.1	h1SMnG0000001	other	chr1_h1	77217	78219	-		non-coding	53	coding	1003	0	1	5_prime_incomplete																								-	NA		S3h1G0000002
S3h1G0000003	S3h1T0000003.1	h1SMcG0000002	other	chr1_h1	79507	82094	-	640	coding	640	coding	2588	1923	1	5_prime_incomplete			K02A2.6-like			CYTOPLASMIC_DOMAIN;NON_CYTOPLASMIC_DOMAIN;TRANSMEMBRANE	G3DSA:2.30.30.850:NA;G3DSA:3.30.420.10:NA	PTHR24559:TRANSPOSON TY3-I GAG-POL POLYPROTEIN;PTHR24559:SF375:RETROVIRUS-RELATED POL POLYPROTEIN FROM TRANSPOSON GYPSY-LIKE PROTEIN	PS50994:Integrase catalytic domain profile.	SSF53098:Ribonuclease H-like								COG2801@1|root,KOG1721@1|root,KOG0017@2759|Eukaryota,KOG1721@2759|Eukaryota,38F42@33154|Opisthokonta,3BA5H@33208|Metazoa	OU				KOG0017,KOG1721	-	NA		S3h1G0000003	5	NO	h2SMcT0000004.1;h2SMcT0003870.1;h2SMcT0004421.1	h2SMcT0000004.1|partial(k) introns|100 qcov|100 ident|S3h1T0000003.1|match|1 ident|0.991 qcov|1 tcov;h2SMcT0003870.1|partial(c) introns|100 qcov|99.6 ident|S3h1T0000003.1|partial_in_query|0.998 ident|1 qcov|0.474 tcov;h2SMcT0004421.1|partial(o) introns|100 qcov|98.3 ident|S3h1T0000003.1|partial_in_query|0.995 ident|1 qcov|0.34 tcov	h2SMnT0003943.1;h2SMnT0008319.1	h2SMnT0003943.1|partial(c) introns|100 qcov|99.4 ident|no cds match;h2SMnT0008319.1|partial(o) introns|100 qcov|98.9 ident|no cds match
S3h1G0000004	S3h1T0000004.1	liftover_schMedS3h2__h2SMcT0000003.1__chr1_h1-93718-156903		chr1_h1	93719	156903	+		non-coding	361	coding	1170	0	2	5_prime_incomplete																											S3h1G0000004	3	YES			h2SMcT0000003.1;h2SMcT0000003.1;h2SMcT0015721.1	h2SMcT0000003.1|complete introns|100 qcov|100 ident|no cds match;h2SMcT0000003.1|partial(o) introns|100 qcov|100 ident|no cds match;h2SMcT0015721.1|partial(e) introns|98.2 qcov|96 ident|no cds match
S3h1G0000005	S3h1T0000005.1	h1SMcG0000003	other	chr1_h1	258238	258804	+	188	coding	188	coding	567	564	1	5_prime_incomplete			Ribonuclease H protein			NON_CYTOPLASMIC_DOMAIN;CYTOPLASMIC_DOMAIN;TRANSMEMBRANE	G3DSA:3.30.70.270:NA		PS50878:Reverse transcriptase (RT) catalytic domain profile.	SSF56672:DNA/RNA polymerases	PF00078:Reverse transcriptase (RNA-dependent DNA polymerase)							KOG1075@1|root,KOG1075@2759|Eukaryota,39XQM@33154|Opisthokonta,3BF2R@33208|Metazoa,3D30T@33213|Bilateria,40R7F@6231|Nematoda,1M8BR@119089|Chromadorea,4112S@6236|Rhabditida	S				KOG1075	-	NA		S3h1G0000005
S3h1G0000006	S3h1T0000006.1	h1SMnG0000002	other	chr1_h1	259213	290587	-		non-coding		non-coding	216	0	2	5_prime_incomplete																								-	m32		S3h1G0000006	2	YES			h2SMcT0000006.1;h2SMnT0000001.1	h2SMcT0000006.1|partial(i) introns|100 qcov|100 ident|no cds match;h2SMnT0000001.1|complete introns|100 qcov|100 ident|no cds match
S3h1G0000007	S3h1T0000007.1	h1SMnG0000003	other	chr1_h1	261206	262877	-		non-coding	62	coding	1672	0	1	5_prime_incomplete																								-	NA		S3h1G0000007	1	NO			h2SMnT0000002.1	h2SMnT0000002.1|partial(c) introns|100 qcov|100 ident|no cds match
S3h1G0000008	S3h1T0000008.1	h1SMcG0000004	other	chr1_h1	270336	272328	-	147	coding	147	coding	1993	444	1	complete						TRANSMEMBRANE;SIGNAL_PEPTIDE_H_REGION;SIGNAL_PEPTIDE_C_REGION;TRANSMEMBRANE;CYTOPLASMIC_DOMAIN;SIGNAL_PEPTIDE_N_REGION;CYTOPLASMIC_DOMAIN;TRANSMEMBRANE;NON_CYTOPLASMIC_DOMAIN;SIGNAL_PEPTIDE;NON_CYTOPLASMIC_DOMAIN																		-	NA		S3h1G0000008
S3h1G0000009	S3h1T0000009.1	h1SMcG0000005	other	chr1_h1	279805	281016	+	403	coding	403	coding	1212	1209	1	5_prime_incomplete						TRANSMEMBRANE;CYTOPLASMIC_DOMAIN;NON_CYTOPLASMIC_DOMAIN																		-	NA		S3h1G0000009
S3h1G0000010	S3h1T0000010.1	h1SMcG0000006	other	chr1_h1	285091	288185	+	238	coding	238	coding	3095	717	1	complete												Coil:Coil;Coil:Coil;Coil:Coil												-	m01		S3h1G0000010	2	NO	h2SMcT0000007.1	h2SMcT0000007.1|partial(c) introns|100 qcov|100 ident|S3h1T0000010.1|perfect_match|1 ident|1 qcov|1 tcov	h2SMcT0008510.1	h2SMcT0008510.1|partial(c) introns|100 qcov|98.6 ident|no cds match
S3h1G0000011	S3h1T0000011.1	h1SMnG0000004	other	chr1_h1	288950	289162	-		non-coding	60	coding	213	0	1	5_prime_incomplete																								-	m32		S3h1G0000011	1	NO			h2SMnT0000002.1	h2SMnT0000002.1|partial(k) introns|92.9 qcov|99.9 ident|no cds match
S3h1G0000012	S3h1T0000012.1	h1SMcG0000007	other	chr1_h1	348490	349621	-	198	coding	198	coding	1132	597	1	complete																								-	NA		S3h1G0000012
S3h1G0000013	S3h1T0000013.1	h1SMnG0000005	other	chr1_h1	362340	364082	-		non-coding	45	coding	1160	0	2	5_prime_incomplete																								-	NA		S3h1G0000013	1	YES			h2SMnT0000004.1	h2SMnT0000004.1|complete introns|100 qcov|100 ident|no cds match
S3h1G0000014	S3h1T0000014.1	h1SMcG0000008	hconf	chr1_h1	370155	371723	+	383	coding	383	coding	1357	1152	5	complete			Zinc-binding domain present in Lin-11, Isl-1, Mec-3.				G3DSA:2.10.110.10:Cysteine Rich Protein;G3DSA:1.10.10.60:NA;G3DSA:2.10.110.10:Cysteine Rich Protein	PTHR24204:SF8:TAILUP, ISOFORM A;PTHR24204:INSULIN GENE ENHANCER PROTEIN	PS50071:'Homeobox' domain profile.;PS50023:LIM domain profile.	SSF46689:Homeodomain-like	PF00046:Homeodomain;PF00412:LIM domain		cd00086:homeodomain	mobidb-lite:consensus disorder prediction;mobidb-lite:consensus disorder prediction;mobidb-lite:consensus disorder prediction;mobidb-lite:consensus disorder prediction	PS00478:LIM zinc-binding domain signature.	SM00389:HOX_1;SM00132:lim_4;SM00132:lim_4		KOG0490@1|root,KOG0490@2759|Eukaryota,38CUX@33154|Opisthokonta,3BAXJ@33208|Metazoa,3CVQM@33213|Bilateria,41UWI@6656|Arthropoda,3SIHZ@50557|Insecta,46GQH@7399|Hymenoptera	K	ISL1	ko:K09370,ko:K18492	GO:0000003,GO:0000122,GO:0000904,GO:0000978,GO:0000980,GO:0000982,GO:0001012,GO:0001077,GO:0001085,GO:0001102,GO:0001158,GO:0001228,GO:0001700,GO:0001755,GO:0001944,GO:0002119,GO:0002520,GO:0003007,GO:0003139,GO:0003148,GO:0003151,GO:0003156,GO:0003197,GO:0003203,GO:0003209,GO:0003215,GO:0003229,GO:0003230,GO:0003231,GO:0003266,GO:0003283,GO:0003309,GO:0003310,GO:0003311,GO:0003322,GO:0003323,GO:…	KOG0490	isl-2	NA	GO:0000003,GO:0000122,GO:0000904,GO:0000978,GO:0000980,GO:0000982,GO:0001012,GO:0001077,GO:0001085,GO:0001102,GO:0001158,GO:0001228,GO:0001700,GO:0001755,GO:0001944,GO:0002119,GO:0002520,GO:0003007,GO:0003139,GO:0003148,GO:0003151,GO:0003156,GO:0003197,GO:0003203,GO:0003209,GO:0003215,GO:0003229,GO:0003230,GO:0003231,GO:0003266,GO:0003283,GO:0003309,GO:0003310,GO:0003311,GO:0003322,GO:0003323,GO:…	S3h1G0000014:ISL1	2	YES	h2SMcT0000008.1;h2SMcT0000008.2	h2SMcT0000008.1|complete introns|100 qcov|100 ident|S3h1T0000014.1|perfect_match|1 ident|1 qcov|1 tcov;h2SMcT0000008.2|complete introns|100 qcov|100 ident|S3h1T0000014.2|perfect_match|1 ident|1 qcov|1 tcov
S3h1G0000015	S3h1T0000015.3	h1SMnG0000006	hconf	chr1_h1	378779	384851	+	499	coding	499	coding	1851	1500	8	5_prime_incomplete			negative regulation of cell cycle arrest				G3DSA:1.20.5.110:NA;G3DSA:3.10.20.90:NA	PTHR22738:RASSF;PTHR22738:SF10:RASSF (RAS-ASSOCIATION DOMAIN FAMILY) HOMOLOG	PS50951:SARAH domain profile.;PS50200:Ras-associating (RA) domain profile.	SSF54236:Ubiquitin-like	PF00788:Ras association (RalGDS/AF-6) domain;PF16517:Novel Ras effector 1 C-terminal SARAH (Sav/Rassf/Hpo) domain	Coil:Coil						KOG4239@1|root,KOG4239@2759|Eukaryota,39RE8@33154|Opisthokonta,3BJND@33208|Metazoa,3CTCE@33213|Bilateria	T	RASSF1	ko:K08015,ko:K09850	GO:0000922,GO:0005622,GO:0005623,GO:0005634,GO:0005815,GO:0005819,GO:0006974,GO:0007049,GO:0007050,GO:0007154,GO:0007265,GO:0008270,GO:0010948,GO:0015630,GO:0022402,GO:0023052,GO:0031323,GO:0031325,GO:0031398,GO:0032268,GO:0032270,GO:0042802,GO:0044422,GO:0044424,GO:0044430,GO:0044446,GO:0044464,GO:0045787,GO:0046982,GO:0047485,GO:0050821,GO:0051171,GO:0051173,GO:0071156,GO:0071157	KOG4239	-	m03	GO:0000922,GO:0005622,GO:0005623,GO:0005634,GO:0005815,GO:0005819,GO:0006974,GO:0007049,GO:0007050,GO:0007154,GO:0007265,GO:0008270,GO:0010948,GO:0015630,GO:0022402,GO:0023052,GO:0031323,GO:0031325,GO:0031398,GO:0032268,GO:0032270,GO:0042802,GO:0044422,GO:0044424,GO:0044430,GO:0044446,GO:0044464,GO:0045787,GO:0046982,GO:0047485,GO:0050821,GO:0051171,GO:0051173,GO:0071156,GO:0071157	S3h1G0000015:RASSF1	3	YES	h2SMcT0000009.1;h2SMcT0000009.2	h2SMcT0000009.1|complete introns|100 qcov|100 ident|S3h1T0000015.2|perfect_match|1 ident|1 qcov|1 tcov;h2SMcT0000009.2|complete introns|100 qcov|100 ident|S3h1T0000015.3|perfect_match|1 ident|1 qcov|1 tcov	h2SMnT0000005.1	h2SMnT0000005.1|complete introns|100 qcov|100 ident|no cds match
S3h1G0000016	S3h1T0000016.1	h1SMcG0000010	other	chr1_h1	401902	402852	-	124	coding	124	coding	951	375	1	5_prime_incomplete						CYTOPLASMIC_DOMAIN;TRANSMEMBRANE;TRANSMEMBRANE;TRANSMEMBRANE;NON_CYTOPLASMIC_DOMAIN;CYTOPLASMIC_DOMAIN;NON_CYTOPLASMIC_DOMAIN;TRANSMEMBRANE;NON_CYTOPLASMIC_DOMAIN																		-	m24		S3h1G0000016	1	NO	h2SMcT0000010.1	h2SMcT0000010.1|partial(k) introns|100 qcov|100 ident|S3h1T0000016.1|perfect_match|1 ident|1 qcov|1 tcov
S3h1G0000017	S3h1T0000017.1	h1SMcG0000011	hconf	chr1_h1	403978	447032	-	591	coding	591	coding	2052	1776	13	complete	JX010504.1:SHOC2		Leucine Rich repeats (2 copies)				G3DSA:3.80.10.10:Ribonuclease Inhibitor;G3DSA:3.80.10.10:Ribonuclease Inhibitor;G3DSA:3.80.10.10:Ribonuclease Inhibitor;G3DSA:3.80.10.10:Ribonuclease Inhibitor	PTHR45752:SF13:LEUCINE-RICH REPEAT-CONTAINING PROTEIN 58;PTHR45752:SF13:LEUCINE-RICH REPEAT-CONTAINING PROTEIN 58;PTHR45752:SF13:LEUCINE-RICH REPEAT-CONTAINING PROTEIN 58;PTHR45752:SF13:LEUCINE-RICH REPEAT-CONTAINING PROTEIN 58;PTHR45752:LEUCINE-RICH REPEAT-CONTAINING;PTHR45752:LEUCINE-RICH REPEAT-CONTAINING;PTHR45752:LEUCINE-RICH REPEAT-CONTAINING;PTHR45752:LEUCINE-RICH REPEAT-CONTAINING;PTHR457…	PS51450:Leucine-rich repeat profile.;PS51450:Leucine-rich repeat profile.;PS51450:Leucine-rich repeat profile.;PS51450:Leucine-rich repeat profile.;PS51450:Leucine-rich repeat profile.;PS51450:Leucine-rich repeat profile.	SSF52058:L domain-like;SSF52058:L domain-like;SSF52058:L domain-like	PF13855:Leucine rich repeat;PF13855:Leucine rich repeat;PF13855:Leucine rich repeat;PF13855:Leucine rich repeat					SM00369:LRR_typ_2;SM00369:LRR_typ_2;SM00369:LRR_typ_2;SM00369:LRR_typ_2;SM00369:LRR_typ_2;SM00369:LRR_typ_2;SM00369:LRR_typ_2;SM00369:LRR_typ_2;SM00369:LRR_typ_2;SM00369:LRR_typ_2;SM00369:LRR_typ_2;SM00369:LRR_typ_2;SM00365:LRR_sd22_2;SM00365:LRR_sd22_2;SM00365:LRR_sd22_2;SM00365:LRR_sd22_2;SM00365:LRR_sd22_2;SM00364:LRR_bac_2;SM00364:LRR_bac_2;SM00364:LRR_bac_2;SM00364:LRR_bac_2;SM00364:LRR_bac_…		COG4886@1|root,KOG0619@2759|Eukaryota,38C70@33154|Opisthokonta,3BCK5@33208|Metazoa,3CTCV@33213|Bilateria,41VTX@6656|Arthropoda,3SFRR@50557|Insecta,4506G@7147|Diptera,45CVF@7148|Nematocera	S	SHOC2	ko:K19613	GO:0000164,GO:0002119,GO:0005622,GO:0005623,GO:0005634,GO:0005654,GO:0005737,GO:0005829,GO:0005886,GO:0007154,GO:0007265,GO:0007517,GO:0008157,GO:0008543,GO:0010033,GO:0010921,GO:0017016,GO:0019888,GO:0023052,GO:0031267,GO:0031323,GO:0031344,GO:0031399,GO:0031981,GO:0032268,GO:0035304,GO:0040025,GO:0043666,GO:0044344,GO:0044422,GO:0044424,GO:0044428,GO:0044444,GO:0044446,GO:0044464,GO:0046579,GO:…	KOG0619	SHOC2	NA	GO:0000164,GO:0002119,GO:0005622,GO:0005623,GO:0005634,GO:0005654,GO:0005737,GO:0005829,GO:0005886,GO:0007154,GO:0007265,GO:0007517,GO:0008157,GO:0008543,GO:0010033,GO:0010921,GO:0017016,GO:0019888,GO:0023052,GO:0031267,GO:0031323,GO:0031344,GO:0031399,GO:0031981,GO:0032268,GO:0035304,GO:0040025,GO:0043666,GO:0044344,GO:0044422,GO:0044424,GO:0044428,GO:0044444,GO:0044446,GO:0044464,GO:0046579,GO:…	S3h1G0000017:SHOC2	1	YES	h2SMcT0000011.1	h2SMcT0000011.1|complete introns|100 qcov|100 ident|S3h1T0000017.1|perfect_match|1 ident|1 qcov|1 tcov
S3h1G0000018	S3h1T0000018.1	h1SMnG0000007	other	chr1_h1	422534	423469	+		non-coding		non-coding	806	0	3	5_prime_incomplete																								-	NA		S3h1G0000018	1	YES			h2SMnT0000006.1	h2SMnT0000006.1|complete introns|100 qcov|100 ident|no cds match
S3h1G0000019	S3h1T0000019.1	h1SMnG0000008	other	chr1_h1	450376	451031	+		non-coding		non-coding	607	0	2	5_prime_incomplete																								-	NA		S3h1G0000019	1	YES			h2SMnT0000007.1	h2SMnT0000007.1|complete introns|100 qcov|100 ident|no cds match
S3h1G0000020	S3h1T0000020.1	h1SMcG0000012	hconf	chr1_h1	479638	489834	-	180	coding	180	coding	608	543	3	complete			homeobox protein				G3DSA:1.10.10.60:NA	PTHR45664:PROTEIN ZERKNUELLT 1-RELATED	PS50071:'Homeobox' domain profile.	SSF46689:Homeodomain-like	PF00046:Homeodomain		cd00086:homeodomain	mobidb-lite:consensus disorder prediction	PS00027:'Homeobox' domain signature.	SM00389:HOX_1	PR00024:Homeobox signature;PR00024:Homeobox signature;PR00024:Homeobox signature	KOG0489@1|root,KOG0489@2759|Eukaryota,3AAF3@33154|Opisthokonta,3BUIZ@33208|Metazoa,3DAPA@33213|Bilateria,48GP9@7711|Chordata,49HFJ@7742|Vertebrata,4A4UA@7898|Actinopterygii	K		ko:K09303		KOG0489	hox3a	s07		S3h1G0000020	1	YES	h2SMcT0000012.1	h2SMcT0000012.1|complete introns|100 qcov|100 ident|S3h1T0000020.1|perfect_match|1 ident|1 qcov|1 tcov
S3h1G0000021	S3h1T0000021.1	h1SMnG0000009	other	chr1_h1	488873	489182	+		non-coding	41	coding	310	0	1	5_prime_incomplete																								-	NA		S3h1G0000021	1	NO			h2SMnT0000008.1	h2SMnT0000008.1|partial(k) introns|100 qcov|100 ident|no cds match
S3h1G0000022	S3h1T0000022.1	h1SMnG0000010	other	chr1_h1	494393	494595	-		non-coding		non-coding	203	0	1	5_prime_incomplete																								-	NA		S3h1G0000022	1	NO			h2SMnT0000009.1	h2SMnT0000009.1|partial(k) introns|100 qcov|100 ident|no cds match
S3h1G0000023	S3h1T0000023.5	h1SMcG0000013	hconf	chr1_h1	494665	525082	-	973	coding	973	coding	3046	2922	16	complete			zinc finger				G3DSA:3.30.160.60:Classic Zinc Finger;G3DSA:3.30.160.60:Classic Zinc Finger	PTHR45944:SCHNURRI, ISOFORM F;PTHR45944:SF5:TRANSCRIPTION FACTOR HIVEP3;PTHR45944:SF5:TRANSCRIPTION FACTOR HIVEP3;PTHR45944:SCHNURRI, ISOFORM F	PS50157:Zinc finger C2H2 type domain profile.;PS50157:Zinc finger C2H2 type domain profile.;PS50157:Zinc finger C2H2 type domain profile.	SSF57667:beta-beta-alpha zinc fingers;SSF57667:beta-beta-alpha zinc fingers	PF12171:Zinc-finger double-stranded RNA-binding			mobidb-lite:consensus disorder prediction;mobidb-lite:consensus disorder prediction;mobidb-lite:consensus disorder prediction;mobidb-lite:consensus disorder prediction;mobidb-lite:consensus disorder prediction;mobidb-lite:consensus disorder prediction;mobidb-lite:consensus disorder prediction;mobidb-lite:consensus disorder prediction;mobidb-lite:consensus disorder prediction;mobidb-lite:consensus…	PS00028:Zinc finger C2H2 type domain signature.;PS00028:Zinc finger C2H2 type domain signature.;PS00028:Zinc finger C2H2 type domain signature.	SM00355:c2h2final6;SM00355:c2h2final6;SM00355:c2h2final6;SM00355:c2h2final6		KOG1721@1|root,KOG1721@2759|Eukaryota,38GZU@33154|Opisthokonta,3BEXG@33208|Metazoa,3CXCY@33213|Bilateria,41WT4@6656|Arthropoda,3SGWY@50557|Insecta,46JSU@7399|Hymenoptera	K	HIVEP1	ko:K09239	GO:0000122,GO:0000904,GO:0001067,GO:0001085,GO:0001102,GO:0001206,GO:0001227,GO:0001655,GO:0001700,GO:0001745,GO:0002165,GO:0003156,GO:0003705,GO:0003713,GO:0005622,GO:0005623,GO:0005634,GO:0005654,GO:0005737,GO:0005739,GO:0006366,GO:0006725,GO:0006807,GO:0007154,GO:0007179,GO:0007391,GO:0007398,GO:0007399,GO:0007422,GO:0007442,GO:0007443,GO:0007472,GO:0007476,GO:0007494,GO:0007552,GO:0008134,GO:…	KOG1721	HIVEP3-like	NA	GO:0000122,GO:0000904,GO:0001067,GO:0001085,GO:0001102,GO:0001206,GO:0001227,GO:0001655,GO:0001700,GO:0001745,GO:0002165,GO:0003156,GO:0003705,GO:0003713,GO:0005622,GO:0005623,GO:0005634,GO:0005654,GO:0005737,GO:0005739,GO:0006366,GO:0006725,GO:0006807,GO:0007154,GO:0007179,GO:0007391,GO:0007398,GO:0007399,GO:0007422,GO:0007442,GO:0007443,GO:0007472,GO:0007476,GO:0007494,GO:0007552,GO:0008134,GO:…	S3h1G0000023:HIVEP1	13	YES	h2SMcT0000013.1;h2SMcT0000013.10;h2SMcT0000013.11;h2SMcT0000013.12;h2SMcT0000013.2;h2SMcT0000013.3;h2SMcT0000013.4;h2SMcT0000013.5;h2SMcT0000013.6;h2SMcT0000013.7;h2SMcT0000013.8;h2SMcT0000013.9	h2SMcT0000013.1|complete introns|100 qcov|100 ident|S3h1T0000023.1|perfect_match|1 ident|1 qcov|1 tcov;h2SMcT0000013.10|complete introns|100 qcov|100 ident|S3h1T0000023.10|perfect_match|1 ident|1 qcov|1 tcov;h2SMcT0000013.11|complete introns|100 qcov|100 ident|S3h1T0000023.5|perfect_match|1 ident|1 qcov|1 tcov;h2SMcT0000013.12|complete introns|100 qcov|100 ident|S3h1T0000023.5|perfect_match|1 ide…	h2SMnT0000015.1	h2SMnT0000015.1|complete introns|100 qcov|100 ident|no cds match
S3h1G0000024	S3h1T0000024.1	h1SMnG0000011	other	chr1_h1	524101	524662	+		non-coding		non-coding	508	0	2	5_prime_incomplete																								-	NA		S3h1G0000024	1	YES			h2SMnT0000010.1	h2SMnT0000010.1|complete introns|100 qcov|100 ident|no cds match
S3h1G0000025	S3h1T0000025.1	h1SMnG0000012	other	chr1_h1	525410	525661	+		non-coding		non-coding	211	0	2	5_prime_incomplete																								-	NA		S3h1G0000025	1	YES			h2SMnT0000011.1	h2SMnT0000011.1|complete introns|100 qcov|100 ident|no cds match
S3h1G0000026	S3h1T0000026.1	h1SMnG0000013	other	chr1_h1	529935	530272	-		non-coding		non-coding	338	0	1	5_prime_incomplete																								-	NA		S3h1G0000026	1	NO			h2SMnT0000012.1	h2SMnT0000012.1|partial(k) introns|100 qcov|100 ident|no cds match
S3h1G0000027	S3h1T0000027.1	h1SMnG0000014	other	chr1_h1	530365	531082	+		non-coding		non-coding	383	0	2	5_prime_incomplete																								-	NA		S3h1G0000027	1	NO			h2SMnT0000014.1	h2SMnT0000014.1|partial(o) introns|100 qcov|100 ident|no cds match
S3h1G0000028	S3h1T0000028.1	h1SMnG0000015	other	chr1_h1	530365	531025	-		non-coding	63	coding	661	0	1	5_prime_incomplete																								-	s03		S3h1G0000028	1	NO			h2SMnT0000013.1	h2SMnT0000013.1|partial(k) introns|100 qcov|100 ident|no cds match
S3h1G0000029	S3h1T0000029.1	h1SMcG0000014	hconf	chr1_h1	541448	570078	+	438	coding	438	coding	1507	1317	6	complete			GTPase activator activity				G3DSA:1.10.220.150:Arf GTPase activating protein	PTHR46134:SF3:DRONGO, ISOFORM F;PTHR46134:DRONGO, ISOFORM F	PS50115:ARF GTPase-activating proteins domain profile.	SSF57863:ArfGap/RecO-like zinc finger	PF01412:Putative GTPase activating protein for Arf	Coil:Coil	cd08838:ArfGap_AGFG	mobidb-lite:consensus disorder prediction;mobidb-lite:consensus disorder prediction		SM00105:arf_gap_3	PR00405:HIV Rev interacting protein signature;PR00405:HIV Rev interacting protein signature;PR00405:HIV Rev interacting protein signature	COG5347@1|root,KOG0702@2759|Eukaryota,39SDP@33154|Opisthokonta,3BH45@33208|Metazoa,3D14P@33213|Bilateria	T	AGFG2	ko:K15044		KOG0702	AGFG2-like	NA		S3h1G0000029:AGFG2	2	YES	h2SMcT0000014.1;h2SMcT0000014.2	h2SMcT0000014.1|complete introns|100 qcov|100 ident|S3h1T0000029.1|perfect_match|1 ident|1 qcov|1 tcov;h2SMcT0000014.2|complete introns|100 qcov|100 ident|S3h1T0000029.2|perfect_match|1 ident|1 qcov|1 tcov
S3h1G0000030	S3h1T0000030.1	h1SMnG0000017	other	chr1_h1	545359	545769	-		non-coding		non-coding	363	0	2	5_prime_incomplete																								-	NA		S3h1G0000030	1	YES			h2SMnT0000016.1	h2SMnT0000016.1|complete introns|100 qcov|100 ident|no cds match
S3h1G0000031	S3h1T0000031.1	h1SMnG0000018	other	chr1_h1	551355	552014	-		non-coding	42	coding	618	0	2	5_prime_incomplete																								-	NA		S3h1G0000031	1	YES			h2SMnT0000017.1	h2SMnT0000017.1|complete introns|100 qcov|100 ident|no cds match
S3h1G0000032	S3h1T0000032.1	h1SMcG0000015	other	chr1_h1	557895	567241	-	850	coding	850	coding	7979	2553	2	complete						NON_CYTOPLASMIC_DOMAIN;CYTOPLASMIC_DOMAIN;TRANSMEMBRANE;TRANSMEMBRANE;CYTOPLASMIC_DOMAIN		PTHR23304:SF159:NA;PTHR23304:SPOT2-RELATED;PTHR23304:SPOT2-RELATED;PTHR23304:SPOT2-RELATED;PTHR23304:SPOT2-RELATED;PTHR23304:SPOT2-RELATED;PTHR23304:SF159:NA;PTHR23304:SPOT2-RELATED;PTHR23304:SF159:NA;PTHR23304:SF159:NA;PTHR23304:SPOT2-RELATED;PTHR23304:SF159:NA;PTHR23304:SF159:NA;PTHR23304:SF159:NA;PTHR23304:SF159:NA;PTHR23304:SPOT2-RELATED																-	NA		S3h1G0000032
S3h1G0000033	S3h1T0000033.1	h1SMnG0000019	other	chr1_h1	572385	573073	+		non-coding		non-coding	689	0	1	5_prime_incomplete																								-	s02		S3h1G0000033	1	NO			h2SMnT0000018.1	h2SMnT0000018.1|partial(k) introns|100 qcov|100 ident|no cds match
S3h1G0000034	S3h1T0000034.1	h1SMnG0000020	other	chr1_h1	576288	577740	-		non-coding	68	coding	1453	0	1	5_prime_incomplete																								-	NA		S3h1G0000034	2	NO			h2SMcT0000015.1;h2SMnT0002973.1	h2SMcT0000015.1|partial(x) introns|100 qcov|100 ident|no cds match;h2SMnT0002973.1|partial(c) introns|99.8 qcov|97.7 ident|no cds match
S3h1G0000035	S3h1T0000035.1	h1SMcG0000016	hconf	chr1_h1	582583	584161	+	423	coding	423	coding	1348	1272	4	complete		WD40/YVTN repeat-like-containing domain superfamily;U3 small nucleolar RNA-associated protein 18	U3 small nucleolar RNA-associated protein 18 homolog	IPR015943;IPR045161	GO:0005515|GO:0006364		G3DSA:2.130.10.10:NA	PTHR18359:WD-REPEAT PROTEIN-RELATED;PTHR18359:SF0:U3 SMALL NUCLEOLAR RNA-ASSOCIATED PROTEIN 18 HOMOLOG		SSF50978:WD40 repeat-like						SM00320:WD40_4;SM00320:WD40_4;SM00320:WD40_4;SM00320:WD40_4;SM00320:WD40_4		KOG2055@1|root,KOG2055@2759|Eukaryota,38E4F@33154|Opisthokonta,3BHQI@33208|Metazoa,3CV6C@33213|Bilateria,48AQH@7711|Chordata,4967S@7742|Vertebrata,4GMZ9@8782|Aves	S	UTP18	ko:K14553	GO:0000003,GO:0000462,GO:0005622,GO:0005623,GO:0005635,GO:0005654,GO:0005730,GO:0006725,GO:0006807,GO:0007275,GO:0007399,GO:0007405,GO:0010467,GO:0012505,GO:0019953,GO:0030532,GO:0030686,GO:0031965,GO:0031975,GO:0031981,GO:0032040,GO:0032504,GO:0034388,GO:0034470,GO:0034641,GO:0034660,GO:0042254,GO:0042274,GO:0042585,GO:0044237,GO:0044422,GO:0044424,GO:0044428,GO:0044446,GO:0044452,GO:0044464,GO:…	KOG2055	UTP18-like	NA	,G,O,:,0,0,0,0,0,0,3,,,G,O,:,0,0,0,0,4,6,2,,,G,O,:,0,0,0,5,6,2,2,,,G,O,:,0,0,0,5,6,2,3,,,G,O,:,0,0,0,5,6,3,5,,,G,O,:,0,0,0,5,6,5,4,,,G,O,:,0,0,0,5,7,3,0,,,G,O,:,0,0,0,6,7,2,5,,,G,O,:,0,0,0,6,8,0,7,,,G,O,:,0,0,0,7,2,7,5,,,G,O,:,0,0,0,7,3,9,9,,,G,O,:,0,0,0,7,4,0,5,,,G,O,:,0,0,1,0,4,6,7,,,G,O,:,0,0,1,2,5,0,5,,,G,O,:,0,0,1,9,9,5,3,,,G,O,:,0,0,3,0,5,3,2,,,G,O,:,0,0,3,0,6,8,6,,,G,O,:,0,0,3,1,9,6,5,,,G,…	S3h1G0000035:UTP18	1	YES	h2SMcT0000016.1	h2SMcT0000016.1|complete introns|100 qcov|100 ident|S3h1T0000035.1|perfect_match|1 ident|1 qcov|1 tcov
S3h1G0000036	S3h1T0000036.1	h1SMnG0000021	other	chr1_h1	587826	588787	+		non-coding	82	coding	962	0	1	5_prime_incomplete																								-	NA		S3h1G0000036	1	NO			h2SMnT0000019.1	h2SMnT0000019.1|partial(k) introns|100 qcov|100 ident|no cds match
S3h1G0000037	S3h1T0000037.1	h1SMcG0000017	hconf	chr1_h1	594879	612698	-	1056	coding	1056	coding	3289	3171	3	complete			synapse assembly			TRANSMEMBRANE;CYTOPLASMIC_DOMAIN;NON_CYTOPLASMIC_DOMAIN	G3DSA:2.60.40.60:Cadherins;G3DSA:2.60.40.60:Cadherins;G3DSA:2.60.40.60:Cadherins;G3DSA:2.60.40.60:Cadherins;G3DSA:2.60.40.60:Cadherins;G3DSA:2.60.40.60:Cadherins;G3DSA:2.60.40.60:Cadherins	PTHR24028:CADHERIN-87A;PTHR24028:CADHERIN-87A	PS50268:Cadherins domain profile.;PS50268:Cadherins domain profile.;PS50268:Cadherins domain profile.;PS50268:Cadherins domain profile.;PS50268:Cadherins domain profile.;PS50268:Cadherins domain profile.;PS50268:Cadherins domain profile.	SSF49313:Cadherin-like;SSF49313:Cadherin-like;SSF49313:Cadherin-like;SSF49313:Cadherin-like;SSF49313:Cadherin-like;SSF49313:Cadherin-like	PF08266:Cadherin-like;PF00028:Cadherin domain;PF00028:Cadherin domain;PF00028:Cadherin domain;PF00028:Cadherin domain;PF00028:Cadherin domain;PF00028:Cadherin domain		cd11304:Cadherin_repeat;cd11304:Cadherin_repeat;cd11304:Cadherin_repeat;cd11304:Cadherin_repeat;cd11304:Cadherin_repeat;cd11304:Cadherin_repeat;cd11304:Cadherin_repeat		PS00232:Cadherin domain signature.	SM00112:CA_2;SM00112:CA_2;SM00112:CA_2;SM00112:CA_2;SM00112:CA_2;SM00112:CA_2;SM00112:CA_2	PR00205:Cadherin signature;PR00205:Cadherin signature;PR00205:Cadherin signature;PR00205:Cadherin signature;PR00205:Cadherin signature;PR00205:Cadherin signature;PR00205:Cadherin signature	KOG3594@1|root,KOG3594@2759|Eukaryota,38S0T@33154|Opisthokonta,3BMQE@33208|Metazoa,3D1VY@33213|Bilateria,486MC@7711|Chordata,48YIS@7742|Vertebrata	S	PCDHB5	ko:K16494,ko:K16495	GO:0005509,GO:0005623,GO:0005886,GO:0005887,GO:0007156,GO:0007268,GO:0007275,GO:0007399,GO:0007416,GO:0009988,GO:0016021,GO:0016339,GO:0022610,GO:0031224,GO:0031226,GO:0042802,GO:0044085,GO:0044425,GO:0044459,GO:0044464,GO:0071944	KOG3594	PCDH9-like	m09	GO:0005509,GO:0005623,GO:0005886,GO:0005887,GO:0007156,GO:0007268,GO:0007275,GO:0007399,GO:0007416,GO:0009988,GO:0016021,GO:0016339,GO:0022610,GO:0031224,GO:0031226,GO:0042802,GO:0044085,GO:0044425,GO:0044459,GO:0044464,GO:0071944	S3h1G0000037:PCDHB5	1	YES	h2SMcT0000017.1	h2SMcT0000017.1|complete introns|100 qcov|100 ident|S3h1T0000037.1|perfect_match|1 ident|1 qcov|1 tcov
S3h1G0000038	S3h1T0000038.1	h1SMnG0000022	other	chr1_h1	620854	621319	+		non-coding		non-coding	466	0	1	5_prime_incomplete																								-	NA		S3h1G0000038	1	NO			h2SMnT0000020.1	h2SMnT0000020.1|partial(k) introns|100 qcov|100 ident|no cds match
S3h1G0000039	S3h1T0000039.1	h1SMnG0000023	other	chr1_h1	645083	645612	+		non-coding	53	coding	439	0	2	5_prime_incomplete																								-	NA		S3h1G0000039	1	YES			h2SMnT0000021.1	h2SMnT0000021.1|complete introns|100 qcov|100 ident|no cds match
S3h1G0000040	S3h1T0000040.1	h1SMnG0000024	other	chr1_h1	647984	648399	+		non-coding		non-coding	416	0	1	5_prime_incomplete																								-	NA		S3h1G0000040	1	NO			h2SMnT0000022.1	h2SMnT0000022.1|partial(k) introns|100 qcov|100 ident|no cds match
S3h1G0000041	S3h1T0000041.1	h1SMnG0000025	hconf	chr1_h1	675306	676894	+		non-coding		non-coding	1589	0	1	5_prime_incomplete																								-	m30		S3h1G0000041	1	NO			h2SMnT0000023.1	h2SMnT0000023.1|partial(k) introns|100 qcov|100 ident|no cds match
S3h1G0000042	S3h1T0000042.1	h1SMnG0000026	other	chr1_h1	675662	677431	-		non-coding	53	coding	1267	0	3	5_prime_incomplete																								-	NA		S3h1G0000042	1	YES			h2SMnT0000024.1	h2SMnT0000024.1|complete introns|100 qcov|100 ident|no cds match
S3h1G0000043	S3h1T0000043.2	h1SMcG0000019	hconf	chr1_h1	677584	679988	+	238	coding	238	coding	794	717	10	complete		Protein kinase domain;Serine/threonine-protein kinase Atg1-like	Serine/Threonine protein kinases, catalytic domain	IPR000719;IPR045269	GO:0004672|GO:0004674|GO:0005524|GO:0006468|GO:0006914		G3DSA:1.10.510.10:Transferase(Phosphotransferase) domain 1	PTHR24348:SF22:SERINE/THREONINE-PROTEIN KINASE ULK3;PTHR24348:SERINE/THREONINE-PROTEIN KINASE UNC-51-RELATED	PS50011:Protein kinase domain profile.	SSF56112:Protein kinase-like (PK-like)	PF00069:Protein kinase domain		cd00180:PKc		PS00108:Serine/Threonine protein kinases active-site signature.;PS00107:Protein kinases ATP-binding region signature.	SM00220:serkin_6		KOG0198@1|root,KOG0198@2759|Eukaryota,38DCY@33154|Opisthokonta,3NU2U@4751|Fungi,3QQFP@4890|Ascomycota,3RTCN@4891|Saccharomycetes,47B8U@766764|Debaryomycetaceae	T	CDC15	ko:K06683	GO:0000003,GO:0000278,GO:0000281,GO:0000915,GO:0004674,GO:0005622,GO:0005623,GO:0005737,GO:0005829,GO:0005933,GO:0005935,GO:0006464,GO:0006468,GO:0006807,GO:0007088,GO:0007096,GO:0007154,GO:0007265,GO:0010941,GO:0010973,GO:0015630,GO:0023014,GO:0023052,GO:0031028,GO:0031098,GO:0031323,GO:0031325,GO:0031991,GO:0032147,GO:0032268,GO:0032270,GO:0042981,GO:0044085,GO:0044237,GO:0044260,GO:0044267,GO:…	KOG0198	-	m51	,G,O,:,0,0,0,0,0,0,3,,,G,O,:,0,0,0,0,2,7,8,,,G,O,:,0,0,0,0,2,8,1,,,G,O,:,0,0,0,0,9,1,5,,,G,O,:,0,0,0,4,6,7,4,,,G,O,:,0,0,0,5,6,2,2,,,G,O,:,0,0,0,5,6,2,3,,,G,O,:,0,0,0,5,7,3,7,,,G,O,:,0,0,0,5,8,2,9,,,G,O,:,0,0,0,5,9,3,3,,,G,O,:,0,0,0,5,9,3,5,,,G,O,:,0,0,0,6,4,6,4,,,G,O,:,0,0,0,6,4,6,8,,,G,O,:,0,0,0,6,8,0,7,,,G,O,:,0,0,0,7,0,8,8,,,G,O,:,0,0,0,7,0,9,6,,,G,O,:,0,0,0,7,1,5,4,,,G,O,:,0,0,0,7,2,6,5,,,G,…	S3h1G0000043:CDC15	4	YES	h2SMcT0000018.1;h2SMcT0000019.1;h2SMcT0000019.2	h2SMcT0000018.1|complete introns|100 qcov|100 ident|S3h1T0000043.4|perfect_match|1 ident|1 qcov|1 tcov;h2SMcT0000019.1|complete introns|100 qcov|100 ident|S3h1T0000043.1|perfect_match|1 ident|1 qcov|1 tcov;h2SMcT0000019.2|complete introns|100 qcov|100 ident|S3h1T0000043.2|perfect_match|1 ident|1 qcov|1 tcov	h2SMnT0000025.1	h2SMnT0000025.1|complete introns|100 qcov|100 ident|no cds match
S3h1G0000044	S3h1T0000044.1	h1SMcG0000020	hconf	chr1_h1	681854	686041	-	121	coding	121	coding	4188	366	1	complete							G3DSA:3.30.420.10:NA			SSF53098:Ribonuclease H-like								2915X@1|root,2R81R@2759|Eukaryota,39UPF@33154|Opisthokonta,3BNB7@33208|Metazoa					2R81R	-	NA		S3h1G0000044	1	NO	h2SMcT0000020.1	h2SMcT0000020.1|partial(k) introns|100 qcov|100 ident|S3h1T0000044.1|perfect_match|1 ident|1 qcov|1 tcov
S3h1G0000045	S3h1T0000045.1	h1SMcG0000021	hconf	chr1_h1	688130	694773	+	129	coding	129	coding	686	390	2	complete						CYTOPLASMIC_DOMAIN;TRANSMEMBRANE;NON_CYTOPLASMIC_DOMAIN								mobidb-lite:consensus disorder prediction;mobidb-lite:consensus disorder prediction										-	m12		S3h1G0000045	1	YES	h2SMcT0000021.1	h2SMcT0000021.1|complete introns|100 qcov|100 ident|S3h1T0000045.1|perfect_match|1 ident|1 qcov|1 tcov
S3h1G0000046	S3h1T0000046.1	h1SMnG0000028	other	chr1_h1	697940	698240	+		non-coding		non-coding	301	0	1	5_prime_incomplete																								-	NA		S3h1G0000046	1	NO			h2SMnT0000026.1	h2SMnT0000026.1|partial(k) introns|100 qcov|100 ident|no cds match
S3h1G0000047	S3h1T0000047.1	h1SMcG0000022	hconf	chr1_h1	698431	699094	+	125	coding	125	coding	664	378	1	complete												Coil:Coil												-	NA		S3h1G0000047	1	NO	h2SMcT0000022.1	h2SMcT0000022.1|partial(k) introns|100 qcov|100 ident|S3h1T0000047.1|perfect_match|1 ident|1 qcov|1 tcov
S3h1G0000048	S3h1T0000048.1	h1SMcG0000023	hconf	chr1_h1	724450	763524	+	979	coding	979	coding	3067	2940	28	complete		Protein kinase domain;Mitogen-activated protein (MAP) kinase kinase kinase kinase	Mitogen-activated protein kinase kinase kinase kinase 5	IPR000719;IPR021160	GO:0004672|GO:0005524|GO:0006468|GO:0008349		G3DSA:1.10.510.10:Transferase(Phosphotransferase) domain 1	PTHR48012:SF18:HAPPYHOUR, ISOFORM A;PTHR48012:STERILE20-LIKE KINASE, ISOFORM B-RELATED	PS50011:Protein kinase domain profile.;PS50219:Citron homology (CNH) domain profile.	SSF56112:Protein kinase-like (PK-like)	PF00780:CNH domain;PF00069:Protein kinase domain		cd06613:STKc_MAP4K3_like	mobidb-lite:consensus disorder prediction;mobidb-lite:consensus disorder prediction;mobidb-lite:consensus disorder prediction;mobidb-lite:consensus disorder prediction;mobidb-lite:consensus disorder prediction;mobidb-lite:consensus disorder prediction;mobidb-lite:consensus disorder prediction;mobidb-lite:consensus disorder prediction;mobidb-lite:consensus disorder prediction	PS00107:Protein kinases ATP-binding region signature.	SM00036:nik_2;SM00220:serkin_6		KOG0576@1|root,KOG0576@2759|Eukaryota,3AJ5W@33154|Opisthokonta,3BAP0@33208|Metazoa,3CRVB@33213|Bilateria,480P1@7711|Chordata,494ZD@7742|Vertebrata,4GJIH@8782|Aves	T	MAP4K5	ko:K04406,ko:K08833	GO:0000185,GO:0000187,GO:0005524,GO:0005622,GO:0005623,GO:0005737,GO:0005829,GO:0006464,GO:0006468,GO:0006807,GO:0006915,GO:0007030,GO:0007154,GO:0007254,GO:0007257,GO:0007346,GO:0008144,GO:0008349,GO:0009636,GO:0010033,GO:0010256,GO:0010941,GO:0010942,GO:0023014,GO:0023052,GO:0031323,GO:0031325,GO:0032147,GO:0032268,GO:0032270,GO:0032874,GO:0035332,GO:0040009,GO:0042059,GO:0042493,GO:0043065,GO:…	KOG0576	MAP4K5-like	NA	,G,O,:,0,0,0,0,1,8,5,,,G,O,:,0,0,0,0,1,8,7,,,G,O,:,0,0,0,5,5,2,4,,,G,O,:,0,0,0,5,6,2,2,,,G,O,:,0,0,0,5,6,2,3,,,G,O,:,0,0,0,5,7,3,7,,,G,O,:,0,0,0,5,8,2,9,,,G,O,:,0,0,0,6,4,6,4,,,G,O,:,0,0,0,6,4,6,8,,,G,O,:,0,0,0,6,8,0,7,,,G,O,:,0,0,0,6,9,1,5,,,G,O,:,0,0,0,7,0,3,0,,,G,O,:,0,0,0,7,1,5,4,,,G,O,:,0,0,0,7,2,5,4,,,G,O,:,0,0,0,7,2,5,7,,,G,O,:,0,0,0,7,3,4,6,,,G,O,:,0,0,0,8,1,4,4,,,G,O,:,0,0,0,8,3,4,9,,,G,…	S3h1G0000048:MAP4K5	5	YES	h2SMcT0000023.1;h2SMcT0000023.2;h2SMcT0000023.3;h2SMcT0000023.4	h2SMcT0000023.1|complete introns|100 qcov|100 ident|S3h1T0000048.1|perfect_match|1 ident|1 qcov|1 tcov;h2SMcT0000023.2|complete introns|100 qcov|100 ident|S3h1T0000048.2|perfect_match|1 ident|1 qcov|1 tcov;h2SMcT0000023.3|complete introns|100 qcov|100 ident|S3h1T0000048.3|perfect_match|1 ident|1 qcov|1 tcov;h2SMcT0000023.4|complete introns|100 qcov|100 ident|S3h1T0000048.4|perfect_match|1 ident|1…	h2SMnT0000027.1	h2SMnT0000027.1|complete introns|100 qcov|100 ident|no cds match
S3h1G0000049	S3h1T0000049.1	h1SMnG0000030	other	chr1_h1	763558	763894	+		non-coding		non-coding	337	0	1	5_prime_incomplete																								-	NA		S3h1G0000049	1	NO			h2SMnT0000028.1	h2SMnT0000028.1|partial(k) introns|100 qcov|100 ident|no cds match
S3h1G0000050	S3h1T0000050.1	h1SMcG0000024	hconf	chr1_h1	770249	772387	-	333	coding	333	coding	1142	1002	2	complete			homeobox				G3DSA:1.10.10.60:NA	PTHR10390:HOMEOBOX PROTEIN SIX;PTHR10390:SF61:PROTEIN SINE OCULIS	PS50071:'Homeobox' domain profile.	SSF46689:Homeodomain-like	PF16878:Transcriptional regulator, SIX1, N-terminal SD domain;PF00046:Homeodomain		cd00086:homeodomain		PS00027:'Homeobox' domain signature.	SM00389:HOX_1		KOG0775@1|root,KOG0775@2759|Eukaryota,394YP@33154|Opisthokonta,3BGS0@33208|Metazoa,3CUQ9@33213|Bilateria	K	SIX4	ko:K15615,ko:K19474	GO:0000003,GO:0000978,GO:0000982,GO:0001012,GO:0001077,GO:0001228,GO:0001655,GO:0001656,GO:0002088,GO:0002520,GO:0005622,GO:0005623,GO:0005634,GO:0005737,GO:0006366,GO:0006725,GO:0006807,GO:0006928,GO:0007283,GO:0007286,GO:0007399,GO:0007498,GO:0007503,GO:0007519,GO:0007520,GO:0008582,GO:0008584,GO:0010467,GO:0010628,GO:0010629,GO:0010941,GO:0018130,GO:0019438,GO:0019953,GO:0021545,GO:0030238,GO:…	KOG0775	six4	NA	GO:0000003,GO:0000978,GO:0000982,GO:0001012,GO:0001077,GO:0001228,GO:0001655,GO:0001656,GO:0002088,GO:0002520,GO:0005622,GO:0005623,GO:0005634,GO:0005737,GO:0006366,GO:0006725,GO:0006807,GO:0006928,GO:0007283,GO:0007286,GO:0007399,GO:0007498,GO:0007503,GO:0007519,GO:0007520,GO:0008582,GO:0008584,GO:0010467,GO:0010628,GO:0010629,GO:0010941,GO:0018130,GO:0019438,GO:0019953,GO:0021545,GO:0030238,GO:…	S3h1G0000050:SIX4	1	YES	h2SMcT0000024.1	h2SMcT0000024.1|complete introns|100 qcov|100 ident|S3h1T0000050.1|perfect_match|1 ident|1 qcov|1 tcov
S3h1G0000051	S3h1T0000051.1	h1SMnG0000031	other	chr1_h1	777966	778652	-		non-coding	67	coding	458	0	2	5_prime_incomplete																								-	NA		S3h1G0000051
S3h1G0000052	S3h1T0000052.2	h1SMcG0000025	hconf	chr1_h1	779726	822444	-	486	coding	486	coding	2079	1461	18	complete		Calcium/calmodulin-dependent protein kinase II, association-domain;Protein kinase domain	Calcium calmodulin-dependent protein kinase	IPR013543;IPR000719	GO:0004672|GO:0004683|GO:0005516|GO:0005524|GO:0006468	CYTOPLASMIC_DOMAIN;TRANSMEMBRANE;NON_CYTOPLASMIC_DOMAIN	G3DSA:6.10.140.620:NA;G3DSA:3.10.450.50:NA;G3DSA:1.10.510.10:Transferase(Phosphotransferase) domain 1;G3DSA:3.30.200.20:Phosphorylase Kinase; domain 1	PTHR24347:SERINE/THREONINE-PROTEIN KINASE;PTHR24347:SERINE/THREONINE-PROTEIN KINASE;PTHR24347:SF417:CALCIUM/CALMODULIN-DEPENDENT PROTEIN KINASE (CAM KINASE) II GAMMA 1;PTHR24347:SF417:CALCIUM/CALMODULIN-DEPENDENT PROTEIN KINASE (CAM KINASE) II GAMMA 1	PS50011:Protein kinase domain profile.	SSF56112:Protein kinase-like (PK-like);SSF54427:NTF2-like	PF08332:Calcium/calmodulin dependent protein kinase II association domain;PF00069:Protein kinase domain		cd14086:STKc_CaMKII		PS00107:Protein kinases ATP-binding region signature.;PS00108:Serine/Threonine protein kinases active-site signature.	SM00220:serkin_6		KOG0033@1|root,KOG0033@2759|Eukaryota,38FV7@33154|Opisthokonta,3BF3D@33208|Metazoa,3CSTU@33213|Bilateria	T	CAMK2G	ko:K04515	GO:0000003,GO:0000082,GO:0000165,GO:0000278,GO:0000904,GO:0001505,GO:0001558,GO:0001666,GO:0001934,GO:0002026,GO:0002029,GO:0002030,GO:0002931,GO:0003254,GO:0003301,GO:0004683,GO:0004723,GO:0005085,GO:0005088,GO:0005516,GO:0005622,GO:0005623,GO:0005634,GO:0005654,GO:0005739,GO:0005819,GO:0005954,GO:0006357,GO:0006464,GO:0006470,GO:0006807,GO:0006816,GO:0006839,GO:0006875,GO:0006915,GO:0006928,GO:…	KOG0033	CAMK2G-like	NA	,G,O,:,0,0,0,0,0,0,3,,,G,O,:,0,0,0,0,0,8,2,,,G,O,:,0,0,0,0,1,6,5,,,G,O,:,0,0,0,0,2,7,8,,,G,O,:,0,0,0,0,9,0,4,,,G,O,:,0,0,0,1,5,0,5,,,G,O,:,0,0,0,1,5,5,8,,,G,O,:,0,0,0,1,6,6,6,,,G,O,:,0,0,0,1,9,3,4,,,G,O,:,0,0,0,2,0,2,6,,,G,O,:,0,0,0,2,0,2,9,,,G,O,:,0,0,0,2,0,3,0,,,G,O,:,0,0,0,2,9,3,1,,,G,O,:,0,0,0,3,2,5,4,,,G,O,:,0,0,0,3,3,0,1,,,G,O,:,0,0,0,4,6,8,3,,,G,O,:,0,0,0,4,7,2,3,,,G,O,:,0,0,0,5,0,8,5,,,G,…	S3h1G0000052:CAMK2G	3	YES	h2SMcT0000025.1;h2SMcT0000025.2;h2SMcT0000025.3	h2SMcT0000025.1|complete introns|100 qcov|100 ident|S3h1T0000052.1|perfect_match|1 ident|1 qcov|1 tcov;h2SMcT0000025.2|complete introns|100 qcov|100 ident|S3h1T0000052.2|perfect_match|1 ident|1 qcov|1 tcov;h2SMcT0000025.3|complete introns|100 qcov|100 ident|S3h1T0000052.3|perfect_match|1 ident|1 qcov|1 tcov
S3h1G0000053	S3h1T0000053.1	h1SMnG0000032	other	chr1_h1	840932	842413	-		non-coding	45	coding	1482	0	1	5_prime_incomplete																								-	NA		S3h1G0000053
S3h1G0000055	S3h1T0000055.1	h1SMnG0000034	other	chr1_h1	866652	866800	-		non-coding		non-coding	149	0	1	5_prime_incomplete																								-	s01		S3h1G0000055	1	NO			h2SMnT0000032.1	h2SMnT0000032.1|partial(k) introns|100 qcov|100 ident|no cds match
S3h1G0000054	S3h1T0000054.7	h1SMcG0000026	hconf	chr1_h1	878795	909342	-	496	coding	496	coding	1981	1491	7	complete			thioesterase binding				G3DSA:3.30.40.10:Zinc/RING finger domain, C3HC4 (zinc finger);G3DSA:3.30.40.10:Zinc/RING finger domain, C3HC4 (zinc finger);G3DSA:2.60.210.10:Apoptosis, Tumor Necrosis Factor Receptor Associated Protein 2; Chain A	PTHR10131:TNF RECEPTOR ASSOCIATED FACTOR;PTHR10131:SF138:TNF RECEPTOR ASSOCIATED FACTOR (TRAF) HOMOLOG	PS50144:MATH/TRAF domain profile.;PS50089:Zinc finger RING-type profile.;PS50145:Zinc finger TRAF-type profile.	SSF57850:RING/U-box;SSF75704:Mitotic arrest deficient-like 1, Mad1;SSF49599:TRAF domain-like;SSF49599:TRAF domain-like	PF02176:TRAF-type zinc finger	Coil:Coil;Coil:Coil;Coil:Coil;Coil:Coil	cd16449:RING-HC					KOG0297@1|root,KOG0297@2759|Eukaryota,38EU7@33154|Opisthokonta,3BH0V@33208|Metazoa,3D0YQ@33213|Bilateria,484FF@7711|Chordata,48XKU@7742|Vertebrata	O	TRAF6	ko:K03175	GO:0000122,GO:0000187,GO:0001503,GO:0001700,GO:0001841,GO:0001843,GO:0002223,GO:0002520,GO:0002637,GO:0002726,GO:0002755,GO:0002791,GO:0005164,GO:0005622,GO:0005623,GO:0005634,GO:0005737,GO:0005768,GO:0005811,GO:0005829,GO:0005886,GO:0005887,GO:0006464,GO:0006468,GO:0006807,GO:0007154,GO:0007249,GO:0007250,GO:0007254,GO:0007391,GO:0007399,GO:0008063,GO:0008219,GO:0008270,GO:0009615,GO:0009617,GO:…	KOG0297	TRAF1-like	NA	GO:0000122,GO:0000187,GO:0001503,GO:0001700,GO:0001841,GO:0001843,GO:0002223,GO:0002520,GO:0002637,GO:0002726,GO:0002755,GO:0002791,GO:0005164,GO:0005622,GO:0005623,GO:0005634,GO:0005737,GO:0005768,GO:0005811,GO:0005829,GO:0005886,GO:0005887,GO:0006464,GO:0006468,GO:0006807,GO:0007154,GO:0007249,GO:0007250,GO:0007254,GO:0007391,GO:0007399,GO:0008063,GO:0008219,GO:0008270,GO:0009615,GO:0009617,GO:…	S3h1G0000054:TRAF6	14	YES	h2SMcT0000027.1;h2SMcT0000027.2;h2SMcT0000027.3;h2SMcT0000027.4;h2SMcT0000027.5;h2SMcT0000027.6;h2SMcT0000027.7	h2SMcT0000027.1|complete introns|100 qcov|100 ident|S3h1T0000054.1|perfect_match|1 ident|1 qcov|1 tcov;h2SMcT0000027.2|complete introns|100 qcov|100 ident|S3h1T0000054.1|perfect_match|1 ident|1 qcov|1 tcov;h2SMcT0000027.3|complete introns|100 qcov|100 ident|S3h1T0000054.1|perfect_match|1 ident|1 qcov|1 tcov;h2SMcT0000027.4|partial(j) introns|100 qcov|99.3 ident|S3h1T0000054.5|perfect_match|1 iden…	h2SMcT0021737.1;h2SMnT0000030.1;h2SMnT0000031.1;h2SMnT0000033.1;h2SMnT0000033.1;h2SMnT0000033.2;h2SMnT0000156.1	h2SMcT0021737.1|partial(i) introns|100 qcov|94.8 ident|no cds match;h2SMnT0000030.1|partial(o) introns|100 qcov|100 ident|no cds match;h2SMnT0000031.1|complete introns|100 qcov|100 ident|no cds match;h2SMnT0000033.1|partial(e) introns|100 qcov|100 ident|no cds match;h2SMnT0000033.1|partial(o) introns|100 qcov|97.2 ident|no cds match;h2SMnT0000033.2|complete introns|100 qcov|100 ident|no cds match…
S3h1G0000056	S3h1T0000056.1	h1SMcG0000027	hconf	chr1_h1	937599	939544	-	366	coding	366	coding	1252	1101	4	complete			nucleotide binding				G3DSA:3.30.70.330:NA	PTHR13112:SF0:FI21285P1;PTHR13112:UPF3 REGULATOR OF NONSENSE TRANSCRIPTS-LIKE PROTEIN		SSF54928:RNA-binding domain, RBD	PF03467:Smg-4/UPF3 family		cd12455:RRM_like_Smg4_UPF3	mobidb-lite:consensus disorder prediction;mobidb-lite:consensus disorder prediction;mobidb-lite:consensus disorder prediction				KOG1295@1|root,KOG1295@2759|Eukaryota,38FPS@33154|Opisthokonta,3BC33@33208|Metazoa,3CZ48@33213|Bilateria,41Z1U@6656|Arthropoda,3SMP6@50557|Insecta	A	UPF3B	ko:K14328	GO:0000003,GO:0000184,GO:0000398,GO:0003729,GO:0005622,GO:0005623,GO:0005634,GO:0005654,GO:0005730,GO:0005737,GO:0005815,GO:0005829,GO:0006403,GO:0006406,GO:0006611,GO:0006725,GO:0006807,GO:0007275,GO:0008406,GO:0010467,GO:0015630,GO:0015833,GO:0017056,GO:0019439,GO:0030539,GO:0031124,GO:0031323,GO:0031325,GO:0031326,GO:0031328,GO:0031503,GO:0031981,GO:0032268,GO:0032270,GO:0034250,GO:0034613,GO:…	KOG1295	UPF3B-like	NA	GO:0000003,GO:0000184,GO:0000398,GO:0003729,GO:0005622,GO:0005623,GO:0005634,GO:0005654,GO:0005730,GO:0005737,GO:0005815,GO:0005829,GO:0006403,GO:0006406,GO:0006611,GO:0006725,GO:0006807,GO:0007275,GO:0008406,GO:0010467,GO:0015630,GO:0015833,GO:0017056,GO:0019439,GO:0030539,GO:0031124,GO:0031323,GO:0031325,GO:0031326,GO:0031328,GO:0031503,GO:0031981,GO:0032268,GO:0032270,GO:0034250,GO:0034613,GO:…	S3h1G0000056:UPF3B	2	YES	h2SMcT0000028.1;h2SMcT0000028.2	h2SMcT0000028.1|complete introns|100 qcov|100 ident|S3h1T0000056.1|perfect_match|1 ident|1 qcov|1 tcov;h2SMcT0000028.2|complete introns|100 qcov|100 ident|S3h1T0000056.2|perfect_match|1 ident|1 qcov|1 tcov
S3h1G0000057	S3h1T0000057.1	h1SMcG0000028	hconf	chr1_h1	980314	1011335	+	396	coding	396	coding	1290	1191	7	complete		Thiolase-like;Thiolase;Thiolase, C-terminal;Thiolase, N-terminal	Thiolase, N-terminal domain	IPR016039;IPR002155;IPR020617;IPR020616	GO:0016746|GO:0016747		G3DSA:3.40.47.10:NA;G3DSA:3.40.47.10:NA	PTHR18919:ACETYL-COA C-ACYLTRANSFERASE;PTHR18919:SF107:3-KETOACYL-COA THIOLASE, MITOCHONDRIAL		SSF53901:Thiolase-like;SSF53901:Thiolase-like	PF02803:Thiolase, C-terminal domain;PF00108:Thiolase, N-terminal domain		cd00751:thiolase		PS00737:Thiolases signature 2.;PS00099:Thiolases active site.;PS00098:Thiolases acyl-enzyme intermediate signature.			COG0183@1|root,KOG1391@2759|Eukaryota,39QWG@33154|Opisthokonta,3BAQ0@33208|Metazoa,3CS5N@33213|Bilateria,481QU@7711|Chordata,491BS@7742|Vertebrata,4C8XT@8459|Testudines	I	ACAA2	ko:K07508,ko:K17972	GO:0003988,GO:0005622,GO:0005623,GO:0005737,GO:0005739,GO:0005759,GO:0006084,GO:0006635,GO:0006695,GO:0006725,GO:0006732,GO:0006807,GO:0006839,GO:0006915,GO:0009150,GO:0010823,GO:0010941,GO:0033875,GO:0034032,GO:0034641,GO:0044237,GO:0044242,GO:0044255,GO:0044422,GO:0044424,GO:0044429,GO:0044444,GO:0044446,GO:0044464,GO:0046483,GO:0051051,GO:0051186,GO:0055114,GO:0060548,GO:0071456,GO:0071704,GO:…	KOG1391	ACAA2-like	NA	,G,O,:,0,0,0,3,9,8,8,,,G,O,:,0,0,0,5,6,2,2,,,G,O,:,0,0,0,5,6,2,3,,,G,O,:,0,0,0,5,7,3,7,,,G,O,:,0,0,0,5,7,3,9,,,G,O,:,0,0,0,5,7,5,9,,,G,O,:,0,0,0,6,0,8,4,,,G,O,:,0,0,0,6,6,3,5,,,G,O,:,0,0,0,6,6,9,5,,,G,O,:,0,0,0,6,7,2,5,,,G,O,:,0,0,0,6,7,3,2,,,G,O,:,0,0,0,6,8,0,7,,,G,O,:,0,0,0,6,8,3,9,,,G,O,:,0,0,0,6,9,1,5,,,G,O,:,0,0,0,9,1,5,0,,,G,O,:,0,0,1,0,8,2,3,,,G,O,:,0,0,1,0,9,4,1,,,G,O,:,0,0,3,3,8,7,5,,,G,…	S3h1G0000057:ACAA2	1	YES	h2SMcT0000029.1	h2SMcT0000029.1|complete introns|100 qcov|100 ident|S3h1T0000057.1|perfect_match|1 ident|1 qcov|1 tcov
S3h1G0000058	S3h1T0000058.1	h1SMnG0000036	hconf	chr1_h1	1011501	1011961	+		non-coding		non-coding	461	0	1	5_prime_incomplete																								-	NA		S3h1G0000058	1	NO			h2SMnT0000034.1	h2SMnT0000034.1|partial(k) introns|100 qcov|100 ident|no cds match
S3h1G0000059	S3h1T0000059.1	h1SMnG0000037	other	chr1_h1	1012547	1013116	+		non-coding	52	coding	570	0	1	5_prime_incomplete																								-	NA		S3h1G0000059	1	NO			h2SMnT0000035.1	h2SMnT0000035.1|partial(k) introns|100 qcov|100 ident|no cds match
S3h1G0000060	S3h1T0000060.1	h1SMcG0000029	hconf	chr1_h1	1013220	1026944	+	498	coding	498	coding	4404	1497	3	complete			Tripartite motif-containing protein				G3DSA:2.40.10.500:NA;G3DSA:2.120.10.30:NA	PTHR24104:E3 UBIQUITIN-PROTEIN LIGASE NHLRC1-RELATED;PTHR24104:E3 UBIQUITIN-PROTEIN LIGASE NHLRC1-RELATED;PTHR24104:E3 UBIQUITIN-PROTEIN LIGASE NHLRC1-RELATED	PS51125:NHL repeat profile.;PS51125:NHL repeat profile.;PS51125:NHL repeat profile.	SSF101898:NHL repeat	PF01436:NHL repeat;PF01436:NHL repeat;PF01436:NHL repeat;PF01436:NHL repeat							KOG2177@1|root,KOG2177@2759|Eukaryota,38EA3@33154|Opisthokonta,3BFJH@33208|Metazoa,3CRTV@33213|Bilateria	O	TRIM2	ko:K11997	GO:0005622,GO:0005623,GO:0005737,GO:0006464,GO:0006807,GO:0007275,GO:0007399,GO:0008022,GO:0008270,GO:0010033,GO:0010941,GO:0016567,GO:0017022,GO:0043523,GO:0044237,GO:0044260,GO:0044267,GO:0044424,GO:0044464,GO:0061630,GO:0070887,GO:0071310,GO:0071704,GO:1901214,GO:1901564,GO:1990830	KOG2177	TRIM2-like	m52	GO:0005622,GO:0005623,GO:0005737,GO:0006464,GO:0006807,GO:0007275,GO:0007399,GO:0008022,GO:0008270,GO:0010033,GO:0010941,GO:0016567,GO:0017022,GO:0043523,GO:0044237,GO:0044260,GO:0044267,GO:0044424,GO:0044464,GO:0061630,GO:0070887,GO:0071310,GO:0071704,GO:1901214,GO:1901564,GO:1990830	S3h1G0000060:TRIM2	4	YES	h2SMcT0000030.1;h2SMcT0000030.2;h2SMcT0000030.3	h2SMcT0000030.1|complete introns|100 qcov|100 ident|S3h1T0000060.1|perfect_match|1 ident|1 qcov|1 tcov;h2SMcT0000030.2|complete introns|100 qcov|100 ident|S3h1T0000060.1|perfect_match|1 ident|1 qcov|1 tcov;h2SMcT0000030.3|partial(j) introns|100 qcov|100 ident|S3h1T0000060.1|partial_in_query|0.999 ident|0.934 qcov|0.818 tcov	h2SMnT0000038.1	h2SMnT0000038.1|complete introns|100 qcov|100 ident|no cds match
S3h1G0000061	S3h1T0000061.1	h1SMnG0000038	other	chr1_h1	1024736	1024874	+		non-coding	46	coding	139	0	1	5_prime_incomplete																								-	NA		S3h1G0000061	1	NO			h2SMnT0000036.1	h2SMnT0000036.1|partial(k) introns|100 qcov|100 ident|no cds match
S3h1G0000062	S3h1T0000062.1	h1SMnG0000039	other	chr1_h1	1025475	1025570	+		non-coding		non-coding	96	0	1	5_prime_incomplete																								-	NA		S3h1G0000062	1	NO			h2SMnT0000037.1	h2SMnT0000037.1|partial(k) introns|100 qcov|100 ident|no cds match
S3h1G0000063	S3h1T0000063.1	h1SMcG0000030	hconf	chr1_h1	1031340	1040345	-	482	coding	482	coding	1779	1449	6	complete							G3DSA:2.60.120.10:Jelly Rolls			SSF51206:cAMP-binding domain-like		Coil:Coil		mobidb-lite:consensus disorder prediction										-	s18		S3h1G0000063	1	YES	h2SMcT0000031.1	h2SMcT0000031.1|complete introns|100 qcov|100 ident|S3h1T0000063.1|perfect_match|1 ident|1 qcov|1 tcov
S3h1G0000064	S3h1T0000064.1	h1SMnG0000041	other	chr1_h1	1041526	1042046	-		non-coding		non-coding	521	0	1	5_prime_incomplete																								-	NA		S3h1G0000064	1	NO			h2SMnT0011322.1	h2SMnT0011322.1|partial(c) introns|100 qcov|87 ident|no cds match
S3h1G0000065	S3h1T0000065.1	h1SMnG0000042	other	chr1_h1	1043001	1043629	+		non-coding	93	coding	575	0	2	5_prime_incomplete																								-	NA		S3h1G0000065	1	YES			h2SMnT0000039.1	h2SMnT0000039.1|complete introns|100 qcov|100 ident|no cds match
S3h1G0000066	S3h1T0000066.1	h1SMnG0000043	other	chr1_h1	1046958	1048577	+		non-coding	100	coding	808	0	2	5_prime_incomplete																								-	NA		S3h1G0000066	1	YES			h2SMnT0000040.1	h2SMnT0000040.1|complete introns|100 qcov|100 ident|no cds match
S3h1G0000067	S3h1T0000067.1	h1SMcG0000031	hconf	chr1_h1	1049978	1053955	+	230	coding	230	coding	843	693	3	complete							G3DSA:1.20.5.170:NA		PS50217:Basic-leucine zipper (bZIP) domain profile.	SSF57959:Leucine zipper domain	PF00170:bZIP transcription factor	Coil:Coil		mobidb-lite:consensus disorder prediction;mobidb-lite:consensus disorder prediction	PS00036:Basic-leucine zipper (bZIP) domain signature.	SM00338:brlzneu								-	NA		S3h1G0000067	1	YES	h2SMcT0000032.1	h2SMcT0000032.1|complete introns|100 qcov|100 ident|S3h1T0000067.1|perfect_match|1 ident|1 qcov|1 tcov
S3h1G0000068	S3h1T0000068.4	h1SMcG0000032	hconf	chr1_h1	1059790	1086049	-	920	coding	920	coding	3245	2763	9	complete			cortical actin cytoskeleton organization				G3DSA:2.30.29.30:NA;G3DSA:1.20.80.10:NA;G3DSA:3.10.20.90:NA	PTHR23280:4.1 G PROTEIN	PS50057:FERM domain profile.	SSF54236:Ubiquitin-like;SSF50729:PH domain-like;SSF47031:Second domain of FERM	PF00373:FERM central domain;PF09379:FERM N-terminal domain;PF09380:FERM C-terminal PH-like domain		cd13184:FERM_C_4_1_family;cd14473:FERM_B-lobe	mobidb-lite:consensus disorder prediction;mobidb-lite:consensus disorder prediction;mobidb-lite:consensus disorder prediction;mobidb-lite:consensus disorder prediction;mobidb-lite:consensus disorder prediction;mobidb-lite:consensus disorder prediction;mobidb-lite:consensus disorder prediction;mobidb-lite:consensus disorder prediction;mobidb-lite:consensus disorder prediction;mobidb-lite:consensus…	PS00660:FERM domain signature 1.	SM01196:FERM_C_3;SM00295:B41_5	PR00935:Band 4.1 protein family signature;PR00935:Band 4.1 protein family signature;PR00935:Band 4.1 protein family signature;PR00935:Band 4.1 protein family signature;PR00661:ERM family signature;PR00661:ERM family signature;PR00661:ERM family signature;PR00661:ERM family signature	KOG3530@1|root,KOG3527@2759|Eukaryota,38FCN@33154|Opisthokonta,3BDA9@33208|Metazoa,3CRJE@33213|Bilateria	L	EPB41L2	ko:K06107	GO:0000902,GO:0001700,GO:0002165,GO:0002175,GO:0003007,GO:0003015,GO:0003779,GO:0005102,GO:0005200,GO:0005622,GO:0005623,GO:0005634,GO:0005654,GO:0005829,GO:0005886,GO:0005920,GO:0006612,GO:0006886,GO:0007016,GO:0007163,GO:0007391,GO:0007399,GO:0007424,GO:0007431,GO:0007435,GO:0007472,GO:0007476,GO:0007507,GO:0007527,GO:0007552,GO:0008091,GO:0008360,GO:0008362,GO:0008544,GO:0010001,GO:0010256,GO:…	KOG3527	EPB41L2-like	NA	GO:0000902,GO:0001700,GO:0002165,GO:0002175,GO:0003007,GO:0003015,GO:0003779,GO:0005102,GO:0005200,GO:0005622,GO:0005623,GO:0005634,GO:0005654,GO:0005829,GO:0005886,GO:0005920,GO:0006612,GO:0006886,GO:0007016,GO:0007163,GO:0007391,GO:0007399,GO:0007424,GO:0007431,GO:0007435,GO:0007472,GO:0007476,GO:0007507,GO:0007527,GO:0007552,GO:0008091,GO:0008360,GO:0008362,GO:0008544,GO:0010001,GO:0010256,GO:…	S3h1G0000068:EPB41L2	6	YES	h2SMcT0000033.1;h2SMcT0000033.2;h2SMcT0000033.3;h2SMcT0000033.4;h2SMcT0000033.5;h2SMcT0000033.6	h2SMcT0000033.1|complete introns|100 qcov|100 ident|S3h1T0000068.1|perfect_match|1 ident|1 qcov|1 tcov;h2SMcT0000033.2|complete introns|100 qcov|100 ident|S3h1T0000068.2|perfect_match|1 ident|1 qcov|1 tcov;h2SMcT0000033.3|complete introns|100 qcov|100 ident|S3h1T0000068.3|perfect_match|1 ident|1 qcov|1 tcov;h2SMcT0000033.4|complete introns|100 qcov|100 ident|S3h1T0000068.4|perfect_match|1 ident|1…
S3h1G0000069	S3h1T0000069.1	h1SMnG0000044	other	chr1_h1	1079298	1080050	+		non-coding		non-coding	589	0	2	5_prime_incomplete																								-	NA		S3h1G0000069	1	NO			h2SMnT0000041.1	h2SMnT0000041.1|partial(o) introns|100 qcov|99.7 ident|no cds match
S3h1G0000070	S3h1T0000070.1	h1SMcG0000033	hconf	chr1_h1	1096402	1100953	+	124	coding	124	coding	556	375	4	complete																								-	m37		S3h1G0000070	1	YES	h2SMcT0000034.1	h2SMcT0000034.1|complete introns|100 qcov|100 ident|S3h1T0000070.1|perfect_match|1 ident|1 qcov|1 tcov
S3h1G0000071	S3h1T0000071.2	h1SMcG0000034	hconf	chr1_h1	1108317	1126730	+	370	coding	370	coding	1248	1113	6	complete											PF14916:Coiled-coil domain of unknown function	Coil:Coil;Coil:Coil		mobidb-lite:consensus disorder prediction;mobidb-lite:consensus disorder prediction;mobidb-lite:consensus disorder prediction										-	m53		S3h1G0000071	2	YES	h2SMcT0000035.1;h2SMcT0000035.2	h2SMcT0000035.1|complete introns|100 qcov|100 ident|S3h1T0000071.1|perfect_match|1 ident|1 qcov|1 tcov;h2SMcT0000035.2|complete introns|100 qcov|100 ident|S3h1T0000071.2|perfect_match|1 ident|1 qcov|1 tcov
S3h1G0000072	S3h1T0000072.1	h1SMnG0000045	other	chr1_h1	1126871	1128107	+		non-coding	74	coding	1237	0	1	5_prime_incomplete																								-	NA		S3h1G0000072	1	NO			h2SMnT0000042.1	h2SMnT0000042.1|partial(k) introns|100 qcov|100 ident|no cds match
S3h1G0000073	S3h1T0000073.1	h1SMnG0000046	other	chr1_h1	1128820	1131653	-		non-coding		non-coding	211	0	2	5_prime_incomplete																								-	NA		S3h1G0000073	1	YES			h2SMnT0000043.1	h2SMnT0000043.1|complete introns|100 qcov|100 ident|no cds match
S3h1G0000074	S3h1T0000074.1	h1SMcG0000035	hconf	chr1_h1	1135622	1137579	+	612	coding	612	coding	1867	1839	3	5_prime_incomplete			It is involved in the biological process described with pseudouridine synthesis			CYTOPLASMIC_DOMAIN;TRANSMEMBRANE;NON_CYTOPLASMIC_DOMAIN	G3DSA:3.30.70.3190:NA;G3DSA:3.30.70.2510:NA	PTHR21568:UNCHARACTERIZED;PTHR21568:SF0:TRNA PSEUDOURIDINE SYNTHASE PUS10-RELATED		SSF55120:Pseudouridine synthase								COG1258@1|root,KOG2364@2759|Eukaryota,38BDV@33154|Opisthokonta,3BDXU@33208|Metazoa,3CUPW@33213|Bilateria,41XGN@6656|Arthropoda,3SH34@50557|Insecta	J	PUS10	ko:K07583	GO:0006725,GO:0006807,GO:0009982,GO:0010467,GO:0031119,GO:0034470,GO:0034641,GO:0034660,GO:0044237,GO:0046483,GO:0071704,GO:1901360	KOG2364	PUS10-like	m01	GO:0006725,GO:0006807,GO:0009982,GO:0010467,GO:0031119,GO:0034470,GO:0034641,GO:0034660,GO:0044237,GO:0046483,GO:0071704,GO:1901360	S3h1G0000074:PUS10	1	YES	h2SMcT0000036.1	h2SMcT0000036.1|complete introns|100 qcov|100 ident|S3h1T0000074.1|perfect_match|1 ident|1 qcov|1 tcov
S3h1G0000075	S3h1T0000075.1	h1SMnG0000047	other	chr1_h1	1140251	1140849	-		non-coding		non-coding	547	0	2	5_prime_incomplete																								-	NA		S3h1G0000075	1	NO			h2SMnT0000044.1	h2SMnT0000044.1|partial(o) introns|100 qcov|100 ident|no cds match
S3h1G0000076	S3h1T0000076.1	h1SMnG0000048	other	chr1_h1	1141579	1142054	+		non-coding	44	coding	476	0	1	5_prime_incomplete																								-	NA		S3h1G0000076
S3h1G0000077	S3h1T0000077.4	h1SMcG0000036	hconf	chr1_h1	1147697	1154601	-	507	coding	507	coding	1562	1524	5	5_prime_incomplete			thioesterase binding				G3DSA:3.30.40.10:Zinc/RING finger domain, C3HC4 (zinc finger);G3DSA:3.30.40.10:Zinc/RING finger domain, C3HC4 (zinc finger);G3DSA:2.60.210.10:Apoptosis, Tumor Necrosis Factor Receptor Associated Protein 2; Chain A	PTHR10131:SF120:TNF RECEPTOR-ASSOCIATED FACTOR 4;PTHR10131:SF120:TNF RECEPTOR-ASSOCIATED FACTOR 4;PTHR10131:TNF RECEPTOR ASSOCIATED FACTOR;PTHR10131:TNF RECEPTOR ASSOCIATED FACTOR	PS50089:Zinc finger RING-type profile.	SSF57850:RING/U-box;SSF49599:TRAF domain-like;SSF49599:TRAF domain-like		Coil:Coil;Coil:Coil;Coil:Coil	cd16449:RING-HC					KOG0297@1|root,KOG0297@2759|Eukaryota,38HQW@33154|Opisthokonta,3BHR5@33208|Metazoa,3CRQY@33213|Bilateria	O	TRAF3	ko:K03174	GO:0002697,GO:0004842,GO:0005164,GO:0005622,GO:0005623,GO:0005737,GO:0005739,GO:0005829,GO:0005886,GO:0005887,GO:0006464,GO:0006508,GO:0006807,GO:0006915,GO:0007154,GO:0009898,GO:0010033,GO:0016021,GO:0016567,GO:0016579,GO:0019901,GO:0019903,GO:0023052,GO:0030162,GO:0031224,GO:0031226,GO:0031323,GO:0031326,GO:0031625,GO:0031996,GO:0032088,GO:0032648,GO:0033209,GO:0035631,GO:0035666,GO:0043900,GO:…	KOG0297	TRAF6-like	NA	GO:0002697,GO:0004842,GO:0005164,GO:0005622,GO:0005623,GO:0005737,GO:0005739,GO:0005829,GO:0005886,GO:0005887,GO:0006464,GO:0006508,GO:0006807,GO:0006915,GO:0007154,GO:0009898,GO:0010033,GO:0016021,GO:0016567,GO:0016579,GO:0019901,GO:0019903,GO:0023052,GO:0030162,GO:0031224,GO:0031226,GO:0031323,GO:0031326,GO:0031625,GO:0031996,GO:0032088,GO:0032648,GO:0033209,GO:0035631,GO:0035666,GO:0043900,GO:…	S3h1G0000077:TRAF3	39	YES	h2SMcT0000037.1;h2SMcT0000037.2;h2SMcT0000037.2;h2SMcT0000037.3;h2SMcT0000037.4;h2SMcT0000037.5;h2SMcT0000037.5;h2SMcT0000038.1;h2SMcT0000038.1;h2SMcT0000038.2;h2SMcT0000038.2;h2SMcT0000038.3;h2SMcT0000038.3;h2SMcT0000038.4;h2SMcT0000038.4;h2SMcT0000038.5;h2SMcT0000038.5;h2SMcT0000038.6;h2SMcT0000038.6;h2SMcT0000038.7;h2SMcT0000038.7;h2SMcT0000038.8;h2SMcT0000038.8;h2SMcT0000040.1;h2SMcT0000040.2…	h2SMcT0000037.1|partial(j) introns|100 qcov|100 ident|S3h1T0000077.2|partial_in_both|1 ident|0.799 qcov|0.253 tcov;h2SMcT0000037.2|partial(j) introns|100 qcov|97.4 ident|S3h1T0000077.2|partial_in_both|0.99 ident|0.799 qcov|0.253 tcov;h2SMcT0000037.2|partial(j) introns|100 qcov|99.5 ident|S3h1T0000077.2|partial_in_both|0.99 ident|0.799 qcov|0.253 tcov;h2SMcT0000037.3|complete introns|100 qcov|100 …	h2SMcT0000039.1;h2SMcT0000039.1;h2SMnT0000047.1;h2SMnT0035442.1	h2SMcT0000039.1|partial(i) introns|100 qcov|100 ident|no cds match;h2SMcT0000039.1|partial(i) introns|100 qcov|100 ident|no cds match;h2SMnT0000047.1|partial(i) introns|100 qcov|100 ident|no cds match;h2SMnT0035442.1|partial(i) introns|100 qcov|100 ident|no cds match
S3h1G0000078	S3h1T0000078.1	h1SMnG0000051	other	chr1_h1	1360476	1361051	+		non-coding	98	coding	526	0	2	5_prime_incomplete																								-	NA		S3h1G0000078	1	YES			h2SMnT0000046.1	h2SMnT0000046.1|complete introns|100 qcov|100 ident|no cds match
S3h1G0000079	S3h1T0000079.1	h1SMnG0000052	other	chr1_h1	1362762	1363428	+		non-coding		non-coding	613	0	2	5_prime_incomplete																								-	NA		S3h1G0000079
S3h1G0000080	S3h1T0000080.1	h1SMnG0000053	other	chr1_h1	1404821	1443972	-		non-coding		non-coding	363	0	2	5_prime_incomplete																								-	NA		S3h1G0000080	1	YES			h2SMnT0000048.1	h2SMnT0000048.1|complete introns|100 qcov|100 ident|no cds match
S3h1G0000081	S3h1T0000081.1	h1SMcG0000037	other	chr1_h1	1414190	1415948	-	383	coding	383	coding	1759	1152	1	5_prime_incomplete		TNF receptor-associated factor TRAF, metazoa;TRAF-like	thioesterase binding	IPR012227;IPR008974	GO:0005515|GO:0007165|GO:0008270|GO:0042981		G3DSA:3.30.40.10:Zinc/RING finger domain, C3HC4 (zinc finger);G3DSA:2.60.210.10:Apoptosis, Tumor Necrosis Factor Receptor Associated Protein 2; Chain A	PTHR10131:TNF RECEPTOR ASSOCIATED FACTOR;PTHR10131:SF138:TNF RECEPTOR ASSOCIATED FACTOR (TRAF) HOMOLOG	PS50145:Zinc finger TRAF-type profile.;PS50144:MATH/TRAF domain profile.	SSF49599:TRAF domain-like;SSF49599:TRAF domain-like	PF02176:TRAF-type zinc finger	Coil:Coil						KOG0297@1|root,KOG0297@2759|Eukaryota,38EU7@33154|Opisthokonta,3BH0V@33208|Metazoa,3D0YQ@33213|Bilateria,484FF@7711|Chordata	O	TRAF6	ko:K03175	GO:0000122,GO:0000187,GO:0001503,GO:0001700,GO:0001841,GO:0001843,GO:0002223,GO:0002520,GO:0002637,GO:0002726,GO:0002755,GO:0002791,GO:0005164,GO:0005622,GO:0005623,GO:0005634,GO:0005737,GO:0005768,GO:0005811,GO:0005829,GO:0005886,GO:0005887,GO:0006464,GO:0006468,GO:0006807,GO:0007154,GO:0007249,GO:0007250,GO:0007254,GO:0007391,GO:0007399,GO:0008063,GO:0008219,GO:0008270,GO:0009615,GO:0009617,GO:…	KOG0297	TRAF2-like	NA	,G,O,:,0,0,0,0,1,2,2,,,G,O,:,0,0,0,0,1,8,7,,,G,O,:,0,0,0,1,5,0,3,,,G,O,:,0,0,0,1,7,0,0,,,G,O,:,0,0,0,1,8,4,1,,,G,O,:,0,0,0,1,8,4,3,,,G,O,:,0,0,0,2,2,2,3,,,G,O,:,0,0,0,2,5,2,0,,,G,O,:,0,0,0,2,6,3,7,,,G,O,:,0,0,0,2,7,2,6,,,G,O,:,0,0,0,2,7,5,5,,,G,O,:,0,0,0,2,7,9,1,,,G,O,:,0,0,0,5,1,6,4,,,G,O,:,0,0,0,5,6,2,2,,,G,O,:,0,0,0,5,6,2,3,,,G,O,:,0,0,0,5,6,3,4,,,G,O,:,0,0,0,5,7,3,7,,,G,O,:,0,0,0,5,7,6,8,,,G,…	S3h1G0000081:TRAF6	1	NO	h2SMcT0000041.1	h2SMcT0000041.1|partial(c) introns|100 qcov|100 ident|S3h1T0000081.1|perfect_match|1 ident|1 qcov|1 tcov
S3h1G0000082	S3h1T0000082.1	h1SMcG0000038	other	chr1_h1	1425608	1426243	-	212	coding	212	coding	636	636	1	5_prime_incomplete																								-	NA		S3h1G0000082	1	NO	h2SMcT0000042.1	h2SMcT0000042.1|partial(k) introns|100 qcov|100 ident|S3h1T0000082.1|perfect_match|1 ident|1 qcov|1 tcov
S3h1G0000083	S3h1T0000083.2	h1SMcG0000039	hconf	chr1_h1	1451597	1502473	+	927	coding	927	coding	3039	2784	23	complete		3'5'-cyclic nucleotide phosphodiesterase, catalytic domain superfamily;3'5'-cyclic nucleotide phosphodiesterase, catalytic domain	cAMP and cAMP-inhibited cGMP 3',5'-cyclic phosphodiesterase	IPR036971;IPR002073	GO:0004114|GO:0007165		G3DSA:1.10.1300.10:NA;G3DSA:3.30.450.40:NA;G3DSA:3.30.450.40:NA	PTHR11347:SF111:CAMP AND CAMP-INHIBITED CGMP 3',5'-CYCLIC PHOSPHODIESTERASE 10A;PTHR11347:CYCLIC NUCLEOTIDE PHOSPHODIESTERASE	PS51845:3'5'-cyclic nucleotide phosphodiesterase domain profile.	SSF55781:GAF domain-like;SSF109604:HD-domain/PDEase-like;SSF55781:GAF domain-like	PF01590:GAF domain;PF01590:GAF domain;PF00233:3'5'-cyclic nucleotide phosphodiesterase		cd00077:HDc	mobidb-lite:consensus disorder prediction;mobidb-lite:consensus disorder prediction	PS00126:3'5'-cyclic nucleotide phosphodiesterase domain signature.	SM00065:gaf_1;SM00065:gaf_1;SM00471:hd_13	PR00387:3'5'-cyclic nucleotide phosphodiesterase signature;PR00387:3'5'-cyclic nucleotide phosphodiesterase signature;PR00387:3'5'-cyclic nucleotide phosphodiesterase signature;PR00387:3'5'-cyclic nucleotide phosphodiesterase signature;PR00387:3'5'-cyclic nucleotide phosphodiesterase signature;PR00387:3'5'-cyclic nucleotide phosphodiesterase signature	KOG3689@1|root,KOG3689@2759|Eukaryota,38BQB@33154|Opisthokonta,3B9XB@33208|Metazoa,3CSEF@33213|Bilateria,41TI4@6656|Arthropoda,3SFSY@50557|Insecta,458CU@7147|Diptera,45KBQ@7148|Nematocera	T		ko:K18438	GO:0006935,GO:0007154,GO:0007275,GO:0007568,GO:0007602,GO:0007635,GO:0008340,GO:0009636,GO:0010035,GO:0010259,GO:0010446,GO:0010628,GO:0010754,GO:0023052,GO:0032528,GO:0042493,GO:0042542,GO:0046677,GO:0047555,GO:0051716	KOG3689	-	m19	,G,O,:,0,0,0,6,9,3,5,,,G,O,:,0,0,0,7,1,5,4,,,G,O,:,0,0,0,7,2,7,5,,,G,O,:,0,0,0,7,5,6,8,,,G,O,:,0,0,0,7,6,0,2,,,G,O,:,0,0,0,7,6,3,5,,,G,O,:,0,0,0,8,3,4,0,,,G,O,:,0,0,0,9,6,3,6,,,G,O,:,0,0,1,0,0,3,5,,,G,O,:,0,0,1,0,2,5,9,,,G,O,:,0,0,1,0,4,4,6,,,G,O,:,0,0,1,0,6,2,8,,,G,O,:,0,0,1,0,7,5,4,,,G,O,:,0,0,2,3,0,5,2,,,G,O,:,0,0,3,2,5,2,8,,,G,O,:,0,0,4,2,4,9,3,,,G,O,:,0,0,4,2,5,4,2,,,G,O,:,0,0,4,6,6,7,7,,,G,…	S3h1G0000083:3'5'-cyclic_nucleotide_phosphodiesterase	2	YES	h2SMcT0000043.1;h2SMcT0000043.2	h2SMcT0000043.1|complete introns|100 qcov|100 ident|S3h1T0000083.1|perfect_match|1 ident|1 qcov|1 tcov;h2SMcT0000043.2|complete introns|100 qcov|100 ident|S3h1T0000083.2|perfect_match|1 ident|1 qcov|1 tcov
S3h1G0000084	S3h1T0000084.1	h1SMnG0000054	hconf	chr1_h1	1493498	1494156	-		non-coding	109	coding	564	0	3	5_prime_incomplete																								KIAA1586-like	NA		S3h1G0000084	3	YES			h2SMnT0000049.1;h2SMnT0000049.2;h2SMnT0000049.3	h2SMnT0000049.1|complete introns|100 qcov|100 ident|no cds match;h2SMnT0000049.2|partial(j) introns|100 qcov|99.5 ident|no cds match;h2SMnT0000049.3|complete introns|100 qcov|100 ident|no cds match
S3h1G0000086	S3h1T0000086.1	h1SMnG0000056	other	chr1_h1	1509129	1509465	-		non-coding		non-coding	337	0	1	5_prime_incomplete																								-	s19		S3h1G0000086	1	NO			h2SMnT0000051.1	h2SMnT0000051.1|partial(k) introns|100 qcov|100 ident|no cds match
S3h1G0000085	S3h1T0000085.6	h1SMnG0000055	hconf	chr1_h1	1513488	1523517	-	207	coding	207	coding	842	624	3	complete		Small GTPase	Ras family	IPR001806	GO:0003924|GO:0005525		G3DSA:3.40.50.300:NA	PTHR47979:SF73:RAS-RELATED PROTEIN RAB-4A;PTHR47979:DRAB11-RELATED	PS51419:small GTPase Rab1 family profile.;PS51421:small GTPase Ras family profile.;PS51420:small GTPase Rho family profile.	SSF52540:P-loop containing nucleoside triphosphate hydrolases	PF00071:Ras family					SM00177:arf_sub_2;SM00175:rab_sub_5;SM00174:rho_sub_3;SM00176:ran_sub_2;SM00173:ras_sub_4	PR00449:Transforming protein P21 ras signature;PR00449:Transforming protein P21 ras signature;PR00449:Transforming protein P21 ras signature;PR00449:Transforming protein P21 ras signature;PR00449:Transforming protein P21 ras signature	COG1100@1|root,KOG0086@2759|Eukaryota,397IG@33154|Opisthokonta,3BEJS@33208|Metazoa,3CVQT@33213|Bilateria,485VT@7711|Chordata,48WB5@7742|Vertebrata,3JEGS@40674|Mammalia,4K9M8@9263|Metatheria	U	RAB4A	ko:K07879,ko:K07880,ko:K07881	GO:0000003,GO:0001671,GO:0001944,GO:0002065,GO:0002066,GO:0003924,GO:0005215,GO:0005525,GO:0005576,GO:0005615,GO:0005622,GO:0005623,GO:0005737,GO:0005769,GO:0005829,GO:0005886,GO:0006661,GO:0006897,GO:0007154,GO:0007265,GO:0007275,GO:0007299,GO:0008047,GO:0008565,GO:0012505,GO:0015031,GO:0015833,GO:0019003,GO:0019882,GO:0019905,GO:0019953,GO:0022610,GO:0023052,GO:0030100,GO:0030707,GO:0031901,GO:…	KOG0086	-	NA	,G,O,:,0,0,0,0,0,0,3,,,G,O,:,0,0,0,1,6,7,1,,,G,O,:,0,0,0,1,9,4,4,,,G,O,:,0,0,0,2,0,6,5,,,G,O,:,0,0,0,2,0,6,6,,,G,O,:,0,0,0,3,9,2,4,,,G,O,:,0,0,0,5,2,1,5,,,G,O,:,0,0,0,5,5,2,5,,,G,O,:,0,0,0,5,5,7,6,,,G,O,:,0,0,0,5,6,1,5,,,G,O,:,0,0,0,5,6,2,2,,,G,O,:,0,0,0,5,6,2,3,,,G,O,:,0,0,0,5,7,3,7,,,G,O,:,0,0,0,5,7,6,9,,,G,O,:,0,0,0,5,8,2,9,,,G,O,:,0,0,0,5,8,8,6,,,G,O,:,0,0,0,6,6,6,1,,,G,O,:,0,0,0,6,8,9,7,,,G,…	S3h1G0000085:RAB4A	7	YES	h2SMcT0000044.1	h2SMcT0000044.1|complete introns|100 qcov|100 ident|S3h1T0000085.6|perfect_match|1 ident|1 qcov|1 tcov	h2SMnT0000050.1;h2SMnT0000050.2;h2SMnT0000050.3;h2SMnT0000050.4;h2SMnT0000050.5;h2SMnT0000052.1	h2SMnT0000050.1|complete introns|100 qcov|100 ident|no cds match;h2SMnT0000050.2|complete introns|100 qcov|100 ident|no cds match;h2SMnT0000050.3|complete introns|100 qcov|100 ident|no cds match;h2SMnT0000050.4|complete introns|100 qcov|100 ident|no cds match;h2SMnT0000050.5|complete introns|100 qcov|100 ident|no cds match;h2SMnT0000052.1|partial(i) introns|100 qcov|100 ident|no cds match
S3h1G0000087	S3h1T0000087.1	h1SMnG0000057	other	chr1_h1	1523574	1523843	-		non-coding		non-coding	270	0	1	5_prime_incomplete																								-	NA		S3h1G0000087	1	NO			h2SMnT0000053.1	h2SMnT0000053.1|partial(k) introns|100 qcov|100 ident|no cds match
S3h1G0000088	S3h1T0000088.1	h1SMnG0000058	other	chr1_h1	1531173	1531571	+		non-coding		non-coding	295	0	3	5_prime_incomplete																								-	NA		S3h1G0000088	3	YES			h2SMnT0000054.1;h2SMnT0009759.1;h2SMnT0009760.1	h2SMnT0000054.1|complete introns|100 qcov|100 ident|no cds match;h2SMnT0009759.1|partial(c) introns|99.1 qcov|96.1 ident|no cds match;h2SMnT0009760.1|partial(n) introns|100 qcov|88.6 ident|no cds match
S3h1G0000089	S3h1T0000089.1	h1SMnG0000059	hconf	chr1_h1	1561930	1562393	-		non-coding	90	coding	379	0	3	5_prime_incomplete																								-	m01		S3h1G0000089	1	YES			h2SMnT0000055.1	h2SMnT0000055.1|complete introns|100 qcov|100 ident|no cds match
S3h1G0000090	S3h1T0000090.1	h1SMnG0000060	other	chr1_h1	1592158	1593776	+		non-coding	48	coding	1560	0	2	5_prime_incomplete																								-	NA		S3h1G0000090
S3h1G0000091	S3h1T0000091.1	h1SMcG0000041	hconf	chr1_h1	1595595	1596445	+	154	coding	154	coding	802	465	2	complete																								-	s18		S3h1G0000091	2	YES	h2SMcT0000045.1;h2SMcT0011526.1	h2SMcT0000045.1|complete introns|100 qcov|100 ident|S3h1T0000091.1|perfect_match|1 ident|1 qcov|1 tcov;h2SMcT0011526.1|complete introns|100 qcov|99.4 ident|S3h1T0000091.1|perfect_match|0.993 ident|1 qcov|1 tcov
S3h1G0000092	S3h1T0000092.1	h1SMnG0000061	other	chr1_h1	1611261	1611674	+		non-coding	46	coding	367	0	2	5_prime_incomplete																								-	NA		S3h1G0000092	1	YES			h2SMnT0000056.1	h2SMnT0000056.1|complete introns|100 qcov|100 ident|no cds match
S3h1G0000093	S3h1T0000093.1	h1SMcG0000042	hconf	chr1_h1	1613795	1615473	+	442	coding	442	coding	1454	1329	4	complete			TNF receptor-associated factor 3				G3DSA:3.30.40.10:Zinc/RING finger domain, C3HC4 (zinc finger);G3DSA:2.60.210.10:Apoptosis, Tumor Necrosis Factor Receptor Associated Protein 2; Chain A;G3DSA:3.30.40.10:Zinc/RING finger domain, C3HC4 (zinc finger)	PTHR10131:SF120:TNF RECEPTOR-ASSOCIATED FACTOR 4;PTHR10131:TNF RECEPTOR ASSOCIATED FACTOR;PTHR10131:TNF RECEPTOR ASSOCIATED FACTOR;PTHR10131:SF120:TNF RECEPTOR-ASSOCIATED FACTOR 4	PS50089:Zinc finger RING-type profile.;PS50145:Zinc finger TRAF-type profile.	SSF49599:TRAF domain-like;SSF57850:RING/U-box;SSF49599:TRAF domain-like	PF02176:TRAF-type zinc finger	Coil:Coil;Coil:Coil						KOG0297@1|root,KOG0297@2759|Eukaryota,38HQW@33154|Opisthokonta,3BHR5@33208|Metazoa,3CRQY@33213|Bilateria,4840J@7711|Chordata,495G9@7742|Vertebrata,3JCZX@40674|Mammalia,4K2WU@9263|Metatheria	T	TRAF3	ko:K03174	GO:0002697,GO:0004842,GO:0005164,GO:0005622,GO:0005623,GO:0005737,GO:0005739,GO:0005829,GO:0005886,GO:0005887,GO:0006464,GO:0006508,GO:0006807,GO:0006915,GO:0007154,GO:0009898,GO:0010033,GO:0016021,GO:0016567,GO:0016579,GO:0019901,GO:0019903,GO:0023052,GO:0030162,GO:0031224,GO:0031226,GO:0031323,GO:0031326,GO:0031625,GO:0031996,GO:0032088,GO:0032648,GO:0033209,GO:0035631,GO:0035666,GO:0043900,GO:…	KOG0297	TRAF1-like	NA	GO:0002697,GO:0004842,GO:0005164,GO:0005622,GO:0005623,GO:0005737,GO:0005739,GO:0005829,GO:0005886,GO:0005887,GO:0006464,GO:0006508,GO:0006807,GO:0006915,GO:0007154,GO:0009898,GO:0010033,GO:0016021,GO:0016567,GO:0016579,GO:0019901,GO:0019903,GO:0023052,GO:0030162,GO:0031224,GO:0031226,GO:0031323,GO:0031326,GO:0031625,GO:0031996,GO:0032088,GO:0032648,GO:0033209,GO:0035631,GO:0035666,GO:0043900,GO:…	S3h1G0000093:TRAF3	1	YES	h2SMcT0000046.1	h2SMcT0000046.1|complete introns|100 qcov|100 ident|S3h1T0000093.1|perfect_match|1 ident|1 qcov|1 tcov
S3h1G0000094	S3h1T0000094.1	h1SMnG0000062	other	chr1_h1	1623286	1623780	-		non-coding		non-coding	495	0	1	5_prime_incomplete																								-	NA		S3h1G0000094	1	NO			h2SMnT0000057.1	h2SMnT0000057.1|partial(k) introns|100 qcov|100 ident|no cds match
S3h1G0000095	S3h1T0000095.1	h1SMnG0000063	other	chr1_h1	1627066	1627713	-		non-coding		non-coding	602	0	2	5_prime_incomplete																								-	NA		S3h1G0000095	1	YES			h2SMnT0000058.1	h2SMnT0000058.1|complete introns|100 qcov|100 ident|no cds match
S3h1G0000096	S3h1T0000096.1	h1SMcG0000043	hconf	chr1_h1	1640146	1647005	+	226	coding	226	coding	1054	681	3	complete		Small GTPase	RAB4A, member RAS oncogene family	IPR001806	GO:0003924|GO:0005525		G3DSA:3.40.50.300:NA	PTHR47979:SF73:RAS-RELATED PROTEIN RAB-4A;PTHR47979:DRAB11-RELATED	PS51419:small GTPase Rab1 family profile.;PS51420:small GTPase Rho family profile.;PS51421:small GTPase Ras family profile.	SSF52540:P-loop containing nucleoside triphosphate hydrolases	PF00071:Ras family					SM00174:rho_sub_3;SM00173:ras_sub_4;SM00176:ran_sub_2;SM00177:arf_sub_2;SM00175:rab_sub_5	PR00449:Transforming protein P21 ras signature;PR00449:Transforming protein P21 ras signature;PR00449:Transforming protein P21 ras signature;PR00449:Transforming protein P21 ras signature;PR00449:Transforming protein P21 ras signature	COG1100@1|root,KOG0086@2759|Eukaryota,397IG@33154|Opisthokonta,3BEJS@33208|Metazoa,3CVQT@33213|Bilateria,485VT@7711|Chordata,48WB5@7742|Vertebrata,49TRM@7898|Actinopterygii	U	RAB4A	ko:K07879,ko:K07880,ko:K07881	GO:0000003,GO:0001671,GO:0001944,GO:0002065,GO:0002066,GO:0003924,GO:0005215,GO:0005525,GO:0005576,GO:0005615,GO:0005622,GO:0005623,GO:0005737,GO:0005769,GO:0005829,GO:0005886,GO:0006661,GO:0006897,GO:0007154,GO:0007265,GO:0007275,GO:0007299,GO:0008047,GO:0008565,GO:0012505,GO:0015031,GO:0015833,GO:0019003,GO:0019882,GO:0019905,GO:0019953,GO:0022610,GO:0023052,GO:0030100,GO:0030707,GO:0031901,GO:…	KOG0086	RAB4A-like	NA	,G,O,:,0,0,0,0,0,0,3,,,G,O,:,0,0,0,1,6,7,1,,,G,O,:,0,0,0,1,9,4,4,,,G,O,:,0,0,0,2,0,6,5,,,G,O,:,0,0,0,2,0,6,6,,,G,O,:,0,0,0,3,9,2,4,,,G,O,:,0,0,0,5,2,1,5,,,G,O,:,0,0,0,5,5,2,5,,,G,O,:,0,0,0,5,5,7,6,,,G,O,:,0,0,0,5,6,1,5,,,G,O,:,0,0,0,5,6,2,2,,,G,O,:,0,0,0,5,6,2,3,,,G,O,:,0,0,0,5,7,3,7,,,G,O,:,0,0,0,5,7,6,9,,,G,O,:,0,0,0,5,8,2,9,,,G,O,:,0,0,0,5,8,8,6,,,G,O,:,0,0,0,6,6,6,1,,,G,O,:,0,0,0,6,8,9,7,,,G,…	S3h1G0000096:RAB4A	1	YES	h2SMcT0000047.1	h2SMcT0000047.1|complete introns|100 qcov|100 ident|S3h1T0000096.1|perfect_match|1 ident|1 qcov|1 tcov
S3h1G0000097	S3h1T0000097.1	h1SMnG0000064	other	chr1_h1	1650903	1656676	+		non-coding	44	coding	1153	0	2	5_prime_incomplete																								-	m22		S3h1G0000097	1	YES			h2SMnT0000060.1	h2SMnT0000060.1|complete introns|100 qcov|100 ident|no cds match
S3h1G0000098	S3h1T0000098.1	h1SMnG0000065	other	chr1_h1	1660156	1660795	-		non-coding	43	coding	593	0	2	5_prime_incomplete																								-	NA		S3h1G0000098	1	YES			h2SMnT0000061.1	h2SMnT0000061.1|complete introns|100 qcov|100 ident|no cds match
S3h1G0000099	S3h1T0000099.1	h1SMcG0000044	other	chr1_h1	1677507	1678800	-	184	coding	184	coding	765	552	2	3_prime_incomplete												Coil:Coil;Coil:Coil;Coil:Coil		mobidb-lite:consensus disorder prediction										-	m37		S3h1G0000099
S3h1G0000100	S3h1T0000100.1	h1SMcG0000045	other	chr1_h1	1681398	1682065	-	221	coding	221	coding	668	666	1	5_prime_incomplete		TRAF-like	thioesterase binding	IPR008974	GO:0005515		G3DSA:2.60.210.10:Apoptosis, Tumor Necrosis Factor Receptor Associated Protein 2; Chain A	PTHR10131:SF127:RE66324P;PTHR10131:TNF RECEPTOR ASSOCIATED FACTOR	PS50144:MATH/TRAF domain profile.	SSF49599:TRAF domain-like		Coil:Coil						KOG0297@1|root,KOG0297@2759|Eukaryota,38EU7@33154|Opisthokonta,3BH0V@33208|Metazoa,3D0YQ@33213|Bilateria,484FF@7711|Chordata	O	TRAF6	ko:K03175	GO:0000122,GO:0000187,GO:0001503,GO:0001700,GO:0001841,GO:0001843,GO:0002223,GO:0002520,GO:0002637,GO:0002726,GO:0002755,GO:0002791,GO:0005164,GO:0005622,GO:0005623,GO:0005634,GO:0005737,GO:0005768,GO:0005811,GO:0005829,GO:0005886,GO:0005887,GO:0006464,GO:0006468,GO:0006807,GO:0007154,GO:0007249,GO:0007250,GO:0007254,GO:0007391,GO:0007399,GO:0008063,GO:0008219,GO:0008270,GO:0009615,GO:0009617,GO:…	KOG0297	TRAF5-like	s15	,G,O,:,0,0,0,0,1,2,2,,,G,O,:,0,0,0,0,1,8,7,,,G,O,:,0,0,0,1,5,0,3,,,G,O,:,0,0,0,1,7,0,0,,,G,O,:,0,0,0,1,8,4,1,,,G,O,:,0,0,0,1,8,4,3,,,G,O,:,0,0,0,2,2,2,3,,,G,O,:,0,0,0,2,5,2,0,,,G,O,:,0,0,0,2,6,3,7,,,G,O,:,0,0,0,2,7,2,6,,,G,O,:,0,0,0,2,7,5,5,,,G,O,:,0,0,0,2,7,9,1,,,G,O,:,0,0,0,5,1,6,4,,,G,O,:,0,0,0,5,6,2,2,,,G,O,:,0,0,0,5,6,2,3,,,G,O,:,0,0,0,5,6,3,4,,,G,O,:,0,0,0,5,7,3,7,,,G,O,:,0,0,0,5,7,6,8,,,G,…	S3h1G0000100:TRAF6	1	NO	h2SMcT0000048.1	h2SMcT0000048.1|partial(k) introns|100 qcov|100 ident|S3h1T0000100.1|perfect_match|1 ident|1 qcov|1 tcov
S3h1G0000101	S3h1T0000101.1	h1SMcG0000046	other	chr1_h1	1695340	1696816	-	492	coding	492	coding	1477	1476	1	3_prime_incomplete												Coil:Coil;Coil:Coil;Coil:Coil;Coil:Coil		mobidb-lite:consensus disorder prediction;mobidb-lite:consensus disorder prediction;mobidb-lite:consensus disorder prediction;mobidb-lite:consensus disorder prediction;mobidb-lite:consensus disorder prediction;mobidb-lite:consensus disorder prediction										-	NA		S3h1G0000101	1	NO	h2SMcT0019821.1	h2SMcT0019821.1|partial(c) introns|100 qcov|98.4 ident|S3h1T0000101.1|partial_in_query|0.984 ident|1 qcov|0.382 tcov
S3h1G0000102	S3h1T0000102.2	h1SMcG0000047	hconf	chr1_h1	1724153	1747471	-	437	coding	437	coding	1511	1314	11	complete		Clathrin adaptor, mu subunit	synaptic vesicle cytoskeletal transport	IPR001392	GO:0006886|GO:0016192|GO:0030131		G3DSA:2.60.40.1170:Mu homology domain, subdomain B;G3DSA:3.30.450.60:NA;G3DSA:2.60.40.1170:Mu homology domain, subdomain B	PTHR10529:AP COMPLEX SUBUNIT MU;PTHR10529:SF342:AP-3 COMPLEX SUBUNIT MU-1	PS51072:Mu homology domain (MHD) profile.	SSF49447:Second domain of Mu2 adaptin subunit (ap50) of ap2 adaptor;SSF64356:SNARE-like	PF00928:Adaptor complexes medium subunit family;PF01217:Clathrin adaptor complex small chain		cd09252:AP-3_Mu3_Cterm;cd14837:AP3_Mu_N		PS00991:Clathrin adaptor complexes medium chain signature 2.		PR00314:Clathrin coat assembly protein signature;PR00314:Clathrin coat assembly protein signature;PR00314:Clathrin coat assembly protein signature	KOG2740@1|root,KOG2740@2759|Eukaryota,38ENS@33154|Opisthokonta,3BADW@33208|Metazoa,3CT9H@33213|Bilateria,481DE@7711|Chordata	U	AP3M2	ko:K12398	GO:0005215,GO:0005622,GO:0005623,GO:0005737,GO:0005764,GO:0006622,GO:0006725,GO:0006727,GO:0006807,GO:0006887,GO:0006897,GO:0006928,GO:0007040,GO:0007220,GO:0007275,GO:0007568,GO:0008340,GO:0008565,GO:0010259,GO:0010876,GO:0015833,GO:0017016,GO:0017137,GO:0018130,GO:0019438,GO:0019915,GO:0030117,GO:0030123,GO:0031267,GO:0033060,GO:0034613,GO:0044237,GO:0044249,GO:0044260,GO:0044267,GO:0044424,GO:…	KOG2740	AP3M2-like	NA	,G,O,:,0,0,0,5,2,1,5,,,G,O,:,0,0,0,5,6,2,2,,,G,O,:,0,0,0,5,6,2,3,,,G,O,:,0,0,0,5,7,3,7,,,G,O,:,0,0,0,5,7,6,4,,,G,O,:,0,0,0,6,6,2,2,,,G,O,:,0,0,0,6,7,2,5,,,G,O,:,0,0,0,6,7,2,7,,,G,O,:,0,0,0,6,8,0,7,,,G,O,:,0,0,0,6,8,8,7,,,G,O,:,0,0,0,6,8,9,7,,,G,O,:,0,0,0,6,9,2,8,,,G,O,:,0,0,0,7,0,4,0,,,G,O,:,0,0,0,7,2,2,0,,,G,O,:,0,0,0,7,2,7,5,,,G,O,:,0,0,0,7,5,6,8,,,G,O,:,0,0,0,8,3,4,0,,,G,O,:,0,0,0,8,5,6,5,,,G,…	S3h1G0000102:AP3M2	2	YES	h2SMcT0000049.1;h2SMcT0000049.2	h2SMcT0000049.1|complete introns|100 qcov|100 ident|S3h1T0000102.1|perfect_match|1 ident|1 qcov|1 tcov;h2SMcT0000049.2|complete introns|100 qcov|100 ident|S3h1T0000102.2|perfect_match|1 ident|1 qcov|1 tcov
S3h1G0000103	S3h1T0000103.1	h1SMcG0000048	other	chr1_h1	1751015	1752172	+	142	coding	142	coding	1158	429	1	complete												Coil:Coil		mobidb-lite:consensus disorder prediction										-	m21		S3h1G0000103	1	NO	h2SMcT0000050.1	h2SMcT0000050.1|partial(k) introns|100 qcov|100 ident|S3h1T0000103.1|perfect_match|1 ident|1 qcov|1 tcov
S3h1G0000104	S3h1T0000104.1	h1SMcG0000049	hconf	chr1_h1	1753780	1769911	-	724	coding	724	coding	2788	2175	8	complete		Putative RNA-binding protein 47	cytidine to uridine editing	IPR034442	GO:0003723|GO:0016554		G3DSA:3.30.70.330:NA;G3DSA:3.30.70.330:NA;G3DSA:3.30.70.330:NA	PTHR21245:SF6:RNA-BINDING PROTEIN 47;PTHR21245:HETEROGENEOUS NUCLEAR RIBONUCLEOPROTEIN	PS50102:Eukaryotic RNA Recognition Motif (RRM) profile.;PS50102:Eukaryotic RNA Recognition Motif (RRM) profile.;PS50102:Eukaryotic RNA Recognition Motif (RRM) profile.	SSF54928:RNA-binding domain, RBD;SSF54928:RNA-binding domain, RBD	PF00076:RNA recognition motif. (a.k.a. RRM, RBD, or RNP domain);PF00076:RNA recognition motif. (a.k.a. RRM, RBD, or RNP domain);PF00076:RNA recognition motif. (a.k.a. RRM, RBD, or RNP domain)		cd12249:RRM1_hnRNPR_like;cd12250:RRM2_hnRNPR_like	mobidb-lite:consensus disorder prediction;mobidb-lite:consensus disorder prediction;mobidb-lite:consensus disorder prediction		SM00360:rrm1_1;SM00360:rrm1_1;SM00360:rrm1_1		KOG0117@1|root,KOG0117@2759|Eukaryota,38B4M@33154|Opisthokonta,3BBMN@33208|Metazoa,3CX2K@33213|Bilateria	A	RBM47		GO:0000003,GO:0000228,GO:0000790,GO:0000792,GO:0001701,GO:0001824,GO:0001825,GO:0001829,GO:0002244,GO:0002520,GO:0003727,GO:0003729,GO:0005622,GO:0005623,GO:0005634,GO:0005654,GO:0005720,GO:0005737,GO:0006725,GO:0006807,GO:0007565,GO:0007566,GO:0009653,GO:0010609,GO:0016554,GO:0016556,GO:0030097,GO:0030895,GO:0031323,GO:0031324,GO:0031329,GO:0031330,GO:0031981,GO:0034641,GO:0044237,GO:0044422,GO:…	KOG0117	RBM47-like	m01	,G,O,:,0,0,0,0,0,0,3,,,G,O,:,0,0,0,0,2,2,8,,,G,O,:,0,0,0,0,7,9,0,,,G,O,:,0,0,0,0,7,9,2,,,G,O,:,0,0,0,1,7,0,1,,,G,O,:,0,0,0,1,8,2,4,,,G,O,:,0,0,0,1,8,2,5,,,G,O,:,0,0,0,1,8,2,9,,,G,O,:,0,0,0,2,2,4,4,,,G,O,:,0,0,0,2,5,2,0,,,G,O,:,0,0,0,3,7,2,7,,,G,O,:,0,0,0,3,7,2,9,,,G,O,:,0,0,0,5,6,2,2,,,G,O,:,0,0,0,5,6,2,3,,,G,O,:,0,0,0,5,6,3,4,,,G,O,:,0,0,0,5,6,5,4,,,G,O,:,0,0,0,5,7,2,0,,,G,O,:,0,0,0,5,7,3,7,,,G,…	S3h1G0000104:RBM47	2	YES	h2SMcT0000051.1;h2SMcT0000051.2	h2SMcT0000051.1|complete introns|100 qcov|100 ident|S3h1T0000104.1|perfect_match|1 ident|1 qcov|1 tcov;h2SMcT0000051.2|complete introns|100 qcov|100 ident|S3h1T0000104.2|perfect_match|1 ident|1 qcov|1 tcov
S3h1G0000105	S3h1T0000105.1	h1SMnG0000066	hconf	chr1_h1	1770124	1770474	+		non-coding	75	coding	351	0	1	5_prime_incomplete																								-	m06		S3h1G0000105	1	NO			h2SMnT0000063.1	h2SMnT0000063.1|partial(k) introns|100 qcov|100 ident|no cds match
S3h1G0000106	S3h1T0000106.1	h1SMcG0000050	hconf	chr1_h1	1791691	1797312	+	518	coding	518	coding	2035	1557	7	complete		Radial spokehead-like protein	Radial spoke head 4 homolog A	IPR006802	GO:0001534|GO:0060271|GO:0060294			PTHR13159:RADIAL SPOKEHEAD-RELATED			PF04712:Radial spokehead-like protein	Coil:Coil		mobidb-lite:consensus disorder prediction;mobidb-lite:consensus disorder prediction;mobidb-lite:consensus disorder prediction;mobidb-lite:consensus disorder prediction				28KDA@1|root,2QSU4@2759|Eukaryota,38HRQ@33154|Opisthokonta,3BAJQ@33208|Metazoa,3CYWH@33213|Bilateria,48127@7711|Chordata,49524@7742|Vertebrata,3J1SI@40674|Mammalia,35FKR@314146|Euarchontoglires,4M8HE@9443|Primates	S	RSPH4A	ko:K19756	GO:0001534,GO:0003341,GO:0005622,GO:0005623,GO:0005634,GO:0005654,GO:0005730,GO:0005875,GO:0005930,GO:0006928,GO:0008017,GO:0015630,GO:0031514,GO:0031981,GO:0035082,GO:0044085,GO:0044422,GO:0044424,GO:0044428,GO:0044430,GO:0044441,GO:0044444,GO:0044446,GO:0044447,GO:0044463,GO:0044464,GO:0060271,GO:0097014,GO:0120038	2QSU4	RSPH4A-like	m50	,G,O,:,0,0,0,1,5,3,4,,,G,O,:,0,0,0,3,3,4,1,,,G,O,:,0,0,0,5,6,2,2,,,G,O,:,0,0,0,5,6,2,3,,,G,O,:,0,0,0,5,6,3,4,,,G,O,:,0,0,0,5,6,5,4,,,G,O,:,0,0,0,5,7,3,0,,,G,O,:,0,0,0,5,8,7,5,,,G,O,:,0,0,0,5,9,3,0,,,G,O,:,0,0,0,6,9,2,8,,,G,O,:,0,0,0,8,0,1,7,,,G,O,:,0,0,1,5,6,3,0,,,G,O,:,0,0,3,1,5,1,4,,,G,O,:,0,0,3,1,9,8,1,,,G,O,:,0,0,3,5,0,8,2,,,G,O,:,0,0,4,4,0,8,5,,,G,O,:,0,0,4,4,4,2,2,,,G,O,:,0,0,4,4,4,2,4,,,G,…	S3h1G0000106:RSPH4A	1	YES	h2SMcT0000052.1	h2SMcT0000052.1|complete introns|100 qcov|100 ident|S3h1T0000106.1|perfect_match|1 ident|1 qcov|1 tcov
S3h1G0000107	S3h1T0000107.1	h1SMcG0000051	hconf	chr1_h1	1820719	1821845	-	236	coding	236	coding	879	711	6	complete			preantral ovarian follicle growth									Coil:Coil		mobidb-lite:consensus disorder prediction;mobidb-lite:consensus disorder prediction;mobidb-lite:consensus disorder prediction;mobidb-lite:consensus disorder prediction				KOG3032@1|root,KOG3032@2759|Eukaryota,39RAA@33154|Opisthokonta,3BAIA@33208|Metazoa,3CZSZ@33213|Bilateria	A	ZNF830	ko:K04634,ko:K13104	GO:0000003,GO:0000278,GO:0001541,GO:0001546,GO:0001701,GO:0001824,GO:0001832,GO:0005622,GO:0005623,GO:0005634,GO:0005654,GO:0006283,GO:0006725,GO:0006807,GO:0007586,GO:0008585,GO:0009059,GO:0010558,GO:0010941,GO:0016607,GO:0019953,GO:0030154,GO:0031323,GO:0031324,GO:0031326,GO:0031327,GO:0031981,GO:0032504,GO:0033260,GO:0033314,GO:0034641,GO:0034645,GO:0042698,GO:0043066,GO:0044237,GO:0044249,GO:…	KOG3032	-	NA	GO:0000003,GO:0000278,GO:0001541,GO:0001546,GO:0001701,GO:0001824,GO:0001832,GO:0005622,GO:0005623,GO:0005634,GO:0005654,GO:0006283,GO:0006725,GO:0006807,GO:0007586,GO:0008585,GO:0009059,GO:0010558,GO:0010941,GO:0016607,GO:0019953,GO:0030154,GO:0031323,GO:0031324,GO:0031326,GO:0031327,GO:0031981,GO:0032504,GO:0033260,GO:0033314,GO:0034641,GO:0034645,GO:0042698,GO:0043066,GO:0044237,GO:0044249,GO:…	S3h1G0000107:ZNF830	3	YES	h2SMcT0000053.1	h2SMcT0000053.1|complete introns|100 qcov|100 ident|S3h1T0000107.1|perfect_match|1 ident|1 qcov|1 tcov	h2SMnT0000064.1;h2SMnT0000064.2	h2SMnT0000064.1|complete introns|100 qcov|100 ident|no cds match;h2SMnT0000064.2|complete introns|100 qcov|100 ident|no cds match
S3h1G0000108	S3h1T0000108.1	h1SMcG0000052	other	chr1_h1	1822467	1824471	-	136	coding	136	coding	2005	411	1	complete																								-	s09		S3h1G0000108	1	NO			h2SMcT0000054.1	h2SMcT0000054.1|partial(k) introns|100 qcov|100 ident|no cds match
S3h1G0000109	S3h1T0000109.1	h1SMnG0000068	other	chr1_h1	1823726	1827553	+		non-coding	85	coding	1130	0	4	5_prime_incomplete																								-	NA		S3h1G0000109	1	YES			h2SMnT0000065.1	h2SMnT0000065.1|complete introns|100 qcov|100 ident|no cds match
S3h1G0000110	S3h1T0000110.1	h1SMnG0000069	other	chr1_h1	1829251	1865438	-		non-coding		non-coding	610	0	2	5_prime_incomplete																								-	NA		S3h1G0000110	1	NO			h2SMnT0000066.1	h2SMnT0000066.1|partial(j) introns|100 qcov|99.8 ident|no cds match
S3h1G0000111	S3h1T0000111.1	h1SMcG0000053	other	chr1_h1	1845760	1848174	-	172	coding	172	coding	1396	519	2	complete												Coil:Coil;Coil:Coil		mobidb-lite:consensus disorder prediction;mobidb-lite:consensus disorder prediction										-	m08		S3h1G0000111	1	YES	h2SMcT0000055.1	h2SMcT0000055.1|complete introns|100 qcov|100 ident|S3h1T0000111.1|perfect_match|1 ident|1 qcov|1 tcov
S3h1G0000112	S3h1T0000112.1	h1SMcG0000054	other	chr1_h1	1849315	1900950	-	822	coding	822	coding	3285	2469	2	5_prime_incomplete			nucleic acid binding				G3DSA:3.30.420.10:NA	PTHR31511:PROTEIN CBG23764;PTHR31511:SF13:PROTEIN CBG24201		SSF56672:DNA/RNA polymerases;SSF53098:Ribonuclease H-like	PF03175:DNA polymerase type B, organellar and viral				PS00116:DNA polymerase family B signature.			2CN0N@1|root,2QT5H@2759|Eukaryota,38HD6@33154|Opisthokonta,3BNTW@33208|Metazoa,3D1YD@33213|Bilateria,41XP3@6656|Arthropoda,3SQBU@50557|Insecta	S				2QT5H	-	m41		S3h1G0000112	2	YES	h2SMcT0000056.1;h2SMcT0000057.1	h2SMcT0000056.1|complete introns|100 qcov|100 ident|S3h1T0000112.1|partial_in_query|1 ident|1 qcov|0.442 tcov;h2SMcT0000057.1|partial(c) introns|100 qcov|100 ident|S3h1T0000112.1|partial_in_query|1 ident|1 qcov|0.701 tcov
S3h1G0000113	S3h1T0000113.1	h1SMcG0000055	hconf	chr1_h1	1928575	1929220	+	127	coding	127	coding	598	384	2	complete																								-	NA		S3h1G0000113	1	YES	h2SMcT0000058.1	h2SMcT0000058.1|complete introns|100 qcov|100 ident|S3h1T0000113.1|perfect_match|1 ident|1 qcov|1 tcov
S3h1G0000114	S3h1T0000114.1	h1SMnG0000070	hconf	chr1_h1	1931208	1931964	+		non-coding	52	coding	757	0	1	5_prime_incomplete																								-	m01		S3h1G0000114	2	NO			h2SMcT0000060.1;h2SMnT0000067.1	h2SMcT0000060.1|partial(c) introns|98.3 qcov|97.4 ident|no cds match;h2SMnT0000067.1|partial(k) introns|100 qcov|100 ident|no cds match
S3h1G0000115	S3h1T0000115.1	h1SMcG0000056	other	chr1_h1	1935276	1936497	+	146	coding	146	coding	626	441	5	complete			Belongs to the CRISP family				G3DSA:3.40.33.10:CAP	PTHR10334:SF494:GLIPR1-LIKE PROTEIN 1;PTHR10334:CYSTEINE-RICH SECRETORY PROTEIN-RELATED		SSF55797:PR-1-like	PF00188:Cysteine-rich secretory protein family		cd05380:CAP_euk		PS01009:CRISP family signature 1.;PS01010:CRISP family signature 2.	SM00198:SCP_3	PR00837:Allergen V5/Tpx-1 family signature;PR00837:Allergen V5/Tpx-1 family signature;PR00837:Allergen V5/Tpx-1 family signature;PR00837:Allergen V5/Tpx-1 family signature;PR00838:Venom allergen 5 signature;PR00838:Venom allergen 5 signature;PR00838:Venom allergen 5 signature	COG2340@1|root,KOG3017@2759|Eukaryota,39U9X@33154|Opisthokonta,3BHZ2@33208|Metazoa,3CXDK@33213|Bilateria	S	PI15	ko:K19919,ko:K20412	GO:0002283,GO:0002446,GO:0005622,GO:0005623,GO:0005737,GO:0005886,GO:0006955,GO:0007275,GO:0007568,GO:0008340,GO:0009408,GO:0009411,GO:0010259,GO:0012505,GO:0019216,GO:0035577,GO:0042582,GO:0043312,GO:0044422,GO:0044424,GO:0044433,GO:0044437,GO:0044444,GO:0044446,GO:0044464,GO:0071944,GO:0098805	KOG3017	MTO1-like	s24	GO:0002283,GO:0002446,GO:0005622,GO:0005623,GO:0005737,GO:0005886,GO:0006955,GO:0007275,GO:0007568,GO:0008340,GO:0009408,GO:0009411,GO:0010259,GO:0012505,GO:0019216,GO:0035577,GO:0042582,GO:0043312,GO:0044422,GO:0044424,GO:0044433,GO:0044437,GO:0044444,GO:0044446,GO:0044464,GO:0071944,GO:0098805	S3h1G0000115:PI15	1	YES	h2SMcT0000059.1	h2SMcT0000059.1|complete introns|100 qcov|100 ident|S3h1T0000115.1|perfect_match|1 ident|1 qcov|1 tcov
S3h1G0000116	S3h1T0000116.1	h1SMcG0000057	hconf	chr1_h1	1936693	1937278	-	135	coding	135	coding	586	408	1	complete						CYTOPLASMIC_DOMAIN;NON_CYTOPLASMIC_DOMAIN;TRANSMEMBRANE	G3DSA:3.30.200.160:TFIIIC, subcomplex tauA, subunit Sfc1, barrel domain				PF17682:Tau95 Triple barrel domain													-	m03		S3h1G0000116	1	NO	h2SMcT0000060.1	h2SMcT0000060.1|partial(k) introns|100 qcov|100 ident|S3h1T0000116.1|perfect_match|1 ident|1 qcov|1 tcov
S3h1G0000117	S3h1T0000117.1	h1SMcG0000058	hconf	chr1_h1	1952362	1953422	+	248	coding	248	coding	1061	747	1	complete			thioesterase binding				G3DSA:3.30.40.10:Zinc/RING finger domain, C3HC4 (zinc finger);G3DSA:3.30.40.10:Zinc/RING finger domain, C3HC4 (zinc finger)		PS50089:Zinc finger RING-type profile.;PS50145:Zinc finger TRAF-type profile.	SSF57850:RING/U-box;SSF49599:TRAF domain-like	PF02176:TRAF-type zinc finger	Coil:Coil						KOG0297@1|root,KOG0297@2759|Eukaryota,38HQW@33154|Opisthokonta,3BHR5@33208|Metazoa,3CRQY@33213|Bilateria	O	TRAF3	ko:K03173,ko:K03174,ko:K09848	GO:0002697,GO:0004842,GO:0005164,GO:0005622,GO:0005623,GO:0005737,GO:0005739,GO:0005829,GO:0005886,GO:0005887,GO:0006464,GO:0006508,GO:0006807,GO:0006915,GO:0007154,GO:0009898,GO:0010033,GO:0016021,GO:0016567,GO:0016579,GO:0019901,GO:0019903,GO:0023052,GO:0030162,GO:0031224,GO:0031226,GO:0031323,GO:0031326,GO:0031625,GO:0031996,GO:0032088,GO:0032648,GO:0033209,GO:0035631,GO:0035666,GO:0043900,GO:…	KOG0297	TRAF3-like	m23	GO:0002697,GO:0004842,GO:0005164,GO:0005622,GO:0005623,GO:0005737,GO:0005739,GO:0005829,GO:0005886,GO:0005887,GO:0006464,GO:0006508,GO:0006807,GO:0006915,GO:0007154,GO:0009898,GO:0010033,GO:0016021,GO:0016567,GO:0016579,GO:0019901,GO:0019903,GO:0023052,GO:0030162,GO:0031224,GO:0031226,GO:0031323,GO:0031326,GO:0031625,GO:0031996,GO:0032088,GO:0032648,GO:0033209,GO:0035631,GO:0035666,GO:0043900,GO:…	S3h1G0000117:TRAF3	1	NO	h2SMcT0000061.1	h2SMcT0000061.1|partial(k) introns|100 qcov|100 ident|S3h1T0000117.1|perfect_match|1 ident|1 qcov|1 tcov
S3h1G0000118	S3h1T0000118.1	h1SMnG0000071	other	chr1_h1	1955802	1955975	-		non-coding	40	coding	174	0	1	5_prime_incomplete																								-	NA		S3h1G0000118	1	NO			h2SMnT0000068.1	h2SMnT0000068.1|partial(k) introns|100 qcov|100 ident|no cds match
S3h1G0000119	S3h1T0000119.2	h1SMcG0000059	hconf	chr1_h1	1971074	1972364	-	199	coding	199	coding	701	600	5	complete			SCP / Tpx-1 / Ag5 / PR-1 / Sc7 family of extracellular domains.			SIGNAL_PEPTIDE_H_REGION;SIGNAL_PEPTIDE_C_REGION;SIGNAL_PEPTIDE_N_REGION;NON_CYTOPLASMIC_DOMAIN;SIGNAL_PEPTIDE	G3DSA:3.40.33.10:CAP	PTHR10334:CYSTEINE-RICH SECRETORY PROTEIN-RELATED;PTHR10334:SF461:PEPTIDASE INHIBITOR 16		SSF55797:PR-1-like	PF00188:Cysteine-rich secretory protein family		cd05380:CAP_euk		PS01010:CRISP family signature 2.;PS01009:CRISP family signature 1.	SM00198:SCP_3	PR00837:Allergen V5/Tpx-1 family signature;PR00837:Allergen V5/Tpx-1 family signature;PR00837:Allergen V5/Tpx-1 family signature;PR00837:Allergen V5/Tpx-1 family signature;PR00838:Venom allergen 5 signature;PR00838:Venom allergen 5 signature;PR00838:Venom allergen 5 signature	COG2340@1|root,KOG3017@2759|Eukaryota,39U9X@33154|Opisthokonta,3BHZ2@33208|Metazoa,3CXDK@33213|Bilateria,41ZTS@6656|Arthropoda,3SZ0C@50557|Insecta,46IPA@7399|Hymenoptera	S	PI15	ko:K19919,ko:K20412	GO:0002283,GO:0002446,GO:0005622,GO:0005623,GO:0005737,GO:0005886,GO:0006955,GO:0007275,GO:0007568,GO:0008340,GO:0009408,GO:0009411,GO:0010259,GO:0012505,GO:0019216,GO:0035577,GO:0042582,GO:0043312,GO:0044422,GO:0044424,GO:0044433,GO:0044437,GO:0044444,GO:0044446,GO:0044464,GO:0071944,GO:0098805	KOG3017	MTO1-like	s24	GO:0002283,GO:0002446,GO:0005622,GO:0005623,GO:0005737,GO:0005886,GO:0006955,GO:0007275,GO:0007568,GO:0008340,GO:0009408,GO:0009411,GO:0010259,GO:0012505,GO:0019216,GO:0035577,GO:0042582,GO:0043312,GO:0044422,GO:0044424,GO:0044433,GO:0044437,GO:0044444,GO:0044446,GO:0044464,GO:0071944,GO:0098805	S3h1G0000119:PI15	3	YES	h2SMcT0000062.1;h2SMcT0000062.2	h2SMcT0000062.1|complete introns|100 qcov|100 ident|S3h1T0000119.1|perfect_match|1 ident|1 qcov|1 tcov;h2SMcT0000062.2|complete introns|100 qcov|100 ident|S3h1T0000119.2|perfect_match|1 ident|1 qcov|1 tcov	h2SMnT0000069.1	h2SMnT0000069.1|partial(c) introns|100 qcov|98 ident|no cds match
S3h1G0000120	S3h1T0000120.1	h1SMcG0000060	hconf	chr1_h1	2035069	2036307	-	154	coding	154	coding	1097	465	4	complete			Belongs to the CRISP family			SIGNAL_PEPTIDE_H_REGION;SIGNAL_PEPTIDE_C_REGION;NON_CYTOPLASMIC_DOMAIN;SIGNAL_PEPTIDE;SIGNAL_PEPTIDE_N_REGION	G3DSA:3.40.33.10:CAP	PTHR10334:SF459:GLI PATHOGENESIS-RELATED 1-LIKE 3-RELATED;PTHR10334:CYSTEINE-RICH SECRETORY PROTEIN-RELATED		SSF55797:PR-1-like	PF00188:Cysteine-rich secretory protein family		cd05380:CAP_euk			SM00198:SCP_3		COG2340@1|root,KOG3017@2759|Eukaryota,39U9X@33154|Opisthokonta,3BHZ2@33208|Metazoa,3CXDK@33213|Bilateria	S	PI15	ko:K19919	GO:0007275,GO:0007568,GO:0008340,GO:0009408,GO:0009411,GO:0010259	KOG3017	-	s24	GO:0007275,GO:0007568,GO:0008340,GO:0009408,GO:0009411,GO:0010259	S3h1G0000120:PI15	3	YES	h2SMcT0000063.1;h2SMcT0000064.1	h2SMcT0000063.1|complete introns|100 qcov|100 ident|S3h1T0000120.1|perfect_match|1 ident|1 qcov|1 tcov;h2SMcT0000064.1|partial(j) introns|100 qcov|100 ident|S3h1T0000120.1|partial_in_both|1 ident|0.675 qcov|0.871 tcov	h2SMnT0000069.2	h2SMnT0000069.2|complete introns|84.9 qcov|99.9 ident|no cds match
S3h1G0000121	S3h1T0000121.1	h1SMnG0000072	other	chr1_h1	2084070	2084339	-		non-coding	72	coding	270	0	1	5_prime_incomplete																								-	NA		S3h1G0000121	1	NO			h2SMnT0000068.1	h2SMnT0000068.1|partial(c) introns|97.1 qcov|96.4 ident|no cds match
S3h1G0000123	S3h1T0000123.1	h1SMnG0000074	other	chr1_h1	2142731	2142956	+		non-coding		non-coding	226	0	1	5_prime_incomplete																								-	s09		S3h1G0000123
S3h1G0000124	S3h1T0000124.1	h1SMnG0000075	other	chr1_h1	2152802	2153109	-		non-coding	56	coding	214	0	3	5_prime_incomplete																								-	NA		S3h1G0000124	1	YES			h2SMnT0000070.1	h2SMnT0000070.1|complete introns|100 qcov|100 ident|no cds match
S3h1G0000122	S3h1T0000122.5	h1SMcG0000061	hconf	chr1_h1	2155724	2157016	-	200	coding	200	coding	686	603	5	complete			Peptidase inhibitor 16			SIGNAL_PEPTIDE_H_REGION;SIGNAL_PEPTIDE_C_REGION;NON_CYTOPLASMIC_DOMAIN;SIGNAL_PEPTIDE_N_REGION;SIGNAL_PEPTIDE	G3DSA:3.40.33.10:CAP	PTHR10334:CYSTEINE-RICH SECRETORY PROTEIN-RELATED;PTHR10334:SF453:VENOM ALLERGEN 5-LIKE PROTEIN		SSF55797:PR-1-like	PF00188:Cysteine-rich secretory protein family		cd05380:CAP_euk		PS01010:CRISP family signature 2.;PS01009:CRISP family signature 1.	SM00198:SCP_3	PR00838:Venom allergen 5 signature;PR00838:Venom allergen 5 signature;PR00837:Allergen V5/Tpx-1 family signature;PR00837:Allergen V5/Tpx-1 family signature;PR00837:Allergen V5/Tpx-1 family signature	COG2340@1|root,KOG3017@2759|Eukaryota,39VP1@33154|Opisthokonta,3BK4U@33208|Metazoa,3D4JB@33213|Bilateria,48A16@7711|Chordata,48XCE@7742|Vertebrata,4GN58@8782|Aves	S	PI16	ko:K19919,ko:K20412	GO:0005576,GO:0005615,GO:0010721,GO:0044421,GO:0055026,GO:0061052,GO:2000726	KOG3017	MTO1-like	NA	GO:0005576,GO:0005615,GO:0010721,GO:0044421,GO:0055026,GO:0061052,GO:2000726	S3h1G0000122:PI16	13	YES	h2SMcT0000063.1;h2SMcT0000064.1;h2SMcT0000065.1;h2SMcT0000066.1	h2SMcT0000063.1|partial(j) introns|100 qcov|99.9 ident|S3h1T0000122.1|partial_in_both|1 ident|0.871 qcov|0.675 tcov;h2SMcT0000064.1|complete introns|100 qcov|100 ident|S3h1T0000122.1|perfect_match|1 ident|1 qcov|1 tcov;h2SMcT0000065.1|complete introns|100 qcov|100 ident|S3h1T0000122.5|perfect_match|1 ident|1 qcov|1 tcov;h2SMcT0000066.1|complete introns|100 qcov|100 ident|S3h1T0000122.6|perfect_ma…	h2SMcT0000143.30;h2SMnT0000069.1;h2SMnT0000069.2;h2SMnT0000069.3;h2SMnT0000069.4;h2SMnT0000069.5;h2SMnT0000069.6;h2SMnT0000069.7;h2SMnT0000069.8	h2SMcT0000143.30|partial(j) introns|99.2 qcov|90.8 ident|no cds match;h2SMnT0000069.1|complete introns|100 qcov|100 ident|no cds match;h2SMnT0000069.2|complete introns|100 qcov|100 ident|no cds match;h2SMnT0000069.3|complete introns|100 qcov|100 ident|no cds match;h2SMnT0000069.4|complete introns|100 qcov|100 ident|no cds match;h2SMnT0000069.5|complete introns|100 qcov|100 ident|no cds match;h2SM…
S3h1G0000125	S3h1T0000125.1	h1SMnG0000076	other	chr1_h1	2161076	2161764	-		non-coding	57	coding	642	0	2	5_prime_incomplete																								-	NA		S3h1G0000125	1	YES			h2SMnT0000071.1	h2SMnT0000071.1|complete introns|100 qcov|100 ident|no cds match
S3h1G0000126	S3h1T0000126.1	h1SMnG0000077	other	chr1_h1	2166658	2167840	-		non-coding	65	coding	1141	0	2	5_prime_incomplete																								-	NA		S3h1G0000126	1	YES			h2SMnT0000072.1	h2SMnT0000072.1|complete introns|100 qcov|100 ident|no cds match
S3h1G0000127	S3h1T0000127.1	h1SMnG0000078	other	chr1_h1	2185489	2186302	-		non-coding		non-coding	753	0	2	5_prime_incomplete																								-	NA		S3h1G0000127	1	YES			h2SMnT0000073.1	h2SMnT0000073.1|complete introns|100 qcov|100 ident|no cds match
S3h1G0000128	S3h1T0000128.1	h1SMcG0000064	hconf	chr1_h1	2188765	2198539	+	588	coding	588	coding	2005	1767	7	complete			cyclase-associated protein 2				G3DSA:1.25.40.330:NA;G3DSA:2.160.20.70:NA	PTHR10652:SF0:ADENYLYL CYCLASE-ASSOCIATED PROTEIN;PTHR10652:SF0:ADENYLYL CYCLASE-ASSOCIATED PROTEIN;PTHR10652:ADENYLYL CYCLASE-ASSOCIATED PROTEIN;PTHR10652:ADENYLYL CYCLASE-ASSOCIATED PROTEIN	PS51329:C-CAP/cofactor C-like domain profile.	SSF69340:C-terminal domain of adenylylcyclase associated protein;SSF101278:N-terminal domain of adenylylcyclase associated protein, CAP	PF08603:Adenylate cyclase associated (CAP) C terminal	Coil:Coil;Coil:Coil						KOG2675@1|root,KOG2675@2759|Eukaryota,38CGH@33154|Opisthokonta,3BET2@33208|Metazoa,3CYH0@33213|Bilateria,482R9@7711|Chordata,48XV2@7742|Vertebrata,4GSYS@8782|Aves	TZ	CAP2	ko:K17261	GO:0000003,GO:0000904,GO:0001745,GO:0001751,GO:0003779,GO:0005622,GO:0005623,GO:0005938,GO:0006928,GO:0006935,GO:0007154,GO:0007165,GO:0007190,GO:0007275,GO:0007308,GO:0007309,GO:0007399,GO:0007409,GO:0008103,GO:0008154,GO:0008179,GO:0008360,GO:0008407,GO:0009605,GO:0009994,GO:0014069,GO:0015629,GO:0016325,GO:0019953,GO:0022416,GO:0023052,GO:0030036,GO:0030864,GO:0032279,GO:0032504,GO:0032989,GO:…	KOG2675	CAP1-like	NA	GO:0000003,GO:0000904,GO:0001745,GO:0001751,GO:0003779,GO:0005622,GO:0005623,GO:0005938,GO:0006928,GO:0006935,GO:0007154,GO:0007165,GO:0007190,GO:0007275,GO:0007308,GO:0007309,GO:0007399,GO:0007409,GO:0008103,GO:0008154,GO:0008179,GO:0008360,GO:0008407,GO:0009605,GO:0009994,GO:0014069,GO:0015629,GO:0016325,GO:0019953,GO:0022416,GO:0023052,GO:0030036,GO:0030864,GO:0032279,GO:0032504,GO:0032989,GO:…	S3h1G0000128:CAP2	2	YES	h2SMcT0000067.1;h2SMcT0000067.2	h2SMcT0000067.1|complete introns|100 qcov|100 ident|S3h1T0000128.1|perfect_match|1 ident|1 qcov|1 tcov;h2SMcT0000067.2|complete introns|100 qcov|100 ident|S3h1T0000128.2|perfect_match|1 ident|1 qcov|1 tcov
S3h1G0000129	S3h1T0000129.1	h1SMnG0000079	other	chr1_h1	2189983	2190667	-		non-coding		non-coding	640	0	2	5_prime_incomplete																								-	NA		S3h1G0000129	1	YES			h2SMnT0000074.1	h2SMnT0000074.1|complete introns|100 qcov|100 ident|no cds match
S3h1G0000130	S3h1T0000130.1	h1SMnG0000080	other	chr1_h1	2197575	2198253	-		non-coding		non-coding	637	0	2	5_prime_incomplete																								-	NA		S3h1G0000130	1	YES			h2SMnT0000075.1	h2SMnT0000075.1|complete introns|100 qcov|100 ident|no cds match
S3h1G0000131	S3h1T0000131.1	h1SMnG0000081	other	chr1_h1	2198708	2200412	+		non-coding	44	coding	1705	0	1	5_prime_incomplete																								-	m15		S3h1G0000131	1	NO			h2SMnT0000076.1	h2SMnT0000076.1|partial(k) introns|100 qcov|100 ident|no cds match
S3h1G0000132	S3h1T0000132.1	h1SMcG0000065	hconf	chr1_h1	2231416	2258005	-	629	coding	629	coding	2188	1890	4	complete			GTPase activator activity				G3DSA:1.10.555.10:Rho GTPase activation protein	PTHR23179:SF27:RHO GTPASE ACTIVATING PROTEIN AT 71E, ISOFORM D;PTHR23179:T-CELL ACTIVATION RHO GTPASE ACTIVATING PROTEIN-RELATED	PS50238:Rho GTPase-activating proteins domain profile.	SSF48350:GTPase activation domain, GAP	PF00620:RhoGAP domain		cd00159:RhoGAP			SM00324:RhoGAP_3		KOG4724@1|root,KOG4724@2759|Eukaryota	F		ko:K20641		KOG4724	-	NA		S3h1G0000132	1	YES	h2SMcT0000068.1	h2SMcT0000068.1|complete introns|100 qcov|100 ident|S3h1T0000132.1|perfect_match|1 ident|1 qcov|1 tcov
S3h1G0000133	S3h1T0000133.1	h1SMnG0000082	hconf	chr1_h1	2257213	2257835	+		non-coding		non-coding	577	0	2	5_prime_incomplete																								-	NA		S3h1G0000133	1	YES			h2SMnT0000078.1	h2SMnT0000078.1|complete introns|100 qcov|100 ident|no cds match
S3h1G0000134	S3h1T0000134.1	h1SMnG0000083	other	chr1_h1	2266748	2267208	+		non-coding		non-coding	354	0	3	5_prime_incomplete																								-	NA		S3h1G0000134	2	YES			h2SMnT0003730.1;h2SMnT0010393.1	h2SMnT0003730.1|complete introns|99.7 qcov|89.8 ident|no cds match;h2SMnT0010393.1|partial(x) introns|82.1 qcov|88.3 ident|no cds match
S3h1G0000135	S3h1T0000135.1	h1SMnG0000084	other	chr1_h1	2286003	2286242	+		non-coding		non-coding	240	0	1	5_prime_incomplete																								-	NA		S3h1G0000135	1	NO			h2SMnT0000079.1	h2SMnT0000079.1|partial(k) introns|100 qcov|100 ident|no cds match
S3h1G0000136	S3h1T0000136.1	h1SMcG0000066	hconf	chr1_h1	2290601	2292410	+	477	coding	477	coding	1518	1434	5	complete			TNF receptor-associated factor				G3DSA:2.60.210.10:Apoptosis, Tumor Necrosis Factor Receptor Associated Protein 2; Chain A;G3DSA:3.30.40.10:Zinc/RING finger domain, C3HC4 (zinc finger);G3DSA:3.30.40.10:Zinc/RING finger domain, C3HC4 (zinc finger)	PTHR10131:TNF RECEPTOR ASSOCIATED FACTOR;PTHR10131:SF83:TNF RECEPTOR-ASSOCIATED FACTOR 5	PS50145:Zinc finger TRAF-type profile.;PS50089:Zinc finger RING-type profile.;PS50144:MATH/TRAF domain profile.	SSF57850:RING/U-box;SSF49599:TRAF domain-like;SSF75704:Mitotic arrest deficient-like 1, Mad1;SSF49599:TRAF domain-like		Coil:Coil;Coil:Coil;Coil:Coil						KOG0297@1|root,KOG0297@2759|Eukaryota	S		ko:K09848,ko:K09849		KOG0297	TRAF6-like	m37		S3h1G0000136	2	YES	h2SMcT0000069.1;h2SMcT0000069.2	h2SMcT0000069.1|complete introns|100 qcov|100 ident|S3h1T0000136.1|perfect_match|1 ident|1 qcov|1 tcov;h2SMcT0000069.2|complete introns|100 qcov|100 ident|S3h1T0000136.2|perfect_match|1 ident|1 qcov|1 tcov
S3h1G0000137	S3h1T0000137.1	h1SMnG0000085	other	chr1_h1	2293963	2294288	+		non-coding		non-coding	326	0	1	5_prime_incomplete																								-	NA		S3h1G0000137	1	NO			h2SMnT0000080.1	h2SMnT0000080.1|partial(k) introns|100 qcov|100 ident|no cds match
S3h1G0000138	S3h1T0000138.1	h1SMnG0000086	other	chr1_h1	2297297	2297754	-		non-coding		non-coding	458	0	1	5_prime_incomplete																								-	NA		S3h1G0000138	1	NO			h2SMnT0000081.1	h2SMnT0000081.1|partial(k) introns|100 qcov|100 ident|no cds match
S3h1G0000139	S3h1T0000139.5	h1SMnG0000087	hconf	chr1_h1	2297985	2328786	-	1154	coding	1154	coding	3717	3465	32	complete		P-type ATPase, subfamily IV	Belongs to the cation transport ATPase (P-type) (TC 3.A.3) family. Type IV subfamily	IPR006539	GO:0000287|GO:0005524|GO:0015914|GO:0016021|GO:0140326	CYTOPLASMIC_DOMAIN;TRANSMEMBRANE;CYTOPLASMIC_DOMAIN;CYTOPLASMIC_DOMAIN;NON_CYTOPLASMIC_DOMAIN;CYTOPLASMIC_DOMAIN;TRANSMEMBRANE;TRANSMEMBRANE;CYTOPLASMIC_DOMAIN;NON_CYTOPLASMIC_DOMAIN;TRANSMEMBRANE;TRANSMEMBRANE;TRANSMEMBRANE;TRANSMEMBRANE;TRANSMEMBRANE;NON_CYTOPLASMIC_DOMAIN;TRANSMEMBRANE;TRANSMEMBRANE;NON_CYTOPLASMIC_DOMAIN;CYTOPLASMIC_DOMAIN;NON_CYTOPLASMIC_DOMAIN	G3DSA:3.40.50.1000:NA;G3DSA:3.40.1110.10:NA;G3DSA:2.70.150.10:NA	PTHR24092:PROBABLE PHOSPHOLIPID-TRANSPORTING ATPASE;PTHR24092:SF179:PHOSPHOLIPID-TRANSPORTING ATPASE		SSF81660:Metal cation-transporting ATPase, ATP-binding domain N;SSF81653:Calcium ATPase, transduction domain A;SSF56784:HAD-like;SSF81665:Calcium ATPase, transmembrane domain M	PF16212:Phospholipid-translocating P-type ATPase C-terminal;PF13246:Cation transport ATPase (P-type);PF16209:Phospholipid-translocating ATPase N-terminal;PF00122:E1-E2 ATPase		cd02073:P-type_ATPase_APLT_Dnf-like	mobidb-lite:consensus disorder prediction	PS00154:E1-E2 ATPases phosphorylation site.		PR00119:P-type cation-transporting ATPase superfamily signature;PR00119:P-type cation-transporting ATPase superfamily signature;PR00119:P-type cation-transporting ATPase superfamily signature	COG0474@1|root,KOG0206@2759|Eukaryota,38BZ2@33154|Opisthokonta,3BDVG@33208|Metazoa,3CTIG@33213|Bilateria	P	ATP8A1	ko:K14802	GO:0000904,GO:0002283,GO:0002446,GO:0003011,GO:0003407,GO:0004012,GO:0005548,GO:0005622,GO:0005623,GO:0005634,GO:0005654,GO:0005737,GO:0005768,GO:0005783,GO:0005794,GO:0005802,GO:0005886,GO:0006820,GO:0006955,GO:0007399,GO:0007409,GO:0007568,GO:0007601,GO:0007612,GO:0008285,GO:0009584,GO:0009790,GO:0010842,GO:0010876,GO:0010976,GO:0010996,GO:0012505,GO:0015405,GO:0015711,GO:0016021,GO:0016887,GO:…	KOG0206	-	NA	,G,O,:,0,0,0,0,9,0,4,,,G,O,:,0,0,0,2,2,8,3,,,G,O,:,0,0,0,2,4,4,6,,,G,O,:,0,0,0,3,0,1,1,,,G,O,:,0,0,0,3,4,0,7,,,G,O,:,0,0,0,4,0,1,2,,,G,O,:,0,0,0,5,5,4,8,,,G,O,:,0,0,0,5,6,2,2,,,G,O,:,0,0,0,5,6,2,3,,,G,O,:,0,0,0,5,6,3,4,,,G,O,:,0,0,0,5,6,5,4,,,G,O,:,0,0,0,5,7,3,7,,,G,O,:,0,0,0,5,7,6,8,,,G,O,:,0,0,0,5,7,8,3,,,G,O,:,0,0,0,5,7,9,4,,,G,O,:,0,0,0,5,8,0,2,,,G,O,:,0,0,0,5,8,8,6,,,G,O,:,0,0,0,6,8,2,0,,,G,…	S3h1G0000139:ATP8A1	4	YES	h2SMcT0000070.1;h2SMcT0000070.2;h2SMcT0000070.3	h2SMcT0000070.1|complete introns|100 qcov|100 ident|S3h1T0000139.3|perfect_match|1 ident|1 qcov|1 tcov;h2SMcT0000070.2|complete introns|100 qcov|100 ident|S3h1T0000139.4|perfect_match|1 ident|1 qcov|1 tcov;h2SMcT0000070.3|complete introns|100 qcov|100 ident|S3h1T0000139.5|perfect_match|1 ident|1 qcov|1 tcov	h2SMnT0000082.1	h2SMnT0000082.1|complete introns|100 qcov|100 ident|no cds match
S3h1G0000140	S3h1T0000140.1	h1SMcG0000068	hconf	chr1_h1	2344501	2346369	+	468	coding	468	coding	1570	1407	3	complete																								-	m01		S3h1G0000140	1	YES	h2SMcT0000071.1	h2SMcT0000071.1|complete introns|100 qcov|100 ident|S3h1T0000140.1|perfect_match|1 ident|1 qcov|1 tcov
S3h1G0000141	S3h1T0000141.1	h1SMcG0000069	hconf	chr1_h1	2347042	2395726	-	125	coding	125	coding	676	378	3	complete																								-	m45		S3h1G0000141	4	YES	h2SMcT0000072.1	h2SMcT0000072.1|complete introns|100 qcov|100 ident|S3h1T0000141.1|perfect_match|1 ident|1 qcov|1 tcov	h2SMnT0000086.1;h2SMnT0001768.1;h2SMnT0032171.1	h2SMnT0000086.1|complete introns|100 qcov|100 ident|no cds match;h2SMnT0001768.1|partial(i) introns|98.4 qcov|94.7 ident|no cds match;h2SMnT0032171.1|partial(i) introns|100 qcov|97.3 ident|no cds match
S3h1G0000142	S3h1T0000142.1	h1SMcG0000070	hconf	chr1_h1	2370228	2371945	-	451	coding	451	coding	1442	1356	5	complete			TNF receptor-associated factor 3				G3DSA:2.60.210.10:Apoptosis, Tumor Necrosis Factor Receptor Associated Protein 2; Chain A;G3DSA:1.10.287.1490:NA;G3DSA:3.30.40.10:Zinc/RING finger domain, C3HC4 (zinc finger);G3DSA:3.30.40.10:Zinc/RING finger domain, C3HC4 (zinc finger)	PTHR10131:TNF RECEPTOR ASSOCIATED FACTOR;PTHR10131:SF83:TNF RECEPTOR-ASSOCIATED FACTOR 5	PS50089:Zinc finger RING-type profile.;PS50145:Zinc finger TRAF-type profile.	SSF49599:TRAF domain-like;SSF75704:Mitotic arrest deficient-like 1, Mad1;SSF57850:RING/U-box;SSF49599:TRAF domain-like		Coil:Coil;Coil:Coil;Coil:Coil;Coil:Coil						KOG0297@1|root,KOG0297@2759|Eukaryota,38HQW@33154|Opisthokonta,3BHR5@33208|Metazoa,3CRQY@33213|Bilateria,4840J@7711|Chordata,495G9@7742|Vertebrata,3JCZX@40674|Mammalia,35E0H@314146|Euarchontoglires,4PWJ1@9989|Rodentia	T	TRAF3	ko:K03174	GO:0002697,GO:0004842,GO:0005164,GO:0005622,GO:0005623,GO:0005737,GO:0005739,GO:0005829,GO:0005886,GO:0005887,GO:0006464,GO:0006508,GO:0006807,GO:0006915,GO:0007154,GO:0009898,GO:0010033,GO:0016021,GO:0016567,GO:0016579,GO:0019901,GO:0019903,GO:0023052,GO:0030162,GO:0031224,GO:0031226,GO:0031323,GO:0031326,GO:0031625,GO:0031996,GO:0032088,GO:0032648,GO:0033209,GO:0035631,GO:0035666,GO:0043900,GO:…	KOG0297	TRAF5-like	NA	GO:0002697,GO:0004842,GO:0005164,GO:0005622,GO:0005623,GO:0005737,GO:0005739,GO:0005829,GO:0005886,GO:0005887,GO:0006464,GO:0006508,GO:0006807,GO:0006915,GO:0007154,GO:0009898,GO:0010033,GO:0016021,GO:0016567,GO:0016579,GO:0019901,GO:0019903,GO:0023052,GO:0030162,GO:0031224,GO:0031226,GO:0031323,GO:0031326,GO:0031625,GO:0031996,GO:0032088,GO:0032648,GO:0033209,GO:0035631,GO:0035666,GO:0043900,GO:…	S3h1G0000142:TRAF3	2	YES	h2SMcT0000073.1;h2SMcT0000073.2	h2SMcT0000073.1|complete introns|100 qcov|100 ident|S3h1T0000142.1|match|1 ident|0.978 qcov|1 tcov;h2SMcT0000073.2|complete introns|100 qcov|100 ident|S3h1T0000142.1|perfect_match|1 ident|1 qcov|1 tcov
S3h1G0000143	S3h1T0000143.1	h1SMnG0000088	other	chr1_h1	2373190	2373728	-		non-coding	55	coding	539	0	1	5_prime_incomplete																								-	NA		S3h1G0000143	1	NO			h2SMnT0000083.1	h2SMnT0000083.1|partial(k) introns|100 qcov|100 ident|no cds match
S3h1G0000144	S3h1T0000144.1	h1SMnG0000089	other	chr1_h1	2376964	2381527	-		non-coding		non-coding	4564	0	1	5_prime_incomplete																								-	m45		S3h1G0000144	1	NO			h2SMnT0000084.1	h2SMnT0000084.1|partial(o) introns|100 qcov|100 ident|no cds match
S3h1G0000145	S3h1T0000145.1	h1SMnG0000090	other	chr1_h1	2383976	2388192	-		non-coding	59	coding	4165	0	2	5_prime_incomplete																								-	m45		S3h1G0000145
S3h1G0000146	S3h1T0000146.1	h1SMnG0000091	other	chr1_h1	2388957	2390058	-		non-coding		non-coding	1059	0	2	5_prime_incomplete																								-	NA		S3h1G0000146	1	YES			h2SMnT0000085.1	h2SMnT0000085.1|complete introns|100 qcov|100 ident|no cds match
S3h1G0000147	S3h1T0000147.1	h1SMcG0000071	hconf	chr1_h1	2395938	2397139	-	338	coding	338	coding	1157	1017	2	complete							G3DSA:3.30.160.60:Classic Zinc Finger;G3DSA:3.30.160.60:Classic Zinc Finger	PTHR24377:SF905:ZINC FINGER PROTEIN 420;PTHR24377:IP01015P-RELATED	PS50157:Zinc finger C2H2 type domain profile.;PS50157:Zinc finger C2H2 type domain profile.	SSF57667:beta-beta-alpha zinc fingers	PF12874:Zinc-finger of C2H2 type			mobidb-lite:consensus disorder prediction;mobidb-lite:consensus disorder prediction;mobidb-lite:consensus disorder prediction	PS00028:Zinc finger C2H2 type domain signature.	SM00355:c2h2final6;SM00355:c2h2final6;SM00355:c2h2final6								znf799	NA		S3h1G0000147	1	YES	h2SMcT0000074.1	h2SMcT0000074.1|complete introns|100 qcov|100 ident|S3h1T0000147.1|perfect_match|1 ident|1 qcov|1 tcov
S3h1G0000148	S3h1T0000148.1	h1SMnG0000093	other	chr1_h1	2398883	2399286	-		non-coding	62	coding	404	0	1	5_prime_incomplete																								-	NA		S3h1G0000148	1	NO			h2SMnT0000087.1	h2SMnT0000087.1|partial(k) introns|100 qcov|100 ident|no cds match
S3h1G0000149	S3h1T0000149.1	h1SMcG0000072	hconf	chr1_h1	2404870	2405529	+	178	coding	178	coding	604	537	2	5_prime_incomplete							G3DSA:3.30.160.60:Classic Zinc Finger		PS50157:Zinc finger C2H2 type domain profile.	SSF57667:beta-beta-alpha zinc fingers					PS00028:Zinc finger C2H2 type domain signature.									znf551	NA		S3h1G0000149	1	YES	h2SMcT0000075.1	h2SMcT0000075.1|complete introns|100 qcov|100 ident|S3h1T0000149.1|perfect_match|1 ident|1 qcov|1 tcov
S3h1G0000150	S3h1T0000150.1	h1SMnG0000094	hconf	chr1_h1	2412006	2413548	-		non-coding	63	coding	947	0	4	5_prime_incomplete																								-	NA		S3h1G0000150	1	NO			h2SMnT0000088.1	h2SMnT0000088.1|partial(j) introns|100 qcov|99.8 ident|no cds match
S3h1G0000151	S3h1T0000151.1	h1SMcG0000073	hconf	chr1_h1	2412008	2419056	+	737	coding	737	coding	2486	2214	7	complete			La ribonucleoprotein domain family member 6				G3DSA:1.10.10.10:NA;G3DSA:1.10.10.10:NA	PTHR22792:LUPUS LA PROTEIN-RELATED;PTHR22792:LUPUS LA PROTEIN-RELATED;PTHR22792:SF66:ACHILLES, ISOFORM A;PTHR22792:SF66:ACHILLES, ISOFORM A	PS50961:La-type HTH domain profile.;PS50961:La-type HTH domain profile.	SSF46785:"Winged helix" DNA-binding domain;SSF46785:"Winged helix" DNA-binding domain	PF05383:La domain			mobidb-lite:consensus disorder prediction;mobidb-lite:consensus disorder prediction;mobidb-lite:consensus disorder prediction;mobidb-lite:consensus disorder prediction		SM00715:la;SM00715:la	PR00302:Lupus La protein signature;PR00302:Lupus La protein signature;PR00302:Lupus La protein signature	COG5193@1|root,KOG1855@2759|Eukaryota,39RRM@33154|Opisthokonta,3BAEZ@33208|Metazoa,3D1MF@33213|Bilateria	JO	LARP6	ko:K18733	GO:0005622,GO:0005623,GO:0005634,GO:0005737,GO:0005844,GO:0010629,GO:0017022,GO:0031323,GO:0031325,GO:0031326,GO:0031328,GO:0032268,GO:0032270,GO:0032967,GO:0034250,GO:0035613,GO:0044424,GO:0044464,GO:0045727,GO:0048027,GO:0051171,GO:0051173,GO:1901363,GO:1902416,GO:1990825,GO:1990904,GO:2000112	KOG1855	LARP6-like	m01	GO:0005622,GO:0005623,GO:0005634,GO:0005737,GO:0005844,GO:0010629,GO:0017022,GO:0031323,GO:0031325,GO:0031326,GO:0031328,GO:0032268,GO:0032270,GO:0032967,GO:0034250,GO:0035613,GO:0044424,GO:0044464,GO:0045727,GO:0048027,GO:0051171,GO:0051173,GO:1901363,GO:1902416,GO:1990825,GO:1990904,GO:2000112	S3h1G0000151:LARP6	1	YES	h2SMcT0000076.1	h2SMcT0000076.1|complete introns|100 qcov|100 ident|S3h1T0000151.1|perfect_match|1 ident|1 qcov|1 tcov
S3h1G0000152	S3h1T0000152.1	h1SMcG0000074	other	chr1_h1	2413998	2419056	-	151	coding	151	coding	1179	456	2	complete						NON_CYTOPLASMIC_DOMAIN;TRANSMEMBRANE;TRANSMEMBRANE;CYTOPLASMIC_DOMAIN;NON_CYTOPLASMIC_DOMAIN;TRANSMEMBRANE;NON_CYTOPLASMIC_DOMAIN;CYTOPLASMIC_DOMAIN;TRANSMEMBRANE																		LARP6-like	NA		S3h1G0000152	1	YES	h2SMcT0000077.1	h2SMcT0000077.1|complete introns|100 qcov|100 ident|S3h1T0000152.1|perfect_match|1 ident|1 qcov|1 tcov
S3h1G0000153	S3h1T0000153.1	h1SMnG0000095	other	chr1_h1	2424202	2425303	-		non-coding		non-coding	1102	0	1	5_prime_incomplete																								-	NA		S3h1G0000153	1	NO			h2SMnT0000089.1	h2SMnT0000089.1|partial(k) introns|100 qcov|100 ident|no cds match
S3h1G0000154	S3h1T0000154.1	h1SMcG0000075	hconf	chr1_h1	2428871	2440280	+	545	coding	545	coding	1825	1638	14	complete	HM777015.1:tryptophan hydroxylase;KF134114.1:tph	Aromatic amino acid hydroxylase, C-terminal;Aromatic amino acid hydroxylase;Tyrosine 3-monooxygenase-like;Aromatic amino acid hydroxylase superfamily	Tryptophan 5-hydroxylase 2	IPR019774;IPR001273;IPR019773;IPR036951	GO:0004497|GO:0005506|GO:0009072|GO:0016714		G3DSA:1.10.800.10:Aromatic amino acid hydroxylase	PTHR11473:SF37:GH12537P;PTHR11473:AROMATIC AMINO ACID HYDROXYLASE	PS51671:ACT domain profile.;PS51410:Biopterin-dependent aromatic amino acid hydroxylase family profile.	SSF55021:ACT-like;SSF56534:Aromatic aminoacid monoxygenases, catalytic and oligomerization domains	PF00351:Biopterin-dependent aromatic amino acid hydroxylase		cd03346:eu_TrpOH		PS00367:Biopterin-dependent aromatic amino acid hydroxylases signature.		PR00372:Biopterin-dependent aromatic amino acid hydroxylase signature;PR00372:Biopterin-dependent aromatic amino acid hydroxylase signature;PR00372:Biopterin-dependent aromatic amino acid hydroxylase signature;PR00372:Biopterin-dependent aromatic amino acid hydroxylase signature;PR00372:Biopterin-dependent aromatic amino acid hydroxylase signature;PR00372:Biopterin-dependent aromatic amino acid h…	COG3186@1|root,KOG3820@2759|Eukaryota,38G6R@33154|Opisthokonta,3BB8B@33208|Metazoa,3CUNE@33213|Bilateria,483CZ@7711|Chordata,492CZ@7742|Vertebrata,4GQHU@8782|Aves	E	TPH2	ko:K00502	GO:0001505,GO:0004510,GO:0005622,GO:0005623,GO:0005737,GO:0005829,GO:0006568,GO:0006587,GO:0006725,GO:0006807,GO:0007623,GO:0009605,GO:0009991,GO:0010033,GO:0010035,GO:0014823,GO:0018130,GO:0019438,GO:0031667,GO:0034641,GO:0042133,GO:0042136,GO:0043005,GO:0043627,GO:0044106,GO:0044237,GO:0044249,GO:0044271,GO:0044424,GO:0044444,GO:0044464,GO:0046483,GO:0051384,GO:0051592,GO:0055114,GO:0065008,GO:…	KOG3820	tryptophan hydroxylase (tph)	m31	,G,O,:,0,0,0,1,5,0,5,,,G,O,:,0,0,0,4,5,1,0,,,G,O,:,0,0,0,5,6,2,2,,,G,O,:,0,0,0,5,6,2,3,,,G,O,:,0,0,0,5,7,3,7,,,G,O,:,0,0,0,5,8,2,9,,,G,O,:,0,0,0,6,5,6,8,,,G,O,:,0,0,0,6,5,8,7,,,G,O,:,0,0,0,6,7,2,5,,,G,O,:,0,0,0,6,8,0,7,,,G,O,:,0,0,0,7,6,2,3,,,G,O,:,0,0,0,9,6,0,5,,,G,O,:,0,0,0,9,9,9,1,,,G,O,:,0,0,1,0,0,3,3,,,G,O,:,0,0,1,0,0,3,5,,,G,O,:,0,0,1,4,8,2,3,,,G,O,:,0,0,1,8,1,3,0,,,G,O,:,0,0,1,9,4,3,8,,,G,…	S3h1G0000154:tryptophan_hydroxylase;KF134114.1:tph	3	YES	h2SMcT0000078.1;h2SMcT0000078.2;h2SMcT0000078.3	h2SMcT0000078.1|complete introns|100 qcov|100 ident|S3h1T0000154.1|perfect_match|1 ident|1 qcov|1 tcov;h2SMcT0000078.2|complete introns|100 qcov|100 ident|S3h1T0000154.1|perfect_match|1 ident|1 qcov|1 tcov;h2SMcT0000078.3|complete introns|100 qcov|100 ident|S3h1T0000154.3|perfect_match|1 ident|1 qcov|1 tcov
S3h1G0000155	S3h1T0000155.2	h1SMcG0000076	hconf	chr1_h1	2456560	2553511	+	2710	coding	2710	coding	8928	8133	47	complete		Ion transport domain;Voltage-gated cation channel calcium and sodium;Voltage-dependent calcium channel, alpha-1 subunit	high voltage-gated calcium channel activity	IPR005821;IPR043203;IPR002077	GO:0005216|GO:0005245|GO:0005261|GO:0005886|GO:0005891|GO:0006811|GO:0016020|GO:0055085|GO:0070588	CYTOPLASMIC_DOMAIN;CYTOPLASMIC_DOMAIN;TRANSMEMBRANE;TRANSMEMBRANE;CYTOPLASMIC_DOMAIN;NON_CYTOPLASMIC_DOMAIN;NON_CYTOPLASMIC_DOMAIN;TRANSMEMBRANE;CYTOPLASMIC_DOMAIN;CYTOPLASMIC_DOMAIN;TRANSMEMBRANE;TRANSMEMBRANE;NON_CYTOPLASMIC_DOMAIN;NON_CYTOPLASMIC_DOMAIN;TRANSMEMBRANE;CYTOPLASMIC_DOMAIN;TRANSMEMBRANE;CYTOPLASMIC_DOMAIN;TRANSMEMBRANE;TRANSMEMBRANE;TRANSMEMBRANE;TRANSMEMBRANE;TRANSMEMBRANE;CYTOPL…	G3DSA:6.10.250.2500:NA;G3DSA:1.10.287.70:NA;G3DSA:1.10.287.70:NA;G3DSA:1.10.287.70:NA;G3DSA:1.10.287.70:NA;G3DSA:1.20.120.350:NA;G3DSA:1.20.120.350:NA;G3DSA:6.10.250.2180:NA;G3DSA:1.20.120.350:NA;G3DSA:1.20.120.350:NA	PTHR10037:VOLTAGE-GATED CATION CHANNEL CALCIUM AND SODIUM;PTHR10037:VOLTAGE-GATED CATION CHANNEL CALCIUM AND SODIUM;PTHR10037:VOLTAGE-GATED CATION CHANNEL CALCIUM AND SODIUM;PTHR10037:SF290:VOLTAGE-DEPENDENT L-TYPE CALCIUM CHANNEL SUBUNIT ALPHA;PTHR10037:SF290:VOLTAGE-DEPENDENT L-TYPE CALCIUM CHANNEL SUBUNIT ALPHA;PTHR10037:SF290:VOLTAGE-DEPENDENT L-TYPE CALCIUM CHANNEL SUBUNIT ALPHA		SSF81324:Voltage-gated potassium channels;SSF81324:Voltage-gated potassium channels;SSF81324:Voltage-gated potassium channels;SSF81324:Voltage-gated potassium channels	PF00520:Ion transport protein;PF00520:Ion transport protein;PF00520:Ion transport protein;PF00520:Ion transport protein;PF08763:Voltage gated calcium channel IQ domain;PF16905:Voltage-dependent L-type calcium channel, IQ-associated			mobidb-lite:consensus disorder prediction;mobidb-lite:consensus disorder prediction;mobidb-lite:consensus disorder prediction;mobidb-lite:consensus disorder prediction;mobidb-lite:consensus disorder prediction;mobidb-lite:consensus disorder prediction;mobidb-lite:consensus disorder prediction;mobidb-lite:consensus disorder prediction;mobidb-lite:consensus disorder prediction;mobidb-lite:consensus…		SM01062:Ca_chan_IQ_2	PR00167:Calcium channel signature;PR00167:Calcium channel signature;PR00167:Calcium channel signature;PR00167:Calcium channel signature;PR00167:Calcium channel signature;PR00167:Calcium channel signature;PR00167:Calcium channel signature;PR01630:L-type voltage-dependent calcium channel alpha-1 subunit signature;PR01630:L-type voltage-dependent calcium channel alpha-1 subunit signature;PR01630:L-t…	KOG2301@1|root,KOG2301@2759|Eukaryota,38BYK@33154|Opisthokonta,3BAHQ@33208|Metazoa,3CSUW@33213|Bilateria	P		ko:K04851	GO:0001508,GO:0005623,GO:0005886,GO:0005891,GO:0006936,GO:0007154,GO:0007275,GO:0007399,GO:0008331,GO:0016021,GO:0016322,GO:0016323,GO:0016324,GO:0019722,GO:0019932,GO:0022838,GO:0022839,GO:0023052,GO:0030182,GO:0031224,GO:0035545,GO:0040017,GO:0042045,GO:0043051,GO:0044425,GO:0044459,GO:0044464,GO:0045177,GO:0045989,GO:0048666,GO:0048699,GO:0051716,GO:0070588,GO:0070838,GO:0071944,GO:0072511,GO:…	KOG2301	-	NA	,G,O,:,0,0,0,1,5,0,8,,,G,O,:,0,0,0,5,6,2,3,,,G,O,:,0,0,0,5,8,8,6,,,G,O,:,0,0,0,5,8,9,1,,,G,O,:,0,0,0,6,9,3,6,,,G,O,:,0,0,0,7,1,5,4,,,G,O,:,0,0,0,7,2,7,5,,,G,O,:,0,0,0,7,3,9,9,,,G,O,:,0,0,0,8,3,3,1,,,G,O,:,0,0,1,6,0,2,1,,,G,O,:,0,0,1,6,3,2,2,,,G,O,:,0,0,1,6,3,2,3,,,G,O,:,0,0,1,6,3,2,4,,,G,O,:,0,0,1,9,7,2,2,,,G,O,:,0,0,1,9,9,3,2,,,G,O,:,0,0,2,2,8,3,8,,,G,O,:,0,0,2,2,8,3,9,,,G,O,:,0,0,2,3,0,5,2,,,G,…	S3h1G0000155:Ion_transport_domain	3	YES	h2SMcT0000079.1;h2SMcT0000079.2;h2SMcT0000079.3	h2SMcT0000079.1|complete introns|100 qcov|100 ident|S3h1T0000155.2|perfect_match|1 ident|1 qcov|1 tcov;h2SMcT0000079.2|complete introns|100 qcov|100 ident|S3h1T0000155.3|perfect_match|1 ident|1 qcov|1 tcov;h2SMcT0000079.3|complete introns|100 qcov|100 ident|S3h1T0000155.4|perfect_match|1 ident|1 qcov|1 tcov
S3h1G0000156	S3h1T0000156.1	h1SMnG0000096	other	chr1_h1	2481471	2481704	+		non-coding		non-coding	234	0	1	5_prime_incomplete																								-	NA		S3h1G0000156	1	NO			h2SMnT0000090.1	h2SMnT0000090.1|partial(k) introns|100 qcov|100 ident|no cds match
S3h1G0000157	S3h1T0000157.1	h1SMcG0000077	hconf	chr1_h1	2556714	2557508	-	38	coding	38	coding	795	117	1	complete																								-	NA		S3h1G0000157	1	NO	h2SMcT0000080.1	h2SMcT0000080.1|partial(k) introns|100 qcov|100 ident|S3h1T0000157.1|perfect_match|1 ident|1 qcov|1 tcov
S3h1G0000158	S3h1T0000158.1	h1SMcG0000078	hconf	chr1_h1	2560599	2561826	-	366	coding	366	coding	1182	1101	2	complete		Developmentally regulated GTP-binding protein	GTP binding	IPR045001	GO:0003924|GO:0005525		G3DSA:3.10.20.30:NA;G3DSA:6.10.140.1070:NA;G3DSA:6.10.140.1070:NA	PTHR43127:SF1:DEVELOPMENTALLY-REGULATED GTP-BINDING PROTEIN 1;PTHR43127:NA	PS51880:TGS domain profile.;PS51710:OBG-type guanine nucleotide-binding (G) domain profile.	SSF52540:P-loop containing nucleoside triphosphate hydrolases;SSF81271:TGS-like	PF02824:TGS domain;PF01926:50S ribosome-binding GTPase;PF16897:C-terminal region of MMR_HSR1 domain	Coil:Coil	cd01896:DRG;cd17230:TGS_DRG1		PS00905:GTP1/OBG family signature.		PR00326:GTP1/OBG GTP-binding protein family signature;PR00326:GTP1/OBG GTP-binding protein family signature;PR00326:GTP1/OBG GTP-binding protein family signature;PR00326:GTP1/OBG GTP-binding protein family signature	COG1163@1|root,KOG1487@2759|Eukaryota,38DRY@33154|Opisthokonta,3BCGB@33208|Metazoa,3CS1D@33213|Bilateria,41W87@6656|Arthropoda,3SH5I@50557|Insecta	T	DRG1		GO:0005525,GO:0005622,GO:0005623,GO:0005634,GO:0005654,GO:0005737,GO:0005829,GO:0005844,GO:0006351,GO:0006725,GO:0006807,GO:0007275,GO:0008134,GO:0010467,GO:0016604,GO:0018130,GO:0019438,GO:0031981,GO:0032550,GO:0034641,GO:0034645,GO:0042802,GO:0044237,GO:0044249,GO:0044260,GO:0044271,GO:0044422,GO:0044424,GO:0044428,GO:0044444,GO:0044446,GO:0044451,GO:0044464,GO:0046483,GO:0071704,GO:0097659,GO:…	KOG1487	DRG1-like	m01	,G,O,:,0,0,0,5,5,2,5,,,G,O,:,0,0,0,5,6,2,2,,,G,O,:,0,0,0,5,6,2,3,,,G,O,:,0,0,0,5,6,3,4,,,G,O,:,0,0,0,5,6,5,4,,,G,O,:,0,0,0,5,7,3,7,,,G,O,:,0,0,0,5,8,2,9,,,G,O,:,0,0,0,5,8,4,4,,,G,O,:,0,0,0,6,3,5,1,,,G,O,:,0,0,0,6,7,2,5,,,G,O,:,0,0,0,6,8,0,7,,,G,O,:,0,0,0,7,2,7,5,,,G,O,:,0,0,0,8,1,3,4,,,G,O,:,0,0,1,0,4,6,7,,,G,O,:,0,0,1,6,6,0,4,,,G,O,:,0,0,1,8,1,3,0,,,G,O,:,0,0,1,9,4,3,8,,,G,O,:,0,0,3,1,9,8,1,,,G,…	S3h1G0000158:DRG1	1	YES	h2SMcT0000081.1	h2SMcT0000081.1|complete introns|100 qcov|100 ident|S3h1T0000158.1|perfect_match|1 ident|1 qcov|1 tcov
S3h1G0000159	S3h1T0000159.1	h1SMnG0000097	other	chr1_h1	2564002	2564673	+		non-coding		non-coding	672	0	1	5_prime_incomplete																								-	m13		S3h1G0000159
S3h1G0000160	S3h1T0000160.1	h1SMnG0000098	other	chr1_h1	2575737	2576056	-		non-coding	75	coding	320	0	1	5_prime_incomplete																								-	NA		S3h1G0000160	1	NO			h2SMnT0000091.1	h2SMnT0000091.1|partial(k) introns|100 qcov|100 ident|no cds match
S3h1G0000161	S3h1T0000161.1	h1SMnG0000099	hconf	chr1_h1	2581843	2585139	+		non-coding	102	coding	829	0	3	5_prime_incomplete																								-	NA		S3h1G0000161	4	YES			h2SMnT0000093.1;h2SMnT0000093.2;h2SMnT0000093.3;h2SMnT0000093.4	h2SMnT0000093.1|complete introns|100 qcov|100 ident|no cds match;h2SMnT0000093.2|complete introns|100 qcov|100 ident|no cds match;h2SMnT0000093.3|complete introns|100 qcov|100 ident|no cds match;h2SMnT0000093.4|complete introns|100 qcov|100 ident|no cds match
S3h1G0000162	S3h1T0000162.1	h1SMnG0000100	other	chr1_h1	2585603	2588291	-		non-coding	62	coding	2689	0	1	5_prime_incomplete																								-	NA		S3h1G0000162	1	NO			h2SMnT0000094.1	h2SMnT0000094.1|partial(k) introns|100 qcov|100 ident|no cds match
S3h1G0000163	S3h1T0000163.1	h1SMcG0000079	hconf	chr1_h1	2589335	2629345	-	708	coding	708	coding	2331	2127	8	complete	KF487097.1:mlxipl protein		carbohydrate response element binding				G3DSA:4.10.280.10:NA	PTHR15741:BASIC HELIX-LOOP-HELIX ZIP TRANSCRIPTION FACTOR;PTHR15741:BASIC HELIX-LOOP-HELIX ZIP TRANSCRIPTION FACTOR;PTHR15741:SF14:CARBOHYDRATE-RESPONSIVE ELEMENT-BINDING PROTEIN;PTHR15741:SF14:CARBOHYDRATE-RESPONSIVE ELEMENT-BINDING PROTEIN		SSF47459:HLH, helix-loop-helix DNA-binding domain		Coil:Coil		mobidb-lite:consensus disorder prediction;mobidb-lite:consensus disorder prediction				KOG3582@1|root,KOG3582@2759|Eukaryota,38CXV@33154|Opisthokonta,3BD33@33208|Metazoa,3CSVS@33213|Bilateria	K	MLXIPL	ko:K09113	GO:0000122,GO:0000982,GO:0001012,GO:0001078,GO:0001227,GO:0001228,GO:0005622,GO:0005623,GO:0005634,GO:0005654,GO:0005667,GO:0005737,GO:0005739,GO:0005829,GO:0006366,GO:0006725,GO:0006807,GO:0006913,GO:0007154,GO:0007275,GO:0007568,GO:0008134,GO:0008284,GO:0008340,GO:0009653,GO:0009744,GO:0010033,GO:0010255,GO:0010259,GO:0010467,GO:0010628,GO:0010629,GO:0010948,GO:0018130,GO:0019438,GO:0019901,GO:…	KOG3582	mlxipl protein (mlxipl)	NA	GO:0000122,GO:0000982,GO:0001012,GO:0001078,GO:0001227,GO:0001228,GO:0005622,GO:0005623,GO:0005634,GO:0005654,GO:0005667,GO:0005737,GO:0005739,GO:0005829,GO:0006366,GO:0006725,GO:0006807,GO:0006913,GO:0007154,GO:0007275,GO:0007568,GO:0008134,GO:0008284,GO:0008340,GO:0009653,GO:0009744,GO:0010033,GO:0010255,GO:0010259,GO:0010467,GO:0010628,GO:0010629,GO:0010948,GO:0018130,GO:0019438,GO:0019901,GO:…	S3h1G0000163:mlxipl_protein	1	YES	h2SMcT0000082.1	h2SMcT0000082.1|complete introns|100 qcov|100 ident|S3h1T0000163.1|perfect_match|1 ident|1 qcov|1 tcov
S3h1G0000164	S3h1T0000164.1	h1SMnG0000101	other	chr1_h1	2629708	2630154	+		non-coding		non-coding	447	0	1	5_prime_incomplete																								-	NA		S3h1G0000164	1	NO			h2SMnT0000095.1	h2SMnT0000095.1|partial(k) introns|100 qcov|100 ident|no cds match
S3h1G0000165	S3h1T0000165.1	h1SMnG0000102	other	chr1_h1	2638551	2639871	-		non-coding		non-coding	1321	0	1	5_prime_incomplete																								-	NA		S3h1G0000165	2	NO			h2SMnT0000096.1;h2SMnT0006965.1	h2SMnT0000096.1|partial(c) introns|100 qcov|100 ident|no cds match;h2SMnT0006965.1|partial(o) introns|100 qcov|97.1 ident|no cds match
S3h1G0000166	S3h1T0000166.1	h1SMcG0000080	hconf	chr1_h1	2643462	2645102	+	138	coding	138	coding	1597	414	2	3_prime_incomplete																								-	NA		S3h1G0000166	1	NO	h2SMcT0000083.1	h2SMcT0000083.1|partial(c) introns|100 qcov|100 ident|S3h1T0000166.1|match|1 ident|1 qcov|0.964 tcov
S3h1G0000167	S3h1T0000167.1	h1SMcG0000081	other	chr1_h1	2646226	2649464	+	779	coding	779	coding	3239	2340	1	complete			nucleic acid binding				G3DSA:3.30.420.10:NA;G3DSA:3.90.1600.10:Palm domain of DNA polymerase	PTHR31511:SF13:PROTEIN CBG24201;PTHR31511:PROTEIN CBG23764		SSF56672:DNA/RNA polymerases;SSF53098:Ribonuclease H-like					PS00116:DNA polymerase family B signature.			2CN0N@1|root,2QT5H@2759|Eukaryota,38HD6@33154|Opisthokonta,3BNTW@33208|Metazoa,3D1YD@33213|Bilateria,41XP3@6656|Arthropoda,3SQBU@50557|Insecta,3ECEX@33342|Paraneoptera	S				2QT5H	-	NA		S3h1G0000167
S3h1G0000168	S3h1T0000168.1	h1SMcG0000082	hconf	chr1_h1	2663284	2691544	+	409	coding	409	coding	1682	1230	2	complete	KX018905.1:GCR102					NON_CYTOPLASMIC_DOMAIN;NON_CYTOPLASMIC_DOMAIN;TRANSMEMBRANE;TRANSMEMBRANE;CYTOPLASMIC_DOMAIN;NON_CYTOPLASMIC_DOMAIN;CYTOPLASMIC_DOMAIN;TRANSMEMBRANE;CYTOPLASMIC_DOMAIN;NON_CYTOPLASMIC_DOMAIN;CYTOPLASMIC_DOMAIN;TRANSMEMBRANE;TRANSMEMBRANE;TRANSMEMBRANE;TRANSMEMBRANE																		GCR102 (gcr102)	NA		S3h1G0000168:GCR102	1	YES	h2SMcT0000084.1	h2SMcT0000084.1|complete introns|100 qcov|100 ident|S3h1T0000168.1|perfect_match|1 ident|1 qcov|1 tcov
S3h1G0000169	S3h1T0000169.1	h1SMnG0000103	other	chr1_h1	2668399	2669148	-		non-coding	76	coding	750	0	1	5_prime_incomplete																								-	NA		S3h1G0000169	1	NO			h2SMnT0000098.1	h2SMnT0000098.1|partial(k) introns|100 qcov|100 ident|no cds match
S3h1G0000170	S3h1T0000170.1	h1SMnG0000104	other	chr1_h1	2700794	2701179	-		non-coding	72	coding	386	0	1	5_prime_incomplete																								-	NA		S3h1G0000170	1	NO			h2SMnT0000099.1	h2SMnT0000099.1|partial(k) introns|100 qcov|100 ident|no cds match
S3h1G0000171	S3h1T0000171.1	h1SMnG0000105	other	chr1_h1	2735954	2736921	+		non-coding	56	coding	968	0	1	5_prime_incomplete																								-	NA		S3h1G0000171	1	NO			h2SMnT0000100.1	h2SMnT0000100.1|partial(k) introns|100 qcov|100 ident|no cds match
S3h1G0000172	S3h1T0000172.1	h1SMnG0000106	other	chr1_h1	2751150	2751966	-		non-coding	70	coding	658	0	4	5_prime_incomplete																								-	NA		S3h1G0000172	1	YES			h2SMnT0000101.1	h2SMnT0000101.1|complete introns|100 qcov|100 ident|no cds match
S3h1G0000173	S3h1T0000173.1	h1SMcG0000083	hconf	chr1_h1	2757483	2759017	+	227	coding	227	coding	853	684	4	5_prime_incomplete			TNF receptor-associated factor				G3DSA:2.60.210.10:Apoptosis, Tumor Necrosis Factor Receptor Associated Protein 2; Chain A			SSF49599:TRAF domain-like		Coil:Coil						KOG0297@1|root,KOG0297@2759|Eukaryota,38G5J@33154|Opisthokonta,3BAW0@33208|Metazoa	T	TRAF1	ko:K03172,ko:K03173,ko:K03174	GO:0000151,GO:0002637,GO:0002726,GO:0002791,GO:0004842,GO:0005164,GO:0005174,GO:0005622,GO:0005623,GO:0005634,GO:0005654,GO:0005783,GO:0005789,GO:0005829,GO:0005886,GO:0005887,GO:0005938,GO:0006464,GO:0006508,GO:0006807,GO:0006915,GO:0006919,GO:0007154,GO:0007249,GO:0007250,GO:0009898,GO:0010033,GO:0010035,GO:0010941,GO:0010942,GO:0012505,GO:0012506,GO:0016021,GO:0016579,GO:0019903,GO:0023052,GO:…	KOG0297	TRAF1-like	m37	GO:0000151,GO:0002637,GO:0002726,GO:0002791,GO:0004842,GO:0005164,GO:0005174,GO:0005622,GO:0005623,GO:0005634,GO:0005654,GO:0005783,GO:0005789,GO:0005829,GO:0005886,GO:0005887,GO:0005938,GO:0006464,GO:0006508,GO:0006807,GO:0006915,GO:0006919,GO:0007154,GO:0007249,GO:0007250,GO:0009898,GO:0010033,GO:0010035,GO:0010941,GO:0010942,GO:0012505,GO:0012506,GO:0016021,GO:0016579,GO:0019903,GO:0023052,GO:…	S3h1G0000173:TRAF1	1	YES	h2SMcT0000085.1	h2SMcT0000085.1|complete introns|100 qcov|100 ident|S3h1T0000173.1|perfect_match|1 ident|1 qcov|1 tcov
S3h1G0000174	S3h1T0000174.1	h1SMcG0000084	other	chr1_h1	2771407	2773078	-	299	coding	299	coding	1672	900	1	complete												Coil:Coil;Coil:Coil		mobidb-lite:consensus disorder prediction;mobidb-lite:consensus disorder prediction;mobidb-lite:consensus disorder prediction										-	NA		S3h1G0000174	1	NO			h2SMnT0000102.1	h2SMnT0000102.1|partial(x) introns|100 qcov|100 ident|no cds match
S3h1G0000175	S3h1T0000175.1	h1SMnG0000107	other	chr1_h1	2778336	2778708	+		non-coding		non-coding	373	0	1	5_prime_incomplete																								-	NA		S3h1G0000175
S3h1G0000176	S3h1T0000176.1	h1SMcG0000085	hconf	chr1_h1	2783528	2784812	+	326	coding	326	coding	1285	981	1	complete			dolichyl-phosphate beta-glucosyltransferase			CYTOPLASMIC_DOMAIN;TRANSMEMBRANE;TRANSMEMBRANE;NON_CYTOPLASMIC_DOMAIN;NON_CYTOPLASMIC_DOMAIN	G3DSA:3.90.550.10:Spore Coat Polysaccharide Biosynthesis Protein SpsA; Chain A	PTHR10859:GLYCOSYL TRANSFERASE;PTHR10859:SF91:DOLICHYL-PHOSPHATE BETA-GLUCOSYLTRANSFERASE		SSF53448:Nucleotide-diphospho-sugar transferases	PF00535:Glycosyl transferase family 2	Coil:Coil	cd04188:DPG_synthase					COG0463@1|root,KOG2977@2759|Eukaryota,38DUD@33154|Opisthokonta,3BDII@33208|Metazoa,3CWSH@33213|Bilateria	K	ALG5	ko:K00729,ko:K03027	GO:0001707,GO:0004576,GO:0004581,GO:0005622,GO:0005623,GO:0005737,GO:0005783,GO:0005789,GO:0006464,GO:0006493,GO:0006807,GO:0006928,GO:0007009,GO:0007029,GO:0007030,GO:0007368,GO:0007498,GO:0007509,GO:0009101,GO:0009790,GO:0009953,GO:0010004,GO:0010256,GO:0012505,GO:0018193,GO:0018196,GO:0018279,GO:0019991,GO:0034645,GO:0040003,GO:0040011,GO:0042175,GO:0043297,GO:0044085,GO:0044237,GO:0044249,GO:…	KOG2977	ALG5-like	NA	GO:0001707,GO:0004576,GO:0004581,GO:0005622,GO:0005623,GO:0005737,GO:0005783,GO:0005789,GO:0006464,GO:0006493,GO:0006807,GO:0006928,GO:0007009,GO:0007029,GO:0007030,GO:0007368,GO:0007498,GO:0007509,GO:0009101,GO:0009790,GO:0009953,GO:0010004,GO:0010256,GO:0012505,GO:0018193,GO:0018196,GO:0018279,GO:0019991,GO:0034645,GO:0040003,GO:0040011,GO:0042175,GO:0043297,GO:0044085,GO:0044237,GO:0044249,GO:…	S3h1G0000176:ALG5	1	NO	h2SMcT0000086.1	h2SMcT0000086.1|partial(k) introns|100 qcov|100 ident|S3h1T0000176.1|perfect_match|1 ident|1 qcov|1 tcov
S3h1G0000177	S3h1T0000177.6	h1SMcG0000086	hconf	chr1_h1	2785611	2787471	-	497	coding	497	coding	1579	1494	6	complete			Apoptosis inhibitory protein 5 (API5)				G3DSA:1.25.10.10:NA	PTHR12758:APOPTOSIS INHIBITOR 5-RELATED		SSF48371:ARM repeat	PF05918:Apoptosis inhibitory protein 5 (API5)			mobidb-lite:consensus disorder prediction;mobidb-lite:consensus disorder prediction				KOG2213@1|root,KOG2213@2759|Eukaryota,38FS3@33154|Opisthokonta,3BFZG@33208|Metazoa,3CRPH@33213|Bilateria,41WVI@6656|Arthropoda,3SGTP@50557|Insecta,452DW@7147|Diptera,45PI6@7214|Drosophilidae	T	API5		GO:0005622,GO:0005623,GO:0005634,GO:0005654,GO:0005681,GO:0005737,GO:0010941,GO:0016607,GO:0017134,GO:0031981,GO:0044422,GO:0044424,GO:0044428,GO:0044446,GO:0044451,GO:0044464,GO:0060548,GO:2000270	KOG2213	API5-like	NA	GO:0005622,GO:0005623,GO:0005634,GO:0005654,GO:0005681,GO:0005737,GO:0010941,GO:0016607,GO:0017134,GO:0031981,GO:0044422,GO:0044424,GO:0044428,GO:0044446,GO:0044451,GO:0044464,GO:0060548,GO:2000270	S3h1G0000177:API5	6	YES	h2SMcT0000087.1;h2SMcT0000087.2;h2SMcT0000087.3;h2SMcT0000087.4;h2SMcT0000087.5;h2SMcT0000087.6	h2SMcT0000087.1|complete introns|100 qcov|100 ident|S3h1T0000177.1|perfect_match|1 ident|1 qcov|1 tcov;h2SMcT0000087.2|complete introns|100 qcov|100 ident|S3h1T0000177.2|perfect_match|1 ident|1 qcov|1 tcov;h2SMcT0000087.3|complete introns|100 qcov|100 ident|S3h1T0000177.3|perfect_match|1 ident|1 qcov|1 tcov;h2SMcT0000087.4|complete introns|100 qcov|100 ident|S3h1T0000177.3|perfect_match|1 ident|1…
S3h1G0000178	S3h1T0000178.2	h1SMcG0000087	hconf	chr1_h1	2815148	2816514	-	435	coding	435	coding	1316	1305	2	3_prime_incomplete			Structural component of the gap junctions			CYTOPLASMIC_DOMAIN;TRANSMEMBRANE;CYTOPLASMIC_DOMAIN;NON_CYTOPLASMIC_DOMAIN;NON_CYTOPLASMIC_DOMAIN;TRANSMEMBRANE;TRANSMEMBRANE;TRANSMEMBRANE;CYTOPLASMIC_DOMAIN		PTHR11893:INNEXIN;PTHR11893:SF36:INNEXIN	PS51013:Pannexin family profile.		PF00876:Innexin						PR01262:Innexin signature;PR01262:Innexin signature;PR01262:Innexin signature;PR01262:Innexin signature;PR01262:Innexin signature;PR01262:Innexin signature	2BWHM@1|root,2QR27@2759|Eukaryota,38DSG@33154|Opisthokonta,3BINW@33208|Metazoa,3D49P@33213|Bilateria,41WAW@6656|Arthropoda	P		ko:K22037		2QR27	-	m07		S3h1G0000178	2	YES	h2SMcT0000088.1;h2SMcT0000089.1	h2SMcT0000088.1|complete introns|100 qcov|100 ident|S3h1T0000178.1|perfect_match|1 ident|1 qcov|1 tcov;h2SMcT0000089.1|complete introns|100 qcov|100 ident|S3h1T0000178.2|perfect_match|1 ident|1 qcov|1 tcov
S3h1G0000179	S3h1T0000179.1	h1SMnG0000108	other	chr1_h1	2827464	2827940	-		non-coding		non-coding	381	0	3	5_prime_incomplete																								-	NA		S3h1G0000179	3	YES			h2SMnT0000103.1;h2SMnT0000103.2;h2SMnT0024575.1	h2SMnT0000103.1|complete introns|100 qcov|100 ident|no cds match;h2SMnT0000103.2|complete introns|100 qcov|100 ident|no cds match;h2SMnT0024575.1|complete introns|91.5 qcov|97.2 ident|no cds match
S3h1G0000180	S3h1T0000180.2	h1SMnG0000109	hconf	chr1_h1	2834061	2834604	-	110	coding	110	coding	402	333	4	5_prime_incomplete			Belongs to the GroES chaperonin family				G3DSA:2.30.33.40:GroES chaperonin	PTHR10772:10 KDA HEAT SHOCK PROTEIN;PTHR10772:SF0:10 KDA HEAT SHOCK PROTEIN, MITOCHONDRIAL		SSF50129:GroES-like	PF00166:Chaperonin 10 Kd subunit		cd00320:cpn10		PS00681:Chaperonins cpn10 signature.	SM00883:Cpn10_2	PR00297:10kDa chaperonin signature;PR00297:10kDa chaperonin signature;PR00297:10kDa chaperonin signature;PR00297:10kDa chaperonin signature	COG0234@1|root,KOG1641@2759|Eukaryota,3A5MZ@33154|Opisthokonta,3BRSK@33208|Metazoa,3D87A@33213|Bilateria,48FAQ@7711|Chordata,49C3V@7742|Vertebrata,4GV6F@8782|Aves	O	HSPE1	ko:K04078	GO:0005622,GO:0005623,GO:0005737,GO:0005739,GO:0005759,GO:0006986,GO:0010033,GO:0042221,GO:0044422,GO:0044424,GO:0044429,GO:0044444,GO:0044446,GO:0044464,GO:0046872,GO:0051082,GO:0051085,GO:0051087	KOG1641	-	NA	GO:0005622,GO:0005623,GO:0005737,GO:0005739,GO:0005759,GO:0006986,GO:0010033,GO:0042221,GO:0044422,GO:0044424,GO:0044429,GO:0044444,GO:0044446,GO:0044464,GO:0046872,GO:0051082,GO:0051085,GO:0051087	S3h1G0000180:HSPE1	2	YES			h2SMnT0000104.1;h2SMnT0000104.2	h2SMnT0000104.1|complete introns|100 qcov|100 ident|no cds match;h2SMnT0000104.2|complete introns|100 qcov|100 ident|no cds match
S3h1G0000181	S3h1T0000181.1	h1SMnG0000110	other	chr1_h1	2836960	2837435	+		non-coding		non-coding	432	0	2	5_prime_incomplete																								-	NA		S3h1G0000181	1	YES			h2SMnT0000105.1	h2SMnT0000105.1|complete introns|100 qcov|100 ident|no cds match
S3h1G0000182	S3h1T0000182.1	h1SMnG0000111	other	chr1_h1	2847474	2848130	+		non-coding	63	coding	561	0	3	5_prime_incomplete																								-	NA		S3h1G0000182	1	YES			h2SMnT0000106.1	h2SMnT0000106.1|complete introns|100 qcov|100 ident|no cds match
S3h1G0000183	S3h1T0000183.1	h1SMcG0000089	other	chr1_h1	2852529	2854767	+	138	coding	138	coding	2239	417	1	complete												Coil:Coil		mobidb-lite:consensus disorder prediction										-	NA		S3h1G0000183	2	NO	h2SMcT0008653.1	h2SMcT0008653.1|partial(o) introns|99 qcov|93.4 ident|S3h1T0000183.1|partial_in_reference|0.964 ident|0.863 qcov|1 tcov	h2SMnT0000107.1	h2SMnT0000107.1|partial(x) introns|100 qcov|100 ident|no cds match
S3h1G0000184	S3h1T0000184.1	h1SMcG0000090	hconf	chr1_h1	2855253	3080125	+	581	coding	581	coding	2116	1746	8	complete			TNF receptor-associated factor				G3DSA:3.30.40.10:Zinc/RING finger domain, C3HC4 (zinc finger);G3DSA:3.30.40.10:Zinc/RING finger domain, C3HC4 (zinc finger);G3DSA:2.60.210.10:Apoptosis, Tumor Necrosis Factor Receptor Associated Protein 2; Chain A	PTHR10131:TNF RECEPTOR ASSOCIATED FACTOR;PTHR10131:SF120:TNF RECEPTOR-ASSOCIATED FACTOR 4	PS50089:Zinc finger RING-type profile.	SSF57850:RING/U-box;SSF49599:TRAF domain-like;SSF49599:TRAF domain-like		Coil:Coil;Coil:Coil;Coil:Coil;Coil:Coil						KOG0297@1|root,KOG0297@2759|Eukaryota	S		ko:K09848,ko:K09849		KOG0297	-	NA		S3h1G0000184	45	YES	h2SMcT0000090.1;h2SMcT0000090.1;h2SMcT0000090.10;h2SMcT0000090.10;h2SMcT0000090.11;h2SMcT0000090.11;h2SMcT0000090.12;h2SMcT0000090.13;h2SMcT0000090.13;h2SMcT0000090.14;h2SMcT0000090.14;h2SMcT0000090.15;h2SMcT0000090.15;h2SMcT0000090.16;h2SMcT0000090.16;h2SMcT0000090.17;h2SMcT0000090.17;h2SMcT0000090.18;h2SMcT0000090.18;h2SMcT0000090.2;h2SMcT0000090.2;h2SMcT0000090.3;h2SMcT0000090.3;h2SMcT0000090.…	h2SMcT0000090.1|complete introns|100 qcov|86.5 ident|S3h1T0000184.1|perfect_match|1 ident|1 qcov|1 tcov;h2SMcT0000090.1|complete introns|100 qcov|86.8 ident|S3h1T0000184.1|perfect_match|1 ident|1 qcov|1 tcov;h2SMcT0000090.10|complete introns|100 qcov|100 ident|S3h1T0000184.7|perfect_match|1 ident|1 qcov|1 tcov;h2SMcT0000090.10|complete introns|100 qcov|95.3 ident|S3h1T0000184.7|perfect_match|1 id…	h2SMnT0000109.1;h2SMnT0000113.1;h2SMnT0000113.2;h2SMnT0000113.2;h2SMnT0000113.3;h2SMnT0000113.3;h2SMnT0000115.1;h2SMnT0000119.1;h2SMnT0000120.1;h2SMnT0000120.2;h2SMnT0000122.1;h2SMnT0000124.1;h2SMnT0000281.1;h2SMnT0000386.1	h2SMnT0000109.1|partial(i) introns|99.3 qcov|98.9 ident|no cds match;h2SMnT0000113.1|complete introns|100 qcov|100 ident|no cds match;h2SMnT0000113.2|partial(c) introns|100 qcov|99.2 ident|no cds match;h2SMnT0000113.2|partial(o) introns|100 qcov|99 ident|no cds match;h2SMnT0000113.3|partial(j) introns|100 qcov|99.6 ident|no cds match;h2SMnT0000113.3|partial(o) introns|100 qcov|98.9 ident|no cds m…
S3h1G0000185	S3h1T0000185.1	h1SMnG0000112	other	chr1_h1	2863930	2866719	+		non-coding	83	coding	2790	0	1	5_prime_incomplete																								-	m37		S3h1G0000185	1	NO			h2SMnT0000108.1	h2SMnT0000108.1|partial(k) introns|100 qcov|100 ident|no cds match
S3h1G0000186	S3h1T0000186.1	h1SMnG0000113	other	chr1_h1	2867051	2867612	+		non-coding		non-coding	562	0	1	5_prime_incomplete																								-	NA		S3h1G0000186	1	NO			h2SMnT0000109.1	h2SMnT0000109.1|partial(k) introns|100 qcov|100 ident|no cds match
S3h1G0000187	S3h1T0000187.1	h1SMcG0000091	other	chr1_h1	2867815	2868428	+	132	coding	132	coding	527	399	3	complete						CYTOPLASMIC_DOMAIN;CYTOPLASMIC_DOMAIN;NON_CYTOPLASMIC_DOMAIN;TRANSMEMBRANE;TRANSMEMBRANE																		-	NA		S3h1G0000187	17	YES	h2SMcT0000091.1;h2SMcT0000091.2;h2SMcT0000091.2	h2SMcT0000091.1|complete introns|100 qcov|100 ident|S3h1T0000187.1|perfect_match|1 ident|1 qcov|1 tcov;h2SMcT0000091.2|complete introns|100 qcov|100 ident|S3h1T0000187.2|perfect_match|1 ident|1 qcov|1 tcov;h2SMcT0000091.2|partial(j) introns|100 qcov|97.5 ident|S3h1T0000187.2|perfect_match|1 ident|1 qcov|1 tcov	h2SMnT0000110.1;h2SMnT0000110.1;h2SMnT0000110.2;h2SMnT0000110.2;h2SMnT0000110.3;h2SMnT0000110.4;h2SMnT0000110.5;h2SMnT0000110.6;h2SMnT0000110.7;h2SMnT0000110.7;h2SMnT0000110.8;h2SMnT0000110.8;h2SMnT0000110.9;h2SMnT0000110.9	h2SMnT0000110.1|complete introns|100 qcov|100 ident|no cds match;h2SMnT0000110.1|complete introns|100 qcov|97.7 ident|no cds match;h2SMnT0000110.2|complete introns|100 qcov|100 ident|no cds match;h2SMnT0000110.2|partial(j) introns|100 qcov|97.6 ident|no cds match;h2SMnT0000110.3|partial(j) introns|100 qcov|100 ident|no cds match;h2SMnT0000110.4|partial(j) introns|100 qcov|100 ident|no cds match;h…
S3h1G0000188	S3h1T0000188.1	h1SMnG0000115	other	chr1_h1	2872481	2873102	-		non-coding	52	coding	577	0	2	5_prime_incomplete																								-	NA		S3h1G0000188	2	YES			h2SMnT0000111.1;h2SMnT0008393.1	h2SMnT0000111.1|complete introns|100 qcov|100 ident|no cds match;h2SMnT0008393.1|partial(x) introns|97.9 qcov|93.6 ident|no cds match
S3h1G0000189	S3h1T0000189.1	h1SMnG0000116	other	chr1_h1	2888137	2888681	+		non-coding		non-coding	505	0	2	5_prime_incomplete																								-	NA		S3h1G0000189	1	YES			h2SMnT0000112.1	h2SMnT0000112.1|complete introns|100 qcov|100 ident|no cds match
S3h1G0000190	S3h1T0000190.1	h1SMnG0000118	other	chr1_h1	2900375	2917657	-		non-coding		non-coding	1240	0	2	5_prime_incomplete																								-	m31		S3h1G0000190	2	YES			h2SMnT0000114.1;h2SMnT0000121.1	h2SMnT0000114.1|complete introns|100 qcov|100 ident|no cds match;h2SMnT0000121.1|partial(o) introns|100 qcov|98.8 ident|no cds match
S3h1G0000191	S3h1T0000191.1	h1SMnG0000119	other	chr1_h1	2922368	2923737	-		non-coding	88	coding	705	0	2	5_prime_incomplete																								-	NA		S3h1G0000191	1	YES			h2SMnT0000115.1	h2SMnT0000115.1|complete introns|100 qcov|100 ident|no cds match
S3h1G0000192	S3h1T0000192.1	h1SMnG0000120	other	chr1_h1	2931020	2931654	+		non-coding	60	coding	635	0	1	5_prime_incomplete																								-	m51		S3h1G0000192	1	NO			h2SMnT0000108.1	h2SMnT0000108.1|partial(o) introns|100 qcov|97.7 ident|no cds match
S3h1G0000193	S3h1T0000193.1	h1SMnG0000121	other	chr1_h1	2942875	2943505	+		non-coding	42	coding	536	0	3	5_prime_incomplete																								-	NA		S3h1G0000193	1	YES			h2SMnT0000116.1	h2SMnT0000116.1|complete introns|100 qcov|100 ident|no cds match
S3h1G0000194	S3h1T0000194.1	h1SMnG0000122	other	chr1_h1	2944909	2982316	-		non-coding	86	coding	418	0	2	5_prime_incomplete																								-	m45		S3h1G0000194	2	NO			h2SMnT0000117.1;h2SMnT0000183.1	h2SMnT0000117.1|partial(o) introns|100 qcov|99.8 ident|no cds match;h2SMnT0000183.1|partial(x) introns|99.4 qcov|97.4 ident|no cds match
S3h1G0000195	S3h1T0000195.1	h1SMnG0000123	other	chr1_h1	2954240	2954733	+		non-coding	58	coding	391	0	3	5_prime_incomplete																								-	NA		S3h1G0000195	1	YES			h2SMnT0000118.1	h2SMnT0000118.1|complete introns|100 qcov|100 ident|no cds match
S3h1G0000196	S3h1T0000196.1	h1SMnG0000124	other	chr1_h1	2964280	2965025	-		non-coding	62	coding	694	0	2	5_prime_incomplete																								-	NA		S3h1G0000196	1	YES			h2SMnT0000119.1	h2SMnT0000119.1|complete introns|100 qcov|100 ident|no cds match
S3h1G0000197	S3h1T0000197.1	h1SMnG0000125	other	chr1_h1	2988061	2988364	+		non-coding		non-coding	304	0	1	5_prime_incomplete																								-	m30		S3h1G0000197
S3h1G0000198	S3h1T0000198.1	h1SMnG0000126	other	chr1_h1	2993770	2994004	-		non-coding		non-coding	235	0	1	5_prime_incomplete																								-	NA		S3h1G0000198	1	NO			h2SMnT0000125.1	h2SMnT0000125.1|partial(k) introns|100 qcov|99.2 ident|no cds match
S3h1G0000199	S3h1T0000199.1	h1SMnG0000127	other	chr1_h1	2999410	3000654	-		non-coding		non-coding	1245	0	1	5_prime_incomplete																								-	NA		S3h1G0000199
S3h1G0000200	S3h1T0000200.1	h1SMnG0000128	other	chr1_h1	3005549	3007091	+		non-coding	54	coding	1474	0	2	5_prime_incomplete																								-	NA		S3h1G0000200
S3h1G0000201	S3h1T0000201.1	h1SMnG0000129	other	chr1_h1	3024460	3025056	+		non-coding		non-coding	545	0	2	5_prime_incomplete																								-	NA		S3h1G0000201	7	YES			h2SMcT0000090.8;h2SMnT0000113.1;h2SMnT0000120.1;h2SMnT0000120.2;h2SMnT0000384.2;h2SMnT0000384.3;h2SMnT0000384.4	h2SMcT0000090.8|partial(k) introns|100 qcov|96.4 ident|no cds match;h2SMnT0000113.1|partial(j) introns|100 qcov|99.1 ident|no cds match;h2SMnT0000120.1|complete introns|100 qcov|100 ident|no cds match;h2SMnT0000120.2|complete introns|100 qcov|100 ident|no cds match;h2SMnT0000384.2|partial(j) introns|100 qcov|95.4 ident|no cds match;h2SMnT0000384.3|partial(j) introns|100 qcov|95.3 ident|no cds mat…
S3h1G0000202	S3h1T0000202.1	h1SMnG0000130	other	chr1_h1	3024460	3025672	-		non-coding		non-coding	1213	0	1	5_prime_incomplete																								-	NA		S3h1G0000202	2	NO			h2SMnT0000114.1;h2SMnT0000121.1	h2SMnT0000114.1|partial(k) introns|100 qcov|98.7 ident|no cds match;h2SMnT0000121.1|partial(k) introns|100 qcov|100 ident|no cds match
S3h1G0000203	S3h1T0000203.1	h1SMcG0000092	other	chr1_h1	3098598	3100285	-	208	coding	208	coding	1688	627	1	complete							G3DSA:3.40.50.300:NA			SSF52540:P-loop containing nucleoside triphosphate hydrolases	PF00910:RNA helicase		cd00009:AAA					2CZRB@1|root,2SBCQ@2759|Eukaryota,3A99U@33154|Opisthokonta,3BU2Z@33208|Metazoa,3DBKQ@33213|Bilateria					2SBCQ	-	NA		S3h1G0000203	1	NO	h2SMcT0000092.1	h2SMcT0000092.1|partial(c) introns|100 qcov|100 ident|S3h1T0000203.1|perfect_match|1 ident|1 qcov|1 tcov
S3h1G0000204	S3h1T0000204.1	h1SMcG0000093	other	chr1_h1	3102969	3105810	+	716	coding	716	coding	2842	2151	1	complete			K02A2.6-like				G3DSA:3.10.20.370:NA;G3DSA:3.10.10.10:HIV Type 1 Reverse Transcriptase, subunit A, domain 1;G3DSA:2.40.70.10:Acid Proteases;G3DSA:3.30.70.270:NA;G3DSA:3.30.70.270:NA	PTHR24559:SF324:TRANSPOSON TY3-I GAG-POL POLYPROTEIN-LIKE PROTEIN;PTHR24559:TRANSPOSON TY3-I GAG-POL POLYPROTEIN	PS50878:Reverse transcriptase (RT) catalytic domain profile.	SSF56672:DNA/RNA polymerases;SSF50630:Acid proteases	PF00078:Reverse transcriptase (RNA-dependent DNA polymerase);PF13650:Aspartyl protease;PF17919:RNase H-like domain found in reverse transcriptase		cd01647:RT_LTR;cd09274:RNase_HI_RT_Ty3					COG2801@1|root,KOG0017@2759|Eukaryota,38F42@33154|Opisthokonta,3BA5H@33208|Metazoa,3CWAK@33213|Bilateria	E				KOG0017	-	s08		S3h1G0000204	3	NO	h2SMcT0000093.1;h2SMcT0000094.1;h2SMcT0017832.1	h2SMcT0000093.1|partial(c) introns|100 qcov|100 ident|S3h1T0000204.1|partial_in_query|1 ident|1 qcov|0.764 tcov;h2SMcT0000094.1|partial(o) introns|100 qcov|100 ident|S3h1T0000204.1|partial_in_both|1 ident|0.085 qcov|0.02 tcov;h2SMcT0017832.1|partial(c) introns|100 qcov|100 ident|S3h1T0000204.1|partial_in_query|1 ident|1 qcov|0.464 tcov
S3h1G0000205	S3h1T0000205.1	h1SMnG0000131	other	chr1_h1	3140434	3140767	+		non-coding	51	coding	297	0	2	5_prime_incomplete																								-	NA		S3h1G0000205	2	YES			h2SMnT0000123.1;h2SMnT0000123.2	h2SMnT0000123.1|complete introns|100 qcov|100 ident|no cds match;h2SMnT0000123.2|complete introns|100 qcov|100 ident|no cds match
S3h1G0000206	S3h1T0000206.1	h1SMnG0000132	other	chr1_h1	3151009	3151708	-		non-coding	61	coding	648	0	2	5_prime_incomplete																								-	NA		S3h1G0000206	1	YES			h2SMnT0000124.1	h2SMnT0000124.1|complete introns|100 qcov|100 ident|no cds match
S3h1G0000207	S3h1T0000207.2	h1SMnG0000133	hconf	chr1_h1	3167388	3167755	+	100	coding	100	coding	326	303	2	5_prime_incomplete												Coil:Coil												-	NA		S3h1G0000207	1	NO			h2SMnT0000126.1	h2SMnT0000126.1|partial(k) introns|100 qcov|100 ident|no cds match
S3h1G0000208	S3h1T0000208.2	h1SMcG0000094	hconf	chr1_h1	3219760	3221946	+	256	coding	256	coding	877	771	7	complete			protein C8orf76 homolog					PTHR31919:ZINC FINGERS AND HOMEOBOXES PROTEIN 1, ISOFORM 2			PF17826:Family of unknown function (DUF5588)							28PM0@1|root,2QW95@2759|Eukaryota,39X5S@33154|Opisthokonta,3BG3M@33208|Metazoa,3D4X2@33213|Bilateria,48BNK@7711|Chordata,48YVR@7742|Vertebrata,3J207@40674|Mammalia,35JU0@314146|Euarchontoglires,4MD4D@9443|Primates,369ZT@314294|Cercopithecoidea	S	C8orf76			2QW95	C8orf76-like	m50		S3h1G0000208:C8orf76	2	YES	h2SMcT0000095.1;h2SMcT0000095.2	h2SMcT0000095.1|complete introns|100 qcov|100 ident|S3h1T0000208.1|perfect_match|1 ident|1 qcov|1 tcov;h2SMcT0000095.2|complete introns|100 qcov|100 ident|S3h1T0000208.2|perfect_match|1 ident|1 qcov|1 tcov
S3h1G0000209	S3h1T0000209.1	h1SMnG0000134	other	chr1_h1	3229475	3229975	+		non-coding		non-coding	397	0	3	5_prime_incomplete																								-	NA		S3h1G0000209	2	YES			h2SMnT0000127.1;h2SMnT0000127.2	h2SMnT0000127.1|complete introns|100 qcov|100 ident|no cds match;h2SMnT0000127.2|complete introns|100 qcov|100 ident|no cds match
S3h1G0000210	S3h1T0000210.1	h1SMnG0000135	other	chr1_h1	3230057	3230736	-		non-coding		non-coding	489	0	5	5_prime_incomplete																								-	NA		S3h1G0000210
S3h1G0000211	S3h1T0000211.1	h1SMcG0000095	other	chr1_h1	3256908	3259618	-	720	coding	720	coding	2711	2160	1	3_prime_incomplete			K02A2.6-like				G3DSA:3.30.70.270:NA;G3DSA:3.30.70.270:NA;G3DSA:2.40.70.10:Acid Proteases;G3DSA:3.10.10.10:HIV Type 1 Reverse Transcriptase, subunit A, domain 1;G3DSA:3.10.20.370:NA	PTHR24559:SF324:TRANSPOSON TY3-I GAG-POL POLYPROTEIN-LIKE PROTEIN;PTHR24559:TRANSPOSON TY3-I GAG-POL POLYPROTEIN	PS50878:Reverse transcriptase (RT) catalytic domain profile.	SSF50630:Acid proteases;SSF56672:DNA/RNA polymerases	PF13975:gag-polyprotein putative aspartyl protease;PF00078:Reverse transcriptase (RNA-dependent DNA polymerase);PF17919:RNase H-like domain found in reverse transcriptase		cd09274:RNase_HI_RT_Ty3;cd01647:RT_LTR;cd00303:retropepsin_like					COG2801@1|root,KOG0017@2759|Eukaryota,38F42@33154|Opisthokonta,3BA5H@33208|Metazoa,3CWAK@33213|Bilateria	E				KOG0017	-	s10		S3h1G0000211	1	NO	h2SMcT0000096.1	h2SMcT0000096.1|partial(c) introns|100 qcov|100 ident|S3h1T0000211.1|match|1 ident|0.969 qcov|1 tcov
S3h1G0000212	S3h1T0000212.1	h1SMnG0000136	other	chr1_h1	3273373	3275007	+		non-coding		non-coding	1635	0	1	5_prime_incomplete																								-	m45		S3h1G0000212
S3h1G0000213	S3h1T0000213.1	h1SMcG0000096	hconf	chr1_h1	3280268	3290714	-	1038	coding	1038	coding	3409	3117	20	complete			centriole-centriole cohesion					PTHR18957:CENTLEIN;PTHR18957:CENTLEIN				Coil:Coil;Coil:Coil;Coil:Coil;Coil:Coil;Coil:Coil;Coil:Coil;Coil:Coil;Coil:Coil;Coil:Coil;Coil:Coil		mobidb-lite:consensus disorder prediction;mobidb-lite:consensus disorder prediction;mobidb-lite:consensus disorder prediction;mobidb-lite:consensus disorder prediction;mobidb-lite:consensus disorder prediction				28JG7@1|root,2QRVC@2759|Eukaryota,39UGS@33154|Opisthokonta,3BIGI@33208|Metazoa,3CZ6T@33213|Bilateria,485SK@7711|Chordata	S	CNTLN	ko:K16467	GO:0000226,GO:0005622,GO:0005623,GO:0005634,GO:0005654,GO:0005737,GO:0005813,GO:0005814,GO:0005829,GO:0007049,GO:0007098,GO:0010457,GO:0015630,GO:0019901,GO:0019904,GO:0030674,GO:0031981,GO:0033365,GO:0034613,GO:0044422,GO:0044424,GO:0044428,GO:0044430,GO:0044444,GO:0044446,GO:0044450,GO:0044464	2QRVC	CNTLN-like	NA	GO:0000226,GO:0005622,GO:0005623,GO:0005634,GO:0005654,GO:0005737,GO:0005813,GO:0005814,GO:0005829,GO:0007049,GO:0007098,GO:0010457,GO:0015630,GO:0019901,GO:0019904,GO:0030674,GO:0031981,GO:0033365,GO:0034613,GO:0044422,GO:0044424,GO:0044428,GO:0044430,GO:0044444,GO:0044446,GO:0044450,GO:0044464	S3h1G0000213:CNTLN	4	YES	h2SMcT0000097.1;h2SMcT0000097.2;h2SMcT0000097.3;h2SMcT0000097.4	h2SMcT0000097.1|complete introns|100 qcov|100 ident|S3h1T0000213.1|perfect_match|1 ident|1 qcov|1 tcov;h2SMcT0000097.2|partial(m) introns|100 qcov|100 ident|S3h1T0000213.1|partial_in_query|1 ident|0.989 qcov|0.849 tcov;h2SMcT0000097.3|complete introns|100 qcov|100 ident|S3h1T0000213.1|perfect_match|1 ident|1 qcov|1 tcov;h2SMcT0000097.4|complete introns|100 qcov|100 ident|S3h1T0000213.1|perfect_ma…
S3h1G0000215	S3h1T0000215.1	h1SMnG0000139	other	chr1_h1	3377943	3378412	-		non-coding	49	coding	470	0	1	5_prime_incomplete																								-	NA		S3h1G0000215	1	NO			h2SMnT0000130.1	h2SMnT0000130.1|partial(k) introns|100 qcov|100 ident|no cds match
S3h1G0000216	S3h1T0000216.1	h1SMnG0000140	other	chr1_h1	3382544	3383100	-		non-coding	42	coding	516	0	2	5_prime_incomplete																								-	NA		S3h1G0000216	3	YES			h2SMnT0000131.1;h2SMnT0000131.2;h2SMnT0001486.1	h2SMnT0000131.1|complete introns|100 qcov|100 ident|no cds match;h2SMnT0000131.2|partial(j) introns|100 qcov|100 ident|no cds match;h2SMnT0001486.1|partial(j) introns|93.6 qcov|85.2 ident|no cds match
S3h1G0000217	S3h1T0000217.1	h1SMnG0000141	other	chr1_h1	3404907	3406006	-		non-coding		non-coding	1007	0	3	5_prime_incomplete																								-	NA		S3h1G0000217	1	YES			h2SMnT0000132.1	h2SMnT0000132.1|complete introns|100 qcov|100 ident|no cds match
S3h1G0000218	S3h1T0000218.1	h1SMnG0000142	other	chr1_h1	3412806	3413711	-		non-coding	70	coding	906	0	1	5_prime_incomplete																								-	NA		S3h1G0000218	1	NO			h2SMnT0000134.1	h2SMnT0000134.1|partial(k) introns|100 qcov|100 ident|no cds match
S3h1G0000214	S3h1T0000214.17	h1SMnG0000137	hconf	chr1_h1	3422594	3424590	-	452	coding	452	coding	1721	1359	5	complete			thioesterase binding				G3DSA:3.30.40.10:Zinc/RING finger domain, C3HC4 (zinc finger);G3DSA:3.30.40.10:Zinc/RING finger domain, C3HC4 (zinc finger);G3DSA:2.60.210.10:Apoptosis, Tumor Necrosis Factor Receptor Associated Protein 2; Chain A	PTHR10131:TNF RECEPTOR ASSOCIATED FACTOR;PTHR10131:SF120:TNF RECEPTOR-ASSOCIATED FACTOR 4;PTHR10131:SF120:TNF RECEPTOR-ASSOCIATED FACTOR 4;PTHR10131:TNF RECEPTOR ASSOCIATED FACTOR	PS50089:Zinc finger RING-type profile.;PS50145:Zinc finger TRAF-type profile.	SSF49599:TRAF domain-like;SSF75704:Mitotic arrest deficient-like 1, Mad1;SSF49599:TRAF domain-like;SSF57850:RING/U-box	PF02176:TRAF-type zinc finger	Coil:Coil;Coil:Coil;Coil:Coil						KOG0297@1|root,KOG0297@2759|Eukaryota,38EU7@33154|Opisthokonta,3BH0V@33208|Metazoa,3D0YQ@33213|Bilateria,484FF@7711|Chordata,48XKU@7742|Vertebrata	O	TRAF6	ko:K03175	GO:0000122,GO:0000187,GO:0001503,GO:0001700,GO:0001841,GO:0001843,GO:0002223,GO:0002520,GO:0002637,GO:0002726,GO:0002755,GO:0002791,GO:0005164,GO:0005622,GO:0005623,GO:0005634,GO:0005737,GO:0005768,GO:0005811,GO:0005829,GO:0005886,GO:0005887,GO:0006464,GO:0006468,GO:0006807,GO:0007154,GO:0007249,GO:0007250,GO:0007254,GO:0007391,GO:0007399,GO:0008063,GO:0008219,GO:0008270,GO:0009615,GO:0009617,GO:…	KOG0297	-	m37	GO:0000122,GO:0000187,GO:0001503,GO:0001700,GO:0001841,GO:0001843,GO:0002223,GO:0002520,GO:0002637,GO:0002726,GO:0002755,GO:0002791,GO:0005164,GO:0005622,GO:0005623,GO:0005634,GO:0005737,GO:0005768,GO:0005811,GO:0005829,GO:0005886,GO:0005887,GO:0006464,GO:0006468,GO:0006807,GO:0007154,GO:0007249,GO:0007250,GO:0007254,GO:0007391,GO:0007399,GO:0008063,GO:0008219,GO:0008270,GO:0009615,GO:0009617,GO:…	S3h1G0000214:TRAF6	43	YES	h2SMcT0000098.1;h2SMcT0000098.1;h2SMcT0000098.2;h2SMcT0000098.2;h2SMcT0000098.3;h2SMcT0000098.3;h2SMcT0000098.4;h2SMcT0000098.4;h2SMcT0000098.5;h2SMcT0000098.5;h2SMcT0000098.6;h2SMcT0000098.6;h2SMcT0000098.7;h2SMcT0000098.7;h2SMcT0000098.8;h2SMcT0000098.8;h2SMcT0000099.1;h2SMcT0000099.2;h2SMcT0000099.3;h2SMcT0000099.4;h2SMcT0000099.5;h2SMcT0000099.6	h2SMcT0000098.1|partial(c) introns|100 qcov|99.2 ident|S3h1T0000214.2|perfect_match|1 ident|1 qcov|1 tcov;h2SMcT0000098.1|partial(j) introns|100 qcov|96.5 ident|S3h1T0000214.2|perfect_match|1 ident|1 qcov|1 tcov;h2SMcT0000098.2|complete introns|100 qcov|99.2 ident|S3h1T0000214.2|perfect_match|1 ident|1 qcov|1 tcov;h2SMcT0000098.2|partial(j) introns|100 qcov|96.5 ident|S3h1T0000214.2|perfect_match…	h2SMcT0004080.1;h2SMcT0005237.1;h2SMcT0005238.1;h2SMnT0000128.1;h2SMnT0000128.1;h2SMnT0000129.1;h2SMnT0000129.1;h2SMnT0000129.2;h2SMnT0000129.2;h2SMnT0000130.1;h2SMnT0000133.1;h2SMnT0000135.1;h2SMnT0000135.2;h2SMnT0000135.3;h2SMnT0000135.4;h2SMnT0000136.1;h2SMnT0000136.2;h2SMnT0000136.3;h2SMnT0000136.4;h2SMnT0001730.1;h2SMnT0022681.1	h2SMcT0004080.1|partial(i) introns|99.8 qcov|97 ident|no cds match;h2SMcT0005237.1|partial(i) introns|100 qcov|97.2 ident|no cds match;h2SMcT0005238.1|partial(i) introns|100 qcov|99 ident|no cds match;h2SMnT0000128.1|complete introns|100 qcov|100 ident|no cds match;h2SMnT0000128.1|partial(m) introns|100 qcov|96.1 ident|no cds match;h2SMnT0000129.1|complete introns|100 qcov|100 ident|no cds match;…
S3h1G0000219	S3h1T0000219.1	h1SMnG0000145	other	chr1_h1	3430506	3430920	+		non-coding		non-coding	320	0	3	5_prime_incomplete																								-	NA		S3h1G0000219
S3h1G0000220	S3h1T0000220.1	h1SMnG0000146	other	chr1_h1	3438729	3438987	+		non-coding		non-coding	259	0	1	5_prime_incomplete																								-	NA		S3h1G0000220	1	NO			h2SMnT0000137.1	h2SMnT0000137.1|partial(k) introns|100 qcov|100 ident|no cds match
S3h1G0000221	S3h1T0000221.1	h1SMnG0000147	other	chr1_h1	3439764	3441191	-		non-coding		non-coding	1428	0	1	5_prime_incomplete																								-	m11		S3h1G0000221	1	NO			h2SMnT0000138.1	h2SMnT0000138.1|partial(c) introns|100 qcov|100 ident|no cds match
S3h1G0000222	S3h1T0000222.1	h1SMnG0000148	other	chr1_h1	3445357	3445940	-		non-coding		non-coding	584	0	1	5_prime_incomplete																								-	NA		S3h1G0000222	2	NO			h2SMcT0012646.1;h2SMnT0000139.1	h2SMcT0012646.1|partial(k) introns|100 qcov|97.4 ident|no cds match;h2SMnT0000139.1|partial(k) introns|100 qcov|100 ident|no cds match
S3h1G0000223	S3h1T0000223.1	h1SMnG0000149	other	chr1_h1	3451625	3452385	-		non-coding		non-coding	761	0	1	5_prime_incomplete																								-	NA		S3h1G0000223	1	NO			h2SMnT0011300.1	h2SMnT0011300.1|partial(k) introns|97.3 qcov|96.3 ident|no cds match
S3h1G0000224	S3h1T0000224.1	h1SMcG0000099	hconf	chr1_h1	3463921	3464703	+	126	coding	126	coding	783	381	1	complete						NON_CYTOPLASMIC_DOMAIN;TRANSMEMBRANE;NON_CYTOPLASMIC_DOMAIN;TRANSMEMBRANE;CYTOPLASMIC_DOMAIN																		-	NA		S3h1G0000224	1	NO	h2SMcT0000101.1	h2SMcT0000101.1|partial(k) introns|100 qcov|100 ident|S3h1T0000224.1|perfect_match|1 ident|1 qcov|1 tcov
S3h1G0000225	S3h1T0000225.1	h1SMcG0000100	hconf	chr1_h1	3476087	3533911	+	771	coding	771	coding	2507	2316	13	complete			potassium voltage-gated channel, subfamily H			TRANSMEMBRANE;SIGNAL_PEPTIDE;NON_CYTOPLASMIC_DOMAIN;NON_CYTOPLASMIC_DOMAIN;CYTOPLASMIC_DOMAIN;CYTOPLASMIC_DOMAIN;TRANSMEMBRANE;SIGNAL_PEPTIDE_N_REGION;TRANSMEMBRANE;TRANSMEMBRANE;NON_CYTOPLASMIC_DOMAIN;SIGNAL_PEPTIDE_H_REGION;SIGNAL_PEPTIDE_C_REGION	G3DSA:2.60.120.10:Jelly Rolls;G3DSA:1.10.1200.260:NA;G3DSA:1.10.287.70:NA	PTHR10217:SF548:GH12235P;PTHR10217:VOLTAGE AND LIGAND GATED POTASSIUM CHANNEL	PS50042:cAMP/cGMP binding motif profile.	SSF81324:Voltage-gated potassium channels;SSF51206:cAMP-binding domain-like	PF00520:Ion transport protein	Coil:Coil	cd00038:CAP_ED			SM00100:cnmp_10	PR01470:ERG potassium channel family signature;PR01470:ERG potassium channel family signature;PR01470:ERG potassium channel family signature;PR01470:ERG potassium channel family signature;PR01463:EAG/ELK/ERG potassium channel family signature;PR01463:EAG/ELK/ERG potassium channel family signature;PR01463:EAG/ELK/ERG potassium channel family signature;PR01463:EAG/ELK/ERG potassium channel family s…	KOG0498@1|root,KOG0498@2759|Eukaryota,38CEY@33154|Opisthokonta,3BAE1@33208|Metazoa,3CYJC@33213|Bilateria	P	KCNH7	ko:K04905,ko:K04909,ko:K04910	GO:0000003,GO:0003064,GO:0005242,GO:0005251,GO:0005622,GO:0005623,GO:0005634,GO:0005635,GO:0005737,GO:0005886,GO:0005887,GO:0006928,GO:0006937,GO:0007275,GO:0007399,GO:0007417,GO:0007420,GO:0007605,GO:0007617,GO:0007618,GO:0007623,GO:0008015,GO:0009986,GO:0012505,GO:0015077,GO:0015672,GO:0016021,GO:0019953,GO:0021510,GO:0022838,GO:0022839,GO:0023052,GO:0031224,GO:0031226,GO:0031625,GO:0031975,GO:…	KOG0498	KCNH7-like	m52	GO:0000003,GO:0003064,GO:0005242,GO:0005251,GO:0005622,GO:0005623,GO:0005634,GO:0005635,GO:0005737,GO:0005886,GO:0005887,GO:0006928,GO:0006937,GO:0007275,GO:0007399,GO:0007417,GO:0007420,GO:0007605,GO:0007617,GO:0007618,GO:0007623,GO:0008015,GO:0009986,GO:0012505,GO:0015077,GO:0015672,GO:0016021,GO:0019953,GO:0021510,GO:0022838,GO:0022839,GO:0023052,GO:0031224,GO:0031226,GO:0031625,GO:0031975,GO:…	S3h1G0000225:KCNH7	2	YES	h2SMcT0000102.1;h2SMcT0000102.2	h2SMcT0000102.1|complete introns|100 qcov|100 ident|S3h1T0000225.1|perfect_match|1 ident|1 qcov|1 tcov;h2SMcT0000102.2|complete introns|100 qcov|100 ident|S3h1T0000225.2|perfect_match|1 ident|1 qcov|1 tcov
S3h1G0000226	S3h1T0000226.1	h1SMnG0000150	hconf	chr1_h1	3540255	3541166	-		non-coding		non-coding	855	0	2	5_prime_incomplete																								-	NA		S3h1G0000226	1	YES			h2SMnT0000142.1	h2SMnT0000142.1|complete introns|100 qcov|100 ident|no cds match
S3h1G0000227	S3h1T0000227.1	h1SMcG0000101	hconf	chr1_h1	3540374	3551906	+	657	coding	657	coding	2204	1974	11	complete			ubiquitin-protein transferase activity				G3DSA:3.80.10.10:Ribonuclease Inhibitor	PTHR15739:ZINC FINGER PROTEIN;PTHR15739:SF4:F-BOX ONLY PROTEIN 41	PS50181:F-box domain profile.	SSF81383:F-box domain;SSF52047:RNI-like	PF12937:F-box-like							KOG4341@1|root,KOG4341@2759|Eukaryota,39D3U@33154|Opisthokonta,3BENM@33208|Metazoa	S	FBXO41	ko:K10316	GO:0000209,GO:0004842,GO:0005622,GO:0005623,GO:0005737,GO:0005829,GO:0006464,GO:0006807,GO:0044237,GO:0044260,GO:0044267,GO:0044424,GO:0044444,GO:0044464,GO:0071704,GO:1901564	KOG4341	FBXO41-like	NA	GO:0000209,GO:0004842,GO:0005622,GO:0005623,GO:0005737,GO:0005829,GO:0006464,GO:0006807,GO:0044237,GO:0044260,GO:0044267,GO:0044424,GO:0044444,GO:0044464,GO:0071704,GO:1901564	S3h1G0000227:FBXO41	1	YES	h2SMcT0000103.1	h2SMcT0000103.1|complete introns|100 qcov|100 ident|S3h1T0000227.1|perfect_match|1 ident|1 qcov|1 tcov
S3h1G0000228	S3h1T0000228.1	h1SMcG0000102	hconf	chr1_h1	3563161	3573086	+	541	coding	541	coding	1958	1626	4	complete						SIGNAL_PEPTIDE_H_REGION;NON_CYTOPLASMIC_DOMAIN;TRANSMEMBRANE;SIGNAL_PEPTIDE;SIGNAL_PEPTIDE_N_REGION;CYTOPLASMIC_DOMAIN;SIGNAL_PEPTIDE_C_REGION	G3DSA:3.80.10.10:Ribonuclease Inhibitor;G3DSA:3.80.10.10:Ribonuclease Inhibitor	PTHR45712:AGAP008170-PA;PTHR45712:SF22:AGAP008170-PA	PS51450:Leucine-rich repeat profile.	SSF52058:L domain-like														-	m37		S3h1G0000228	2	YES	h2SMcT0000104.1	h2SMcT0000104.1|complete introns|100 qcov|100 ident|S3h1T0000228.1|perfect_match|1 ident|1 qcov|1 tcov	h2SMnT0000143.1	h2SMnT0000143.1|partial(s) introns|100 qcov|100 ident|no cds match
S3h1G0000229	S3h1T0000229.1	h1SMnG0000151	hconf	chr1_h1	3572228	3573086	-		non-coding	74	coding	814	0	2	5_prime_incomplete																								-	m22		S3h1G0000229	1	YES			h2SMnT0000144.1	h2SMnT0000144.1|complete introns|100 qcov|100 ident|no cds match
S3h1G0000230	S3h1T0000230.1	h1SMcG0000103	hconf	chr1_h1	3573087	3588825	-	530	coding	530	coding	1741	1593	7	complete														mobidb-lite:consensus disorder prediction;mobidb-lite:consensus disorder prediction;mobidb-lite:consensus disorder prediction;mobidb-lite:consensus disorder prediction;mobidb-lite:consensus disorder prediction;mobidb-lite:consensus disorder prediction;mobidb-lite:consensus disorder prediction										-	NA		S3h1G0000230	2	YES	h2SMcT0000105.1;h2SMcT0000105.2	h2SMcT0000105.1|complete introns|100 qcov|100 ident|S3h1T0000230.1|perfect_match|1 ident|1 qcov|1 tcov;h2SMcT0000105.2|complete introns|100 qcov|100 ident|S3h1T0000230.2|perfect_match|1 ident|1 qcov|1 tcov
S3h1G0000231	S3h1T0000231.2	h1SMcG0000104	hconf	chr1_h1	3594959	3612869	+	845	coding	845	coding	3185	2538	15	complete							G3DSA:2.60.40.10:Immunoglobulins																	-	m01		S3h1G0000231	2	YES	h2SMcT0000106.1;h2SMcT0000106.2	h2SMcT0000106.1|complete introns|100 qcov|100 ident|S3h1T0000231.1|perfect_match|1 ident|1 qcov|1 tcov;h2SMcT0000106.2|complete introns|100 qcov|100 ident|S3h1T0000231.2|perfect_match|1 ident|1 qcov|1 tcov
S3h1G0000232	S3h1T0000232.1	h1SMnG0000152	other	chr1_h1	3605974	3608299	+		non-coding	64	coding	2326	0	1	5_prime_incomplete																								DDX43-like	m01		S3h1G0000232	1	NO			h2SMnT0000145.1	h2SMnT0000145.1|partial(k) introns|100 qcov|100 ident|no cds match
S3h1G0000233	S3h1T0000233.2	h1SMcG0000105	hconf	chr1_h1	3619463	3626692	-	750	coding	750	coding	2330	2253	9	complete		Mitofusin-1;Mitofusin family	mitochondrial fusion	IPR027088;IPR027094	GO:0003924|GO:0005741|GO:0008053|GO:0016021		G3DSA:3.40.50.300:NA;G3DSA:1.20.5.110:NA	PTHR10465:SF2:MITOFUSIN-1;PTHR10465:TRANSMEMBRANE GTPASE FZO1	PS51718:Dynamin-type guanine nucleotide-binding (G) domain profile.	SSF52540:P-loop containing nucleoside triphosphate hydrolases;SSF111479:Fzo-like conserved region	PF00350:Dynamin family;PF04799:fzo-like conserved region	Coil:Coil;Coil:Coil	cd09912:DLP_2					COG0699@1|root,KOG0448@2759|Eukaryota,38BYZ@33154|Opisthokonta,3BFW5@33208|Metazoa,3CRX6@33213|Bilateria	O	MFN2	ko:K06030,ko:K21356	GO:0000003,GO:0000045,GO:0000278,GO:0001701,GO:0001824,GO:0001825,GO:0002165,GO:0003924,GO:0005525,GO:0005622,GO:0005623,GO:0005737,GO:0005739,GO:0005740,GO:0005741,GO:0005743,GO:0005829,GO:0006626,GO:0006697,GO:0006725,GO:0006807,GO:0006839,GO:0006875,GO:0006886,GO:0006928,GO:0007006,GO:0007029,GO:0007050,GO:0007154,GO:0007283,GO:0007399,GO:0007596,GO:0008053,GO:0008344,GO:0008584,GO:0009636,GO:…	KOG0448	MFN2-like	NA	,G,O,:,0,0,0,0,0,0,3,,,G,O,:,0,0,0,0,0,4,5,,,G,O,:,0,0,0,0,2,7,8,,,G,O,:,0,0,0,1,7,0,1,,,G,O,:,0,0,0,1,8,2,4,,,G,O,:,0,0,0,1,8,2,5,,,G,O,:,0,0,0,2,1,6,5,,,G,O,:,0,0,0,3,9,2,4,,,G,O,:,0,0,0,5,5,2,5,,,G,O,:,0,0,0,5,6,2,2,,,G,O,:,0,0,0,5,6,2,3,,,G,O,:,0,0,0,5,7,3,7,,,G,O,:,0,0,0,5,7,3,9,,,G,O,:,0,0,0,5,7,4,0,,,G,O,:,0,0,0,5,7,4,1,,,G,O,:,0,0,0,5,7,4,3,,,G,O,:,0,0,0,5,8,2,9,,,G,O,:,0,0,0,6,6,2,6,,,G,…	S3h1G0000233:MFN2	4	YES	h2SMcT0000107.1;h2SMcT0000107.2;h2SMcT0000107.3;h2SMcT0000107.4	h2SMcT0000107.1|complete introns|100 qcov|100 ident|S3h1T0000233.1|perfect_match|1 ident|1 qcov|1 tcov;h2SMcT0000107.2|complete introns|100 qcov|100 ident|S3h1T0000233.2|perfect_match|1 ident|1 qcov|1 tcov;h2SMcT0000107.3|complete introns|100 qcov|100 ident|S3h1T0000233.3|perfect_match|1 ident|1 qcov|1 tcov;h2SMcT0000107.4|complete introns|100 qcov|100 ident|S3h1T0000233.4|perfect_match|1 ident|1…
S3h1G0000234	S3h1T0000234.1	h1SMnG0000153	other	chr1_h1	3629430	3629975	-		non-coding	94	coding	496	0	2	5_prime_incomplete																								-	NA		S3h1G0000234	1	YES			h2SMnT0000146.1	h2SMnT0000146.1|complete introns|100 qcov|100 ident|no cds match
S3h1G0000235	S3h1T0000235.2	h1SMcG0000106	hconf	chr1_h1	3638741	3742511	+	624	coding	624	coding	2069	1875	9	complete			activity. It is involved in the biological process described with metabolic process				G3DSA:3.40.50.970:NA;G3DSA:3.40.50.970:NA;G3DSA:3.40.50.920:NA	PTHR43195:TRANSKETOLASE		SSF52518:Thiamin diphosphate-binding fold (THDP-binding);SSF52922:TK C-terminal domain-like;SSF52518:Thiamin diphosphate-binding fold (THDP-binding)	PF02779:Transketolase, pyrimidine binding domain;PF00456:Transketolase, thiamine diphosphate binding domain;PF02780:Transketolase, C-terminal domain		cd07033:TPP_PYR_DXS_TK_like;cd02012:TPP_TK		PS00802:Transketolase signature 2.	SM00861:Transket_pyr_3		COG0021@1|root,KOG0523@2759|Eukaryota,38B8B@33154|Opisthokonta,3BG4D@33208|Metazoa,3CXK5@33213|Bilateria,41VZS@6656|Arthropoda	G	TKT	ko:K00615	GO:0000287,GO:0004802,GO:0005622,GO:0005623,GO:0005634,GO:0005654,GO:0005737,GO:0005777,GO:0005783,GO:0005789,GO:0005829,GO:0005999,GO:0006098,GO:0006355,GO:0006725,GO:0006732,GO:0006733,GO:0006807,GO:0009052,GO:0012505,GO:0016607,GO:0030976,GO:0031323,GO:0031326,GO:0031935,GO:0031981,GO:0033044,GO:0034641,GO:0040008,GO:0042175,GO:0042803,GO:0043209,GO:0044237,GO:0044249,GO:0044422,GO:0044424,GO:…	KOG0523	TKT-like	NA	GO:0000287,GO:0004802,GO:0005622,GO:0005623,GO:0005634,GO:0005654,GO:0005737,GO:0005777,GO:0005783,GO:0005789,GO:0005829,GO:0005999,GO:0006098,GO:0006355,GO:0006725,GO:0006732,GO:0006733,GO:0006807,GO:0009052,GO:0012505,GO:0016607,GO:0030976,GO:0031323,GO:0031326,GO:0031935,GO:0031981,GO:0033044,GO:0034641,GO:0040008,GO:0042175,GO:0042803,GO:0043209,GO:0044237,GO:0044249,GO:0044422,GO:0044424,GO:…	S3h1G0000235:TKT	9	YES	h2SMcT0000108.1;h2SMcT0000108.2;h2SMcT0000108.3	h2SMcT0000108.1|complete introns|100 qcov|100 ident|S3h1T0000235.1|perfect_match|1 ident|1 qcov|1 tcov;h2SMcT0000108.2|complete introns|100 qcov|99.8 ident|S3h1T0000235.2|perfect_match|1 ident|1 qcov|1 tcov;h2SMcT0000108.3|complete introns|100 qcov|100 ident|S3h1T0000235.3|perfect_match|1 ident|1 qcov|1 tcov	h2SMcT0007638.1;h2SMcT0008410.1;h2SMcT0008411.1;h2SMcT0011508.1;h2SMcT0019775.1;h2SMnT0000147.1	h2SMcT0007638.1|partial(i) introns|100 qcov|99.9 ident|no cds match;h2SMcT0008410.1|partial(i) introns|100 qcov|99.9 ident|no cds match;h2SMcT0008411.1|partial(i) introns|100 qcov|100 ident|no cds match;h2SMcT0011508.1|partial(i) introns|99.9 qcov|99.9 ident|no cds match;h2SMcT0019775.1|partial(i) introns|100 qcov|99.9 ident|no cds match;h2SMnT0000147.1|complete introns|100 qcov|100 ident|no cds …
S3h1G0000236	S3h1T0000236.1	h1SMnG0000155	other	chr1_h1	3661951	3662136	+		non-coding		non-coding	186	0	1	5_prime_incomplete																								-	NA		S3h1G0000236	1	NO			h2SMnT0000148.1	h2SMnT0000148.1|partial(k) introns|100 qcov|100 ident|no cds match
S3h1G0000238	S3h1T0000238.1	h1SMnG0000156	other	chr1_h1	3679087	3679623	+		non-coding	69	coding	491	0	2	5_prime_incomplete																								-	NA		S3h1G0000238	1	YES			h2SMnT0000149.1	h2SMnT0000149.1|complete introns|100 qcov|100 ident|no cds match
S3h1G0000239	S3h1T0000239.1	h1SMnG0000157	other	chr1_h1	3711100	3711475	-		non-coding	39	coding	327	0	2	5_prime_incomplete																								-	NA		S3h1G0000239	1	YES			h2SMnT0000150.1	h2SMnT0000150.1|complete introns|100 qcov|100 ident|no cds match
S3h1G0000240	S3h1T0000240.1	h1SMnG0000158	other	chr1_h1	3719735	3720575	+		non-coding	75	coding	841	0	1	5_prime_incomplete																								-	NA		S3h1G0000240	1	NO			h2SMnT0000151.1	h2SMnT0000151.1|partial(k) introns|100 qcov|100 ident|no cds match
S3h1G0000241	S3h1T0000241.1	h1SMnG0000159	other	chr1_h1	3721857	3722103	+		non-coding	65	coding	206	0	2	5_prime_incomplete																								-	NA		S3h1G0000241	1	YES			h2SMnT0000152.1	h2SMnT0000152.1|complete introns|100 qcov|100 ident|no cds match
S3h1G0000242	S3h1T0000242.1	h1SMnG0000160	other	chr1_h1	3733211	3734774	-		non-coding		non-coding	315	0	3	5_prime_incomplete																								-	NA		S3h1G0000242	1	YES			h2SMnT0000153.1	h2SMnT0000153.1|complete introns|100 qcov|100 ident|no cds match
S3h1G0000243	S3h1T0000243.1	h1SMnG0000162	other	chr1_h1	3749721	3750192	+		non-coding		non-coding	412	0	2	5_prime_incomplete																								-	NA		S3h1G0000243	1	YES			h2SMnT0000154.1	h2SMnT0000154.1|complete introns|100 qcov|100 ident|no cds match
S3h1G0000244	S3h1T0000244.1	h1SMnG0000163	other	chr1_h1	3752925	3754164	-		non-coding	55	coding	1184	0	2	5_prime_incomplete																								-	s12		S3h1G0000244	1	YES			h2SMnT0000155.1	h2SMnT0000155.1|complete introns|100 qcov|100 ident|no cds match
S3h1G0000237	S3h1T0000237.6	h1SMcG0000107	hconf	chr1_h1	3756929	3773074	-	500	coding	500	coding	1620	1503	5	complete			TNF receptor-associated factor				G3DSA:3.30.40.10:Zinc/RING finger domain, C3HC4 (zinc finger);G3DSA:3.30.40.10:Zinc/RING finger domain, C3HC4 (zinc finger);G3DSA:2.60.210.10:Apoptosis, Tumor Necrosis Factor Receptor Associated Protein 2; Chain A	PTHR10131:TNF RECEPTOR ASSOCIATED FACTOR;PTHR10131:SF138:TNF RECEPTOR ASSOCIATED FACTOR (TRAF) HOMOLOG	PS50089:Zinc finger RING-type profile.	SSF57850:RING/U-box;SSF49599:TRAF domain-like;SSF49599:TRAF domain-like		Coil:Coil;Coil:Coil;Coil:Coil						KOG0297@1|root,KOG0297@2759|Eukaryota	S		ko:K09848,ko:K09849		KOG0297	-	NA		S3h1G0000237	11	YES	h2SMcT0000109.1;h2SMcT0000111.1;h2SMcT0000111.2;h2SMcT0000112.1;h2SMcT0000112.2	h2SMcT0000109.1|complete introns|100 qcov|100 ident|S3h1T0000237.2|perfect_match|1 ident|1 qcov|1 tcov;h2SMcT0000111.1|complete introns|100 qcov|100 ident|S3h1T0000237.5|perfect_match|1 ident|1 qcov|1 tcov;h2SMcT0000111.2|complete introns|100 qcov|100 ident|S3h1T0000237.6|perfect_match|1 ident|1 qcov|1 tcov;h2SMcT0000112.1|complete introns|100 qcov|100 ident|S3h1T0000237.15|perfect_match|1 ident|…	h2SMcT0000110.1;h2SMnT0000033.2;h2SMnT0000122.1;h2SMnT0000150.1;h2SMnT0000156.1;h2SMnT0000158.1	h2SMcT0000110.1|partial(i) introns|100 qcov|100 ident|no cds match;h2SMnT0000033.2|partial(i) introns|100 qcov|97.6 ident|no cds match;h2SMnT0000122.1|partial(i) introns|100 qcov|97.5 ident|no cds match;h2SMnT0000150.1|partial(i) introns|100 qcov|97.9 ident|no cds match;h2SMnT0000156.1|partial(s) introns|100 qcov|99.7 ident|no cds match;h2SMnT0000158.1|complete introns|100 qcov|100 ident|no cds m…
S3h1G0000245	S3h1T0000245.1	h1SMnG0000165	other	chr1_h1	3804388	3805252	-		non-coding		non-coding	865	0	1	5_prime_incomplete																								-	NA		S3h1G0000245	1	NO			h2SMnT0000157.1	h2SMnT0000157.1|partial(k) introns|100 qcov|100 ident|no cds match
S3h1G0000246	S3h1T0000246.1	h1SMnG0000167	other	chr1_h1	3815258	3815832	+		non-coding	50	coding	510	0	2	5_prime_incomplete																								-	NA		S3h1G0000246	1	NO			h2SMnT0000159.1	h2SMnT0000159.1|partial(x) introns|100 qcov|100 ident|no cds match
S3h1G0000247	S3h1T0000247.1	h1SMnG0000168	other	chr1_h1	3826560	3826941	-		non-coding		non-coding	277	0	3	5_prime_incomplete																								-	NA		S3h1G0000247	1	YES			h2SMnT0000160.1	h2SMnT0000160.1|complete introns|100 qcov|100 ident|no cds match
S3h1G0000248	S3h1T0000248.1	h1SMnG0000169	other	chr1_h1	3830393	3830833	+		non-coding		non-coding	316	0	2	5_prime_incomplete																								-	NA		S3h1G0000248	1	NO			h2SMcT0000113.1	h2SMcT0000113.1|partial(j) introns|100 qcov|99.9 ident|no cds match
S3h1G0000249	S3h1T0000249.2	h1SMcG0000108	hconf	chr1_h1	3840675	3841876	+	226	coding	226	coding	907	681	7	complete		V-type ATPase subunit E	proton-transporting ATPase activity, rotational mechanism	IPR002842	GO:0033178|GO:0046961|GO:1902600		G3DSA:3.30.2320.30:NA;G3DSA:6.10.250.1620:NA	PTHR45715:ATPASE H+-TRANSPORTING V1 SUBUNIT E1A-RELATED;PTHR45715:SF6:V-TYPE PROTON ATPASE SUBUNIT E-LIKE		SSF160527:V-type ATPase subunit E-like	PF01991:ATP synthase (E/31 kDa) subunit	Coil:Coil						COG1390@1|root,KOG1664@2759|Eukaryota,38FW0@33154|Opisthokonta,3BH96@33208|Metazoa,3D2E6@33213|Bilateria,4823S@7711|Chordata	C	ATP6V1E1	ko:K02150	GO:0000221,GO:0005622,GO:0005623,GO:0005737,GO:0005768,GO:0005773,GO:0005774,GO:0005829,GO:0005886,GO:0005902,GO:0007154,GO:0007275,GO:0007424,GO:0007430,GO:0008286,GO:0008553,GO:0010033,GO:0010243,GO:0012505,GO:0015077,GO:0015405,GO:0015672,GO:0015682,GO:0015833,GO:0015988,GO:0015991,GO:0016241,GO:0016324,GO:0016471,GO:0016887,GO:0023052,GO:0031323,GO:0031329,GO:0032869,GO:0033181,GO:0033572,GO:…	KOG1664	ATP6V1E1-like	NA	,G,O,:,0,0,0,0,2,2,1,,,G,O,:,0,0,0,5,6,2,2,,,G,O,:,0,0,0,5,6,2,3,,,G,O,:,0,0,0,5,7,3,7,,,G,O,:,0,0,0,5,7,6,8,,,G,O,:,0,0,0,5,7,7,3,,,G,O,:,0,0,0,5,7,7,4,,,G,O,:,0,0,0,5,8,2,9,,,G,O,:,0,0,0,5,8,8,6,,,G,O,:,0,0,0,5,9,0,2,,,G,O,:,0,0,0,7,1,5,4,,,G,O,:,0,0,0,7,2,7,5,,,G,O,:,0,0,0,7,4,2,4,,,G,O,:,0,0,0,7,4,3,0,,,G,O,:,0,0,0,8,2,8,6,,,G,O,:,0,0,0,8,5,5,3,,,G,O,:,0,0,1,0,0,3,3,,,G,O,:,0,0,1,0,2,4,3,,,G,…	S3h1G0000249:ATP6V1E1	3	YES	h2SMcT0000114.1;h2SMcT0000114.2	h2SMcT0000114.1|complete introns|100 qcov|100 ident|S3h1T0000249.1|perfect_match|1 ident|1 qcov|1 tcov;h2SMcT0000114.2|complete introns|100 qcov|100 ident|S3h1T0000249.2|perfect_match|1 ident|1 qcov|1 tcov	h2SMnT0000161.1	h2SMnT0000161.1|complete introns|100 qcov|100 ident|no cds match
S3h1G0000250	S3h1T0000250.2	h1SMnG0000171	hconf	chr1_h1	3841912	3873928	+	268	coding	268	coding	957	807	8	complete			CDC14 cell division cycle 14 homolog A			TRANSMEMBRANE;TRANSMEMBRANE;TRANSMEMBRANE;NON_CYTOPLASMIC_DOMAIN;NON_CYTOPLASMIC_DOMAIN;TRANSMEMBRANE;CYTOPLASMIC_DOMAIN;CYTOPLASMIC_DOMAIN;CYTOPLASMIC_DOMAIN		PTHR22883:SF270:PALMITOYLTRANSFERASE ZDHHC15;PTHR22883:ZINC FINGER DHHC DOMAIN CONTAINING PROTEIN	PS50216:DHHC domain profile.		PF01529:DHHC palmitoyltransferase							COG2453@1|root,KOG1720@2759|Eukaryota,38BJJ@33154|Opisthokonta,3BE0A@33208|Metazoa,3CZD8@33213|Bilateria,480JG@7711|Chordata,492N9@7742|Vertebrata,49VP2@7898|Actinopterygii	V	CDC14A	ko:K06639	GO:0000003,GO:0000022,GO:0000070,GO:0000235,GO:0000278,GO:0000281,GO:0000922,GO:0004722,GO:0004725,GO:0005622,GO:0005623,GO:0005634,GO:0005654,GO:0005730,GO:0005737,GO:0005813,GO:0005818,GO:0005829,GO:0006464,GO:0006807,GO:0007050,GO:0007088,GO:0007096,GO:0007143,GO:0007292,GO:0008138,GO:0008283,GO:0015630,GO:0016604,GO:0019953,GO:0022412,GO:0030496,GO:0031981,GO:0032501,GO:0032504,GO:0035335,GO:…	KOG1720	-	NA	GO:0000003,GO:0000022,GO:0000070,GO:0000235,GO:0000278,GO:0000281,GO:0000922,GO:0004722,GO:0004725,GO:0005622,GO:0005623,GO:0005634,GO:0005654,GO:0005730,GO:0005737,GO:0005813,GO:0005818,GO:0005829,GO:0006464,GO:0006807,GO:0007050,GO:0007088,GO:0007096,GO:0007143,GO:0007292,GO:0008138,GO:0008283,GO:0015630,GO:0016604,GO:0019953,GO:0022412,GO:0030496,GO:0031981,GO:0032501,GO:0032504,GO:0035335,GO:…	S3h1G0000250:CDC14A	2	YES	h2SMcT0000115.1;h2SMcT0000115.2	h2SMcT0000115.1|complete introns|100 qcov|100 ident|S3h1T0000250.3|perfect_match|1 ident|1 qcov|1 tcov;h2SMcT0000115.2|complete introns|100 qcov|100 ident|S3h1T0000250.2|perfect_match|1 ident|1 qcov|1 tcov
S3h1G0000251	S3h1T0000251.1	h1SMcG0000110	hconf	chr1_h1	3850045	3851005	-	260	coding	260	coding	874	783	2	complete							G3DSA:3.30.160.60:Classic Zinc Finger		PS50157:Zinc finger C2H2 type domain profile.	SSF57667:beta-beta-alpha zinc fingers	PF12874:Zinc-finger of C2H2 type				PS00028:Zinc finger C2H2 type domain signature.	SM00355:c2h2final6;SM00355:c2h2final6								znf595	NA		S3h1G0000251	1	YES	h2SMcT0000116.1	h2SMcT0000116.1|complete introns|100 qcov|100 ident|S3h1T0000251.1|perfect_match|1 ident|1 qcov|1 tcov
S3h1G0000252	S3h1T0000252.1	h1SMnG0000172	other	chr1_h1	3853070	3853829	-		non-coding		non-coding	706	0	2	5_prime_incomplete																								-	NA		S3h1G0000252	1	YES			h2SMnT0000162.1	h2SMnT0000162.1|complete introns|100 qcov|100 ident|no cds match
S3h1G0000253	S3h1T0000253.1	h1SMcG0000111	hconf	chr1_h1	3883438	3884505	+	312	coding	312	coding	1068	939	1	complete						NON_CYTOPLASMIC_DOMAIN;TRANSMEMBRANE;TRANSMEMBRANE;CYTOPLASMIC_DOMAIN;CYTOPLASMIC_DOMAIN;TRANSMEMBRANE;TRANSMEMBRANE;NON_CYTOPLASMIC_DOMAIN;TRANSMEMBRANE;TRANSMEMBRANE;CYTOPLASMIC_DOMAIN;CYTOPLASMIC_DOMAIN;TRANSMEMBRANE;CYTOPLASMIC_DOMAIN;NON_CYTOPLASMIC_DOMAIN;TRANSMEMBRANE;NON_CYTOPLASMIC_DOMAIN	G3DSA:1.20.1070.10:NA		PS50262:G-protein coupled receptors family 1 profile.	SSF81321:Family A G protein-coupled receptor-like					PS00237:G-protein coupled receptors family 1 signature.									-	NA		S3h1G0000253	1	NO	h2SMcT0000117.1	h2SMcT0000117.1|partial(k) introns|100 qcov|100 ident|S3h1T0000253.1|perfect_match|1 ident|1 qcov|1 tcov
S3h1G0000254	S3h1T0000254.1	h1SMcG0000112	hconf	chr1_h1	3889434	3890394	+	299	coding	299	coding	961	900	1	complete						CYTOPLASMIC_DOMAIN;TRANSMEMBRANE;CYTOPLASMIC_DOMAIN;TRANSMEMBRANE;TRANSMEMBRANE;NON_CYTOPLASMIC_DOMAIN;NON_CYTOPLASMIC_DOMAIN;CYTOPLASMIC_DOMAIN;NON_CYTOPLASMIC_DOMAIN;TRANSMEMBRANE;CYTOPLASMIC_DOMAIN;TRANSMEMBRANE;TRANSMEMBRANE;NON_CYTOPLASMIC_DOMAIN;TRANSMEMBRANE	G3DSA:1.20.1070.10:NA		PS50262:G-protein coupled receptors family 1 profile.	SSF81321:Family A G protein-coupled receptor-like					PS00237:G-protein coupled receptors family 1 signature.									-	NA		S3h1G0000254	1	NO	h2SMcT0000118.1	h2SMcT0000118.1|partial(k) introns|100 qcov|100 ident|S3h1T0000254.1|perfect_match|1 ident|1 qcov|1 tcov
S3h1G0000255	S3h1T0000255.1	h1SMnG0000173	other	chr1_h1	3939005	3939756	-		non-coding		non-coding	752	0	1	5_prime_incomplete																								-	NA		S3h1G0000255	1	NO			h2SMnT0000164.1	h2SMnT0000164.1|partial(k) introns|100 qcov|100 ident|no cds match
S3h1G0000256	S3h1T0000256.1	h1SMnG0000174	hconf	chr1_h1	3945586	3946917	-		non-coding	51	coding	1285	0	2	5_prime_incomplete																								-	m15		S3h1G0000256	2	YES			h2SMnT0000165.1;h2SMnT0000165.2	h2SMnT0000165.1|partial(o) introns|100 qcov|100 ident|no cds match;h2SMnT0000165.2|complete introns|100 qcov|100 ident|no cds match
S3h1G0000257	S3h1T0000257.1	h1SMcG0000113	hconf	chr1_h1	3946226	3947402	+	132	coding	132	coding	475	399	2	complete						CYTOPLASMIC_DOMAIN;NON_CYTOPLASMIC_DOMAIN;TRANSMEMBRANE;CYTOPLASMIC_DOMAIN;TRANSMEMBRANE	G3DSA:1.20.1070.10:NA			SSF81321:Family A G protein-coupled receptor-like														-	NA		S3h1G0000257
S3h1G0000258	S3h1T0000258.1	h1SMnG0000175	other	chr1_h1	3951615	3952035	-		non-coding		non-coding	421	0	1	5_prime_incomplete																								-	m15		S3h1G0000258	2	NO			h2SMnT0000166.1;h2SMnT0000166.2	h2SMnT0000166.1|partial(o) introns|100 qcov|99.1 ident|no cds match;h2SMnT0000166.2|partial(k) introns|100 qcov|100 ident|no cds match
S3h1G0000259	S3h1T0000259.1	h1SMcG0000114	hconf	chr1_h1	3961849	3962703	+	263	coding	263	coding	855	792	1	complete			Saccharomyces cerevisiae YLR247c				G3DSA:3.30.40.10:Zinc/RING finger domain, C3HC4 (zinc finger)		PS50089:Zinc finger RING-type profile.	SSF57850:RING/U-box	PF13639:Ring finger domain			mobidb-lite:consensus disorder prediction;mobidb-lite:consensus disorder prediction;mobidb-lite:consensus disorder prediction;mobidb-lite:consensus disorder prediction	PS00518:Zinc finger RING-type signature.	SM00184:ring_2		COG0553@1|root,KOG0298@2759|Eukaryota,38QEB@33154|Opisthokonta,3NW30@4751|Fungi,3QPWM@4890|Ascomycota,3RR5T@4891|Saccharomycetes	L		ko:K15710	GO:0000228,GO:0000726,GO:0000785,GO:0000790,GO:0004386,GO:0005622,GO:0005623,GO:0005634,GO:0005737,GO:0005739,GO:0006303,GO:0006464,GO:0006725,GO:0006807,GO:0008094,GO:0008270,GO:0016567,GO:0016887,GO:0031981,GO:0034641,GO:0042623,GO:0044237,GO:0044260,GO:0044267,GO:0044422,GO:0044424,GO:0044427,GO:0044428,GO:0044444,GO:0044446,GO:0044454,GO:0044464,GO:0045003,GO:0046483,GO:0061630,GO:0071704,GO:…	KOG0298	-	NA	GO:0000228,GO:0000726,GO:0000785,GO:0000790,GO:0004386,GO:0005622,GO:0005623,GO:0005634,GO:0005737,GO:0005739,GO:0006303,GO:0006464,GO:0006725,GO:0006807,GO:0008094,GO:0008270,GO:0016567,GO:0016887,GO:0031981,GO:0034641,GO:0042623,GO:0044237,GO:0044260,GO:0044267,GO:0044422,GO:0044424,GO:0044427,GO:0044428,GO:0044444,GO:0044446,GO:0044454,GO:0044464,GO:0045003,GO:0046483,GO:0061630,GO:0071704,GO:…	S3h1G0000259	1	NO	h2SMcT0000119.1	h2SMcT0000119.1|partial(k) introns|100 qcov|100 ident|S3h1T0000259.1|perfect_match|1 ident|1 qcov|1 tcov
S3h1G0000260	S3h1T0000260.1	h1SMcG0000115	hconf	chr1_h1	3965036	3966189	-	314	coding	314	coding	1154	945	1	complete						CYTOPLASMIC_DOMAIN;NON_CYTOPLASMIC_DOMAIN;TRANSMEMBRANE;TRANSMEMBRANE;NON_CYTOPLASMIC_DOMAIN;NON_CYTOPLASMIC_DOMAIN;TRANSMEMBRANE;TRANSMEMBRANE;CYTOPLASMIC_DOMAIN;CYTOPLASMIC_DOMAIN;NON_CYTOPLASMIC_DOMAIN;TRANSMEMBRANE;TRANSMEMBRANE;CYTOPLASMIC_DOMAIN;TRANSMEMBRANE	G3DSA:1.20.1070.10:NA	PTHR45698:TRACE AMINE-ASSOCIATED RECEPTOR 19N-RELATED;PTHR45698:SF1:TRACE AMINE-ASSOCIATED RECEPTOR 19N	PS50262:G-protein coupled receptors family 1 profile.	SSF81321:Family A G protein-coupled receptor-like	PF00001:7 transmembrane receptor (rhodopsin family)				PS00237:G-protein coupled receptors family 1 signature.		PR00237:Rhodopsin-like GPCR superfamily signature;PR00237:Rhodopsin-like GPCR superfamily signature							-	NA		S3h1G0000260	1	NO	h2SMcT0000120.1	h2SMcT0000120.1|partial(k) introns|100 qcov|100 ident|S3h1T0000260.1|perfect_match|1 ident|1 qcov|1 tcov
S3h1G0000261	S3h1T0000261.1	h1SMnG0000176	other	chr1_h1	3967022	3967461	-		non-coding		non-coding	440	0	1	5_prime_incomplete																								-	NA		S3h1G0000261	1	NO			h2SMnT0000167.1	h2SMnT0000167.1|partial(k) introns|100 qcov|100 ident|no cds match
S3h1G0000262	S3h1T0000262.1	h1SMnG0000177	other	chr1_h1	4009359	4009770	+		non-coding	57	coding	319	0	3	5_prime_incomplete																								-	NA		S3h1G0000262	1	YES			h2SMnT0000168.1	h2SMnT0000168.1|complete introns|100 qcov|100 ident|no cds match
S3h1G0000263	S3h1T0000263.1	h1SMnG0000178	other	chr1_h1	4023469	4025122	+		non-coding	40	coding	1654	0	1	5_prime_incomplete																								-	NA		S3h1G0000263	2	YES			h2SMnT0000169.1;h2SMnT0000169.2	h2SMnT0000169.1|partial(k) introns|100 qcov|100 ident|no cds match;h2SMnT0000169.2|complete introns|100 qcov|100 ident|no cds match
S3h1G0000264	S3h1T0000264.1	h1SMnG0000179	other	chr1_h1	4026205	4026456	+		non-coding		non-coding	252	0	1	5_prime_incomplete																								-	NA		S3h1G0000264	1	NO			h2SMnT0000170.1	h2SMnT0000170.1|partial(k) introns|100 qcov|100 ident|no cds match
S3h1G0000265	S3h1T0000265.1	h1SMnG0000180	other	chr1_h1	4039457	4040796	-		non-coding	82	coding	1340	0	1	5_prime_incomplete																								-	NA		S3h1G0000265	1	NO			h2SMnT0000171.1	h2SMnT0000171.1|partial(k) introns|100 qcov|100 ident|no cds match
S3h1G0000266	S3h1T0000266.1	h1SMnG0000181	other	chr1_h1	4042521	4043340	-		non-coding	84	coding	820	0	1	5_prime_incomplete																								-	NA		S3h1G0000266	1	NO			h2SMnT0000172.1	h2SMnT0000172.1|partial(k) introns|100 qcov|100 ident|no cds match
S3h1G0000267	S3h1T0000267.1	h1SMcG0000116	other	chr1_h1	4044722	4045934	+	166	coding	166	coding	1213	501	1	complete			TNF receptor-associated factor 3				G3DSA:2.60.210.10:Apoptosis, Tumor Necrosis Factor Receptor Associated Protein 2; Chain A			SSF49599:TRAF domain-like								KOG0297@1|root,KOG0297@2759|Eukaryota,38HQW@33154|Opisthokonta,3BHR5@33208|Metazoa,3CRQY@33213|Bilateria,4840J@7711|Chordata,495G9@7742|Vertebrata,49QSA@7898|Actinopterygii	O	TRAF3	ko:K03174	GO:0002697,GO:0004842,GO:0005164,GO:0005622,GO:0005623,GO:0005737,GO:0005739,GO:0005829,GO:0005886,GO:0005887,GO:0006464,GO:0006508,GO:0006807,GO:0006915,GO:0007154,GO:0009898,GO:0010033,GO:0016021,GO:0016567,GO:0016579,GO:0019901,GO:0019903,GO:0023052,GO:0030162,GO:0031224,GO:0031226,GO:0031323,GO:0031326,GO:0031625,GO:0031996,GO:0032088,GO:0032648,GO:0033209,GO:0035631,GO:0035666,GO:0043900,GO:…	KOG0297	-	m23	GO:0002697,GO:0004842,GO:0005164,GO:0005622,GO:0005623,GO:0005737,GO:0005739,GO:0005829,GO:0005886,GO:0005887,GO:0006464,GO:0006508,GO:0006807,GO:0006915,GO:0007154,GO:0009898,GO:0010033,GO:0016021,GO:0016567,GO:0016579,GO:0019901,GO:0019903,GO:0023052,GO:0030162,GO:0031224,GO:0031226,GO:0031323,GO:0031326,GO:0031625,GO:0031996,GO:0032088,GO:0032648,GO:0033209,GO:0035631,GO:0035666,GO:0043900,GO:…	S3h1G0000267:TRAF3	1	NO	h2SMcT0000121.1	h2SMcT0000121.1|partial(k) introns|100 qcov|100 ident|S3h1T0000267.1|perfect_match|1 ident|1 qcov|1 tcov
S3h1G0000268	S3h1T0000268.1	h1SMcG0000117	hconf	chr1_h1	4087891	4088422	-	132	coding	132	coding	532	399	1	complete			transposition, RNA-mediated					PTHR46585:INTEGRASE CORE DOMAIN CONTAINING PROTEIN										COG2801@1|root,KOG0017@2759|Eukaryota,39ZX7@33154|Opisthokonta,3BQ45@33208|Metazoa,3D40D@33213|Bilateria,4222J@6656|Arthropoda,3SQHH@50557|Insecta	L				KOG0017	-	NA		S3h1G0000268
S3h1G0000269	S3h1T0000269.1	h1SMcG0000118	hconf	chr1_h1	4103647	4104613	-	254	coding	254	coding	967	765	1	complete			Zinc finger, C3HC4 type (RING finger)				G3DSA:3.30.40.10:Zinc/RING finger domain, C3HC4 (zinc finger)		PS50089:Zinc finger RING-type profile.	SSF57850:RING/U-box	PF13639:Ring finger domain	Coil:Coil		mobidb-lite:consensus disorder prediction;mobidb-lite:consensus disorder prediction;mobidb-lite:consensus disorder prediction;mobidb-lite:consensus disorder prediction	PS00518:Zinc finger RING-type signature.	SM00184:ring_2		COG0553@1|root,KOG0298@2759|Eukaryota,38QEB@33154|Opisthokonta,3NW30@4751|Fungi,3QPWM@4890|Ascomycota,3RR5T@4891|Saccharomycetes,47C8T@766764|Debaryomycetaceae	L		ko:K15710	GO:0000228,GO:0000726,GO:0000785,GO:0000790,GO:0004386,GO:0005622,GO:0005623,GO:0005634,GO:0005737,GO:0005739,GO:0006303,GO:0006464,GO:0006725,GO:0006807,GO:0008094,GO:0008270,GO:0016567,GO:0016887,GO:0031981,GO:0034641,GO:0042623,GO:0044237,GO:0044260,GO:0044267,GO:0044422,GO:0044424,GO:0044427,GO:0044428,GO:0044444,GO:0044446,GO:0044454,GO:0044464,GO:0045003,GO:0046483,GO:0061630,GO:0071704,GO:…	KOG0298	-	NA	GO:0000228,GO:0000726,GO:0000785,GO:0000790,GO:0004386,GO:0005622,GO:0005623,GO:0005634,GO:0005737,GO:0005739,GO:0006303,GO:0006464,GO:0006725,GO:0006807,GO:0008094,GO:0008270,GO:0016567,GO:0016887,GO:0031981,GO:0034641,GO:0042623,GO:0044237,GO:0044260,GO:0044267,GO:0044422,GO:0044424,GO:0044427,GO:0044428,GO:0044444,GO:0044446,GO:0044454,GO:0044464,GO:0045003,GO:0046483,GO:0061630,GO:0071704,GO:…	S3h1G0000269	1	NO	h2SMcT0000122.1	h2SMcT0000122.1|partial(k) introns|100 qcov|100 ident|S3h1T0000269.1|perfect_match|1 ident|1 qcov|1 tcov
S3h1G0000270	S3h1T0000270.1	h1SMcG0000119	hconf	chr1_h1	4118423	4119346	-	307	coding	307	coding	924	921	1	5_prime_incomplete						CYTOPLASMIC_DOMAIN;CYTOPLASMIC_DOMAIN;NON_CYTOPLASMIC_DOMAIN;TRANSMEMBRANE;TRANSMEMBRANE;NON_CYTOPLASMIC_DOMAIN;NON_CYTOPLASMIC_DOMAIN;TRANSMEMBRANE;TRANSMEMBRANE;CYTOPLASMIC_DOMAIN;TRANSMEMBRANE;TRANSMEMBRANE;TRANSMEMBRANE;CYTOPLASMIC_DOMAIN;NON_CYTOPLASMIC_DOMAIN	G3DSA:1.20.1070.10:NA	PTHR45698:SF1:TRACE AMINE-ASSOCIATED RECEPTOR 19N;PTHR45698:TRACE AMINE-ASSOCIATED RECEPTOR 19N-RELATED	PS50262:G-protein coupled receptors family 1 profile.	SSF81321:Family A G protein-coupled receptor-like	PF00001:7 transmembrane receptor (rhodopsin family)													-	NA		S3h1G0000270	1	NO	h2SMcT0000123.1	h2SMcT0000123.1|partial(k) introns|100 qcov|100 ident|S3h1T0000270.1|perfect_match|1 ident|1 qcov|1 tcov
S3h1G0000271	S3h1T0000271.1	h1SMcG0000120	hconf	chr1_h1	4152375	4153457	-	308	coding	308	coding	1083	927	1	complete			Serpentine type 7TM GPCR chemoreceptor Srx			NON_CYTOPLASMIC_DOMAIN;CYTOPLASMIC_DOMAIN;TRANSMEMBRANE;NON_CYTOPLASMIC_DOMAIN;TRANSMEMBRANE;TRANSMEMBRANE;CYTOPLASMIC_DOMAIN;TRANSMEMBRANE;TRANSMEMBRANE;TRANSMEMBRANE;TRANSMEMBRANE;CYTOPLASMIC_DOMAIN;CYTOPLASMIC_DOMAIN;NON_CYTOPLASMIC_DOMAIN;NON_CYTOPLASMIC_DOMAIN;TRANSMEMBRANE;CYTOPLASMIC_DOMAIN	G3DSA:1.20.1070.10:NA	PTHR45698:TRACE AMINE-ASSOCIATED RECEPTOR 19N-RELATED;PTHR45698:SF1:TRACE AMINE-ASSOCIATED RECEPTOR 19N	PS50262:G-protein coupled receptors family 1 profile.	SSF81321:Family A G protein-coupled receptor-like	PF00001:7 transmembrane receptor (rhodopsin family)				PS00237:G-protein coupled receptors family 1 signature.		PR00237:Rhodopsin-like GPCR superfamily signature;PR00237:Rhodopsin-like GPCR superfamily signature	KOG3656@1|root,KOG3656@2759|Eukaryota,3APY2@33154|Opisthokonta,3C27K@33208|Metazoa	S		ko:K04233		KOG3656	-	NA		S3h1G0000271	1	NO	h2SMcT0000124.1	h2SMcT0000124.1|partial(k) introns|100 qcov|100 ident|S3h1T0000271.1|perfect_match|1 ident|1 qcov|1 tcov
S3h1G0000272	S3h1T0000272.1	h1SMnG0000182	other	chr1_h1	4179364	4179680	-		non-coding	69	coding	317	0	1	5_prime_incomplete																								-	NA		S3h1G0000272	1	NO			h2SMnT0000173.1	h2SMnT0000173.1|partial(k) introns|100 qcov|100 ident|no cds match
S3h1G0000273	S3h1T0000273.1	h1SMcG0000121	other	chr1_h1	4196567	4197597	-	319	coding	319	coding	1031	960	1	complete						TRANSMEMBRANE;CYTOPLASMIC_DOMAIN;NON_CYTOPLASMIC_DOMAIN;CYTOPLASMIC_DOMAIN;NON_CYTOPLASMIC_DOMAIN;CYTOPLASMIC_DOMAIN;CYTOPLASMIC_DOMAIN;TRANSMEMBRANE;TRANSMEMBRANE;TRANSMEMBRANE;TRANSMEMBRANE;NON_CYTOPLASMIC_DOMAIN;TRANSMEMBRANE;TRANSMEMBRANE;NON_CYTOPLASMIC_DOMAIN	G3DSA:1.20.1070.10:NA	PTHR45698:TRACE AMINE-ASSOCIATED RECEPTOR 19N-RELATED;PTHR45698:SF1:TRACE AMINE-ASSOCIATED RECEPTOR 19N	PS50262:G-protein coupled receptors family 1 profile.	SSF81321:Family A G protein-coupled receptor-like														-	NA		S3h1G0000273	1	NO	h2SMcT0000125.1	h2SMcT0000125.1|partial(k) introns|100 qcov|100 ident|S3h1T0000273.1|perfect_match|1 ident|1 qcov|1 tcov
S3h1G0000274	S3h1T0000274.1	h1SMnG0000183	hconf	chr1_h1	4204083	4204390	-		non-coding	102	coding	308	0	1	5_prime_incomplete																								UBB-like	NA		S3h1G0000274
S3h1G0000275	S3h1T0000275.1	h1SMnG0000184	other	chr1_h1	4206579	4207036	-		non-coding	77	coding	458	0	1	5_prime_incomplete																								-	NA		S3h1G0000275	1	NO			h2SMcT0000126.1	h2SMcT0000126.1|partial(o) introns|100 qcov|100 ident|no cds match
S3h1G0000276	S3h1T0000276.1	h1SMcG0000122	hconf	chr1_h1	4208423	4209653	+	200	coding	200	coding	633	603	5	complete			Belongs to the CRISP family			SIGNAL_PEPTIDE_H_REGION;NON_CYTOPLASMIC_DOMAIN;SIGNAL_PEPTIDE_C_REGION;SIGNAL_PEPTIDE_N_REGION;SIGNAL_PEPTIDE	G3DSA:3.40.33.10:CAP	PTHR10334:SF494:GLIPR1-LIKE PROTEIN 1;PTHR10334:CYSTEINE-RICH SECRETORY PROTEIN-RELATED		SSF55797:PR-1-like	PF00188:Cysteine-rich secretory protein family		cd05380:CAP_euk		PS01010:CRISP family signature 2.;PS01009:CRISP family signature 1.	SM00198:SCP_3	PR00837:Allergen V5/Tpx-1 family signature;PR00837:Allergen V5/Tpx-1 family signature;PR00837:Allergen V5/Tpx-1 family signature;PR00837:Allergen V5/Tpx-1 family signature;PR00838:Venom allergen 5 signature;PR00838:Venom allergen 5 signature;PR00838:Venom allergen 5 signature	COG2340@1|root,KOG3017@2759|Eukaryota,39U9X@33154|Opisthokonta,3BHZ2@33208|Metazoa,3CXDK@33213|Bilateria	S	PI15	ko:K19919,ko:K20412	GO:0002283,GO:0002446,GO:0005622,GO:0005623,GO:0005737,GO:0005886,GO:0006955,GO:0007275,GO:0007568,GO:0008340,GO:0009408,GO:0009411,GO:0010259,GO:0012505,GO:0019216,GO:0035577,GO:0042582,GO:0043312,GO:0044422,GO:0044424,GO:0044433,GO:0044437,GO:0044444,GO:0044446,GO:0044464,GO:0071944,GO:0098805	KOG3017	PI15-like	s24	GO:0002283,GO:0002446,GO:0005622,GO:0005623,GO:0005737,GO:0005886,GO:0006955,GO:0007275,GO:0007568,GO:0008340,GO:0009408,GO:0009411,GO:0010259,GO:0012505,GO:0019216,GO:0035577,GO:0042582,GO:0043312,GO:0044422,GO:0044424,GO:0044433,GO:0044437,GO:0044444,GO:0044446,GO:0044464,GO:0071944,GO:0098805	S3h1G0000276:PI15	1	YES	h2SMcT0000127.1	h2SMcT0000127.1|complete introns|100 qcov|100 ident|S3h1T0000276.1|perfect_match|1 ident|1 qcov|1 tcov
S3h1G0000277	S3h1T0000277.1	h1SMnG0000185	other	chr1_h1	4220128	4220637	-		non-coding		non-coding	462	0	2	5_prime_incomplete																								-	NA		S3h1G0000277	1	YES			h2SMnT0000174.1	h2SMnT0000174.1|complete introns|100 qcov|100 ident|no cds match
S3h1G0000278	S3h1T0000278.1	h1SMnG0000186	other	chr1_h1	4220638	4221182	+		non-coding	63	coding	497	0	2	5_prime_incomplete																								-	NA		S3h1G0000278	1	YES			h2SMnT0000175.1	h2SMnT0000175.1|complete introns|100 qcov|100 ident|no cds match
S3h1G0000279	S3h1T0000279.1	h1SMcG0000123	hconf	chr1_h1	4224991	4226082	+	312	coding	312	coding	1092	939	1	complete						TRANSMEMBRANE;NON_CYTOPLASMIC_DOMAIN;CYTOPLASMIC_DOMAIN;TRANSMEMBRANE;TRANSMEMBRANE;NON_CYTOPLASMIC_DOMAIN;TRANSMEMBRANE;NON_CYTOPLASMIC_DOMAIN;TRANSMEMBRANE;NON_CYTOPLASMIC_DOMAIN;TRANSMEMBRANE;CYTOPLASMIC_DOMAIN;TRANSMEMBRANE;CYTOPLASMIC_DOMAIN;CYTOPLASMIC_DOMAIN	G3DSA:1.20.1070.10:NA	PTHR45698:SF1:TRACE AMINE-ASSOCIATED RECEPTOR 19N;PTHR45698:TRACE AMINE-ASSOCIATED RECEPTOR 19N-RELATED	PS50262:G-protein coupled receptors family 1 profile.	SSF81321:Family A G protein-coupled receptor-like	PF00001:7 transmembrane receptor (rhodopsin family)				PS00237:G-protein coupled receptors family 1 signature.		PR00237:Rhodopsin-like GPCR superfamily signature;PR00237:Rhodopsin-like GPCR superfamily signature;PR00237:Rhodopsin-like GPCR superfamily signature;PR00237:Rhodopsin-like GPCR superfamily signature							-	NA		S3h1G0000279	1	NO	h2SMcT0000128.1	h2SMcT0000128.1|partial(k) introns|100 qcov|100 ident|S3h1T0000279.1|perfect_match|1 ident|1 qcov|1 tcov
S3h1G0000280	S3h1T0000280.1	h1SMnG0000187	hconf	chr1_h1	4229256	4230223	+		non-coding		non-coding	968	0	1	5_prime_incomplete																								-	NA		S3h1G0000280	1	NO			h2SMnT0000176.1	h2SMnT0000176.1|partial(k) introns|100 qcov|100 ident|no cds match
S3h1G0000281	S3h1T0000281.1	h1SMcG0000124	hconf	chr1_h1	4232624	4244345	+	204	coding	204	coding	956	615	2	complete												Coil:Coil		mobidb-lite:consensus disorder prediction;mobidb-lite:consensus disorder prediction;mobidb-lite:consensus disorder prediction										-	m17		S3h1G0000281	1	YES	h2SMcT0000129.1	h2SMcT0000129.1|complete introns|100 qcov|100 ident|S3h1T0000281.1|perfect_match|1 ident|1 qcov|1 tcov
S3h1G0000282	S3h1T0000282.1	h1SMcG0000125	other	chr1_h1	4233651	4241071	-	357	coding	357	coding	7421	1074	1	complete								PTHR21301:REVERSE TRANSCRIPTASE;PTHR21301:SF4:NA	PS50878:Reverse transcriptase (RT) catalytic domain profile.	SSF82771:GIY-YIG endonuclease								2EQW4@1|root,2STTQ@2759|Eukaryota,3AD86@33154|Opisthokonta,3BVTI@33208|Metazoa					2STTQ	-	NA		S3h1G0000282	1	NO	h2SMcT0000130.1	h2SMcT0000130.1|partial(k) introns|100 qcov|99.9 ident|S3h1T0000282.1|perfect_match|1 ident|1 qcov|1 tcov
S3h1G0000283	S3h1T0000283.1	h1SMcG0000126	hconf	chr1_h1	4259084	4260204	-	325	coding	325	coding	1121	978	1	complete						TRANSMEMBRANE;NON_CYTOPLASMIC_DOMAIN;NON_CYTOPLASMIC_DOMAIN;NON_CYTOPLASMIC_DOMAIN;TRANSMEMBRANE;TRANSMEMBRANE;CYTOPLASMIC_DOMAIN;CYTOPLASMIC_DOMAIN;TRANSMEMBRANE;TRANSMEMBRANE;CYTOPLASMIC_DOMAIN;TRANSMEMBRANE;CYTOPLASMIC_DOMAIN;TRANSMEMBRANE;NON_CYTOPLASMIC_DOMAIN	G3DSA:1.20.1070.10:NA	PTHR45698:TRACE AMINE-ASSOCIATED RECEPTOR 19N-RELATED	PS50262:G-protein coupled receptors family 1 profile.	SSF81321:Family A G protein-coupled receptor-like	PF00001:7 transmembrane receptor (rhodopsin family)				PS00237:G-protein coupled receptors family 1 signature.		PR00237:Rhodopsin-like GPCR superfamily signature;PR00237:Rhodopsin-like GPCR superfamily signature							-	NA		S3h1G0000283	2	YES	h2SMcT0000131.1;h2SMcT0000131.2	h2SMcT0000131.1|partial(k) introns|100 qcov|100 ident|S3h1T0000283.1|perfect_match|1 ident|1 qcov|1 tcov;h2SMcT0000131.2|complete introns|100 qcov|100 ident|S3h1T0000283.2|perfect_match|1 ident|1 qcov|1 tcov
S3h1G0000284	S3h1T0000284.4	h1SMcG0000127	hconf	chr1_h1	4278853	4297461	+	609	coding	609	coding	2173	1830	10	complete		NEDD8-activating enzyme E1 catalytic subunit;Ubiquitin-activating enzyme	Autophagy related gene	IPR030468;IPR035985	GO:0008641|GO:0019781|GO:0045116		G3DSA:1.10.10.520:Ubiquitin activating enzymes (Uba3). Chain: B, domain 2;G3DSA:3.40.50.720:NA;G3DSA:3.10.20.260:NA;G3DSA:2.40.50.140:NA;G3DSA:2.30.30.30:NA	PTHR10953:SF6:NEDD8-ACTIVATING ENZYME E1 CATALYTIC SUBUNIT;PTHR10953:UBIQUITIN-ACTIVATING ENZYME E1		SSF50249:Nucleic acid-binding proteins;SSF50104:Translation proteins SH3-like domain;SSF69572:Activating enzymes of the ubiquitin-like proteins	PF08825:E2 binding domain;PF00899:ThiF family;PF00181:Ribosomal Proteins L2, RNA binding domain;PF03947:Ribosomal Proteins L2, C-terminal domain		cd01488:Uba3_RUB		PS00865:Ubiquitin-activating enzyme active site.	SM01181:E2_bind_2;SM01382:Ribosomal_L2_C_2		COG0476@1|root,KOG2015@2759|Eukaryota,38CTC@33154|Opisthokonta,3BFD0@33208|Metazoa,3CUAH@33213|Bilateria,41UPU@6656|Arthropoda,3SIK7@50557|Insecta,452R7@7147|Diptera,45DVV@7148|Nematocera	O	UBA3	ko:K10686	GO:0005622,GO:0005623,GO:0005634,GO:0005737,GO:0005829,GO:0006464,GO:0006508,GO:0006807,GO:0007113,GO:0010629,GO:0016922,GO:0019781,GO:0019788,GO:0031323,GO:0031324,GO:0031326,GO:0031327,GO:0032991,GO:0035257,GO:0042802,GO:0043518,GO:0044237,GO:0044260,GO:0044267,GO:0044424,GO:0044444,GO:0044464,GO:0045116,GO:0045879,GO:0045892,GO:0046982,GO:0051171,GO:0051172,GO:0051427,GO:0051726,GO:0071704,GO:…	KOG2015	UBA3-like	NA	,G,O,:,0,0,0,5,6,2,2,,,G,O,:,0,0,0,5,6,2,3,,,G,O,:,0,0,0,5,6,3,4,,,G,O,:,0,0,0,5,7,3,7,,,G,O,:,0,0,0,5,8,2,9,,,G,O,:,0,0,0,6,4,6,4,,,G,O,:,0,0,0,6,5,0,8,,,G,O,:,0,0,0,6,8,0,7,,,G,O,:,0,0,0,7,1,1,3,,,G,O,:,0,0,1,0,6,2,9,,,G,O,:,0,0,1,6,9,2,2,,,G,O,:,0,0,1,9,7,8,1,,,G,O,:,0,0,1,9,7,8,8,,,G,O,:,0,0,3,1,3,2,3,,,G,O,:,0,0,3,1,3,2,4,,,G,O,:,0,0,3,1,3,2,6,,,G,O,:,0,0,3,1,3,2,7,,,G,O,:,0,0,3,2,9,9,1,,,G,…	S3h1G0000284:UBA3	5	YES	h2SMcT0000133.1;h2SMcT0000133.2;h2SMcT0000133.3;h2SMcT0000134.1;h2SMcT0000134.2	h2SMcT0000133.1|complete introns|100 qcov|100 ident|S3h1T0000284.1|perfect_match|1 ident|1 qcov|1 tcov;h2SMcT0000133.2|complete introns|100 qcov|100 ident|S3h1T0000284.2|perfect_match|1 ident|1 qcov|1 tcov;h2SMcT0000133.3|complete introns|100 qcov|100 ident|S3h1T0000284.3|perfect_match|1 ident|1 qcov|1 tcov;h2SMcT0000134.1|complete introns|100 qcov|100 ident|S3h1T0000284.8|perfect_match|1 ident|1…
S3h1G0000285	S3h1T0000285.1	h1SMcG0000128	hconf	chr1_h1	4305900	4346263	+	1828	coding	1828	coding	5644	5487	33	complete							G3DSA:2.130.10.10:NA;G3DSA:2.130.10.10:NA;G3DSA:2.130.10.10:NA	PTHR14885:UNCHARACTERIZED;PTHR14885:SF1:CILIA- AND FLAGELLA-ASSOCIATED PROTEIN 43		SSF50978:WD40 repeat-like;SSF50978:WD40 repeat-like		Coil:Coil;Coil:Coil;Coil:Coil;Coil:Coil;Coil:Coil;Coil:Coil		mobidb-lite:consensus disorder prediction;mobidb-lite:consensus disorder prediction		SM00320:WD40_4;SM00320:WD40_4;SM00320:WD40_4;SM00320:WD40_4;SM00320:WD40_4;SM00320:WD40_4		2CME1@1|root,2QQ39@2759|Eukaryota,38GQQ@33154|Opisthokonta,3BHJB@33208|Metazoa,3CVYT@33213|Bilateria		CFAP43		GO:0004860,GO:0006469,GO:0010941,GO:0031323,GO:0031324,GO:0032268,GO:0032269,GO:0051171,GO:0051172,GO:0060548,GO:1902042	2QQ39	CFAP43-like	NA	GO:0004860,GO:0006469,GO:0010941,GO:0031323,GO:0031324,GO:0032268,GO:0032269,GO:0051171,GO:0051172,GO:0060548,GO:1902042	S3h1G0000285:CFAP43	4	YES	h2SMcT0000135.1;h2SMcT0000135.2;h2SMcT0000135.3;h2SMcT0000135.4	h2SMcT0000135.1|complete introns|100 qcov|100 ident|S3h1T0000285.1|perfect_match|1 ident|1 qcov|1 tcov;h2SMcT0000135.2|complete introns|100 qcov|100 ident|S3h1T0000285.2|perfect_match|1 ident|1 qcov|1 tcov;h2SMcT0000135.3|complete introns|100 qcov|100 ident|S3h1T0000285.3|perfect_match|1 ident|1 qcov|1 tcov;h2SMcT0000135.4|complete introns|100 qcov|100 ident|S3h1T0000285.4|perfect_match|1 ident|1…
S3h1G0000286	S3h1T0000286.1	h1SMnG0000188	hconf	chr1_h1	4305903	4319629	-		non-coding	92	coding	1099	0	7	5_prime_incomplete																								-	m03		S3h1G0000286	1	NO			h2SMnT0000177.1	h2SMnT0000177.1|partial(j) introns|100 qcov|99.7 ident|no cds match
S3h1G0000287	S3h1T0000287.1	h1SMcG0000129	other	chr1_h1	4352986	4353488	-	101	coding	101	coding	503	306	1	complete												Coil:Coil												-	NA		S3h1G0000287
S3h1G0000288	S3h1T0000288.1	h1SMcG0000130	other	chr1_h1	4354960	4357587	-	485	coding	485	coding	2628	1455	1	3_prime_incomplete			K02A2.6-like				G3DSA:3.30.70.270:NA;G3DSA:2.40.70.10:Acid Proteases;G3DSA:3.10.10.10:HIV Type 1 Reverse Transcriptase, subunit A, domain 1	PTHR24559:TRANSPOSON TY3-I GAG-POL POLYPROTEIN;PTHR24559:SF324:TRANSPOSON TY3-I GAG-POL POLYPROTEIN-LIKE PROTEIN	PS50878:Reverse transcriptase (RT) catalytic domain profile.	SSF50630:Acid proteases;SSF56672:DNA/RNA polymerases	PF00078:Reverse transcriptase (RNA-dependent DNA polymerase);PF13650:Aspartyl protease		cd01647:RT_LTR					COG2801@1|root,KOG0017@2759|Eukaryota,38F42@33154|Opisthokonta,3BA5H@33208|Metazoa,3CZSS@33213|Bilateria,40FA2@6231|Nematoda,1KXU9@119089|Chromadorea	L				KOG0017	-	m45		S3h1G0000288	2	NO	h2SMcT0006562.1	h2SMcT0006562.1|partial(c) introns|100 qcov|100 ident|S3h1T0000288.1|partial_in_query|1 ident|1 qcov|0.878 tcov	h2SMcT0001770.1	h2SMcT0001770.1|partial(c) introns|100 qcov|99.9 ident|no cds match
S3h1G0000289	S3h1T0000289.1	h1SMcG0000131	hconf	chr1_h1	4369345	4371078	-	448	coding	448	coding	1508	1347	4	complete			receptor internalization involved in canonical Wnt signaling pathway				G3DSA:2.60.210.10:Apoptosis, Tumor Necrosis Factor Receptor Associated Protein 2; Chain A;G3DSA:3.30.40.10:Zinc/RING finger domain, C3HC4 (zinc finger);G3DSA:3.30.40.10:Zinc/RING finger domain, C3HC4 (zinc finger)	PTHR10131:SF138:TNF RECEPTOR ASSOCIATED FACTOR (TRAF) HOMOLOG;PTHR10131:TNF RECEPTOR ASSOCIATED FACTOR	PS50089:Zinc finger RING-type profile.	SSF49599:TRAF domain-like;SSF49599:TRAF domain-like;SSF57850:RING/U-box		Coil:Coil;Coil:Coil						KOG0297@1|root,KOG2137@1|root,KOG0297@2759|Eukaryota,KOG2137@2759|Eukaryota	S		ko:K17541,ko:K20177	GO:0002092,GO:0005102,GO:0007267,GO:0008333,GO:0010604,GO:0031323,GO:0031325,GO:0031623,GO:0043112,GO:0044237,GO:0044260,GO:0051716,GO:0060070,GO:0071704,GO:0090090,GO:0198738,GO:1905114,GO:2000286,GO:2000370	KOG0297,KOG2137	-	NA	GO:0002092,GO:0005102,GO:0007267,GO:0008333,GO:0010604,GO:0031323,GO:0031325,GO:0031623,GO:0043112,GO:0044237,GO:0044260,GO:0051716,GO:0060070,GO:0071704,GO:0090090,GO:0198738,GO:1905114,GO:2000286,GO:2000370	S3h1G0000289	3	YES	h2SMcT0000136.1;h2SMcT0000136.2;h2SMcT0000137.1	h2SMcT0000136.1|complete introns|100 qcov|100 ident|S3h1T0000289.1|perfect_match|1 ident|1 qcov|1 tcov;h2SMcT0000136.2|partial(n) introns|100 qcov|100 ident|S3h1T0000289.1|partial_in_query|1 ident|1 qcov|0.394 tcov;h2SMcT0000137.1|complete introns|100 qcov|100 ident|S3h1T0000289.1|perfect_match|1 ident|1 qcov|1 tcov
S3h1G0000290	S3h1T0000290.1	h1SMnG0000189	other	chr1_h1	4371998	4372590	-		non-coding		non-coding	593	0	1	5_prime_incomplete																								-	NA		S3h1G0000290	2	NO			h2SMnT0000178.1;h2SMnT0000179.2	h2SMnT0000178.1|partial(k) introns|100 qcov|100 ident|no cds match;h2SMnT0000179.2|partial(k) introns|100 qcov|99.7 ident|no cds match
S3h1G0000291	S3h1T0000291.1	h1SMnG0000190	other	chr1_h1	4498060	4498576	+		non-coding		non-coding	465	0	2	5_prime_incomplete																								-	NA		S3h1G0000291	4	YES			h2SMnT0000178.1;h2SMnT0000179.1;h2SMnT0000179.2;h2SMnT0000180.1	h2SMnT0000178.1|partial(c) introns|100 qcov|99.7 ident|no cds match;h2SMnT0000179.1|complete introns|100 qcov|100 ident|no cds match;h2SMnT0000179.2|partial(c) introns|100 qcov|100 ident|no cds match;h2SMnT0000180.1|complete introns|100 qcov|100 ident|no cds match
S3h1G0000292	S3h1T0000292.2	h1SMcG0000132	hconf	chr1_h1	4499538	4621501	+	442	coding	442	coding	1449	1329	6	complete			tumor necrosis factor receptor binding				G3DSA:3.30.40.10:Zinc/RING finger domain, C3HC4 (zinc finger);G3DSA:2.60.210.10:Apoptosis, Tumor Necrosis Factor Receptor Associated Protein 2; Chain A;G3DSA:3.30.40.10:Zinc/RING finger domain, C3HC4 (zinc finger)	PTHR10131:TNF RECEPTOR ASSOCIATED FACTOR;PTHR10131:SF120:TNF RECEPTOR-ASSOCIATED FACTOR 4	PS50089:Zinc finger RING-type profile.	SSF49599:TRAF domain-like;SSF49599:TRAF domain-like;SSF57850:RING/U-box		Coil:Coil;Coil:Coil						KOG0297@1|root,KOG0297@2759|Eukaryota,38EU7@33154|Opisthokonta,3BH0V@33208|Metazoa	O	TRAF6	ko:K03175	GO:0000122,GO:0000187,GO:0001503,GO:0001700,GO:0001841,GO:0001843,GO:0002223,GO:0002520,GO:0002637,GO:0002726,GO:0002755,GO:0002791,GO:0005164,GO:0005622,GO:0005623,GO:0005634,GO:0005737,GO:0005768,GO:0005811,GO:0005829,GO:0005886,GO:0005887,GO:0006464,GO:0006468,GO:0006807,GO:0007154,GO:0007249,GO:0007250,GO:0007254,GO:0007391,GO:0007399,GO:0008063,GO:0008219,GO:0008270,GO:0009615,GO:0009617,GO:…	KOG0297	TRAF6-like	NA	GO:0000122,GO:0000187,GO:0001503,GO:0001700,GO:0001841,GO:0001843,GO:0002223,GO:0002520,GO:0002637,GO:0002726,GO:0002755,GO:0002791,GO:0005164,GO:0005622,GO:0005623,GO:0005634,GO:0005737,GO:0005768,GO:0005811,GO:0005829,GO:0005886,GO:0005887,GO:0006464,GO:0006468,GO:0006807,GO:0007154,GO:0007249,GO:0007250,GO:0007254,GO:0007391,GO:0007399,GO:0008063,GO:0008219,GO:0008270,GO:0009615,GO:0009617,GO:…	S3h1G0000292:TRAF6	7	YES	h2SMcT0000136.2;h2SMcT0000137.1;h2SMcT0000137.2;h2SMcT0000138.1;h2SMcT0000138.2	h2SMcT0000136.2|partial(n) introns|100 qcov|100 ident|S3h1T0000292.2|partial_in_query|1 ident|1 qcov|0.4 tcov;h2SMcT0000137.1|partial(j) introns|100 qcov|100 ident|S3h1T0000292.1|partial_in_reference|1 ident|0.537 qcov|1 tcov;h2SMcT0000137.2|partial(j) introns|100 qcov|99.7 ident|S3h1T0000292.2|perfect_match|1 ident|1 qcov|1 tcov;h2SMcT0000138.1|partial(n) introns|100 qcov|99.7 ident|S3h1T0000292…	h2SMnT0000778.1;h2SMnT0007924.1	h2SMnT0000778.1|partial(i) introns|100 qcov|99.8 ident|no cds match;h2SMnT0007924.1|partial(i) introns|98.9 qcov|98.7 ident|no cds match
S3h1G0000293	S3h1T0000293.1	h1SMnG0000191	other	chr1_h1	4501516	4501882	+		non-coding		non-coding	367	0	1	5_prime_incomplete																								-	NA		S3h1G0000293	1	NO			h2SMcT0000136.1	h2SMcT0000136.1|partial(k) introns|100 qcov|100 ident|no cds match
S3h1G0000294	S3h1T0000294.1	h1SMcG0000133	hconf	chr1_h1	4519002	4521294	-	278	coding	278	coding	2248	837	2	complete			TNF receptor-associated factor				G3DSA:3.30.40.10:Zinc/RING finger domain, C3HC4 (zinc finger);G3DSA:3.30.40.10:Zinc/RING finger domain, C3HC4 (zinc finger)		PS50089:Zinc finger RING-type profile.	SSF49599:TRAF domain-like;SSF57850:RING/U-box		Coil:Coil;Coil:Coil						KOG0297@1|root,KOG0297@2759|Eukaryota,38EU7@33154|Opisthokonta,3BH0V@33208|Metazoa,3D0YQ@33213|Bilateria,484FF@7711|Chordata,48XKU@7742|Vertebrata,4GMNR@8782|Aves	O	TRAF6	ko:K03175	GO:0000122,GO:0000187,GO:0001503,GO:0001700,GO:0001841,GO:0001843,GO:0002223,GO:0002520,GO:0002637,GO:0002726,GO:0002755,GO:0002791,GO:0005164,GO:0005622,GO:0005623,GO:0005634,GO:0005737,GO:0005768,GO:0005811,GO:0005829,GO:0005886,GO:0005887,GO:0006464,GO:0006468,GO:0006807,GO:0007154,GO:0007249,GO:0007250,GO:0007254,GO:0007391,GO:0007399,GO:0008063,GO:0008219,GO:0008270,GO:0009615,GO:0009617,GO:…	KOG0297	-	NA	GO:0000122,GO:0000187,GO:0001503,GO:0001700,GO:0001841,GO:0001843,GO:0002223,GO:0002520,GO:0002637,GO:0002726,GO:0002755,GO:0002791,GO:0005164,GO:0005622,GO:0005623,GO:0005634,GO:0005737,GO:0005768,GO:0005811,GO:0005829,GO:0005886,GO:0005887,GO:0006464,GO:0006468,GO:0006807,GO:0007154,GO:0007249,GO:0007250,GO:0007254,GO:0007391,GO:0007399,GO:0008063,GO:0008219,GO:0008270,GO:0009615,GO:0009617,GO:…	S3h1G0000294:TRAF6	2	YES	h2SMcT0000138.1;h2SMcT0000138.2	h2SMcT0000138.1|complete introns|100 qcov|100 ident|S3h1T0000294.1|perfect_match|1 ident|1 qcov|1 tcov;h2SMcT0000138.2|complete introns|100 qcov|100 ident|S3h1T0000294.2|perfect_match|1 ident|1 qcov|1 tcov
S3h1G0000295	S3h1T0000295.1	h1SMnG0000192	other	chr1_h1	4522307	4522990	-		non-coding		non-coding	684	0	1	5_prime_incomplete																								-	s02		S3h1G0000295	2	NO			h2SMnT0000179.1;h2SMnT0000180.1	h2SMnT0000179.1|partial(o) introns|100 qcov|100 ident|no cds match;h2SMnT0000180.1|partial(o) introns|100 qcov|100 ident|no cds match
S3h1G0000296	S3h1T0000296.1	h1SMnG0000193	other	chr1_h1	4536732	4537278	+		non-coding		non-coding	460	0	3	5_prime_incomplete																								-	NA		S3h1G0000296	1	YES			h2SMnT0000181.1	h2SMnT0000181.1|complete introns|100 qcov|100 ident|no cds match
S3h1G0000297	S3h1T0000297.1	h1SMnG0000194	other	chr1_h1	4614432	4614565	-		non-coding	44	coding	134	0	1	5_prime_incomplete																								-	NA		S3h1G0000297	1	NO			h2SMnT0000182.1	h2SMnT0000182.1|partial(k) introns|100 qcov|100 ident|no cds match
S3h1G0000298	S3h1T0000298.1	h1SMnG0000195	other	chr1_h1	4618021	4619198	+		non-coding	49	coding	1178	0	1	5_prime_incomplete																								-	m49		S3h1G0000298	1	NO			h2SMnT0000183.1	h2SMnT0000183.1|partial(k) introns|100 qcov|100 ident|no cds match
S3h1G0000299	S3h1T0000299.1	h1SMcG0000134	other	chr1_h1	4629318	4634086	-	157	coding	157	coding	4769	474	1	complete			transposition, RNA-mediated				G3DSA:3.30.70.270:NA;G3DSA:3.10.10.10:HIV Type 1 Reverse Transcriptase, subunit A, domain 1	PTHR34072:ENZYMATIC POLYPROTEIN-RELATED		SSF56672:DNA/RNA polymerases	PF00078:Reverse transcriptase (RNA-dependent DNA polymerase)	Coil:Coil	cd01647:RT_LTR					COG2801@1|root,KOG0017@2759|Eukaryota,3AEI2@33154|Opisthokonta,3BZFI@33208|Metazoa,3DFUE@33213|Bilateria,4229J@6656|Arthropoda,3SQQZ@50557|Insecta	L				KOG0017	-	s24		S3h1G0000299	1	NO	h2SMcT0000139.1	h2SMcT0000139.1|partial(k) introns|100 qcov|100 ident|S3h1T0000299.1|perfect_match|1 ident|1 qcov|1 tcov
S3h1G0000300	S3h1T0000300.1	h1SMcG0000135	other	chr1_h1	4639206	4643764	-	124	coding	124	coding	4559	375	1	complete														mobidb-lite:consensus disorder prediction;mobidb-lite:consensus disorder prediction;mobidb-lite:consensus disorder prediction										-	s24		S3h1G0000300	1	NO	h2SMcT0000140.1	h2SMcT0000140.1|partial(k) introns|100 qcov|100 ident|S3h1T0000300.1|perfect_match|1 ident|1 qcov|1 tcov
S3h1G0000301	S3h1T0000301.1	h1SMcG0000136	other	chr1_h1	4644490	4647132	-	284	coding	284	coding	2643	855	1	5_prime_incomplete							G3DSA:4.10.60.10:NA		PS50158:Zinc finger CCHC-type profile.	SSF57756:Retrovirus zinc finger-like domains		Coil:Coil;Coil:Coil				SM00343:c2hcfinal6								-	s24		S3h1G0000301	1	NO	h2SMcT0000141.1	h2SMcT0000141.1|partial(k) introns|100 qcov|100 ident|S3h1T0000301.1|match|1 ident|0.938 qcov|1 tcov
S3h1G0000302	S3h1T0000302.1	h1SMnG0000196	other	chr1_h1	4650249	4651138	-		non-coding	98	coding	797	0	3	5_prime_incomplete																								-	s24		S3h1G0000302	1	YES			h2SMnT0000184.1	h2SMnT0000184.1|complete introns|100 qcov|100 ident|no cds match
S3h1G0000303	S3h1T0000303.2	h1SMcG0000137	hconf	chr1_h1	4674003	4675237	-	200	coding	200	coding	634	603	5	complete			Peptidase inhibitor 16			SIGNAL_PEPTIDE_H_REGION;NON_CYTOPLASMIC_DOMAIN;SIGNAL_PEPTIDE_C_REGION;SIGNAL_PEPTIDE_N_REGION;SIGNAL_PEPTIDE	G3DSA:3.40.33.10:CAP	PTHR10334:SF494:GLIPR1-LIKE PROTEIN 1;PTHR10334:CYSTEINE-RICH SECRETORY PROTEIN-RELATED		SSF55797:PR-1-like	PF00188:Cysteine-rich secretory protein family		cd05380:CAP_euk		PS01010:CRISP family signature 2.;PS01009:CRISP family signature 1.	SM00198:SCP_3	PR00838:Venom allergen 5 signature;PR00838:Venom allergen 5 signature;PR00838:Venom allergen 5 signature;PR00837:Allergen V5/Tpx-1 family signature;PR00837:Allergen V5/Tpx-1 family signature;PR00837:Allergen V5/Tpx-1 family signature	COG2340@1|root,KOG3017@2759|Eukaryota,39VP1@33154|Opisthokonta,3BK4U@33208|Metazoa,3D4JB@33213|Bilateria,48A16@7711|Chordata,48XCE@7742|Vertebrata,4GN58@8782|Aves	S	PI16	ko:K19919,ko:K20412	GO:0005576,GO:0005615,GO:0010721,GO:0044421,GO:0055026,GO:0061052,GO:2000726	KOG3017	PI16-like	s24	GO:0005576,GO:0005615,GO:0010721,GO:0044421,GO:0055026,GO:0061052,GO:2000726	S3h1G0000303:PI16	4	YES	h2SMcT0000142.1;h2SMcT0000142.2;h2SMcT0000143.9	h2SMcT0000142.1|complete introns|100 qcov|100 ident|S3h1T0000303.1|perfect_match|1 ident|1 qcov|1 tcov;h2SMcT0000142.2|complete introns|100 qcov|100 ident|S3h1T0000303.2|perfect_match|1 ident|1 qcov|1 tcov;h2SMcT0000143.9|complete introns|99.8 qcov|94.5 ident|S3h1T0000303.2|partial_in_query|0.961 ident|1 qcov|0.736 tcov	h2SMnT0000185.2	h2SMnT0000185.2|partial(c) introns|100 qcov|98.9 ident|no cds match
S3h1G0000305	S3h1T0000305.1	h1SMnG0000198	other	chr1_h1	4710066	4711072	-		non-coding		non-coding	906	0	3	5_prime_incomplete																								-	NA		S3h1G0000305	1	YES			h2SMnT0000186.1	h2SMnT0000186.1|complete introns|100 qcov|100 ident|no cds match
S3h1G0000304	S3h1T0000304.18	h1SMcG0000138	hconf	chr1_h1	4723371	4774120	-	1298	coding	1298	coding	4551	3897	27	complete			protein phosphatase 1 regulatory				G3DSA:1.10.150.50:NA;G3DSA:2.30.42.10:NA	PTHR16154:NEURABIN	PS50105:SAM domain profile.;PS50106:PDZ domain profile.	SSF50156:PDZ domain-like;SSF47769:SAM/Pointed domain	PF07647:SAM domain (Sterile alpha motif);PF00595:PDZ domain;PF17817:PDZ domain	Coil:Coil;Coil:Coil	cd00992:PDZ_signaling	mobidb-lite:consensus disorder prediction;mobidb-lite:consensus disorder prediction;mobidb-lite:consensus disorder prediction;mobidb-lite:consensus disorder prediction;mobidb-lite:consensus disorder prediction;mobidb-lite:consensus disorder prediction;mobidb-lite:consensus disorder prediction;mobidb-lite:consensus disorder prediction;mobidb-lite:consensus disorder prediction;mobidb-lite:consensus…		SM00454:SAM_4;SM00228:pdz_new		KOG1945@1|root,KOG1945@2759|Eukaryota,38CG5@33154|Opisthokonta,3BAJU@33208|Metazoa,3CR8U@33213|Bilateria,41YHK@6656|Arthropoda,3SHN8@50557|Insecta,445QX@7088|Lepidoptera	T	PPP1R9A	ko:K17551	GO:0000003,GO:0000164,GO:0001505,GO:0001560,GO:0001725,GO:0001726,GO:0001975,GO:0003006,GO:0004672,GO:0004864,GO:0005622,GO:0005623,GO:0005634,GO:0005654,GO:0005829,GO:0005886,GO:0005938,GO:0006464,GO:0006468,GO:0006725,GO:0006807,GO:0006928,GO:0007049,GO:0007050,GO:0007088,GO:0007096,GO:0007268,GO:0007275,GO:0007399,GO:0007416,GO:0007417,GO:0007420,GO:0007568,GO:0007612,GO:0007618,GO:0008022,GO:…	KOG1945	PPP1R9A-like	NA	GO:0000003,GO:0000164,GO:0001505,GO:0001560,GO:0001725,GO:0001726,GO:0001975,GO:0003006,GO:0004672,GO:0004864,GO:0005622,GO:0005623,GO:0005634,GO:0005654,GO:0005829,GO:0005886,GO:0005938,GO:0006464,GO:0006468,GO:0006725,GO:0006807,GO:0006928,GO:0007049,GO:0007050,GO:0007088,GO:0007096,GO:0007268,GO:0007275,GO:0007399,GO:0007416,GO:0007417,GO:0007420,GO:0007568,GO:0007612,GO:0007618,GO:0008022,GO:…	S3h1G0000304:PPP1R9A	112	YES	h2SMcT0000142.1;h2SMcT0000142.2;h2SMcT0000143.1;h2SMcT0000143.10;h2SMcT0000143.11;h2SMcT0000143.12;h2SMcT0000143.13;h2SMcT0000143.14;h2SMcT0000143.15;h2SMcT0000143.16;h2SMcT0000143.17;h2SMcT0000143.18;h2SMcT0000143.19;h2SMcT0000143.2;h2SMcT0000143.20;h2SMcT0000143.21;h2SMcT0000143.22;h2SMcT0000143.23;h2SMcT0000143.24;h2SMcT0000143.25;h2SMcT0000143.26;h2SMcT0000143.26;h2SMcT0000143.27;h2SMcT000014…	h2SMcT0000142.1|partial(j) introns|100 qcov|100 ident|S3h1T0000304.3|partial_in_query|0.997 ident|0.93 qcov|0.336 tcov;h2SMcT0000142.2|partial(j) introns|100 qcov|100 ident|S3h1T0000304.5|partial_in_query|0.998 ident|0.947 qcov|0.405 tcov;h2SMcT0000143.1|complete introns|100 qcov|100 ident|S3h1T0000304.2|perfect_match|1 ident|1 qcov|1 tcov;h2SMcT0000143.10|complete introns|100 qcov|100 ident|S3h1…	h2SMnT0000185.1;h2SMnT0000185.10;h2SMnT0000185.11;h2SMnT0000185.12;h2SMnT0000185.12;h2SMnT0000185.13;h2SMnT0000185.14;h2SMnT0000185.15;h2SMnT0000185.16;h2SMnT0000185.17;h2SMnT0000185.18;h2SMnT0000185.18;h2SMnT0000185.19;h2SMnT0000185.2;h2SMnT0000185.20;h2SMnT0000185.21;h2SMnT0000185.21;h2SMnT0000185.22;h2SMnT0000185.23;h2SMnT0000185.24;h2SMnT0000185.25;h2SMnT0000185.26;h2SMnT0000185.27;h2SMnT0000…	h2SMnT0000185.1|complete introns|100 qcov|100 ident|no cds match;h2SMnT0000185.10|complete introns|100 qcov|100 ident|no cds match;h2SMnT0000185.11|partial(m) introns|100 qcov|96.5 ident|no cds match;h2SMnT0000185.12|partial(c) introns|100 qcov|96.5 ident|no cds match;h2SMnT0000185.12|partial(c) introns|100 qcov|97.3 ident|no cds match;h2SMnT0000185.13|complete introns|100 qcov|100 ident|no cds m…
S3h1G0000306	S3h1T0000306.1	h1SMnG0000199	other	chr1_h1	4790416	4794121	+		non-coding	54	coding	1335	0	4	5_prime_incomplete																								-	s24		S3h1G0000306	15	YES			h2SMnT0000187.1;h2SMnT0000187.10;h2SMnT0000187.11;h2SMnT0000187.2;h2SMnT0000187.3;h2SMnT0000187.4;h2SMnT0000187.5;h2SMnT0000187.6;h2SMnT0000187.7;h2SMnT0000187.8;h2SMnT0000187.9;h2SMnT0000193.1;h2SMnT0000193.2;h2SMnT0000193.3;h2SMnT0000193.4	h2SMnT0000187.1|complete introns|100 qcov|100 ident|no cds match;h2SMnT0000187.10|complete introns|100 qcov|100 ident|no cds match;h2SMnT0000187.11|complete introns|100 qcov|100 ident|no cds match;h2SMnT0000187.2|complete introns|100 qcov|100 ident|no cds match;h2SMnT0000187.3|complete introns|100 qcov|100 ident|no cds match;h2SMnT0000187.4|complete introns|100 qcov|100 ident|no cds match;h2SMnT0…
S3h1G0000307	S3h1T0000307.1	h1SMcG0000139	other	chr1_h1	4822944	4823327	-	121	coding	121	coding	363	363	2	5_prime_incomplete												Coil:Coil;Coil:Coil;Coil:Coil												-	NA		S3h1G0000307	1	NO	h2SMcT0000144.1	h2SMcT0000144.1|partial(m) introns|100 qcov|94.5 ident|S3h1T0000307.1|perfect_match|1 ident|1 qcov|1 tcov
S3h1G0000308	S3h1T0000308.1	h1SMnG0000200	other	chr1_h1	4835659	4836414	-		non-coding		non-coding	714	0	2	5_prime_incomplete																								-	NA		S3h1G0000308	1	YES			h2SMnT0000188.1	h2SMnT0000188.1|complete introns|100 qcov|100 ident|no cds match
S3h1G0000309	S3h1T0000309.1	h1SMnG0000201	other	chr1_h1	4836644	4837018	+		non-coding		non-coding	333	0	2	5_prime_incomplete																								-	NA		S3h1G0000309	1	YES			h2SMnT0000189.1	h2SMnT0000189.1|complete introns|100 qcov|100 ident|no cds match
S3h1G0000310	S3h1T0000310.1	h1SMnG0000202	other	chr1_h1	4839164	4932634	+		non-coding	80	coding	625	0	2	5_prime_incomplete																								-	NA		S3h1G0000310	1	YES			h2SMnT0000190.1	h2SMnT0000190.1|complete introns|100 qcov|100 ident|no cds match
S3h1G0000311	S3h1T0000311.1	h1SMnG0000203	other	chr1_h1	4842444	4843231	-		non-coding	61	coding	788	0	1	5_prime_incomplete																								-	s08		S3h1G0000311	1	NO			h2SMnT0000191.1	h2SMnT0000191.1|partial(c) introns|100 qcov|100 ident|no cds match
S3h1G0000312	S3h1T0000312.1	h1SMnG0000204	other	chr1_h1	4875376	4875736	-		non-coding		non-coding	309	0	2	5_prime_incomplete																								-	NA		S3h1G0000312	1	YES			h2SMnT0000192.1	h2SMnT0000192.1|complete introns|100 qcov|100 ident|no cds match
S3h1G0000313	S3h1T0000313.1	h1SMnG0000205	other	chr1_h1	4942466	4943661	+		non-coding	54	coding	1028	0	3	5_prime_incomplete																								-	s24		S3h1G0000313	8	YES			h2SMnT0000187.1;h2SMnT0000187.2;h2SMnT0000187.3;h2SMnT0000187.4;h2SMnT0000193.1;h2SMnT0000193.2;h2SMnT0000193.3;h2SMnT0000193.4	h2SMnT0000187.1|partial(j) introns|100 qcov|98.2 ident|no cds match;h2SMnT0000187.2|partial(j) introns|100 qcov|98.1 ident|no cds match;h2SMnT0000187.3|complete introns|100 qcov|97.7 ident|no cds match;h2SMnT0000187.4|partial(m) introns|96.3 qcov|96.8 ident|no cds match;h2SMnT0000193.1|complete introns|100 qcov|100 ident|no cds match;h2SMnT0000193.2|partial(j) introns|100 qcov|100 ident|no cds ma…
S3h1G0000314	S3h1T0000314.1	h1SMcG0000140	hconf	chr1_h1	4952640	4953877	+	145	coding	145	coding	633	438	5	complete			Peptidase inhibitor 16				G3DSA:3.40.33.10:CAP	PTHR10334:SF459:GLI PATHOGENESIS-RELATED 1-LIKE 3-RELATED;PTHR10334:CYSTEINE-RICH SECRETORY PROTEIN-RELATED		SSF55797:PR-1-like	PF00188:Cysteine-rich secretory protein family		cd05380:CAP_euk		PS01009:CRISP family signature 1.;PS01010:CRISP family signature 2.	SM00198:SCP_3	PR00838:Venom allergen 5 signature;PR00838:Venom allergen 5 signature;PR00838:Venom allergen 5 signature;PR00837:Allergen V5/Tpx-1 family signature;PR00837:Allergen V5/Tpx-1 family signature;PR00837:Allergen V5/Tpx-1 family signature;PR00837:Allergen V5/Tpx-1 family signature	COG2340@1|root,KOG3017@2759|Eukaryota,39VP1@33154|Opisthokonta,3BK4U@33208|Metazoa,3D4JB@33213|Bilateria,48A16@7711|Chordata,48XCE@7742|Vertebrata,4GN58@8782|Aves	S	PI16	ko:K19919,ko:K20412	GO:0005576,GO:0005615,GO:0010721,GO:0044421,GO:0055026,GO:0061052,GO:2000726	KOG3017	PI16-like	s24	GO:0005576,GO:0005615,GO:0010721,GO:0044421,GO:0055026,GO:0061052,GO:2000726	S3h1G0000314:PI16	36	YES	h2SMcT0000143.21;h2SMcT0000143.40;h2SMcT0000143.55;h2SMcT0000143.57;h2SMcT0000143.62;h2SMcT0000145.1	h2SMcT0000143.21|complete introns|98.3 qcov|96.2 ident|S3h1T0000314.1|partial_in_both|0.963 ident|0.539 qcov|0.562 tcov;h2SMcT0000143.40|complete introns|100 qcov|95.5 ident|S3h1T0000314.1|partial_in_both|0.959 ident|0.539 qcov|0.562 tcov;h2SMcT0000143.55|complete introns|100 qcov|97.6 ident|S3h1T0000314.1|perfect_match|0.972 ident|1 qcov|1 tcov;h2SMcT0000143.57|complete introns|100 qcov|94.2 ide…	h2SMcT0000143.24;h2SMcT0000143.28;h2SMcT0000143.29;h2SMcT0000143.33;h2SMcT0000143.39;h2SMcT0000143.41;h2SMcT0000143.42;h2SMcT0000143.43;h2SMcT0000143.47;h2SMcT0000143.48;h2SMcT0000143.49;h2SMcT0000143.50;h2SMcT0000143.51;h2SMcT0000143.53;h2SMcT0000143.54;h2SMcT0000143.58;h2SMcT0000143.60;h2SMcT0000143.61;h2SMcT0000143.65;h2SMcT0000143.66;h2SMnT0000185.16;h2SMnT0000185.17;h2SMnT0000185.19;h2SMnT00…	h2SMcT0000143.24|complete introns|97.1 qcov|96.1 ident|no cds match;h2SMcT0000143.28|complete introns|100 qcov|91.3 ident|no cds match;h2SMcT0000143.29|complete introns|100 qcov|92.5 ident|no cds match;h2SMcT0000143.33|complete introns|100 qcov|90.8 ident|no cds match;h2SMcT0000143.39|complete introns|100 qcov|93.8 ident|no cds match;h2SMcT0000143.41|complete introns|100 qcov|92.8 ident|no cds ma…
S3h1G0000315	S3h1T0000315.1	h1SMcG0000141	hconf	chr1_h1	4961157	4963592	-	262	coding	262	coding	915	789	5	complete		Metallopeptidase, catalytic domain superfamily	Zinc-dependent metalloprotease	IPR024079	GO:0008237	SIGNAL_PEPTIDE_H_REGION;NON_CYTOPLASMIC_DOMAIN;SIGNAL_PEPTIDE_C_REGION;SIGNAL_PEPTIDE;SIGNAL_PEPTIDE_N_REGION	G3DSA:3.40.390.10:Collagenase (Catalytic Domain)	PTHR10127:SF837:METALLOENDOPEPTIDASE;PTHR10127:DISCOIDIN, CUB, EGF, LAMININ , AND ZINC METALLOPROTEASE DOMAIN CONTAINING	PS51864:Astacin-like domain profile.	SSF55486:Metalloproteases ("zincins"), catalytic domain	PF01400:Astacin (Peptidase family M12A)					SM00235:col_5	PR00480:Astacin family signature;PR00480:Astacin family signature;PR00480:Astacin family signature;PR00480:Astacin family signature	KOG3714@1|root,KOG3714@2759|Eukaryota,39CE1@33154|Opisthokonta,3CGES@33208|Metazoa,3DXWD@33213|Bilateria,40J4T@6231|Nematoda,1M2FQ@119089|Chromadorea,40WYB@6236|Rhabditida	O				KOG3714	-	s19	GO:0008237	S3h1G0000315:Metallopeptidase,_catalytic_domain_super	4	YES	h2SMcT0000146.1;h2SMcT0018158.1;h2SMcT0018158.2;h2SMcT0018158.3	h2SMcT0000146.1|complete introns|100 qcov|100 ident|S3h1T0000315.1|perfect_match|1 ident|1 qcov|1 tcov;h2SMcT0018158.1|partial(j) introns|100 qcov|99.4 ident|S3h1T0000315.1|partial_in_both|0.989 ident|0.876 qcov|0.759 tcov;h2SMcT0018158.2|complete introns|100 qcov|99.4 ident|S3h1T0000315.1|match|0.993 ident|1 qcov|0.962 tcov;h2SMcT0018158.3|complete introns|100 qcov|99.2 ident|S3h1T0000315.1|matc…
S3h1G0000316	S3h1T0000316.1	h1SMnG0000207	other	chr1_h1	4963057	4963592	+		non-coding		non-coding	319	0	2	5_prime_incomplete																								-	NA		S3h1G0000316	1	YES			h2SMnT0000195.1	h2SMnT0000195.1|complete introns|100 qcov|100 ident|no cds match
S3h1G0000317	S3h1T0000317.1	h1SMnG0000208	other	chr1_h1	4975640	4976030	-		non-coding	45	coding	300	0	3	5_prime_incomplete																								-	NA		S3h1G0000317	1	YES			h2SMnT0000196.1	h2SMnT0000196.1|complete introns|100 qcov|100 ident|no cds match
S3h1G0000318	S3h1T0000318.1	h1SMnG0000209	other	chr1_h1	4979058	4979692	+		non-coding		non-coding	524	0	3	5_prime_incomplete																								-	NA		S3h1G0000318	1	YES			h2SMnT0000197.1	h2SMnT0000197.1|complete introns|100 qcov|100 ident|no cds match
S3h1G0000319	S3h1T0000319.1	h1SMcG0000142	hconf	chr1_h1	4982178	4983153	+	129	coding	129	coding	665	390	2	complete						TRANSMEMBRANE;CYTOPLASMIC_DOMAIN;TRANSMEMBRANE;NON_CYTOPLASMIC_DOMAIN;CYTOPLASMIC_DOMAIN																		-	NA		S3h1G0000319	4	YES	h2SMcT0000147.1	h2SMcT0000147.1|complete introns|100 qcov|100 ident|S3h1T0000319.1|perfect_match|1 ident|1 qcov|1 tcov	h2SMnT0000198.1;h2SMnT0000198.2;h2SMnT0000198.3	h2SMnT0000198.1|partial(k) introns|100 qcov|100 ident|no cds match;h2SMnT0000198.2|complete introns|100 qcov|100 ident|no cds match;h2SMnT0000198.3|complete introns|100 qcov|100 ident|no cds match
S3h1G0000320	S3h1T0000320.2	h1SMcG0000143	hconf	chr1_h1	5008207	5047865	+	920	coding	920	coding	3050	2763	9	complete			Nuclear receptor subfamily 1 group I member 3				G3DSA:3.30.50.10:NA	PTHR24082:NUCLEAR HORMONE RECEPTOR;PTHR24082:SF473:STEROID HORMONE RECEPTOR FAMILY MEMBER CNR14	PS51030:Nuclear hormone receptors DNA-binding domain profile.	SSF57716:Glucocorticoid receptor-like (DNA-binding domain)	PF00105:Zinc finger, C4 type (two domains)		cd06916:NR_DBD_like		PS00031:Nuclear hormones receptors DNA-binding region signature.	SM00399:c4gold	PR00047:C4-type steroid receptor zinc finger signature;PR00047:C4-type steroid receptor zinc finger signature;PR00047:C4-type steroid receptor zinc finger signature;PR00047:C4-type steroid receptor zinc finger signature	KOG3575@1|root,KOG3575@2759|Eukaryota,39WB1@33154|Opisthokonta,3BBGV@33208|Metazoa,3CR60@33213|Bilateria,483PI@7711|Chordata,493BU@7742|Vertebrata,3J6HZ@40674|Mammalia,34XPB@311790|Afrotheria	T	NR1I3	ko:K08537,ko:K08540,ko:K08541	GO:0000977,GO:0001012,GO:0001228,GO:0001503,GO:0001649,GO:0003707,GO:0003713,GO:0004882,GO:0005622,GO:0005623,GO:0005634,GO:0005654,GO:0005737,GO:0005829,GO:0005856,GO:0006366,GO:0006367,GO:0006725,GO:0006807,GO:0007154,GO:0010033,GO:0010467,GO:0010628,GO:0010629,GO:0018130,GO:0019438,GO:0023052,GO:0030521,GO:0031323,GO:0031324,GO:0031325,GO:0031326,GO:0031327,GO:0031328,GO:0031981,GO:0034641,GO:…	KOG3575	Hr96-like	NA	GO:0000977,GO:0001012,GO:0001228,GO:0001503,GO:0001649,GO:0003707,GO:0003713,GO:0004882,GO:0005622,GO:0005623,GO:0005634,GO:0005654,GO:0005737,GO:0005829,GO:0005856,GO:0006366,GO:0006367,GO:0006725,GO:0006807,GO:0007154,GO:0010033,GO:0010467,GO:0010628,GO:0010629,GO:0018130,GO:0019438,GO:0023052,GO:0030521,GO:0031323,GO:0031324,GO:0031325,GO:0031326,GO:0031327,GO:0031328,GO:0031981,GO:0034641,GO:…	S3h1G0000320:NR1I3	2	YES	h2SMcT0000148.1;h2SMcT0000148.2	h2SMcT0000148.1|complete introns|100 qcov|100 ident|S3h1T0000320.1|perfect_match|1 ident|1 qcov|1 tcov;h2SMcT0000148.2|complete introns|100 qcov|100 ident|S3h1T0000320.2|perfect_match|1 ident|1 qcov|1 tcov
S3h1G0000321	S3h1T0000321.1	h1SMnG0000211	other	chr1_h1	5019848	5020209	-		non-coding		non-coding	362	0	1	5_prime_incomplete																								-	NA		S3h1G0000321	1	NO			h2SMnT0000199.1	h2SMnT0000199.1|partial(k) introns|100 qcov|100 ident|no cds match
S3h1G0000322	S3h1T0000322.1	h1SMnG0000212	other	chr1_h1	5023703	5024332	-		non-coding	91	coding	588	0	2	5_prime_incomplete																								-	NA		S3h1G0000322	1	YES			h2SMnT0000200.1	h2SMnT0000200.1|complete introns|100 qcov|100 ident|no cds match
S3h1G0000323	S3h1T0000323.1	h1SMnG0000213	other	chr1_h1	5048741	5048988	+		non-coding		non-coding	248	0	1	5_prime_incomplete																								-	NA		S3h1G0000323	1	NO			h2SMnT0000201.1	h2SMnT0000201.1|partial(k) introns|100 qcov|100 ident|no cds match
S3h1G0000324	S3h1T0000324.1	h1SMnG0000214	other	chr1_h1	5055590	5055828	-		non-coding		non-coding	239	0	1	5_prime_incomplete																								-	NA		S3h1G0000324	1	NO			h2SMnT0000202.1	h2SMnT0000202.1|partial(k) introns|100 qcov|100 ident|no cds match
S3h1G0000325	S3h1T0000325.4	h1SMcG0000144	hconf	chr1_h1	5083877	5085591	-	361	coding	361	coding	1134	1086	8	complete	KF664583.1:DNA methyl-transferase		tRNA methyltransferase activity				G3DSA:3.90.120.10:DNA Methylase, subunit A, domain 2;G3DSA:3.40.50.150:Vaccinia Virus protein VP39	PTHR46098:TRNA (CYTOSINE(38)-C(5))-METHYLTRANSFERASE	PS51679:C-5 cytosine-specific DNA methylase (Dnmt) domain profile.	SSF53335:S-adenosyl-L-methionine-dependent methyltransferases	PF00145:C-5 cytosine-specific DNA methylase				PS00095:C-5 cytosine-specific DNA methylases C-terminal signature.		PR00105:Cytosine-specific DNA methyltransferase signature;PR00105:Cytosine-specific DNA methyltransferase signature;PR00105:Cytosine-specific DNA methyltransferase signature	COG0270@1|root,KOG0919@2759|Eukaryota,38EMY@33154|Opisthokonta,3BGXA@33208|Metazoa	K	TRDMT1	ko:K15336	GO:0000723,GO:0001975,GO:0002230,GO:0002697,GO:0003886,GO:0005622,GO:0005623,GO:0005634,GO:0005654,GO:0005737,GO:0006304,GO:0006305,GO:0006306,GO:0006725,GO:0006807,GO:0006979,GO:0007568,GO:0008340,GO:0009408,GO:0009410,GO:0009636,GO:0009790,GO:0010033,GO:0010243,GO:0010259,GO:0010467,GO:0010494,GO:0010629,GO:0016363,GO:0016428,GO:0016458,GO:0030488,GO:0031981,GO:0032776,GO:0034399,GO:0034470,GO:…	KOG0919	DNA methyl-transferase	s02	GO:0000723,GO:0001975,GO:0002230,GO:0002697,GO:0003886,GO:0005622,GO:0005623,GO:0005634,GO:0005654,GO:0005737,GO:0006304,GO:0006305,GO:0006306,GO:0006725,GO:0006807,GO:0006979,GO:0007568,GO:0008340,GO:0009408,GO:0009410,GO:0009636,GO:0009790,GO:0010033,GO:0010243,GO:0010259,GO:0010467,GO:0010494,GO:0010629,GO:0016363,GO:0016428,GO:0016458,GO:0030488,GO:0031981,GO:0032776,GO:0034399,GO:0034470,GO:…	S3h1G0000325:DNA_methyl-transferase	5	YES	h2SMcT0000149.1;h2SMcT0000149.2;h2SMcT0000149.3;h2SMcT0000149.4	h2SMcT0000149.1|complete introns|100 qcov|100 ident|S3h1T0000325.1|perfect_match|1 ident|1 qcov|1 tcov;h2SMcT0000149.2|complete introns|100 qcov|100 ident|S3h1T0000325.2|perfect_match|1 ident|1 qcov|1 tcov;h2SMcT0000149.3|complete introns|100 qcov|100 ident|S3h1T0000325.4|perfect_match|1 ident|1 qcov|1 tcov;h2SMcT0000149.4|complete introns|100 qcov|100 ident|S3h1T0000325.5|perfect_match|1 ident|1…	h2SMnT0000203.1	h2SMnT0000203.1|complete introns|100 qcov|100 ident|no cds match
S3h1G0000326	S3h1T0000326.1	h1SMnG0000216	other	chr1_h1	5084558	5085322	+		non-coding	50	coding	765	0	1	5_prime_incomplete																								-	NA		S3h1G0000326	1	NO			h2SMnT0000204.1	h2SMnT0000204.1|partial(k) introns|100 qcov|100 ident|no cds match
S3h1G0000327	S3h1T0000327.1	h1SMcG0000145	hconf	chr1_h1	5118359	5123609	-	427	coding	427	coding	1471	1284	8	complete			CW-type Zinc Finger				G3DSA:2.30.30.140:NA;G3DSA:3.30.40.100:NA	PTHR15999:SF2:REGULATORY PROTEIN, PUTATIVE-RELATED;PTHR15999:UNCHARACTERIZED	PS51050:Zinc finger CW-type profile.;PS50812:PWWP domain profile.	SSF63748:Tudor/PWWP/MBT	PF00855:PWWP domain;PF07496:CW-type Zinc Finger			mobidb-lite:consensus disorder prediction;mobidb-lite:consensus disorder prediction		SM00293:PWWP_4		28KA8@1|root,2QSQZ@2759|Eukaryota,39UG6@33154|Opisthokonta,3BJKX@33208|Metazoa,3D1N5@33213|Bilateria,420NH@6656|Arthropoda,3SP4V@50557|Insecta	S	ZCWPW1			2QSQZ	ZCWPW1-like	NA		S3h1G0000327:ZCWPW1	2	YES	h2SMcT0000150.1;h2SMcT0000150.2	h2SMcT0000150.1|complete introns|100 qcov|100 ident|S3h1T0000327.1|perfect_match|1 ident|1 qcov|1 tcov;h2SMcT0000150.2|complete introns|100 qcov|100 ident|S3h1T0000327.2|perfect_match|1 ident|1 qcov|1 tcov
S3h1G0000328	S3h1T0000328.1	h1SMnG0000217	other	chr1_h1	5125900	5126201	-		non-coding	44	coding	302	0	1	5_prime_incomplete																								-	NA		S3h1G0000328	1	NO			h2SMnT0000206.1	h2SMnT0000206.1|partial(k) introns|100 qcov|100 ident|no cds match
S3h1G0000329	S3h1T0000329.1	h1SMcG0000146	hconf	chr1_h1	5149787	5151224	-	400	coding	400	coding	1329	1203	3	complete		Transcription factor IIIC subunit Tfc1/Sfc1	skeletal muscle cell differentiation	IPR040454	GO:0000127|GO:0006384		G3DSA:3.30.200.160:TFIIIC, subcomplex tauA, subunit Sfc1, barrel domain	PTHR13230:GENERAL TRANSCRIPTION FACTOR IIIC, POLYPEPTIDE 5;PTHR13230:SF5:GENERAL TRANSCRIPTION FACTOR 3C POLYPEPTIDE 5			PF17682:Tau95 Triple barrel domain;PF09734:RNA polymerase III transcription factor (TF)IIIC subunit HTH domain							KOG2473@1|root,KOG2473@2759|Eukaryota,38FWJ@33154|Opisthokonta,3BCJU@33208|Metazoa,3CRZV@33213|Bilateria	K	GTF3C5	ko:K15202	GO:0000127,GO:0005622,GO:0005623,GO:0005634,GO:0005654,GO:0006725,GO:0006807,GO:0007275,GO:0007519,GO:0010467,GO:0018130,GO:0019438,GO:0031981,GO:0034641,GO:0034645,GO:0034660,GO:0035914,GO:0042791,GO:0042797,GO:0044237,GO:0044249,GO:0044260,GO:0044271,GO:0044422,GO:0044424,GO:0044428,GO:0044446,GO:0044464,GO:0044798,GO:0046483,GO:0048731,GO:0060538,GO:0071704,GO:0097659,GO:0098781,GO:1901360,GO:…	KOG2473	GTF3C5-like	NA	,G,O,:,0,0,0,0,1,2,7,,,G,O,:,0,0,0,5,6,2,2,,,G,O,:,0,0,0,5,6,2,3,,,G,O,:,0,0,0,5,6,3,4,,,G,O,:,0,0,0,5,6,5,4,,,G,O,:,0,0,0,6,7,2,5,,,G,O,:,0,0,0,6,8,0,7,,,G,O,:,0,0,0,7,2,7,5,,,G,O,:,0,0,0,7,5,1,9,,,G,O,:,0,0,1,0,4,6,7,,,G,O,:,0,0,1,8,1,3,0,,,G,O,:,0,0,1,9,4,3,8,,,G,O,:,0,0,3,1,9,8,1,,,G,O,:,0,0,3,4,6,4,1,,,G,O,:,0,0,3,4,6,4,5,,,G,O,:,0,0,3,4,6,6,0,,,G,O,:,0,0,3,5,9,1,4,,,G,O,:,0,0,4,2,7,9,1,,,G,…	S3h1G0000329:GTF3C5	2	YES	h2SMcT0000151.1;h2SMcT0000151.2	h2SMcT0000151.1|complete introns|100 qcov|100 ident|S3h1T0000329.1|perfect_match|1 ident|1 qcov|1 tcov;h2SMcT0000151.2|complete introns|100 qcov|100 ident|S3h1T0000329.2|perfect_match|1 ident|1 qcov|1 tcov
S3h1G0000330	S3h1T0000330.1	h1SMnG0000218	other	chr1_h1	5151525	5155309	+		non-coding	117	coding	687	0	2	5_prime_incomplete																								-	m35		S3h1G0000330	1	YES			h2SMnT0000207.1	h2SMnT0000207.1|complete introns|100 qcov|100 ident|no cds match
S3h1G0000331	S3h1T0000331.1	h1SMnG0000219	hconf	chr1_h1	5168233	5168695	+		non-coding		non-coding	371	0	3	5_prime_incomplete																								-	m53		S3h1G0000331	3	YES			h2SMnT0000208.1;h2SMnT0000208.2;h2SMnT0000208.3	h2SMnT0000208.1|complete introns|100 qcov|100 ident|no cds match;h2SMnT0000208.2|complete introns|100 qcov|100 ident|no cds match;h2SMnT0000208.3|complete introns|100 qcov|100 ident|no cds match
S3h1G0000332	S3h1T0000332.1	h1SMnG0000220	other	chr1_h1	5174802	5175164	-		non-coding	53	coding	316	0	2	5_prime_incomplete																								-	NA		S3h1G0000332	4	YES			h2SMnT0000209.1;h2SMnT0000209.2;h2SMnT0000209.3;h2SMnT0000467.1	h2SMnT0000209.1|complete introns|100 qcov|100 ident|no cds match;h2SMnT0000209.2|complete introns|100 qcov|100 ident|no cds match;h2SMnT0000209.3|complete introns|100 qcov|100 ident|no cds match;h2SMnT0000467.1|partial(m) introns|98.6 qcov|95 ident|no cds match
S3h1G0000333	S3h1T0000333.1	h1SMnG0000221	hconf	chr1_h1	5194795	5195101	+		non-coding	76	coding	253	0	2	5_prime_incomplete																								-	NA		S3h1G0000333	1	YES			h2SMnT0000210.1	h2SMnT0000210.1|complete introns|100 qcov|100 ident|no cds match
S3h1G0000334	S3h1T0000334.1	h1SMnG0000222	hconf	chr1_h1	5210839	5211203	+		non-coding	100	coding	326	0	2	5_prime_incomplete																								-	NA		S3h1G0000334	1	YES			h2SMnT0018549.1	h2SMnT0018549.1|complete introns|100 qcov|100 ident|no cds match
S3h1G0000335	S3h1T0000335.1	liftover_dd_Smed_v6_PCFL__dd_Smed_v6_15132_0_1__chr1_h1-5237488-5237859		chr1_h1	5237489	5237859	+		non-coding	97	coding	317	0	2	5_prime_incomplete																											S3h1G0000335	1	YES			h2SMnT0000210.1	h2SMnT0000210.1|complete introns|100 qcov|100 ident|no cds match
S3h1G0000336	S3h1T0000336.1	h1SMcG0000147	other	chr1_h1	5262360	5275883	-	274	coding	274	coding	4640	825	2	5_prime_incomplete							G3DSA:3.40.395.10:Adenoviral Proteinase; Chain A		PS50600:Ubiquitin-like protease family profile.	SSF54001:Cysteine proteinases	PF02902:Ulp1 protease family, C-terminal catalytic domain													ORF2-like protein	s05		S3h1G0000336	1	NO			h2SMcT0000152.1	h2SMcT0000152.1|partial(e) introns|100 qcov|100 ident|no cds match
S3h1G0000337	S3h1T0000337.1	h1SMnG0000223	other	chr1_h1	5269190	5269446	+		non-coding	67	coding	203	0	2	5_prime_incomplete																								-	NA		S3h1G0000337	1	YES			h2SMnT0000211.1	h2SMnT0000211.1|complete introns|100 qcov|100 ident|no cds match
S3h1G0000338	S3h1T0000338.1	h1SMnG0000224	other	chr1_h1	5278130	5278385	+		non-coding		non-coding	202	0	2	5_prime_incomplete																								-	NA		S3h1G0000338	1	YES			h2SMnT0000212.1	h2SMnT0000212.1|complete introns|100 qcov|100 ident|no cds match
S3h1G0000339	S3h1T0000339.1	h1SMcG0000148	other	chr1_h1	5279324	5281793	-	123	coding	123	coding	2470	372	1	complete																								-	s16		S3h1G0000339	1	NO	h2SMcT0000153.1	h2SMcT0000153.1|partial(k) introns|100 qcov|100 ident|S3h1T0000339.1|perfect_match|1 ident|1 qcov|1 tcov
S3h1G0000340	S3h1T0000340.1	h1SMnG0000225	other	chr1_h1	5281030	5281229	+		non-coding		non-coding	147	0	2	5_prime_incomplete																								-	NA		S3h1G0000340
S3h1G0000341	S3h1T0000341.1	h1SMcG0000149	hconf	chr1_h1	5282694	5365493	+	602	coding	602	coding	1937	1809	10	complete			protein binding, bridging			NON_CYTOPLASMIC_DOMAIN;CYTOPLASMIC_DOMAIN;TRANSMEMBRANE	G3DSA:1.25.10.10:NA	PTHR21386:INSCUTEABLE		SSF48371:ARM repeat	PF19427:Protein inscuteable C-terminal							28JIZ@1|root,2QRY2@2759|Eukaryota,38CPY@33154|Opisthokonta,3BDMR@33208|Metazoa,3D1TQ@33213|Bilateria	S	INSC		GO:0000278,GO:0001655,GO:0005622,GO:0005623,GO:0005886,GO:0006403,GO:0007275,GO:0007399,GO:0007400,GO:0007405,GO:0007422,GO:0007423,GO:0007525,GO:0008092,GO:0008093,GO:0009786,GO:0014016,GO:0014017,GO:0019904,GO:0031647,GO:0032991,GO:0036445,GO:0040001,GO:0044424,GO:0044444,GO:0044448,GO:0044464,GO:0045167,GO:0045175,GO:0045176,GO:0045177,GO:0045179,GO:0048699,GO:0048863,GO:0048865,GO:0048867,GO:…	2QRY2	INSC-like	NA	GO:0000278,GO:0001655,GO:0005622,GO:0005623,GO:0005886,GO:0006403,GO:0007275,GO:0007399,GO:0007400,GO:0007405,GO:0007422,GO:0007423,GO:0007525,GO:0008092,GO:0008093,GO:0009786,GO:0014016,GO:0014017,GO:0019904,GO:0031647,GO:0032991,GO:0036445,GO:0040001,GO:0044424,GO:0044444,GO:0044448,GO:0044464,GO:0045167,GO:0045175,GO:0045176,GO:0045177,GO:0045179,GO:0048699,GO:0048863,GO:0048865,GO:0048867,GO:…	S3h1G0000341:INSC	1	YES	h2SMcT0000154.1	h2SMcT0000154.1|complete introns|100 qcov|100 ident|S3h1T0000341.1|perfect_match|1 ident|1 qcov|1 tcov
S3h1G0000342	S3h1T0000342.1	h1SMnG0000226	other	chr1_h1	5284568	5284861	+		non-coding		non-coding	245	0	2	5_prime_incomplete																								-	NA		S3h1G0000342	1	YES			h2SMnT0000213.1	h2SMnT0000213.1|complete introns|100 qcov|100 ident|no cds match
S3h1G0000343	S3h1T0000343.1	h1SMnG0000227	other	chr1_h1	5295504	5295913	-		non-coding		non-coding	410	0	1	5_prime_incomplete																								-	s14		S3h1G0000343	1	NO			h2SMnT0016608.1	h2SMnT0016608.1|partial(c) introns|100 qcov|99.7 ident|no cds match
S3h1G0000344	S3h1T0000344.1	h1SMcG0000150	hconf	chr1_h1	5369017	5382420	-	212	coding	212	coding	1210	639	5	complete		Small GTPase	GTPase activity	IPR001806	GO:0003924|GO:0005525		G3DSA:3.40.50.300:NA	PTHR47979:DRAB11-RELATED;PTHR47979:SF12:RAS-RELATED PROTEIN RAB-2A	PS51419:small GTPase Rab1 family profile.;PS51421:small GTPase Ras family profile.;PS51420:small GTPase Rho family profile.	SSF52540:P-loop containing nucleoside triphosphate hydrolases	PF00071:Ras family		cd01866:Rab2			SM00173:ras_sub_4;SM00174:rho_sub_3;SM00175:rab_sub_5;SM00176:ran_sub_2	PR00449:Transforming protein P21 ras signature;PR00449:Transforming protein P21 ras signature;PR00449:Transforming protein P21 ras signature;PR00449:Transforming protein P21 ras signature;PR00449:Transforming protein P21 ras signature	COG1100@1|root,KOG0098@2759|Eukaryota,38D6D@33154|Opisthokonta,3BB4T@33208|Metazoa,3CV5J@33213|Bilateria	U	RAB2A	ko:K07877	GO:0000139,GO:0003924,GO:0005515,GO:0005525,GO:0005622,GO:0005623,GO:0005737,GO:0005783,GO:0005789,GO:0005794,GO:0005829,GO:0006464,GO:0006807,GO:0006886,GO:0006888,GO:0007030,GO:0007154,GO:0007265,GO:0010256,GO:0012505,GO:0015833,GO:0019003,GO:0023052,GO:0030424,GO:0031594,GO:0031982,GO:0032482,GO:0032550,GO:0033267,GO:0034613,GO:0036477,GO:0042175,GO:0043025,GO:0043679,GO:0043687,GO:0044237,GO:…	KOG0098	RAB2A-like	NA	,G,O,:,0,0,0,0,1,3,9,,,G,O,:,0,0,0,3,9,2,4,,,G,O,:,0,0,0,5,5,1,5,,,G,O,:,0,0,0,5,5,2,5,,,G,O,:,0,0,0,5,6,2,2,,,G,O,:,0,0,0,5,6,2,3,,,G,O,:,0,0,0,5,7,3,7,,,G,O,:,0,0,0,5,7,8,3,,,G,O,:,0,0,0,5,7,8,9,,,G,O,:,0,0,0,5,7,9,4,,,G,O,:,0,0,0,5,8,2,9,,,G,O,:,0,0,0,6,4,6,4,,,G,O,:,0,0,0,6,8,0,7,,,G,O,:,0,0,0,6,8,8,6,,,G,O,:,0,0,0,6,8,8,8,,,G,O,:,0,0,0,7,0,3,0,,,G,O,:,0,0,0,7,1,5,4,,,G,O,:,0,0,0,7,2,6,5,,,G,…	S3h1G0000344:RAB2A	2	YES	h2SMcT0000155.1	h2SMcT0000155.1|complete introns|100 qcov|100 ident|S3h1T0000344.1|perfect_match|1 ident|1 qcov|1 tcov	h2SMnT0000214.1	h2SMnT0000214.1|complete introns|100 qcov|100 ident|no cds match
S3h1G0000345	S3h1T0000345.1	h1SMcG0000151	hconf	chr1_h1	5392736	5413130	+	973	coding	973	coding	3177	2922	11	complete			positive regulation of epithelial to mesenchymal transition				G3DSA:3.40.33.10:CAP;G3DSA:3.40.33.10:CAP	PTHR10334:SF386:GOLGI-ASSOCIATED PLANT PATHOGENESIS-RELATED PROTEIN 1;PTHR10334:CYSTEINE-RICH SECRETORY PROTEIN-RELATED;PTHR10334:CYSTEINE-RICH SECRETORY PROTEIN-RELATED;PTHR10334:SF386:GOLGI-ASSOCIATED PLANT PATHOGENESIS-RELATED PROTEIN 1		SSF55797:PR-1-like;SSF55797:PR-1-like	PF00188:Cysteine-rich secretory protein family;PF00188:Cysteine-rich secretory protein family		cd05382:CAP_GAPR1-like	mobidb-lite:consensus disorder prediction		SM00198:SCP_3;SM00198:SCP_3		COG2340@1|root,KOG3017@2759|Eukaryota,3A626@33154|Opisthokonta,3BGGC@33208|Metazoa,3CWAY@33213|Bilateria,483B9@7711|Chordata	S	glipr2	ko:K19867		KOG3017	glipr2-like	s02		S3h1G0000345:glipr2	1	YES	h2SMcT0000156.1	h2SMcT0000156.1|complete introns|100 qcov|100 ident|S3h1T0000345.1|perfect_match|1 ident|1 qcov|1 tcov
S3h1G0000346	S3h1T0000346.1	h1SMnG0000229	other	chr1_h1	5414549	5415049	-		non-coding	46	coding	501	0	1	5_prime_incomplete																								-	NA		S3h1G0000346	1	NO			h2SMnT0000215.1	h2SMnT0000215.1|partial(k) introns|100 qcov|100 ident|no cds match
S3h1G0000347	S3h1T0000347.1	h1SMnG0000230	other	chr1_h1	5415766	5416521	-		non-coding		non-coding	756	0	1	5_prime_incomplete																								-	NA		S3h1G0000347	1	NO			h2SMnT0000216.1	h2SMnT0000216.1|partial(k) introns|100 qcov|100 ident|no cds match
S3h1G0000348	S3h1T0000348.1	h1SMcG0000152	hconf	chr1_h1	5416982	5453703	+	663	coding	663	coding	2131	1992	13	complete			positive regulation of epithelial to mesenchymal transition				G3DSA:3.40.33.10:CAP;G3DSA:3.40.33.10:CAP	PTHR10334:CYSTEINE-RICH SECRETORY PROTEIN-RELATED;PTHR10334:SF460:NA;PTHR10334:CYSTEINE-RICH SECRETORY PROTEIN-RELATED;PTHR10334:SF460:NA		SSF55797:PR-1-like;SSF55797:PR-1-like	PF00188:Cysteine-rich secretory protein family;PF00188:Cysteine-rich secretory protein family		cd05382:CAP_GAPR1-like			SM00198:SCP_3		COG2340@1|root,KOG3017@2759|Eukaryota,3A626@33154|Opisthokonta,3BGGC@33208|Metazoa	S				KOG3017	GLIPR2-like	NA		S3h1G0000348	3	YES	h2SMcT0000157.1;h2SMcT0000157.2;h2SMcT0000157.3	h2SMcT0000157.1|complete introns|100 qcov|100 ident|S3h1T0000348.1|perfect_match|1 ident|1 qcov|1 tcov;h2SMcT0000157.2|complete introns|100 qcov|100 ident|S3h1T0000348.1|perfect_match|1 ident|1 qcov|1 tcov;h2SMcT0000157.3|complete introns|100 qcov|100 ident|S3h1T0000348.3|perfect_match|1 ident|1 qcov|1 tcov
S3h1G0000349	S3h1T0000349.1	h1SMnG0000231	other	chr1_h1	5417232	5417747	+		non-coding		non-coding	516	0	1	5_prime_incomplete																								-	NA		S3h1G0000349	1	NO			h2SMnT0000217.1	h2SMnT0000217.1|partial(k) introns|100 qcov|100 ident|no cds match
S3h1G0000350	S3h1T0000350.1	h1SMnG0000232	hconf	chr1_h1	5453741	5454329	-		non-coding	100	coding	498	0	3	5_prime_incomplete																								-	m01		S3h1G0000350	4	YES			h2SMnT0000218.1;h2SMnT0000218.2;h2SMnT0000218.3;h2SMnT0000218.4	h2SMnT0000218.1|complete introns|100 qcov|100 ident|no cds match;h2SMnT0000218.2|complete introns|100 qcov|100 ident|no cds match;h2SMnT0000218.3|complete introns|100 qcov|100 ident|no cds match;h2SMnT0000218.4|complete introns|100 qcov|100 ident|no cds match
S3h1G0000351	S3h1T0000351.1	h1SMnG0000233	hconf	chr1_h1	5497795	5498436	+		non-coding	96	coding	593	0	2	5_prime_incomplete																								-	NA		S3h1G0000351	1	YES			h2SMnT0000219.1	h2SMnT0000219.1|complete introns|100 qcov|100 ident|no cds match
S3h1G0000352	S3h1T0000352.1	h1SMcG0000153	hconf	chr1_h1	5502703	5521299	-	341	coding	341	coding	1153	1026	9	complete	KT163698.1:slc35c-4		UDP-glucose transmembrane transport			TRANSMEMBRANE;TRANSMEMBRANE;TRANSMEMBRANE;TRANSMEMBRANE;NON_CYTOPLASMIC_DOMAIN;CYTOPLASMIC_DOMAIN;CYTOPLASMIC_DOMAIN;TRANSMEMBRANE;NON_CYTOPLASMIC_DOMAIN;NON_CYTOPLASMIC_DOMAIN;CYTOPLASMIC_DOMAIN;CYTOPLASMIC_DOMAIN;CYTOPLASMIC_DOMAIN;TRANSMEMBRANE;NON_CYTOPLASMIC_DOMAIN;TRANSMEMBRANE;TRANSMEMBRANE;CYTOPLASMIC_DOMAIN;NON_CYTOPLASMIC_DOMAIN;TRANSMEMBRANE;TRANSMEMBRANE		PTHR11132:SOLUTE CARRIER FAMILY 35;PTHR11132:SF238:SOLUTE CARRIER FAMILY 35 MEMBER C2			PF03151:Triose-phosphate Transporter family							COG0697@1|root,KOG1443@2759|Eukaryota,38I2W@33154|Opisthokonta,3BEMK@33208|Metazoa,3CTW9@33213|Bilateria	EG	SLC35C2	ko:K15280	GO:0000138,GO:0005622,GO:0005623,GO:0005634,GO:0005654,GO:0005737,GO:0005793,GO:0005794,GO:0005795,GO:0005801,GO:0006464,GO:0006807,GO:0009101,GO:0010629,GO:0012505,GO:0015786,GO:0031981,GO:0034645,GO:0036066,GO:0044237,GO:0044249,GO:0044260,GO:0044267,GO:0044422,GO:0044424,GO:0044428,GO:0044431,GO:0044444,GO:0044446,GO:0044464,GO:0045747,GO:0071702,GO:0071704,GO:0098656,GO:1901564,GO:1901566,GO:…	KOG1443	slc35c-4 (slc35c-4)	NA	GO:0000138,GO:0005622,GO:0005623,GO:0005634,GO:0005654,GO:0005737,GO:0005793,GO:0005794,GO:0005795,GO:0005801,GO:0006464,GO:0006807,GO:0009101,GO:0010629,GO:0012505,GO:0015786,GO:0031981,GO:0034645,GO:0036066,GO:0044237,GO:0044249,GO:0044260,GO:0044267,GO:0044422,GO:0044424,GO:0044428,GO:0044431,GO:0044444,GO:0044446,GO:0044464,GO:0045747,GO:0071702,GO:0071704,GO:0098656,GO:1901564,GO:1901566,GO:…	S3h1G0000352:slc35c-4	1	YES	h2SMcT0000158.1	h2SMcT0000158.1|complete introns|100 qcov|100 ident|S3h1T0000352.1|perfect_match|1 ident|1 qcov|1 tcov
S3h1G0000353	S3h1T0000353.1	h1SMcG0000154	hconf	chr1_h1	5538435	5539227	+	133	coding	133	coding	793	402	1	complete			endonucleolytic cleavage involved in rRNA processing								PF04031:Las1-like							KOG2425@1|root,KOG2425@2759|Eukaryota,38EJV@33154|Opisthokonta,3BG2M@33208|Metazoa,3CWV5@33213|Bilateria	S	LAS1L	ko:K16912	GO:0000460,GO:0000469,GO:0000470,GO:0000478,GO:0005622,GO:0005623,GO:0005634,GO:0005654,GO:0006325,GO:0006725,GO:0006807,GO:0010467,GO:0030687,GO:0031981,GO:0034470,GO:0034641,GO:0034660,GO:0042254,GO:0042273,GO:0044237,GO:0044422,GO:0044424,GO:0044428,GO:0044446,GO:0044451,GO:0044464,GO:0046483,GO:0051276,GO:0071339,GO:0071704,GO:0090305,GO:0090501,GO:0090502,GO:1901360	KOG2425	LAS1L-like	m01	GO:0000460,GO:0000469,GO:0000470,GO:0000478,GO:0005622,GO:0005623,GO:0005634,GO:0005654,GO:0006325,GO:0006725,GO:0006807,GO:0010467,GO:0030687,GO:0031981,GO:0034470,GO:0034641,GO:0034660,GO:0042254,GO:0042273,GO:0044237,GO:0044422,GO:0044424,GO:0044428,GO:0044446,GO:0044451,GO:0044464,GO:0046483,GO:0051276,GO:0071339,GO:0071704,GO:0090305,GO:0090501,GO:0090502,GO:1901360	S3h1G0000353:LAS1L	1	NO	h2SMcT0000160.1	h2SMcT0000160.1|partial(k) introns|100 qcov|100 ident|S3h1T0000353.1|perfect_match|1 ident|1 qcov|1 tcov
S3h1G0000354	S3h1T0000354.1	h1SMcG0000155	hconf	chr1_h1	5566624	5601736	+	1438	coding	1438	coding	4508	4317	22	complete			protein KIAA0195 homolog			CYTOPLASMIC_DOMAIN;TRANSMEMBRANE;TRANSMEMBRANE;TRANSMEMBRANE;CYTOPLASMIC_DOMAIN;NON_CYTOPLASMIC_DOMAIN;CYTOPLASMIC_DOMAIN;NON_CYTOPLASMIC_DOMAIN;NON_CYTOPLASMIC_DOMAIN;CYTOPLASMIC_DOMAIN;TRANSMEMBRANE;TRANSMEMBRANE;TRANSMEMBRANE;TRANSMEMBRANE;TRANSMEMBRANE;TRANSMEMBRANE;TRANSMEMBRANE;NON_CYTOPLASMIC_DOMAIN;CYTOPLASMIC_DOMAIN;CYTOPLASMIC_DOMAIN;NON_CYTOPLASMIC_DOMAIN	G3DSA:2.70.150.10:NA;G3DSA:1.20.1110.10:NA;G3DSA:3.40.50.1000:NA	PTHR13219:UNCHARACTERIZED		SSF81665:Calcium ATPase, transmembrane domain M;SSF81653:Calcium ATPase, transduction domain A								KOG4383@1|root,KOG4383@2759|Eukaryota,38C04@33154|Opisthokonta,3BB94@33208|Metazoa,3CYTU@33213|Bilateria,488FG@7711|Chordata,48XI1@7742|Vertebrata,3JA0J@40674|Mammalia,35GWB@314146|Euarchontoglires,4PZ5F@9989|Rodentia	S	KIAA0195	ko:K00591		KOG4383	KIAA0195-like	NA		S3h1G0000354:KIAA0195	1	YES	h2SMcT0000161.1	h2SMcT0000161.1|complete introns|100 qcov|100 ident|S3h1T0000354.1|perfect_match|1 ident|1 qcov|1 tcov
S3h1G0000355	S3h1T0000355.1	h1SMnG0000234	other	chr1_h1	5570604	5572296	-		non-coding	107	coding	1643	0	2	5_prime_incomplete																								-	NA		S3h1G0000355	1	YES			h2SMnT0000221.1	h2SMnT0000221.1|complete introns|100 qcov|100 ident|no cds match
S3h1G0000356	S3h1T0000356.1	h1SMcG0000156	hconf	chr1_h1	5608722	5651183	+	666	coding	666	coding	2395	2001	4	complete			TIR domain				G3DSA:3.40.50.10140:NA;G3DSA:1.10.150.50:NA;G3DSA:1.25.10.10:NA	PTHR46270:ARMADILLO-TYPE FOLD-RELATED;PTHR46270:SF2:ARMADILLO-TYPE FOLD		SSF52200:Toll/Interleukin receptor TIR domain;SSF48371:ARM repeat	PF13676:TIR domain							2CNI3@1|root,2QWGM@2759|Eukaryota,39W6Y@33154|Opisthokonta,3BIPB@33208|Metazoa,3CSUB@33213|Bilateria	S		ko:K13163		2QWGM	-	NA		S3h1G0000356	8	YES	h2SMcT0000162.1;h2SMcT0000162.2;h2SMcT0000162.3;h2SMcT0000162.4;h2SMcT0000162.5;h2SMcT0000162.6;h2SMcT0000162.7;h2SMcT0000162.8	h2SMcT0000162.1|complete introns|100 qcov|100 ident|S3h1T0000356.5|perfect_match|1 ident|1 qcov|1 tcov;h2SMcT0000162.2|complete introns|100 qcov|100 ident|S3h1T0000356.5|perfect_match|1 ident|1 qcov|1 tcov;h2SMcT0000162.3|complete introns|100 qcov|100 ident|S3h1T0000356.5|perfect_match|1 ident|1 qcov|1 tcov;h2SMcT0000162.4|complete introns|100 qcov|100 ident|S3h1T0000356.8|perfect_match|1 ident|1…
S3h1G0000357	S3h1T0000357.1	h1SMnG0000235	other	chr1_h1	5626566	5626910	+		non-coding		non-coding	292	0	2	5_prime_incomplete																								-	m20		S3h1G0000357	1	YES			h2SMnT0000222.1	h2SMnT0000222.1|complete introns|100 qcov|100 ident|no cds match
S3h1G0000358	S3h1T0000358.1	h1SMnG0000236	other	chr1_h1	5663059	5663315	-		non-coding		non-coding	257	0	1	5_prime_incomplete																								-	NA		S3h1G0000358	1	NO			h2SMnT0000223.1	h2SMnT0000223.1|partial(c) introns|100 qcov|100 ident|no cds match
S3h1G0000359	S3h1T0000359.1	h1SMnG0000237	other	chr1_h1	5665051	5665417	+		non-coding		non-coding	367	0	1	5_prime_incomplete																								-	NA		S3h1G0000359	1	NO			h2SMnT0000224.1	h2SMnT0000224.1|partial(k) introns|100 qcov|100 ident|no cds match
S3h1G0000360	S3h1T0000360.1	h1SMnG0000238	other	chr1_h1	5667018	5667286	+		non-coding		non-coding	269	0	1	5_prime_incomplete																								-	NA		S3h1G0000360	1	NO			h2SMnT0000225.1	h2SMnT0000225.1|partial(k) introns|100 qcov|100 ident|no cds match
S3h1G0000361	S3h1T0000361.1	h1SMnG0000239	other	chr1_h1	5671303	5671676	+		non-coding	41	coding	374	0	1	5_prime_incomplete																								-	NA		S3h1G0000361	1	NO			h2SMnT0000226.1	h2SMnT0000226.1|partial(k) introns|100 qcov|100 ident|no cds match
S3h1G0000362	S3h1T0000362.1	h1SMnG0000240	other	chr1_h1	5678762	5678985	-		non-coding		non-coding	224	0	1	5_prime_incomplete																								-	NA		S3h1G0000362	1	NO			h2SMnT0000227.1	h2SMnT0000227.1|partial(k) introns|100 qcov|100 ident|no cds match
S3h1G0000363	S3h1T0000363.1	h1SMnG0000241	other	chr1_h1	5679709	5680535	-		non-coding		non-coding	827	0	1	5_prime_incomplete																								-	NA		S3h1G0000363	1	NO			h2SMnT0000228.1	h2SMnT0000228.1|partial(k) introns|100 qcov|100 ident|no cds match
S3h1G0000364	S3h1T0000364.1	h1SMcG0000157	hconf	chr1_h1	5688434	5689154	+	206	coding	206	coding	721	618	1	3_prime_incomplete																								-	NA		S3h1G0000364
S3h1G0000365	S3h1T0000365.1	h1SMnG0000242	other	chr1_h1	5690492	5691087	+		non-coding	48	coding	596	0	1	5_prime_incomplete																								-	NA		S3h1G0000365	1	NO			h2SMnT0000229.1	h2SMnT0000229.1|partial(k) introns|100 qcov|100 ident|no cds match
S3h1G0000366	S3h1T0000366.1	h1SMnG0000243	other	chr1_h1	5693005	5693365	-		non-coding		non-coding	361	0	1	5_prime_incomplete																								-	NA		S3h1G0000366	1	NO			h2SMnT0000230.1	h2SMnT0000230.1|partial(k) introns|100 qcov|100 ident|no cds match
S3h1G0000367	S3h1T0000367.1	h1SMnG0000244	other	chr1_h1	5732484	5732644	-		non-coding		non-coding	161	0	1	5_prime_incomplete																								-	NA		S3h1G0000367	1	NO			h2SMnT0000232.1	h2SMnT0000232.1|partial(k) introns|100 qcov|100 ident|no cds match
S3h1G0000368	S3h1T0000368.1	h1SMnG0000245	other	chr1_h1	5736697	5737133	-		non-coding		non-coding	437	0	1	5_prime_incomplete																								-	NA		S3h1G0000368
S3h1G0000369	S3h1T0000369.1	h1SMcG0000158	other	chr1_h1	5742259	5744195	-	52	coding	52	coding	1937	159	1	complete														mobidb-lite:consensus disorder prediction;mobidb-lite:consensus disorder prediction										-	NA		S3h1G0000369	1	NO	h2SMcT0000163.1	h2SMcT0000163.1|partial(k) introns|100 qcov|100 ident|S3h1T0000369.1|perfect_match|1 ident|1 qcov|1 tcov
S3h1G0000370	S3h1T0000370.1	h1SMnG0000246	other	chr1_h1	5763784	5764153	+		non-coding	65	coding	370	0	1	5_prime_incomplete																								-	NA		S3h1G0000370
S3h1G0000371	S3h1T0000371.3	h1SMnG0000247	hconf	chr1_h1	5783446	5792635	-	411	coding	411	coding	3029	1236	9	complete	KT163585.1:slc17a-12	Major facilitator superfamily	Major Facilitator Superfamily	IPR011701	GO:0022857|GO:0055085	SIGNAL_PEPTIDE_C_REGION;NON_CYTOPLASMIC_DOMAIN;TRANSMEMBRANE;TRANSMEMBRANE;CYTOPLASMIC_DOMAIN;TRANSMEMBRANE;NON_CYTOPLASMIC_DOMAIN;SIGNAL_PEPTIDE_N_REGION;SIGNAL_PEPTIDE;CYTOPLASMIC_DOMAIN;NON_CYTOPLASMIC_DOMAIN;TRANSMEMBRANE;CYTOPLASMIC_DOMAIN;TRANSMEMBRANE;NON_CYTOPLASMIC_DOMAIN;NON_CYTOPLASMIC_DOMAIN;TRANSMEMBRANE;SIGNAL_PEPTIDE_H_REGION;TRANSMEMBRANE;CYTOPLASMIC_DOMAIN;NON_CYTOPLASMIC_DOMAIN;…	G3DSA:1.20.1250.20:MFS general substrate transporter like domains;G3DSA:1.20.1250.20:MFS general substrate transporter like domains	PTHR11662:SF40:INORGANIC PHOSPHATE COTRANSPORTER-LIKE PROTEIN-RELATED;PTHR11662:SOLUTE CARRIER FAMILY 17	PS50850:Major facilitator superfamily (MFS) profile.	SSF103473:MFS general substrate transporter	PF07690:Major Facilitator Superfamily		cd17380:MFS_SLC17A9_like					KOG2532@1|root,KOG2532@2759|Eukaryota,39VHY@33154|Opisthokonta,3BEVY@33208|Metazoa,3D0JU@33213|Bilateria	G				KOG2532	-	s11	GO:0022857|GO:0055085	S3h1G0000371:slc17a-12	4	YES	h2SMcT0000166.1;h2SMcT0000166.2	h2SMcT0000166.1|complete introns|100 qcov|100 ident|S3h1T0000371.3|perfect_match|1 ident|1 qcov|1 tcov;h2SMcT0000166.2|complete introns|100 qcov|100 ident|S3h1T0000371.3|perfect_match|1 ident|1 qcov|1 tcov	h2SMnT0000233.1;h2SMnT0000233.2	h2SMnT0000233.1|partial(k) introns|100 qcov|100 ident|no cds match;h2SMnT0000233.2|complete introns|100 qcov|100 ident|no cds match
S3h1G0000372	S3h1T0000372.2	h1SMcG0000160	hconf	chr1_h1	5795387	5910819	-	315	coding	315	coding	1177	948	6	complete			synapse organization			SIGNAL_PEPTIDE_N_REGION;NON_CYTOPLASMIC_DOMAIN;SIGNAL_PEPTIDE_C_REGION;SIGNAL_PEPTIDE;SIGNAL_PEPTIDE_H_REGION	G3DSA:2.60.40.10:Immunoglobulins;G3DSA:2.60.40.10:Immunoglobulins	PTHR23279:DEFECTIVE PROBOSCIS EXTENSION RESPONSE DPR -RELATED	PS50835:Ig-like domain profile.;PS50835:Ig-like domain profile.	SSF48726:Immunoglobulin;SSF48726:Immunoglobulin	PF00047:Immunoglobulin domain		cd00096:Ig			SM00409:IG_3c;SM00409:IG_3c		KOG3510@1|root,KOG3510@2759|Eukaryota,39RG2@33154|Opisthokonta	T			GO:0002115,GO:0005623,GO:0005886,GO:0005887,GO:0016021,GO:0031224,GO:0031226,GO:0035199,GO:0042221,GO:0044425,GO:0044459,GO:0044464,GO:0050808,GO:0050914,GO:0070838,GO:0071944,GO:0072511	KOG3510	-	NA	GO:0002115,GO:0005623,GO:0005886,GO:0005887,GO:0016021,GO:0031224,GO:0031226,GO:0035199,GO:0042221,GO:0044425,GO:0044459,GO:0044464,GO:0050808,GO:0050914,GO:0070838,GO:0071944,GO:0072511	S3h1G0000372	3	YES	h2SMcT0000167.1;h2SMcT0000167.2;h2SMcT0000167.3	h2SMcT0000167.1|complete introns|100 qcov|100 ident|S3h1T0000372.1|perfect_match|1 ident|1 qcov|1 tcov;h2SMcT0000167.2|complete introns|100 qcov|100 ident|S3h1T0000372.2|perfect_match|1 ident|1 qcov|1 tcov;h2SMcT0000167.3|complete introns|100 qcov|100 ident|S3h1T0000372.3|perfect_match|1 ident|1 qcov|1 tcov
S3h1G0000373	S3h1T0000373.1	h1SMnG0000248	other	chr1_h1	5815723	5816590	+		non-coding	40	coding	448	0	2	5_prime_incomplete																								-	NA		S3h1G0000373	1	NO			h2SMnT0000234.1	h2SMnT0000234.1|partial(j) introns|100 qcov|97 ident|no cds match
S3h1G0000374	S3h1T0000374.1	h1SMnG0000249	other	chr1_h1	5912923	5913347	-		non-coding	42	coding	425	0	1	5_prime_incomplete																								-	NA		S3h1G0000374	1	NO			h2SMnT0000235.1	h2SMnT0000235.1|partial(k) introns|100 qcov|100 ident|no cds match
S3h1G0000375	S3h1T0000375.1	h1SMnG0000250	other	chr1_h1	5914494	5914838	-		non-coding	44	coding	345	0	1	5_prime_incomplete																								-	NA		S3h1G0000375	1	NO			h2SMnT0000236.1	h2SMnT0000236.1|partial(k) introns|100 qcov|100 ident|no cds match
S3h1G0000376	S3h1T0000376.1	h1SMnG0000251	other	chr1_h1	5924201	5924366	-		non-coding		non-coding	166	0	1	5_prime_incomplete																								-	NA		S3h1G0000376	1	NO			h2SMnT0000237.1	h2SMnT0000237.1|partial(k) introns|100 qcov|100 ident|no cds match
S3h1G0000377	S3h1T0000377.1	h1SMnG0000252	hconf	chr1_h1	5926699	5928043	+		non-coding	113	coding	1215	0	2	5_prime_incomplete																								-	s03		S3h1G0000377	1	YES			h2SMnT0000238.1	h2SMnT0000238.1|complete introns|100 qcov|100 ident|no cds match
S3h1G0000378	S3h1T0000378.1	h1SMcG0000161	hconf	chr1_h1	5976443	5977280	-	211	coding	211	coding	838	636	1	complete			Calponin family repeat															COG5199@1|root,KOG2046@2759|Eukaryota,3ANFE@33154|Opisthokonta,3C1FH@33208|Metazoa,3DHJT@33213|Bilateria	Z		ko:K20526		KOG2046	-	NA		S3h1G0000378	1	NO	h2SMcT0000168.1	h2SMcT0000168.1|partial(k) introns|100 qcov|100 ident|S3h1T0000378.1|perfect_match|1 ident|1 qcov|1 tcov
S3h1G0000379	S3h1T0000379.1	h1SMnG0000253	other	chr1_h1	5980069	5980784	-		non-coding	51	coding	716	0	1	5_prime_incomplete																								-	NA		S3h1G0000379	1	NO			h2SMnT0000240.1	h2SMnT0000240.1|partial(k) introns|100 qcov|100 ident|no cds match
S3h1G0000380	S3h1T0000380.1	h1SMcG0000162	hconf	chr1_h1	5995210	5999373	-	186	coding	186	coding	650	558	4	3_prime_incomplete			ribosomal protein L49				G3DSA:3.30.780.10:NA	PTHR13477:MITOCHONDRIAL 39S RIBOSOMAL PROTEIN L49			PF05046:Mitochondrial large subunit ribosomal protein (Img2)							KOG4034@1|root,KOG4034@2759|Eukaryota,3A1NM@33154|Opisthokonta,3BQKA@33208|Metazoa,3D7JF@33213|Bilateria	J	MRPL49	ko:K17430	GO:0003735,GO:0005622,GO:0005623,GO:0005737,GO:0005739,GO:0005740,GO:0005743,GO:0005759,GO:0005761,GO:0005762,GO:0006807,GO:0031975,GO:0032543,GO:0034641,GO:0034645,GO:0043043,GO:0043604,GO:0043624,GO:0044237,GO:0044249,GO:0044260,GO:0044267,GO:0044271,GO:0044422,GO:0044424,GO:0044429,GO:0044444,GO:0044446,GO:0044464,GO:0070125,GO:0070126,GO:0071704,GO:0140053,GO:1901564,GO:1901566,GO:1901576	KOG4034	MRPL49-like	NA	GO:0003735,GO:0005622,GO:0005623,GO:0005737,GO:0005739,GO:0005740,GO:0005743,GO:0005759,GO:0005761,GO:0005762,GO:0006807,GO:0031975,GO:0032543,GO:0034641,GO:0034645,GO:0043043,GO:0043604,GO:0043624,GO:0044237,GO:0044249,GO:0044260,GO:0044267,GO:0044271,GO:0044422,GO:0044424,GO:0044429,GO:0044444,GO:0044446,GO:0044464,GO:0070125,GO:0070126,GO:0071704,GO:0140053,GO:1901564,GO:1901566,GO:1901576	S3h1G0000380:MRPL49	1	YES	h2SMcT0000169.1	h2SMcT0000169.1|complete introns|100 qcov|100 ident|S3h1T0000380.1|perfect_match|1 ident|1 qcov|1 tcov
S3h1G0000381	S3h1T0000381.1	h1SMnG0000254	hconf	chr1_h1	6009090	6010498	-		non-coding		non-coding	1409	0	1	5_prime_incomplete																								-	m01		S3h1G0000381	1	NO			h2SMnT0000241.1	h2SMnT0000241.1|partial(k) introns|100 qcov|100 ident|no cds match
S3h1G0000382	S3h1T0000382.1	h1SMnG0000255	other	chr1_h1	6011456	6012261	-		non-coding		non-coding	806	0	1	5_prime_incomplete																								-	s08		S3h1G0000382	1	NO			h2SMnT0000242.1	h2SMnT0000242.1|partial(k) introns|100 qcov|100 ident|no cds match
S3h1G0000383	S3h1T0000383.1	h1SMnG0000256	other	chr1_h1	6012281	6012493	-		non-coding		non-coding	213	0	1	5_prime_incomplete																								-	m02		S3h1G0000383	1	NO			h2SMnT0000243.1	h2SMnT0000243.1|partial(k) introns|100 qcov|100 ident|no cds match
S3h1G0000384	S3h1T0000384.1	h1SMnG0000257	other	chr1_h1	6015082	6015583	-		non-coding	43	coding	502	0	1	5_prime_incomplete																								-	NA		S3h1G0000384	1	NO			h2SMnT0000244.1	h2SMnT0000244.1|partial(c) introns|100 qcov|100 ident|no cds match
S3h1G0000385	S3h1T0000385.1	h1SMnG0000258	other	chr1_h1	6016869	6017269	-		non-coding		non-coding	401	0	1	5_prime_incomplete																								-	s20		S3h1G0000385	1	NO			h2SMnT0000245.1	h2SMnT0000245.1|partial(k) introns|100 qcov|100 ident|no cds match
S3h1G0000386	S3h1T0000386.1	h1SMnG0000259	other	chr1_h1	6017513	6018254	-		non-coding		non-coding	742	0	1	5_prime_incomplete																								-	m37		S3h1G0000386	1	NO			h2SMnT0000246.1	h2SMnT0000246.1|partial(k) introns|100 qcov|100 ident|no cds match
S3h1G0000387	S3h1T0000387.1	h1SMnG0000260	other	chr1_h1	6021611	6022611	-		non-coding	72	coding	955	0	2	5_prime_incomplete																								-	m02		S3h1G0000387	1	YES			h2SMnT0000247.1	h2SMnT0000247.1|complete introns|100 qcov|100 ident|no cds match
S3h1G0000388	S3h1T0000388.2	h1SMcG0000163	hconf	chr1_h1	6029738	6042000	-	280	coding	280	coding	1059	843	8	complete			Ring finger				G3DSA:3.30.40.10:Zinc/RING finger domain, C3HC4 (zinc finger)	PTHR46603:ABSCISSION/NOCUT CHECKPOINT REGULATOR;PTHR46603:ABSCISSION/NOCUT CHECKPOINT REGULATOR;PTHR46603:ABSCISSION/NOCUT CHECKPOINT REGULATOR	PS50178:Zinc finger FYVE/FYVE-related type profile.	SSF57845:B-box zinc-binding domain;SSF57903:FYVE/PHD zinc finger	PF01363:FYVE zinc finger			mobidb-lite:consensus disorder prediction				KOG1818@1|root,KOG1818@2759|Eukaryota,38G71@33154|Opisthokonta,3BF4N@33208|Metazoa,3CXXH@33213|Bilateria,41ZQ8@6656|Arthropoda,3SP18@50557|Insecta,449HU@7088|Lepidoptera	O	ZFYVE19		GO:0000278,GO:0005622,GO:0005623,GO:0005813,GO:0005886,GO:0007275,GO:0009838,GO:0015630,GO:0030496,GO:0032153,GO:0032154,GO:0032155,GO:0032266,GO:0032466,GO:0043168,GO:0044422,GO:0044424,GO:0044425,GO:0044430,GO:0044446,GO:0044459,GO:0044464,GO:0044878,GO:0071944	KOG1818	ZFYVE19-like	NA	GO:0000278,GO:0005622,GO:0005623,GO:0005813,GO:0005886,GO:0007275,GO:0009838,GO:0015630,GO:0030496,GO:0032153,GO:0032154,GO:0032155,GO:0032266,GO:0032466,GO:0043168,GO:0044422,GO:0044424,GO:0044425,GO:0044430,GO:0044446,GO:0044459,GO:0044464,GO:0044878,GO:0071944	S3h1G0000388:ZFYVE19	2	YES	h2SMcT0000170.1;h2SMcT0000170.2	h2SMcT0000170.1|complete introns|100 qcov|100 ident|S3h1T0000388.1|perfect_match|1 ident|1 qcov|1 tcov;h2SMcT0000170.2|complete introns|100 qcov|100 ident|S3h1T0000388.2|perfect_match|1 ident|1 qcov|1 tcov
S3h1G0000389	S3h1T0000389.1	h1SMnG0000261	other	chr1_h1	6053478	6054026	-		non-coding		non-coding	549	0	1	5_prime_incomplete																								-	NA		S3h1G0000389	1	NO			h2SMnT0000248.1	h2SMnT0000248.1|partial(o) introns|100 qcov|100 ident|no cds match
S3h1G0000390	S3h1T0000390.1	h1SMnG0000262	other	chr1_h1	6060902	6061571	-		non-coding	70	coding	670	0	1	5_prime_incomplete																								-	NA		S3h1G0000390
S3h1G0000391	S3h1T0000391.1	h1SMnG0000263	other	chr1_h1	6070072	6070747	+		non-coding		non-coding	309	0	3	5_prime_incomplete																								-	NA		S3h1G0000391	1	YES			h2SMnT0000249.1	h2SMnT0000249.1|complete introns|100 qcov|100 ident|no cds match
S3h1G0000392	S3h1T0000392.1	h1SMnG0000264	other	chr1_h1	6071820	6072091	+		non-coding		non-coding	272	0	1	5_prime_incomplete																								-	m21		S3h1G0000392	1	NO			h2SMnT0000250.1	h2SMnT0000250.1|partial(k) introns|100 qcov|100 ident|no cds match
S3h1G0000393	S3h1T0000393.2	h1SMcG0000164	hconf	chr1_h1	6074176	6075779	-	360	coding	360	coding	1196	1083	10	complete		Tetratricopeptide-like helical domain superfamily	negative regulation of protein refolding	IPR011990	GO:0005515		G3DSA:1.10.260.100:NA;G3DSA:6.10.250.3420:NA;G3DSA:1.25.40.10:Tetratricopeptide repeat domain	PTHR45883:SF2:HSC70-INTERACTING PROTEIN;PTHR45883:HSC70-INTERACTING PROTEIN		SSF48452:TPR-like	PF17830:STI1 domain;PF18253:Hsp70-interacting protein N N-terminal domain	Coil:Coil	cd14438:Hip_N	mobidb-lite:consensus disorder prediction;mobidb-lite:consensus disorder prediction;mobidb-lite:consensus disorder prediction;mobidb-lite:consensus disorder prediction;mobidb-lite:consensus disorder prediction		SM00028:tpr_5;SM00028:tpr_5;SM00028:tpr_5;SM00727:CBM		KOG1308@1|root,KOG1308@2759|Eukaryota,39JV0@33154|Opisthokonta,3BARQ@33208|Metazoa,3CYMB@33213|Bilateria	OT	ST13	ko:K09560	GO:0005622,GO:0005623,GO:0005737,GO:0005829,GO:0019904,GO:0030544,GO:0030674,GO:0032564,GO:0032991,GO:0042802,GO:0044085,GO:0044424,GO:0044444,GO:0044464,GO:0044877,GO:0051082,GO:0051085,GO:0051289,GO:0061084	KOG1308	hypothetical protein	NA	,G,O,:,0,0,0,5,6,2,2,,,G,O,:,0,0,0,5,6,2,3,,,G,O,:,0,0,0,5,7,3,7,,,G,O,:,0,0,0,5,8,2,9,,,G,O,:,0,0,1,9,9,0,4,,,G,O,:,0,0,3,0,5,4,4,,,G,O,:,0,0,3,0,6,7,4,,,G,O,:,0,0,3,2,5,6,4,,,G,O,:,0,0,3,2,9,9,1,,,G,O,:,0,0,4,2,8,0,2,,,G,O,:,0,0,4,4,0,8,5,,,G,O,:,0,0,4,4,4,2,4,,,G,O,:,0,0,4,4,4,4,4,,,G,O,:,0,0,4,4,4,6,4,,,G,O,:,0,0,4,4,8,7,7,,,G,O,:,0,0,5,1,0,8,2,,,G,O,:,0,0,5,1,0,8,5,,,G,O,:,0,0,5,1,2,8,9,,,G,…	S3h1G0000393:ST13	3	YES	h2SMcT0000171.1;h2SMcT0000171.2;h2SMcT0000171.3	h2SMcT0000171.1|complete introns|100 qcov|100 ident|S3h1T0000393.1|perfect_match|1 ident|1 qcov|1 tcov;h2SMcT0000171.2|complete introns|100 qcov|100 ident|S3h1T0000393.2|perfect_match|1 ident|1 qcov|1 tcov;h2SMcT0000171.3|complete introns|100 qcov|100 ident|S3h1T0000393.1|perfect_match|1 ident|1 qcov|1 tcov
S3h1G0000394	S3h1T0000394.1	h1SMnG0000266	other	chr1_h1	6083999	6084384	-		non-coding		non-coding	386	0	1	5_prime_incomplete																								-	NA		S3h1G0000394	1	NO			h2SMnT0000251.1	h2SMnT0000251.1|partial(k) introns|100 qcov|100 ident|no cds match
S3h1G0000395	S3h1T0000395.1	h1SMnG0000267	other	chr1_h1	6088033	6088691	-		non-coding	74	coding	659	0	1	5_prime_incomplete																								-	NA		S3h1G0000395	1	NO			h2SMnT0000253.1	h2SMnT0000253.1|partial(k) introns|100 qcov|100 ident|no cds match
S3h1G0000396	S3h1T0000396.2	h1SMcG0000165	hconf	chr1_h1	6117440	6119126	-	445	coding	445	coding	1476	1338	4	complete			TNF receptor-associated factor				G3DSA:3.30.40.10:Zinc/RING finger domain, C3HC4 (zinc finger);G3DSA:3.30.40.10:Zinc/RING finger domain, C3HC4 (zinc finger);G3DSA:2.60.210.10:Apoptosis, Tumor Necrosis Factor Receptor Associated Protein 2; Chain A	PTHR10131:TNF RECEPTOR ASSOCIATED FACTOR;PTHR10131:SF120:TNF RECEPTOR-ASSOCIATED FACTOR 4	PS50089:Zinc finger RING-type profile.;PS50145:Zinc finger TRAF-type profile.	SSF49599:TRAF domain-like;SSF49599:TRAF domain-like;SSF57850:RING/U-box		Coil:Coil;Coil:Coil;Coil:Coil						KOG0297@1|root,KOG0297@2759|Eukaryota	S		ko:K09848,ko:K09849		KOG0297	-	NA		S3h1G0000396	14	YES	h2SMcT0000172.1;h2SMcT0000172.2;h2SMcT0000172.3;h2SMcT0000172.4;h2SMcT0000172.5;h2SMcT0000172.6;h2SMcT0000172.7;h2SMcT0000172.8;h2SMcT0000172.9	h2SMcT0000172.1|complete introns|100 qcov|100 ident|S3h1T0000396.1|perfect_match|1 ident|1 qcov|1 tcov;h2SMcT0000172.2|complete introns|100 qcov|100 ident|S3h1T0000396.2|perfect_match|1 ident|1 qcov|1 tcov;h2SMcT0000172.3|partial(j) introns|100 qcov|100 ident|S3h1T0000396.1|partial_in_both|0.998 ident|0.782 qcov|0.553 tcov;h2SMcT0000172.4|complete introns|100 qcov|100 ident|S3h1T0000396.1|perfect…	h2SMcT0007461.1;h2SMcT0018576.1;h2SMnT0000256.1;h2SMnT0000256.2;h2SMnT0000256.3	h2SMcT0007461.1|partial(i) introns|100 qcov|94.7 ident|no cds match;h2SMcT0018576.1|partial(i) introns|100 qcov|98.2 ident|no cds match;h2SMnT0000256.1|complete introns|100 qcov|100 ident|no cds match;h2SMnT0000256.2|complete introns|100 qcov|100 ident|no cds match;h2SMnT0000256.3|complete introns|100 qcov|100 ident|no cds match
S3h1G0000397	S3h1T0000397.1	h1SMnG0000268	other	chr1_h1	6121196	6121659	-		non-coding	66	coding	406	0	2	5_prime_incomplete																								-	NA		S3h1G0000397	2	YES			h2SMnT0000254.1;h2SMnT0000254.2	h2SMnT0000254.1|complete introns|100 qcov|100 ident|no cds match;h2SMnT0000254.2|complete introns|100 qcov|100 ident|no cds match
S3h1G0000398	S3h1T0000398.1	h1SMcG0000166	other	chr1_h1	6128984	6129528	+	134	coding	134	coding	545	405	1	complete																								-	NA		S3h1G0000398	2	NO	h2SMcT0000173.1	h2SMcT0000173.1|partial(k) introns|100 qcov|100 ident|S3h1T0000398.1|perfect_match|1 ident|1 qcov|1 tcov	h2SMcT0020787.1	h2SMcT0020787.1|partial(o) introns|100 qcov|98.1 ident|no cds match
S3h1G0000399	S3h1T0000399.1	h1SMnG0000269	other	chr1_h1	6160366	6161148	-		non-coding	69	coding	783	0	1	5_prime_incomplete																								-	m49		S3h1G0000399	1	NO			h2SMnT0000255.1	h2SMnT0000255.1|partial(k) introns|100 qcov|100 ident|no cds match
S3h1G0000400	S3h1T0000400.1	h1SMcG0000167	hconf	chr1_h1	6205703	6206256	-	167	coding	167	coding	554	504	1	complete			Calcium-binding protein				G3DSA:1.10.238.10:NA;G3DSA:1.10.238.10:NA	PTHR23050:SF378:CALMODULIN;PTHR23050:CALCIUM BINDING PROTEIN	PS50222:EF-hand calcium-binding domain profile.;PS50222:EF-hand calcium-binding domain profile.;PS50222:EF-hand calcium-binding domain profile.;PS50222:EF-hand calcium-binding domain profile.	SSF47473:EF-hand	PF13833:EF-hand domain pair;PF13499:EF-hand domain pair		cd00051:EFh		PS00018:EF-hand calcium-binding domain.	SM00054:efh_1;SM00054:efh_1;SM00054:efh_1;SM00054:efh_1		COG5126@1|root,KOG0027@2759|Eukaryota	DTZ		ko:K02183,ko:K13448	GO:0005509,GO:0005513,GO:0005622,GO:0005623,GO:0005634,GO:0005737,GO:0006928,GO:0007154,GO:0010035,GO:0010941,GO:0010942,GO:0015629,GO:0019233,GO:0019722,GO:0019932,GO:0023052,GO:0030048,GO:0031476,GO:0043065,GO:0044422,GO:0044424,GO:0044430,GO:0044446,GO:0044464,GO:0051716,GO:0070855,GO:0070864,GO:0070865	KOG0027	-	NA	GO:0005509,GO:0005513,GO:0005622,GO:0005623,GO:0005634,GO:0005737,GO:0006928,GO:0007154,GO:0010035,GO:0010941,GO:0010942,GO:0015629,GO:0019233,GO:0019722,GO:0019932,GO:0023052,GO:0030048,GO:0031476,GO:0043065,GO:0044422,GO:0044424,GO:0044430,GO:0044446,GO:0044464,GO:0051716,GO:0070855,GO:0070864,GO:0070865	S3h1G0000400	1	NO	h2SMcT0000174.1	h2SMcT0000174.1|partial(k) introns|100 qcov|100 ident|S3h1T0000400.1|perfect_match|1 ident|1 qcov|1 tcov
S3h1G0000401	S3h1T0000401.1	h1SMcG0000168	other	chr1_h1	6229488	6229871	-	127	coding	127	coding	384	381	1	5_prime_incomplete														mobidb-lite:consensus disorder prediction;mobidb-lite:consensus disorder prediction;mobidb-lite:consensus disorder prediction										-	NA		S3h1G0000401	1	NO	h2SMcT0008730.1	h2SMcT0008730.1|partial(o) introns|100 qcov|99.4 ident|S3h1T0000401.1|partial_in_both|1 ident|0.436 qcov|0.535 tcov
S3h1G0000402	S3h1T0000402.1	h1SMnG0000271	other	chr1_h1	6243177	6246636	-		non-coding		non-coding	267	0	2	5_prime_incomplete																								-	m31		S3h1G0000402	1	NO			h2SMnT0000257.1	h2SMnT0000257.1|partial(o) introns|100 qcov|100 ident|no cds match
S3h1G0000403	S3h1T0000403.1	h1SMnG0000272	other	chr1_h1	6266472	6266729	-		non-coding		non-coding	258	0	1	5_prime_incomplete																								-	NA		S3h1G0000403	1	NO			h2SMnT0000258.1	h2SMnT0000258.1|partial(k) introns|100 qcov|100 ident|no cds match
S3h1G0000404	S3h1T0000404.1	h1SMnG0000273	other	chr1_h1	6269149	6270069	-		non-coding		non-coding	921	0	1	5_prime_incomplete																								-	NA		S3h1G0000404	1	NO			h2SMnT0000259.1	h2SMnT0000259.1|partial(k) introns|100 qcov|100 ident|no cds match
S3h1G0000405	S3h1T0000405.6	h1SMcG0000169	hconf	chr1_h1	6272582	6307288	+	583	coding	583	coding	1845	1749	10	complete			Putative transmembrane protein			NON_CYTOPLASMIC_DOMAIN;NON_CYTOPLASMIC_DOMAIN;TRANSMEMBRANE;NON_CYTOPLASMIC_DOMAIN;CYTOPLASMIC_DOMAIN;TRANSMEMBRANE;CYTOPLASMIC_DOMAIN;CYTOPLASMIC_DOMAIN;TRANSMEMBRANE;CYTOPLASMIC_DOMAIN;TRANSMEMBRANE;CYTOPLASMIC_DOMAIN;TRANSMEMBRANE;TRANSMEMBRANE;TRANSMEMBRANE;NON_CYTOPLASMIC_DOMAIN;TRANSMEMBRANE		PTHR12995:UNCHARACTERIZED;PTHR12995:UNCHARACTERIZED;PTHR12995:SF4:FI21814P1;PTHR12995:SF4:FI21814P1			PF10271:Putative transmembrane protein;PF10271:Putative transmembrane protein			mobidb-lite:consensus disorder prediction				KOG3828@1|root,KOG3828@2759|Eukaryota,38HAC@33154|Opisthokonta,3B9NW@33208|Metazoa,3CYCS@33213|Bilateria,41X0X@6656|Arthropoda,3SISR@50557|Insecta,44ZF1@7147|Diptera,45CH6@7148|Nematocera	S	TMEM39A	ko:K16531		KOG3828	TMEM39A-like	NA		S3h1G0000405:TMEM39A	6	YES	h2SMcT0000175.1;h2SMcT0000175.2;h2SMcT0000175.3;h2SMcT0000175.4;h2SMcT0000175.5;h2SMcT0000175.6	h2SMcT0000175.1|complete introns|100 qcov|100 ident|S3h1T0000405.1|perfect_match|1 ident|1 qcov|1 tcov;h2SMcT0000175.2|complete introns|100 qcov|100 ident|S3h1T0000405.2|perfect_match|1 ident|1 qcov|1 tcov;h2SMcT0000175.3|complete introns|100 qcov|100 ident|S3h1T0000405.3|perfect_match|1 ident|1 qcov|1 tcov;h2SMcT0000175.4|complete introns|100 qcov|100 ident|S3h1T0000405.4|perfect_match|1 ident|1…
S3h1G0000406	S3h1T0000406.1	h1SMnG0000274	other	chr1_h1	6278824	6279193	-		non-coding		non-coding	270	0	3	5_prime_incomplete																								-	NA		S3h1G0000406	1	YES			h2SMnT0000260.1	h2SMnT0000260.1|complete introns|100 qcov|100 ident|no cds match
S3h1G0000407	S3h1T0000407.1	h1SMnG0000275	other	chr1_h1	6297328	6297735	+		non-coding		non-coding	408	0	1	5_prime_incomplete																								-	m34		S3h1G0000407	1	NO			h2SMnT0000261.1	h2SMnT0000261.1|partial(k) introns|100 qcov|100 ident|no cds match
S3h1G0000408	S3h1T0000408.1	h1SMnG0000276	other	chr1_h1	6311957	6312754	-		non-coding		non-coding	749	0	2	5_prime_incomplete																								-	NA		S3h1G0000408	1	YES			h2SMnT0000262.1	h2SMnT0000262.1|complete introns|100 qcov|100 ident|no cds match
S3h1G0000409	S3h1T0000409.1	h1SMnG0000277	other	chr1_h1	6313481	6313899	-		non-coding		non-coding	419	0	1	5_prime_incomplete																								-	NA		S3h1G0000409	2	NO			h2SMnT0000263.1;h2SMnT0000263.2	h2SMnT0000263.1|partial(k) introns|100 qcov|100 ident|no cds match;h2SMnT0000263.2|partial(j) introns|100 qcov|100 ident|no cds match
S3h1G0000410	S3h1T0000410.1	h1SMnG0000278	hconf	chr1_h1	6325571	6327241	+		non-coding	116	coding	1509	0	3	5_prime_incomplete																								-	m08		S3h1G0000410	1	YES			h2SMnT0000264.1	h2SMnT0000264.1|complete introns|100 qcov|100 ident|no cds match
S3h1G0000411	S3h1T0000411.1	h1SMcG0000170	hconf	chr1_h1	6337320	6388424	-	390	coding	390	coding	1628	1173	8	complete			N-terminal C2 in EEIG1 and EHBP1 proteins					PTHR21456:FAMILY WITH SEQUENCE SIMILARITY 102	PS51840:C2 NT-type domain profile.		PF10358:N-terminal C2 in EEIG1 and EHBP1 proteins			mobidb-lite:consensus disorder prediction;mobidb-lite:consensus disorder prediction;mobidb-lite:consensus disorder prediction				28JCR@1|root,2QRRN@2759|Eukaryota,38DSX@33154|Opisthokonta,3BC51@33208|Metazoa,3CZ8J@33213|Bilateria,41TMB@6656|Arthropoda,3SJX3@50557|Insecta,46HCG@7399|Hymenoptera	S			GO:0006403,GO:0033227,GO:0071702	2QRRN	-	NA	GO:0006403,GO:0033227,GO:0071702	S3h1G0000411	1	YES	h2SMcT0000176.1	h2SMcT0000176.1|complete introns|100 qcov|100 ident|S3h1T0000411.1|perfect_match|1 ident|1 qcov|1 tcov
S3h1G0000412	S3h1T0000412.1	h1SMnG0000279	other	chr1_h1	6396589	6397620	+		non-coding		non-coding	535	0	4	5_prime_incomplete																								-	NA		S3h1G0000412	1	YES			h2SMnT0000266.1	h2SMnT0000266.1|complete introns|100 qcov|100 ident|no cds match
S3h1G0000413	S3h1T0000413.1	h1SMcG0000171	hconf	chr1_h1	6413814	6416399	-	200	coding	200	coding	805	603	6	complete			It is involved in the biological process described with protein homooligomerization				G3DSA:3.30.70.2000:NA;G3DSA:3.30.710.10:Potassium Channel Kv1.1; Chain A;G3DSA:6.10.140.750:NA	PTHR14958:SF29:INSOMNIAC, ISOFORM B;PTHR14958:POTASSIUM CHANNEL TETRAMERISATION DOMAIN CONTAINING PROTEIN		SSF54695:POZ domain	PF02214:BTB/POZ domain		cd18362:BTB_POZ_KCTD2-like			SM00225:BTB_4		KOG2715@1|root,KOG2715@2759|Eukaryota,394RT@33154|Opisthokonta,3BDR3@33208|Metazoa,3CR9K@33213|Bilateria,41VPI@6656|Arthropoda,3SJBZ@50557|Insecta,44Z0G@7147|Diptera,45XMS@7214|Drosophilidae	S	KCTD5	ko:K21914,ko:K22383	GO:0005622,GO:0005623,GO:0005634,GO:0005737,GO:0005829,GO:0006807,GO:0017022,GO:0030431,GO:0031463,GO:0042803,GO:0043161,GO:0044237,GO:0044248,GO:0044257,GO:0044260,GO:0044265,GO:0044267,GO:0044424,GO:0044444,GO:0044464,GO:0044877,GO:0045187,GO:0071704,GO:0097602,GO:1901564,GO:1901565,GO:1901575	KOG2715	KCTD5-like	NA	GO:0005622,GO:0005623,GO:0005634,GO:0005737,GO:0005829,GO:0006807,GO:0017022,GO:0030431,GO:0031463,GO:0042803,GO:0043161,GO:0044237,GO:0044248,GO:0044257,GO:0044260,GO:0044265,GO:0044267,GO:0044424,GO:0044444,GO:0044464,GO:0044877,GO:0045187,GO:0071704,GO:0097602,GO:1901564,GO:1901565,GO:1901575	S3h1G0000413:KCTD5	2	YES	h2SMcT0000177.1	h2SMcT0000177.1|complete introns|100 qcov|100 ident|S3h1T0000413.1|perfect_match|1 ident|1 qcov|1 tcov	h2SMnT0000267.1	h2SMnT0000267.1|partial(m) introns|100 qcov|100 ident|no cds match
S3h1G0000414	S3h1T0000414.1	h1SMnG0000280	other	chr1_h1	6432227	6432505	-		non-coding		non-coding	232	0	2	5_prime_incomplete																								-	NA		S3h1G0000414	1	YES			h2SMnT0000268.1	h2SMnT0000268.1|complete introns|100 qcov|100 ident|no cds match
S3h1G0000415	S3h1T0000415.1	h1SMcG0000172	other	chr1_h1	6432847	6433292	+	148	coding	148	coding	446	444	1	5_prime_incomplete												Coil:Coil		mobidb-lite:consensus disorder prediction										-	NA		S3h1G0000415
S3h1G0000416	S3h1T0000416.1	h1SMcG0000173	other	chr1_h1	6464639	6465142	+	167	coding	167	coding	504	501	1	5_prime_incomplete			transposition, RNA-mediated				G3DSA:3.30.420.10:NA;G3DSA:2.30.30.850:NA											COG2801@1|root,KOG0017@2759|Eukaryota,3ABA6@33154|Opisthokonta,3BUQI@33208|Metazoa	L				KOG0017	-	NA		S3h1G0000416	1	NO			h2SMnT0018852.1	h2SMnT0018852.1|partial(o) introns|99.8 qcov|98.5 ident|no cds match
S3h1G0000417	S3h1T0000417.1	h1SMnG0000281	other	chr1_h1	6471528	6471892	-		non-coding		non-coding	365	0	1	5_prime_incomplete																								-	NA		S3h1G0000417	1	NO			h2SMnT0004081.1	h2SMnT0004081.1|partial(c) introns|100 qcov|94.8 ident|no cds match
S3h1G0000418	S3h1T0000418.2	h1SMcG0000174	hconf	chr1_h1	6478866	6506081	+	773	coding	773	coding	2876	2322	15	complete		Kinesin motor domain	microtubule motor activity	IPR001752	GO:0003777|GO:0005524|GO:0007018|GO:0008017		G3DSA:3.40.850.10:Kinesin motor domain	PTHR47971:SF14:KINESIN-LIKE PROTEIN;PTHR47971:KINESIN-RELATED PROTEIN 6	PS50067:Kinesin motor domain profile.	SSF52540:P-loop containing nucleoside triphosphate hydrolases	PF00225:Kinesin motor domain	Coil:Coil;Coil:Coil	cd01367:KISc_KIF2_like	mobidb-lite:consensus disorder prediction	PS00411:Kinesin motor domain signature.	SM00129:kinesin_4	PR00380:Kinesin heavy chain signature;PR00380:Kinesin heavy chain signature;PR00380:Kinesin heavy chain signature;PR00380:Kinesin heavy chain signature	COG5059@1|root,KOG0246@2759|Eukaryota,38BZS@33154|Opisthokonta,3BF34@33208|Metazoa,3CRRC@33213|Bilateria	Z	KIF2A	ko:K10393	GO:0000003,GO:0000070,GO:0000278,GO:0000776,GO:0000777,GO:0000779,GO:0000793,GO:0003777,GO:0005622,GO:0005623,GO:0005634,GO:0005654,GO:0005730,GO:0005737,GO:0005813,GO:0005814,GO:0005829,GO:0005871,GO:0005874,GO:0006890,GO:0006928,GO:0007018,GO:0007080,GO:0008283,GO:0009794,GO:0010938,GO:0015630,GO:0016604,GO:0016887,GO:0018991,GO:0019237,GO:0019886,GO:0019901,GO:0030334,GO:0030496,GO:0030951,GO:…	KOG0246	KIF2A-like	NA	,G,O,:,0,0,0,0,0,0,3,,,G,O,:,0,0,0,0,0,7,0,,,G,O,:,0,0,0,0,2,7,8,,,G,O,:,0,0,0,0,7,7,6,,,G,O,:,0,0,0,0,7,7,7,,,G,O,:,0,0,0,0,7,7,9,,,G,O,:,0,0,0,0,7,9,3,,,G,O,:,0,0,0,3,7,7,7,,,G,O,:,0,0,0,5,6,2,2,,,G,O,:,0,0,0,5,6,2,3,,,G,O,:,0,0,0,5,6,3,4,,,G,O,:,0,0,0,5,6,5,4,,,G,O,:,0,0,0,5,7,3,0,,,G,O,:,0,0,0,5,7,3,7,,,G,O,:,0,0,0,5,8,1,3,,,G,O,:,0,0,0,5,8,1,4,,,G,O,:,0,0,0,5,8,2,9,,,G,O,:,0,0,0,5,8,7,1,,,G,…	S3h1G0000418:KIF2A	3	YES	h2SMcT0000179.1;h2SMcT0000179.2;h2SMcT0000179.3	h2SMcT0000179.1|complete introns|100 qcov|100 ident|S3h1T0000418.1|perfect_match|1 ident|1 qcov|1 tcov;h2SMcT0000179.2|complete introns|100 qcov|100 ident|S3h1T0000418.2|perfect_match|1 ident|1 qcov|1 tcov;h2SMcT0000179.3|complete introns|100 qcov|100 ident|S3h1T0000418.3|perfect_match|1 ident|1 qcov|1 tcov
S3h1G0000419	S3h1T0000419.1	h1SMcG0000175	hconf	chr1_h1	6508551	6511174	+	290	coding	290	coding	2624	873	1	complete														mobidb-lite:consensus disorder prediction;mobidb-lite:consensus disorder prediction;mobidb-lite:consensus disorder prediction;mobidb-lite:consensus disorder prediction										TSFM-like	NA		S3h1G0000419	1	NO	h2SMcT0000180.1	h2SMcT0000180.1|partial(k) introns|100 qcov|100 ident|S3h1T0000419.1|perfect_match|1 ident|1 qcov|1 tcov
S3h1G0000420	S3h1T0000420.1	h1SMcG0000176	hconf	chr1_h1	6509324	6511174	-	323	coding	323	coding	1188	972	3	complete			Associates with the EF-Tu.GDP complex and induces the exchange of GDP to GTP. It remains bound to the aminoacyl-tRNA.EF- Tu.GTP complex up to the GTP hydrolysis stage on the ribosome				G3DSA:1.10.8.10:NA;G3DSA:3.30.479.20:Elongation factor Ts, dimerisation domain;G3DSA:3.30.479.20:Elongation factor Ts, dimerisation domain	PTHR11741:ELONGATION FACTOR TS;PTHR11741:SF0:ELONGATION FACTOR TS, MITOCHONDRIAL		SSF46934:UBA-like;SSF54713:Elongation factor Ts (EF-Ts), dimerisation domain	PF00889:Elongation factor TS		cd14275:UBA_EF-Ts		PS01127:Elongation factor Ts signature 2.			COG0264@1|root,COG0264@2|Bacteria,1MUS2@1224|Proteobacteria,2TQM0@28211|Alphaproteobacteria,2JQWM@204441|Rhodospirillales	J	tsf	ko:K02357			TSFM-like	NA		S3h1G0000420:tsf	1	YES	h2SMcT0000181.1	h2SMcT0000181.1|complete introns|100 qcov|100 ident|S3h1T0000420.1|perfect_match|1 ident|1 qcov|1 tcov
S3h1G0000421	S3h1T0000421.1	h1SMcG0000177	hconf	chr1_h1	6535541	6536530	-	147	coding	147	coding	706	444	5	complete			Belongs to the CRISP family				G3DSA:3.40.33.10:CAP	PTHR10334:CYSTEINE-RICH SECRETORY PROTEIN-RELATED;PTHR10334:SF459:GLI PATHOGENESIS-RELATED 1-LIKE 3-RELATED		SSF55797:PR-1-like	PF00188:Cysteine-rich secretory protein family		cd05380:CAP_euk		PS01010:CRISP family signature 2.;PS01009:CRISP family signature 1.	SM00198:SCP_3	PR00837:Allergen V5/Tpx-1 family signature;PR00837:Allergen V5/Tpx-1 family signature;PR00837:Allergen V5/Tpx-1 family signature;PR00838:Venom allergen 5 signature;PR00838:Venom allergen 5 signature	COG2340@1|root,KOG3017@2759|Eukaryota,39U9X@33154|Opisthokonta,3BHZ2@33208|Metazoa,3CXDK@33213|Bilateria	S	PI15	ko:K19919,ko:K20412	GO:0002283,GO:0002446,GO:0005622,GO:0005623,GO:0005737,GO:0005886,GO:0006955,GO:0007275,GO:0007568,GO:0008340,GO:0009408,GO:0009411,GO:0010259,GO:0012505,GO:0019216,GO:0035577,GO:0042582,GO:0043312,GO:0044422,GO:0044424,GO:0044433,GO:0044437,GO:0044444,GO:0044446,GO:0044464,GO:0071944,GO:0098805	KOG3017	-	NA	GO:0002283,GO:0002446,GO:0005622,GO:0005623,GO:0005737,GO:0005886,GO:0006955,GO:0007275,GO:0007568,GO:0008340,GO:0009408,GO:0009411,GO:0010259,GO:0012505,GO:0019216,GO:0035577,GO:0042582,GO:0043312,GO:0044422,GO:0044424,GO:0044433,GO:0044437,GO:0044444,GO:0044446,GO:0044464,GO:0071944,GO:0098805	S3h1G0000421:PI15	1	YES	h2SMcT0000182.1	h2SMcT0000182.1|complete introns|100 qcov|100 ident|S3h1T0000421.1|perfect_match|1 ident|1 qcov|1 tcov
S3h1G0000422	S3h1T0000422.3	h1SMcG0000178	hconf	chr1_h1	6541938	6642264	+	211	coding	211	coding	635	633	5	5_prime_incomplete			SCP / Tpx-1 / Ag5 / PR-1 / Sc7 family of extracellular domains.			SIGNAL_PEPTIDE_C_REGION;SIGNAL_PEPTIDE;NON_CYTOPLASMIC_DOMAIN;SIGNAL_PEPTIDE_N_REGION;SIGNAL_PEPTIDE_H_REGION	G3DSA:3.40.33.10:CAP	PTHR10334:CYSTEINE-RICH SECRETORY PROTEIN-RELATED;PTHR10334:SF459:GLI PATHOGENESIS-RELATED 1-LIKE 3-RELATED		SSF55797:PR-1-like	PF00188:Cysteine-rich secretory protein family		cd05380:CAP_euk		PS01010:CRISP family signature 2.;PS01009:CRISP family signature 1.	SM00198:SCP_3	PR00838:Venom allergen 5 signature;PR00838:Venom allergen 5 signature;PR00838:Venom allergen 5 signature;PR00838:Venom allergen 5 signature;PR00837:Allergen V5/Tpx-1 family signature;PR00837:Allergen V5/Tpx-1 family signature;PR00837:Allergen V5/Tpx-1 family signature;PR00837:Allergen V5/Tpx-1 family signature	COG2340@1|root,KOG3017@2759|Eukaryota,39U9X@33154|Opisthokonta,3BHZ2@33208|Metazoa,3CXDK@33213|Bilateria,41ZTS@6656|Arthropoda,3SZ0C@50557|Insecta,46IPA@7399|Hymenoptera	S	PI15	ko:K19919,ko:K20412	GO:0002283,GO:0002446,GO:0005622,GO:0005623,GO:0005737,GO:0005886,GO:0006955,GO:0007275,GO:0007568,GO:0008340,GO:0009408,GO:0009411,GO:0010259,GO:0012505,GO:0019216,GO:0035577,GO:0042582,GO:0043312,GO:0044422,GO:0044424,GO:0044433,GO:0044437,GO:0044444,GO:0044446,GO:0044464,GO:0071944,GO:0098805	KOG3017	PI15-like	NA	GO:0002283,GO:0002446,GO:0005622,GO:0005623,GO:0005737,GO:0005886,GO:0006955,GO:0007275,GO:0007568,GO:0008340,GO:0009408,GO:0009411,GO:0010259,GO:0012505,GO:0019216,GO:0035577,GO:0042582,GO:0043312,GO:0044422,GO:0044424,GO:0044433,GO:0044437,GO:0044444,GO:0044446,GO:0044464,GO:0071944,GO:0098805	S3h1G0000422:PI15	10	YES	h2SMcT0000183.1;h2SMcT0000183.2;h2SMcT0000183.3;h2SMcT0000186.1	h2SMcT0000183.1|complete introns|100 qcov|100 ident|S3h1T0000422.1|perfect_match|1 ident|1 qcov|1 tcov;h2SMcT0000183.2|complete introns|100 qcov|100 ident|S3h1T0000422.2|perfect_match|1 ident|1 qcov|1 tcov;h2SMcT0000183.3|complete introns|100 qcov|100 ident|S3h1T0000422.3|perfect_match|1 ident|1 qcov|1 tcov;h2SMcT0000186.1|complete introns|100 qcov|97.1 ident|S3h1T0000422.4|match|0.981 ident|0.96…	h2SMnT0000269.1;h2SMnT0000274.1;h2SMnT0000274.2;h2SMnT0000274.3;h2SMnT0000278.1;h2SMnT0000278.2	h2SMnT0000269.1|partial(x) introns|100 qcov|100 ident|no cds match;h2SMnT0000274.1|complete introns|100 qcov|100 ident|no cds match;h2SMnT0000274.2|complete introns|100 qcov|100 ident|no cds match;h2SMnT0000274.3|complete introns|100 qcov|100 ident|no cds match;h2SMnT0000278.1|partial(m) introns|100 qcov|96.8 ident|no cds match;h2SMnT0000278.2|complete introns|100 qcov|97.3 ident|no cds match
S3h1G0000423	S3h1T0000423.1	h1SMcG0000179	hconf	chr1_h1	6543235	6543752	-	121	coding	121	coding	518	366	1	complete			skeletal muscle cell differentiation				G3DSA:3.30.200.160:TFIIIC, subcomplex tauA, subunit Sfc1, barrel domain				PF17682:Tau95 Triple barrel domain							KOG2473@1|root,KOG2473@2759|Eukaryota,38FWJ@33154|Opisthokonta,3BCJU@33208|Metazoa,3CRZV@33213|Bilateria	K	GTF3C5	ko:K15202	GO:0000127,GO:0005622,GO:0005623,GO:0005634,GO:0005654,GO:0006725,GO:0006807,GO:0007275,GO:0007519,GO:0010467,GO:0018130,GO:0019438,GO:0031981,GO:0034641,GO:0034645,GO:0034660,GO:0035914,GO:0042791,GO:0042797,GO:0044237,GO:0044249,GO:0044260,GO:0044271,GO:0044422,GO:0044424,GO:0044428,GO:0044446,GO:0044464,GO:0044798,GO:0046483,GO:0048731,GO:0060538,GO:0071704,GO:0097659,GO:0098781,GO:1901360,GO:…	KOG2473	gtf3c5-2	NA	GO:0000127,GO:0005622,GO:0005623,GO:0005634,GO:0005654,GO:0006725,GO:0006807,GO:0007275,GO:0007519,GO:0010467,GO:0018130,GO:0019438,GO:0031981,GO:0034641,GO:0034645,GO:0034660,GO:0035914,GO:0042791,GO:0042797,GO:0044237,GO:0044249,GO:0044260,GO:0044271,GO:0044422,GO:0044424,GO:0044428,GO:0044446,GO:0044464,GO:0044798,GO:0046483,GO:0048731,GO:0060538,GO:0071704,GO:0097659,GO:0098781,GO:1901360,GO:…	S3h1G0000423:GTF3C5
S3h1G0000424	S3h1T0000424.1	h1SMnG0000282	other	chr1_h1	6567686	6568142	+		non-coding		non-coding	410	0	2	5_prime_incomplete																								-	NA		S3h1G0000424	1	YES			h2SMnT0000271.1	h2SMnT0000271.1|complete introns|100 qcov|100 ident|no cds match
S3h1G0000425	S3h1T0000425.1	h1SMnG0000283	other	chr1_h1	6595860	6596521	-		non-coding	69	coding	662	0	1	5_prime_incomplete																								-	NA		S3h1G0000425	1	NO			h2SMnT0000272.1	h2SMnT0000272.1|partial(k) introns|100 qcov|100 ident|no cds match
S3h1G0000426	S3h1T0000426.1	h1SMnG0000284	other	chr1_h1	6614939	6615312	+		non-coding	61	coding	374	0	1	5_prime_incomplete																								-	NA		S3h1G0000426	1	NO			h2SMnT0000273.1	h2SMnT0000273.1|partial(k) introns|100 qcov|100 ident|no cds match
S3h1G0000427	S3h1T0000427.1	h1SMcG0000180	other	chr1_h1	6623257	6626069	-	122	coding	122	coding	378	369	3	complete			otolith formation			TRANSMEMBRANE;CYTOPLASMIC_DOMAIN;SIGNAL_PEPTIDE_C_REGION;SIGNAL_PEPTIDE_H_REGION;SIGNAL_PEPTIDE_N_REGION;SIGNAL_PEPTIDE;NON_CYTOPLASMIC_DOMAIN					PF04515:Plasma-membrane choline transporter							KOG1362@1|root,KOG1362@2759|Eukaryota,38CX6@33154|Opisthokonta,3BE8X@33208|Metazoa,3CRDT@33213|Bilateria	I	SLC44A5	ko:K15377	GO:0001505,GO:0002283,GO:0002446,GO:0005326,GO:0005622,GO:0005623,GO:0005737,GO:0005886,GO:0006656,GO:0006807,GO:0006836,GO:0006955,GO:0007267,GO:0007399,GO:0008292,GO:0008324,GO:0008509,GO:0008519,GO:0008544,GO:0009790,GO:0012505,GO:0015220,GO:0015696,GO:0015871,GO:0015893,GO:0016021,GO:0016324,GO:0017144,GO:0030307,GO:0030974,GO:0031224,GO:0032474,GO:0032475,GO:0035579,GO:0035675,GO:0042133,GO:…	KOG1362	SLC44A5-like	m45	GO:0001505,GO:0002283,GO:0002446,GO:0005326,GO:0005622,GO:0005623,GO:0005737,GO:0005886,GO:0006656,GO:0006807,GO:0006836,GO:0006955,GO:0007267,GO:0007399,GO:0008292,GO:0008324,GO:0008509,GO:0008519,GO:0008544,GO:0009790,GO:0012505,GO:0015220,GO:0015696,GO:0015871,GO:0015893,GO:0016021,GO:0016324,GO:0017144,GO:0030307,GO:0030974,GO:0031224,GO:0032474,GO:0032475,GO:0035579,GO:0035675,GO:0042133,GO:…	S3h1G0000427:SLC44A5	1	YES	h2SMcT0000184.1	h2SMcT0000184.1|complete introns|100 qcov|100 ident|S3h1T0000427.1|match|1 ident|0.976 qcov|0.992 tcov
S3h1G0000428	S3h1T0000428.1	h1SMcG0000181	hconf	chr1_h1	6632880	6643075	-	156	coding	156	coding	704	468	2	3_prime_incomplete			skeletal muscle cell differentiation				G3DSA:3.30.200.160:TFIIIC, subcomplex tauA, subunit Sfc1, barrel domain											KOG2473@1|root,KOG2473@2759|Eukaryota,38FWJ@33154|Opisthokonta,3BCJU@33208|Metazoa,3CRZV@33213|Bilateria	K	GTF3C5	ko:K15202	GO:0000127,GO:0005622,GO:0005623,GO:0005634,GO:0005654,GO:0006725,GO:0006807,GO:0007275,GO:0007519,GO:0010467,GO:0018130,GO:0019438,GO:0031981,GO:0034641,GO:0034645,GO:0034660,GO:0035914,GO:0042791,GO:0042797,GO:0044237,GO:0044249,GO:0044260,GO:0044271,GO:0044422,GO:0044424,GO:0044428,GO:0044446,GO:0044464,GO:0044798,GO:0046483,GO:0048731,GO:0060538,GO:0071704,GO:0097659,GO:0098781,GO:1901360,GO:…	KOG2473	gtf3c5-3	m03	GO:0000127,GO:0005622,GO:0005623,GO:0005634,GO:0005654,GO:0006725,GO:0006807,GO:0007275,GO:0007519,GO:0010467,GO:0018130,GO:0019438,GO:0031981,GO:0034641,GO:0034645,GO:0034660,GO:0035914,GO:0042791,GO:0042797,GO:0044237,GO:0044249,GO:0044260,GO:0044271,GO:0044422,GO:0044424,GO:0044428,GO:0044446,GO:0044464,GO:0044798,GO:0046483,GO:0048731,GO:0060538,GO:0071704,GO:0097659,GO:0098781,GO:1901360,GO:…	S3h1G0000428:GTF3C5	2	NO	h2SMcT0000185.1	h2SMcT0000185.1|partial(o) introns|100 qcov|100 ident|S3h1T0000428.1|partial_in_reference|0.997 ident|0.839 qcov|0.968 tcov	h2SMnT0000270.1	h2SMnT0000270.1|partial(o) introns|99 qcov|100 ident|no cds match
S3h1G0000429	S3h1T0000429.1	h1SMnG0000286	other	chr1_h1	6674747	6675066	+		non-coding	41	coding	320	0	1	5_prime_incomplete																								-	NA		S3h1G0000429	1	NO			h2SMnT0000275.1	h2SMnT0000275.1|partial(k) introns|100 qcov|100 ident|no cds match
S3h1G0000430	S3h1T0000430.1	h1SMnG0000287	other	chr1_h1	6738621	6739133	+		non-coding		non-coding	513	0	1	5_prime_incomplete																								-	NA		S3h1G0000430	1	NO			h2SMnT0000276.1	h2SMnT0000276.1|partial(k) introns|100 qcov|100 ident|no cds match
S3h1G0000431	S3h1T0000431.1	h1SMcG0000182	hconf	chr1_h1	6746980	6750555	-	197	coding	197	coding	1205	594	7	complete			C-type lectin domain family 18, member				G3DSA:3.40.33.10:CAP	PTHR10334:SF461:PEPTIDASE INHIBITOR 16;PTHR10334:CYSTEINE-RICH SECRETORY PROTEIN-RELATED		SSF55797:PR-1-like	PF00188:Cysteine-rich secretory protein family		cd05380:CAP_euk		PS01010:CRISP family signature 2.;PS01009:CRISP family signature 1.	SM00198:SCP_3	PR00838:Venom allergen 5 signature;PR00838:Venom allergen 5 signature;PR00838:Venom allergen 5 signature;PR00838:Venom allergen 5 signature;PR00837:Allergen V5/Tpx-1 family signature;PR00837:Allergen V5/Tpx-1 family signature;PR00837:Allergen V5/Tpx-1 family signature;PR00837:Allergen V5/Tpx-1 family signature	COG2340@1|root,KOG4297@1|root,KOG3017@2759|Eukaryota,KOG4297@2759|Eukaryota,38GT9@33154|Opisthokonta,3BG6S@33208|Metazoa,3CZPX@33213|Bilateria,481FZ@7711|Chordata,48W7P@7742|Vertebrata,3JA3V@40674|Mammalia,35IES@314146|Euarchontoglires,4PXEC@9989|Rodentia	T	CLEC18A		GO:0001871,GO:0005576,GO:0005615,GO:0005622,GO:0005623,GO:0005768,GO:0005794,GO:0012505,GO:0016528,GO:0016529,GO:0030247,GO:0044421,GO:0044424,GO:0044444,GO:0044464	KOG3017,KOG4297	-	m45	GO:0001871,GO:0005576,GO:0005615,GO:0005622,GO:0005623,GO:0005768,GO:0005794,GO:0012505,GO:0016528,GO:0016529,GO:0030247,GO:0044421,GO:0044424,GO:0044444,GO:0044464	S3h1G0000431:CLEC18A	6	YES	h2SMcT0000186.1	h2SMcT0000186.1|complete introns|100 qcov|100 ident|S3h1T0000431.2|perfect_match|1 ident|1 qcov|1 tcov	h2SMnT0000274.1;h2SMnT0000274.2;h2SMnT0000274.3;h2SMnT0000278.1;h2SMnT0000278.2	h2SMnT0000274.1|complete introns|100 qcov|97.3 ident|no cds match;h2SMnT0000274.2|partial(m) introns|100 qcov|97.4 ident|no cds match;h2SMnT0000274.3|partial(m) introns|100 qcov|97.2 ident|no cds match;h2SMnT0000278.1|complete introns|100 qcov|100 ident|no cds match;h2SMnT0000278.2|partial(m) introns|100 qcov|100 ident|no cds match
S3h1G0000432	S3h1T0000432.1	h1SMnG0000289	other	chr1_h1	6754020	6756469	-		non-coding	80	coding	2450	0	1	5_prime_incomplete																								-	NA		S3h1G0000432	2	NO			h2SMnT0000279.1;h2SMnT0000279.2	h2SMnT0000279.1|partial(o) introns|100 qcov|100 ident|no cds match;h2SMnT0000279.2|partial(k) introns|100 qcov|100 ident|no cds match
S3h1G0000433	S3h1T0000433.1	h1SMnG0000290	other	chr1_h1	6772437	6773056	-		non-coding		non-coding	620	0	1	5_prime_incomplete																								-	m45		S3h1G0000433	1	NO			h2SMnT0000280.1	h2SMnT0000280.1|partial(k) introns|100 qcov|100 ident|no cds match
S3h1G0000434	S3h1T0000434.1	h1SMnG0000291	other	chr1_h1	6788398	6788599	-		non-coding	45	coding	202	0	1	5_prime_incomplete																								-	m45		S3h1G0000434	1	NO			h2SMnT0000281.1	h2SMnT0000281.1|partial(k) introns|100 qcov|100 ident|no cds match
S3h1G0000435	S3h1T0000435.2	h1SMcG0000183	hconf	chr1_h1	6788626	6796376	-	506	coding	506	coding	1590	1521	5	complete			thioesterase binding				G3DSA:3.30.40.10:Zinc/RING finger domain, C3HC4 (zinc finger);G3DSA:3.30.40.10:Zinc/RING finger domain, C3HC4 (zinc finger);G3DSA:1.10.287.1490:NA;G3DSA:2.60.210.10:Apoptosis, Tumor Necrosis Factor Receptor Associated Protein 2; Chain A	PTHR10131:TNF RECEPTOR ASSOCIATED FACTOR;PTHR10131:SF120:TNF RECEPTOR-ASSOCIATED FACTOR 4	PS50089:Zinc finger RING-type profile.	SSF49599:TRAF domain-like;SSF57850:RING/U-box;SSF49599:TRAF domain-like		Coil:Coil;Coil:Coil;Coil:Coil;Coil:Coil	cd16449:RING-HC					KOG0297@1|root,KOG0297@2759|Eukaryota,38G5J@33154|Opisthokonta,3BAW0@33208|Metazoa,3CZCW@33213|Bilateria	T	TRAF1	ko:K03172,ko:K03173,ko:K03174	GO:0005164,GO:0005622,GO:0005623,GO:0005737,GO:0005829,GO:0010803,GO:0010941,GO:0031323,GO:0031326,GO:0031625,GO:0031996,GO:0042802,GO:0044085,GO:0044424,GO:0044444,GO:0044464,GO:0048518,GO:0051092,GO:0051171,GO:0065003,GO:1903506,GO:2000112,GO:2001236	KOG0297	-	NA	GO:0005164,GO:0005622,GO:0005623,GO:0005737,GO:0005829,GO:0010803,GO:0010941,GO:0031323,GO:0031326,GO:0031625,GO:0031996,GO:0042802,GO:0044085,GO:0044424,GO:0044444,GO:0044464,GO:0048518,GO:0051092,GO:0051171,GO:0065003,GO:1903506,GO:2000112,GO:2001236	S3h1G0000435:TRAF1	2	YES	h2SMcT0000187.1;h2SMcT0000187.2	h2SMcT0000187.1|complete introns|100 qcov|100 ident|S3h1T0000435.1|perfect_match|1 ident|1 qcov|1 tcov;h2SMcT0000187.2|complete introns|100 qcov|100 ident|S3h1T0000435.2|perfect_match|1 ident|1 qcov|1 tcov
S3h1G0000436	S3h1T0000436.1	h1SMnG0000292	other	chr1_h1	6798249	6798574	+		non-coding		non-coding	231	0	3	5_prime_incomplete																								-	NA		S3h1G0000436	2	YES			h2SMnT0000282.1;h2SMnT0000282.2	h2SMnT0000282.1|complete introns|100 qcov|100 ident|no cds match;h2SMnT0000282.2|complete introns|100 qcov|100 ident|no cds match
S3h1G0000437	S3h1T0000437.1	h1SMnG0000293	other	chr1_h1	6805028	6805231	-		non-coding		non-coding	204	0	1	5_prime_incomplete																								-	NA		S3h1G0000437	1	NO			h2SMnT0000283.1	h2SMnT0000283.1|partial(k) introns|100 qcov|100 ident|no cds match
S3h1G0000438	S3h1T0000438.1	h1SMcG0000184	other	chr1_h1	6805637	6806691	-	160	coding	160	coding	541	483	4	complete			mRNA splice site selection				G3DSA:3.30.70.330:NA	PTHR15481:RIBONUCLEIC ACID BINDING PROTEIN S1	PS50102:Eukaryotic RNA Recognition Motif (RRM) profile.	SSF54928:RNA-binding domain, RBD	PF00076:RNA recognition motif. (a.k.a. RRM, RBD, or RNP domain)			mobidb-lite:consensus disorder prediction;mobidb-lite:consensus disorder prediction;mobidb-lite:consensus disorder prediction		SM00360:rrm1_1		KOG0118@1|root,KOG0118@2759|Eukaryota,39RA0@33154|Opisthokonta,3BETU@33208|Metazoa	A	SRSF12	ko:K12900	GO:0000244,GO:0000245,GO:0000381,GO:0000395,GO:0005622,GO:0005623,GO:0005634,GO:0005654,GO:0006725,GO:0006807,GO:0010467,GO:0022613,GO:0031323,GO:0031324,GO:0031981,GO:0034622,GO:0034641,GO:0044237,GO:0044422,GO:0044424,GO:0044428,GO:0044446,GO:0044464,GO:0045292,GO:0046483,GO:0048025,GO:0050733,GO:0051082,GO:0051171,GO:0051172,GO:0071704,GO:1901360	KOG0118	SCL25A-like	NA	GO:0000244,GO:0000245,GO:0000381,GO:0000395,GO:0005622,GO:0005623,GO:0005634,GO:0005654,GO:0006725,GO:0006807,GO:0010467,GO:0022613,GO:0031323,GO:0031324,GO:0031981,GO:0034622,GO:0034641,GO:0044237,GO:0044422,GO:0044424,GO:0044428,GO:0044446,GO:0044464,GO:0045292,GO:0046483,GO:0048025,GO:0050733,GO:0051082,GO:0051171,GO:0051172,GO:0071704,GO:1901360	S3h1G0000438:SRSF12	13	YES	h2SMcT0000188.1;h2SMcT0000188.2;h2SMcT0000188.3	h2SMcT0000188.1|complete introns|100 qcov|100 ident|S3h1T0000438.1|perfect_match|1 ident|1 qcov|1 tcov;h2SMcT0000188.2|complete introns|100 qcov|100 ident|S3h1T0000438.7|perfect_match|1 ident|1 qcov|1 tcov;h2SMcT0000188.3|complete introns|100 qcov|100 ident|S3h1T0000438.8|perfect_match|1 ident|1 qcov|1 tcov	h2SMnT0000284.1;h2SMnT0000284.2;h2SMnT0000284.3;h2SMnT0000284.4;h2SMnT0000284.5;h2SMnT0000284.6;h2SMnT0000284.7;h2SMnT0000284.8;h2SMnT0000384.1;h2SMnT0000387.1	h2SMnT0000284.1|partial(n) introns|100 qcov|100 ident|no cds match;h2SMnT0000284.2|complete introns|100 qcov|100 ident|no cds match;h2SMnT0000284.3|complete introns|100 qcov|100 ident|no cds match;h2SMnT0000284.4|complete introns|100 qcov|100 ident|no cds match;h2SMnT0000284.5|complete introns|100 qcov|100 ident|no cds match;h2SMnT0000284.6|complete introns|100 qcov|100 ident|no cds match;h2SMnT0…
S3h1G0000439	S3h1T0000439.1	h1SMnG0000295	other	chr1_h1	6816651	6819211	+		non-coding	60	coding	2382	0	5	5_prime_incomplete																								-	NA		S3h1G0000439	1	YES			h2SMnT0000285.1	h2SMnT0000285.1|complete introns|100 qcov|100 ident|no cds match
S3h1G0000440	S3h1T0000440.1	h1SMcG0000185	hconf	chr1_h1	6825445	6847409	+	212	coding	212	coding	931	639	6	complete		Small GTPase	to Saccharomyces cerevisiae YPT31 (YER031C) and YPT32 (YGL210W)	IPR001806	GO:0003924|GO:0005525		G3DSA:3.40.50.300:NA	PTHR47978:SF12:OS03G0843100 PROTEIN;PTHR47978:NA	PS51421:small GTPase Ras family profile.;PS51419:small GTPase Rab1 family profile.;PS51420:small GTPase Rho family profile.	SSF52540:P-loop containing nucleoside triphosphate hydrolases	PF00071:Ras family					SM00174:rho_sub_3;SM00176:ran_sub_2;SM00175:rab_sub_5;SM00173:ras_sub_4	PR00449:Transforming protein P21 ras signature;PR00449:Transforming protein P21 ras signature;PR00449:Transforming protein P21 ras signature;PR00449:Transforming protein P21 ras signature;PR00449:Transforming protein P21 ras signature	COG1100@1|root,KOG0087@2759|Eukaryota,38FAA@33154|Opisthokonta,3NV4U@4751|Fungi,3QNA3@4890|Ascomycota,3RTR0@4891|Saccharomycetes,3S0C0@4893|Saccharomycetaceae	U	YPT31	ko:K07904,ko:K07905	GO:0000003,GO:0000212,GO:0000278,GO:0000281,GO:0003924,GO:0005525,GO:0005622,GO:0005623,GO:0005628,GO:0005739,GO:0005740,GO:0005741,GO:0005794,GO:0005802,GO:0005933,GO:0005935,GO:0005938,GO:0006886,GO:0006887,GO:0007154,GO:0007264,GO:0012505,GO:0015630,GO:0015833,GO:0022603,GO:0023052,GO:0031975,GO:0032550,GO:0034498,GO:0034613,GO:0042144,GO:0042764,GO:0043900,GO:0043902,GO:0044422,GO:0044424,GO:…	KOG0087	YPT31-like	NA	,G,O,:,0,0,0,0,0,0,3,,,G,O,:,0,0,0,0,2,1,2,,,G,O,:,0,0,0,0,2,7,8,,,G,O,:,0,0,0,0,2,8,1,,,G,O,:,0,0,0,3,9,2,4,,,G,O,:,0,0,0,5,5,2,5,,,G,O,:,0,0,0,5,6,2,2,,,G,O,:,0,0,0,5,6,2,3,,,G,O,:,0,0,0,5,6,2,8,,,G,O,:,0,0,0,5,7,3,9,,,G,O,:,0,0,0,5,7,4,0,,,G,O,:,0,0,0,5,7,4,1,,,G,O,:,0,0,0,5,7,9,4,,,G,O,:,0,0,0,5,8,0,2,,,G,O,:,0,0,0,5,9,3,3,,,G,O,:,0,0,0,5,9,3,5,,,G,O,:,0,0,0,5,9,3,8,,,G,O,:,0,0,0,6,8,8,6,,,G,…	S3h1G0000440:YPT31	4	YES	h2SMcT0000190.1	h2SMcT0000190.1|complete introns|100 qcov|100 ident|S3h1T0000440.1|perfect_match|1 ident|1 qcov|1 tcov	h2SMnT0000286.1;h2SMnT0000286.2;h2SMnT0000286.3	h2SMnT0000286.1|complete introns|100 qcov|100 ident|no cds match;h2SMnT0000286.2|complete introns|100 qcov|100 ident|no cds match;h2SMnT0000286.3|complete introns|100 qcov|100 ident|no cds match
S3h1G0000441	S3h1T0000441.1	h1SMcG0000186	other	chr1_h1	6848340	6848980	+	151	coding	151	coding	641	456	1	complete			proton channel activity						PS50878:Reverse transcriptase (RT) catalytic domain profile.		PF00078:Reverse transcriptase (RNA-dependent DNA polymerase)							KOG4740@1|root,KOG4740@2759|Eukaryota,3A14S@33154|Opisthokonta,3BPYG@33208|Metazoa	S				KOG4740	-	NA		S3h1G0000441
S3h1G0000442	S3h1T0000442.1	h1SMcG0000187	hconf	chr1_h1	6850076	6852732	-	877	coding	877	coding	2657	2634	1	5_prime_incomplete														mobidb-lite:consensus disorder prediction;mobidb-lite:consensus disorder prediction;mobidb-lite:consensus disorder prediction;mobidb-lite:consensus disorder prediction;mobidb-lite:consensus disorder prediction;mobidb-lite:consensus disorder prediction;mobidb-lite:consensus disorder prediction;mobidb-lite:consensus disorder prediction;mobidb-lite:consensus disorder prediction;mobidb-lite:consensus…										-	s02		S3h1G0000442	1	NO	h2SMcT0000191.1	h2SMcT0000191.1|partial(k) introns|100 qcov|100 ident|S3h1T0000442.1|perfect_match|1 ident|1 qcov|1 tcov
S3h1G0000443	S3h1T0000443.1	h1SMcG0000188	hconf	chr1_h1	6858358	6906264	-	1643	coding	1643	coding	5064	4932	37	complete		Ion transport domain;Voltage-gated cation channel calcium and sodium	Voltage-gated calcium channel subunit alpha, C-term	IPR005821;IPR043203	GO:0005216|GO:0005261|GO:0005886|GO:0006811|GO:0016020|GO:0055085	NON_CYTOPLASMIC_DOMAIN;TRANSMEMBRANE;CYTOPLASMIC_DOMAIN;NON_CYTOPLASMIC_DOMAIN;CYTOPLASMIC_DOMAIN;TRANSMEMBRANE;CYTOPLASMIC_DOMAIN;NON_CYTOPLASMIC_DOMAIN;TRANSMEMBRANE;NON_CYTOPLASMIC_DOMAIN;TRANSMEMBRANE;TRANSMEMBRANE;TRANSMEMBRANE;TRANSMEMBRANE;TRANSMEMBRANE;CYTOPLASMIC_DOMAIN;CYTOPLASMIC_DOMAIN;CYTOPLASMIC_DOMAIN;CYTOPLASMIC_DOMAIN;NON_CYTOPLASMIC_DOMAIN;NON_CYTOPLASMIC_DOMAIN;NON_CYTOPLASMIC_…	G3DSA:6.10.250.2500:NA;G3DSA:1.10.287.70:NA;G3DSA:1.20.120.350:NA;G3DSA:1.20.120.350:NA;G3DSA:1.10.287.70:NA;G3DSA:1.20.120.350:NA;G3DSA:1.20.120.350:NA;G3DSA:6.10.250.2180:NA;G3DSA:1.10.287.70:NA;G3DSA:1.10.287.70:NA	PTHR10037:SF290:VOLTAGE-DEPENDENT L-TYPE CALCIUM CHANNEL SUBUNIT ALPHA;PTHR10037:VOLTAGE-GATED CATION CHANNEL CALCIUM AND SODIUM;PTHR10037:VOLTAGE-GATED CATION CHANNEL CALCIUM AND SODIUM;PTHR10037:SF290:VOLTAGE-DEPENDENT L-TYPE CALCIUM CHANNEL SUBUNIT ALPHA		SSF81324:Voltage-gated potassium channels;SSF81324:Voltage-gated potassium channels;SSF81324:Voltage-gated potassium channels;SSF81324:Voltage-gated potassium channels	PF00520:Ion transport protein;PF00520:Ion transport protein;PF00520:Ion transport protein;PF00520:Ion transport protein;PF08763:Voltage gated calcium channel IQ domain;PF16905:Voltage-dependent L-type calcium channel, IQ-associated					SM01062:Ca_chan_IQ_2	PR00167:Calcium channel signature;PR00167:Calcium channel signature;PR00167:Calcium channel signature;PR00167:Calcium channel signature;PR00167:Calcium channel signature;PR00167:Calcium channel signature;PR00167:Calcium channel signature	KOG2301@1|root,KOG2301@2759|Eukaryota,38BYK@33154|Opisthokonta,3BAHQ@33208|Metazoa,3CSUW@33213|Bilateria,41X89@6656|Arthropoda,3SKE9@50557|Insecta,46KZ3@7399|Hymenoptera	PT		ko:K04851	GO:0001508,GO:0005623,GO:0005886,GO:0005891,GO:0006936,GO:0007154,GO:0007275,GO:0007399,GO:0008331,GO:0016021,GO:0016322,GO:0016323,GO:0016324,GO:0019722,GO:0019932,GO:0022838,GO:0022839,GO:0023052,GO:0030182,GO:0031224,GO:0035545,GO:0040017,GO:0042045,GO:0043051,GO:0044425,GO:0044459,GO:0044464,GO:0045177,GO:0045989,GO:0048666,GO:0048699,GO:0051716,GO:0070588,GO:0070838,GO:0071944,GO:0072511,GO:…	KOG2301	-	m22	,G,O,:,0,0,0,1,5,0,8,,,G,O,:,0,0,0,5,6,2,3,,,G,O,:,0,0,0,5,8,8,6,,,G,O,:,0,0,0,5,8,9,1,,,G,O,:,0,0,0,6,9,3,6,,,G,O,:,0,0,0,7,1,5,4,,,G,O,:,0,0,0,7,2,7,5,,,G,O,:,0,0,0,7,3,9,9,,,G,O,:,0,0,0,8,3,3,1,,,G,O,:,0,0,1,6,0,2,1,,,G,O,:,0,0,1,6,3,2,2,,,G,O,:,0,0,1,6,3,2,3,,,G,O,:,0,0,1,6,3,2,4,,,G,O,:,0,0,1,9,7,2,2,,,G,O,:,0,0,1,9,9,3,2,,,G,O,:,0,0,2,2,8,3,8,,,G,O,:,0,0,2,2,8,3,9,,,G,O,:,0,0,2,3,0,5,2,,,G,…	S3h1G0000443:Ion_transport_domain	2	YES	h2SMcT0000192.1;h2SMcT0000192.2	h2SMcT0000192.1|partial(j) introns|100 qcov|100 ident|S3h1T0000443.1|partial_in_both|1 ident|0.803 qcov|0.259 tcov;h2SMcT0000192.2|complete introns|100 qcov|100 ident|S3h1T0000443.1|perfect_match|1 ident|1 qcov|1 tcov
S3h1G0000444	S3h1T0000444.1	h1SMcG0000189	other	chr1_h1	6919386	6920063	-	226	coding	226	coding	678	678	1	5_prime_incomplete			Ankyrin repeat				G3DSA:1.25.40.20:NA		PS50088:Ankyrin repeat profile.;PS50297:Ankyrin repeat region circular profile.	SSF48403:Ankyrin repeat	PF13857:Ankyrin repeats (many copies)							2D98H@1|root,2TDDH@2759|Eukaryota,3AWGG@33154|Opisthokonta,3PZHU@4751|Fungi,3RINN@4890|Ascomycota,208EQ@147541|Dothideomycetes,4KJ7Y@92860|Pleosporales	S				2TDDH	BCL3-like	m37		S3h1G0000444
S3h1G0000445	S3h1T0000445.1	h1SMcG0000190	hconf	chr1_h1	6947499	6952126	+	487	coding	487	coding	1658	1464	5	complete			TNF receptor-associated factor 3				G3DSA:3.30.40.10:Zinc/RING finger domain, C3HC4 (zinc finger);G3DSA:1.20.5.340:NA;G3DSA:3.30.40.10:Zinc/RING finger domain, C3HC4 (zinc finger);G3DSA:2.60.210.10:Apoptosis, Tumor Necrosis Factor Receptor Associated Protein 2; Chain A	PTHR10131:TNF RECEPTOR ASSOCIATED FACTOR;PTHR10131:SF96:TNF RECEPTOR-ASSOCIATED FACTOR 1;PTHR10131:SF96:TNF RECEPTOR-ASSOCIATED FACTOR 1;PTHR10131:TNF RECEPTOR ASSOCIATED FACTOR	PS50089:Zinc finger RING-type profile.	SSF49599:TRAF domain-like;SSF57850:RING/U-box		Coil:Coil;Coil:Coil						KOG0297@1|root,KOG0297@2759|Eukaryota,38HQW@33154|Opisthokonta,3BHR5@33208|Metazoa,3CRQY@33213|Bilateria,4840J@7711|Chordata,495G9@7742|Vertebrata,49QSA@7898|Actinopterygii	O	TRAF3	ko:K03174	GO:0002697,GO:0004842,GO:0005164,GO:0005622,GO:0005623,GO:0005737,GO:0005739,GO:0005829,GO:0005886,GO:0005887,GO:0006464,GO:0006508,GO:0006807,GO:0006915,GO:0007154,GO:0009898,GO:0010033,GO:0016021,GO:0016567,GO:0016579,GO:0019901,GO:0019903,GO:0023052,GO:0030162,GO:0031224,GO:0031226,GO:0031323,GO:0031326,GO:0031625,GO:0031996,GO:0032088,GO:0032648,GO:0033209,GO:0035631,GO:0035666,GO:0043900,GO:…	KOG0297	TRAF1-like	NA	GO:0002697,GO:0004842,GO:0005164,GO:0005622,GO:0005623,GO:0005737,GO:0005739,GO:0005829,GO:0005886,GO:0005887,GO:0006464,GO:0006508,GO:0006807,GO:0006915,GO:0007154,GO:0009898,GO:0010033,GO:0016021,GO:0016567,GO:0016579,GO:0019901,GO:0019903,GO:0023052,GO:0030162,GO:0031224,GO:0031226,GO:0031323,GO:0031326,GO:0031625,GO:0031996,GO:0032088,GO:0032648,GO:0033209,GO:0035631,GO:0035666,GO:0043900,GO:…	S3h1G0000445:TRAF3	1	YES	h2SMcT0000193.1	h2SMcT0000193.1|complete introns|100 qcov|100 ident|S3h1T0000445.1|perfect_match|1 ident|1 qcov|1 tcov
S3h1G0000446	S3h1T0000446.1	h1SMnG0000297	hconf	chr1_h1	6956400	6962234	+		non-coding	75	coding	1027	0	2	5_prime_incomplete																								-	NA		S3h1G0000446	1	NO			h2SMnT0000288.1	h2SMnT0000288.1|partial(o) introns|100 qcov|100 ident|no cds match
S3h1G0000447	S3h1T0000447.1	h1SMnG0000298	other	chr1_h1	6963717	6968628	+		non-coding	40	coding	252	0	2	5_prime_incomplete																								-	NA		S3h1G0000447
S3h1G0000448	S3h1T0000448.1	h1SMcG0000191	hconf	chr1_h1	6998906	6999538	+	133	coding	133	coding	590	402	2	complete		Ribosomal protein S12/S23;Ribosomal protein S12, bacterial-type	structural constituent of ribosome	IPR006032;IPR005679	GO:0003735|GO:0005840|GO:0006412|GO:0015935		G3DSA:2.40.50.140:NA	PTHR11652:30S RIBOSOMAL PROTEIN S12 FAMILY MEMBER;PTHR11652:SF60:28S RIBOSOMAL PROTEIN S12, MITOCHONDRIAL		SSF50249:Nucleic acid-binding proteins	PF00164:Ribosomal protein S12/S23		cd03368:Ribosomal_S12		PS00055:Ribosomal protein S12 signature.		PR01034:Ribosomal protein S12 signature;PR01034:Ribosomal protein S12 signature;PR01034:Ribosomal protein S12 signature;PR01034:Ribosomal protein S12 signature;PR01034:Ribosomal protein S12 signature	COG0048@1|root,KOG1750@2759|Eukaryota,3A1XA@33154|Opisthokonta,3BRCC@33208|Metazoa,3D69C@33213|Bilateria	J	MRPS12	ko:K02950	GO:0003735,GO:0005622,GO:0005623,GO:0005737,GO:0005739,GO:0005759,GO:0005761,GO:0005763,GO:0006807,GO:0032543,GO:0034641,GO:0034645,GO:0043043,GO:0043604,GO:0044237,GO:0044249,GO:0044260,GO:0044267,GO:0044271,GO:0044422,GO:0044424,GO:0044429,GO:0044444,GO:0044446,GO:0044464,GO:0071704,GO:0140053,GO:1901564,GO:1901566,GO:1901576	KOG1750	MRPS12-like	m01	,G,O,:,0,0,0,3,7,3,5,,,G,O,:,0,0,0,5,6,2,2,,,G,O,:,0,0,0,5,6,2,3,,,G,O,:,0,0,0,5,7,3,7,,,G,O,:,0,0,0,5,7,3,9,,,G,O,:,0,0,0,5,7,5,9,,,G,O,:,0,0,0,5,7,6,1,,,G,O,:,0,0,0,5,7,6,3,,,G,O,:,0,0,0,6,8,0,7,,,G,O,:,0,0,3,2,5,4,3,,,G,O,:,0,0,3,4,6,4,1,,,G,O,:,0,0,3,4,6,4,5,,,G,O,:,0,0,4,3,0,4,3,,,G,O,:,0,0,4,3,6,0,4,,,G,O,:,0,0,4,4,2,3,7,,,G,O,:,0,0,4,4,2,4,9,,,G,O,:,0,0,4,4,2,6,0,,,G,O,:,0,0,4,4,2,6,7,,,G,…	S3h1G0000448:MRPS12	1	YES	h2SMcT0000194.1	h2SMcT0000194.1|complete introns|100 qcov|100 ident|S3h1T0000448.1|perfect_match|1 ident|1 qcov|1 tcov
S3h1G0000449	S3h1T0000449.1	h1SMnG0000299	other	chr1_h1	6999699	7001137	+		non-coding	66	coding	1439	0	1	5_prime_incomplete																								-	NA		S3h1G0000449	1	NO			h2SMnT0000289.1	h2SMnT0000289.1|partial(k) introns|100 qcov|100 ident|no cds match
S3h1G0000450	S3h1T0000450.1	h1SMcG0000192	other	chr1_h1	7003581	7004223	+	110	coding	110	coding	587	333	2	complete						NON_CYTOPLASMIC_DOMAIN;CYTOPLASMIC_DOMAIN;TRANSMEMBRANE																		-	NA		S3h1G0000450	1	YES	h2SMcT0000195.1	h2SMcT0000195.1|complete introns|100 qcov|100 ident|S3h1T0000450.1|perfect_match|1 ident|1 qcov|1 tcov
S3h1G0000451	S3h1T0000451.7	h1SMcG0000193	hconf	chr1_h1	7008732	7036036	-	781	coding	781	coding	2618	2346	22	complete	KT163741.1:slc44a-2	Choline transporter-like	otolith formation	IPR007603	GO:0022857|GO:0055085	CYTOPLASMIC_DOMAIN;NON_CYTOPLASMIC_DOMAIN;CYTOPLASMIC_DOMAIN;CYTOPLASMIC_DOMAIN;CYTOPLASMIC_DOMAIN;NON_CYTOPLASMIC_DOMAIN;TRANSMEMBRANE;TRANSMEMBRANE;TRANSMEMBRANE;TRANSMEMBRANE;TRANSMEMBRANE;TRANSMEMBRANE;TRANSMEMBRANE;TRANSMEMBRANE;CYTOPLASMIC_DOMAIN;NON_CYTOPLASMIC_DOMAIN;NON_CYTOPLASMIC_DOMAIN;TRANSMEMBRANE;TRANSMEMBRANE;NON_CYTOPLASMIC_DOMAIN;NON_CYTOPLASMIC_DOMAIN;TRANSMEMBRANE;CYTOPLASMIC_…		PTHR12385:CHOLINE TRANSPORTER-LIKE (SLC FAMILY 44);PTHR12385:SF90:CTL-LIKE PROTEIN 2			PF04515:Plasma-membrane choline transporter			mobidb-lite:consensus disorder prediction				KOG1362@1|root,KOG1362@2759|Eukaryota,38CX6@33154|Opisthokonta,3BE8X@33208|Metazoa,3CRDT@33213|Bilateria	I	SLC44A5	ko:K15377	GO:0001505,GO:0002283,GO:0002446,GO:0005326,GO:0005622,GO:0005623,GO:0005737,GO:0005886,GO:0006656,GO:0006807,GO:0006836,GO:0006955,GO:0007267,GO:0007399,GO:0008292,GO:0008324,GO:0008509,GO:0008519,GO:0008544,GO:0009790,GO:0012505,GO:0015220,GO:0015696,GO:0015871,GO:0015893,GO:0016021,GO:0016324,GO:0017144,GO:0030307,GO:0030974,GO:0031224,GO:0032474,GO:0032475,GO:0035579,GO:0035675,GO:0042133,GO:…	KOG1362	slc44a-2 (slc44a-2)	m43	,G,O,:,0,0,0,1,5,0,5,,,G,O,:,0,0,0,2,2,8,3,,,G,O,:,0,0,0,2,4,4,6,,,G,O,:,0,0,0,5,3,2,6,,,G,O,:,0,0,0,5,6,2,2,,,G,O,:,0,0,0,5,6,2,3,,,G,O,:,0,0,0,5,7,3,7,,,G,O,:,0,0,0,5,8,8,6,,,G,O,:,0,0,0,6,6,5,6,,,G,O,:,0,0,0,6,8,0,7,,,G,O,:,0,0,0,6,8,3,6,,,G,O,:,0,0,0,6,9,5,5,,,G,O,:,0,0,0,7,2,6,7,,,G,O,:,0,0,0,7,3,9,9,,,G,O,:,0,0,0,8,2,9,2,,,G,O,:,0,0,0,8,3,2,4,,,G,O,:,0,0,0,8,5,0,9,,,G,O,:,0,0,0,8,5,1,9,,,G,…	S3h1G0000451:slc44a-2	8	YES	h2SMcT0000196.1;h2SMcT0000196.2;h2SMcT0000196.3;h2SMcT0000196.4;h2SMcT0000196.5;h2SMcT0000196.6;h2SMcT0000196.7	h2SMcT0000196.1|complete introns|100 qcov|100 ident|S3h1T0000451.1|perfect_match|1 ident|1 qcov|1 tcov;h2SMcT0000196.2|complete introns|100 qcov|100 ident|S3h1T0000451.2|perfect_match|1 ident|1 qcov|1 tcov;h2SMcT0000196.3|complete introns|100 qcov|100 ident|S3h1T0000451.3|perfect_match|1 ident|1 qcov|1 tcov;h2SMcT0000196.4|complete introns|100 qcov|100 ident|S3h1T0000451.2|perfect_match|1 ident|1…	h2SMnT0004320.1	h2SMnT0004320.1|partial(i) introns|99 qcov|98 ident|no cds match
S3h1G0000452	S3h1T0000452.1	h1SMnG0000300	other	chr1_h1	7050643	7053668	-		non-coding	44	coding	2010	0	3	5_prime_incomplete																								-	NA		S3h1G0000452	2	YES			h2SMnT0000290.1;h2SMnT0000290.2	h2SMnT0000290.1|complete introns|100 qcov|100 ident|no cds match;h2SMnT0000290.2|complete introns|100 qcov|100 ident|no cds match
S3h1G0000453	S3h1T0000453.1	h1SMcG0000194	hconf	chr1_h1	7054357	7108451	-	1968	coding	1968	coding	6401	5907	42	complete		Voltage-gated cation channel calcium and sodium;Voltage-dependent calcium channel, alpha-1 subunit;Ion transport domain	high voltage-gated calcium channel activity	IPR043203;IPR002077;IPR005821	GO:0005216|GO:0005245|GO:0005261|GO:0005886|GO:0005891|GO:0006811|GO:0016020|GO:0055085|GO:0070588	TRANSMEMBRANE;TRANSMEMBRANE;NON_CYTOPLASMIC_DOMAIN;TRANSMEMBRANE;TRANSMEMBRANE;TRANSMEMBRANE;TRANSMEMBRANE;TRANSMEMBRANE;TRANSMEMBRANE;TRANSMEMBRANE;TRANSMEMBRANE;TRANSMEMBRANE;NON_CYTOPLASMIC_DOMAIN;NON_CYTOPLASMIC_DOMAIN;TRANSMEMBRANE;NON_CYTOPLASMIC_DOMAIN;NON_CYTOPLASMIC_DOMAIN;TRANSMEMBRANE;TRANSMEMBRANE;CYTOPLASMIC_DOMAIN;CYTOPLASMIC_DOMAIN;CYTOPLASMIC_DOMAIN;NON_CYTOPLASMIC_DOMAIN;TRANSMEM…	G3DSA:1.10.287.70:NA;G3DSA:1.10.287.70:NA;G3DSA:1.10.287.70:NA;G3DSA:6.10.250.2500:NA;G3DSA:1.10.287.70:NA;G3DSA:1.20.120.350:NA;G3DSA:1.20.120.350:NA;G3DSA:1.20.120.350:NA;G3DSA:1.20.120.350:NA;G3DSA:6.10.250.2180:NA	PTHR10037:VOLTAGE-GATED CATION CHANNEL CALCIUM AND SODIUM;PTHR10037:VOLTAGE-GATED CATION CHANNEL CALCIUM AND SODIUM;PTHR10037:SF290:VOLTAGE-DEPENDENT L-TYPE CALCIUM CHANNEL SUBUNIT ALPHA;PTHR10037:SF290:VOLTAGE-DEPENDENT L-TYPE CALCIUM CHANNEL SUBUNIT ALPHA		SSF81324:Voltage-gated potassium channels;SSF81324:Voltage-gated potassium channels;SSF81324:Voltage-gated potassium channels;SSF81324:Voltage-gated potassium channels	PF16905:Voltage-dependent L-type calcium channel, IQ-associated;PF00520:Ion transport protein;PF00520:Ion transport protein;PF00520:Ion transport protein;PF00520:Ion transport protein;PF08763:Voltage gated calcium channel IQ domain	Coil:Coil		mobidb-lite:consensus disorder prediction;mobidb-lite:consensus disorder prediction;mobidb-lite:consensus disorder prediction;mobidb-lite:consensus disorder prediction;mobidb-lite:consensus disorder prediction;mobidb-lite:consensus disorder prediction		SM01062:Ca_chan_IQ_2	PR01630:L-type voltage-dependent calcium channel alpha-1 subunit signature;PR01630:L-type voltage-dependent calcium channel alpha-1 subunit signature;PR01630:L-type voltage-dependent calcium channel alpha-1 subunit signature;PR01630:L-type voltage-dependent calcium channel alpha-1 subunit signature;PR00167:Calcium channel signature;PR00167:Calcium channel signature;PR00167:Calcium channel signatu…	KOG2301@1|root,KOG2301@2759|Eukaryota,38BYK@33154|Opisthokonta,3BAHQ@33208|Metazoa,3CSUW@33213|Bilateria	P		ko:K04851		KOG2301	-	NA	GO:0005216|GO:0005245|GO:0005261|GO:0005886|GO:0005891|GO:0006811|GO:0016020|GO:0055085|GO:0070588	S3h1G0000453:Voltage-gated_cation_channel_calcium_and	3	YES	h2SMcT0000197.1;h2SMcT0000197.2	h2SMcT0000197.1|complete introns|100 qcov|100 ident|S3h1T0000453.1|perfect_match|1 ident|1 qcov|1 tcov;h2SMcT0000197.2|complete introns|100 qcov|100 ident|S3h1T0000453.3|perfect_match|1 ident|1 qcov|1 tcov	h2SMnT0000291.1	h2SMnT0000291.1|complete introns|100 qcov|100 ident|no cds match
S3h1G0000454	S3h1T0000454.1	h1SMnG0000302	other	chr1_h1	7058150	7058442	-		non-coding		non-coding	293	0	1	5_prime_incomplete																								-	NA		S3h1G0000454	1	NO			h2SMnT0000292.1	h2SMnT0000292.1|partial(k) introns|100 qcov|100 ident|no cds match
S3h1G0000455	S3h1T0000455.1	h1SMnG0000303	other	chr1_h1	7144951	7145637	-		non-coding		non-coding	687	0	1	5_prime_incomplete																								-	NA		S3h1G0000455	1	NO			h2SMnT0000293.1	h2SMnT0000293.1|partial(k) introns|100 qcov|100 ident|no cds match
S3h1G0000456	S3h1T0000456.2	h1SMcG0000195	hconf	chr1_h1	7165052	7220973	+	710	coding	710	coding	2358	2133	22	complete	KT163742.1:slc44a-3	Choline transporter-like	otolith formation	IPR007603	GO:0022857|GO:0055085	TRANSMEMBRANE;TRANSMEMBRANE;TRANSMEMBRANE;TRANSMEMBRANE;TRANSMEMBRANE;TRANSMEMBRANE;TRANSMEMBRANE;NON_CYTOPLASMIC_DOMAIN;CYTOPLASMIC_DOMAIN;NON_CYTOPLASMIC_DOMAIN;CYTOPLASMIC_DOMAIN;NON_CYTOPLASMIC_DOMAIN;CYTOPLASMIC_DOMAIN;TRANSMEMBRANE;NON_CYTOPLASMIC_DOMAIN;CYTOPLASMIC_DOMAIN;TRANSMEMBRANE;CYTOPLASMIC_DOMAIN;TRANSMEMBRANE;TRANSMEMBRANE;CYTOPLASMIC_DOMAIN;NON_CYTOPLASMIC_DOMAIN;NON_CYTOPLASMIC_…		PTHR12385:CHOLINE TRANSPORTER-LIKE (SLC FAMILY 44);PTHR12385:SF90:CTL-LIKE PROTEIN 2			PF04515:Plasma-membrane choline transporter							KOG1362@1|root,KOG1362@2759|Eukaryota,38CX6@33154|Opisthokonta,3BE8X@33208|Metazoa,3CRDT@33213|Bilateria	I	SLC44A5	ko:K15377	GO:0001505,GO:0002283,GO:0002446,GO:0005326,GO:0005622,GO:0005623,GO:0005737,GO:0005886,GO:0006656,GO:0006807,GO:0006836,GO:0006955,GO:0007267,GO:0007399,GO:0008292,GO:0008324,GO:0008509,GO:0008519,GO:0008544,GO:0009790,GO:0012505,GO:0015220,GO:0015696,GO:0015871,GO:0015893,GO:0016021,GO:0016324,GO:0017144,GO:0030307,GO:0030974,GO:0031224,GO:0032474,GO:0032475,GO:0035579,GO:0035675,GO:0042133,GO:…	KOG1362	slc44a-3 (slc44a-3)	NA	,G,O,:,0,0,0,1,5,0,5,,,G,O,:,0,0,0,2,2,8,3,,,G,O,:,0,0,0,2,4,4,6,,,G,O,:,0,0,0,5,3,2,6,,,G,O,:,0,0,0,5,6,2,2,,,G,O,:,0,0,0,5,6,2,3,,,G,O,:,0,0,0,5,7,3,7,,,G,O,:,0,0,0,5,8,8,6,,,G,O,:,0,0,0,6,6,5,6,,,G,O,:,0,0,0,6,8,0,7,,,G,O,:,0,0,0,6,8,3,6,,,G,O,:,0,0,0,6,9,5,5,,,G,O,:,0,0,0,7,2,6,7,,,G,O,:,0,0,0,7,3,9,9,,,G,O,:,0,0,0,8,2,9,2,,,G,O,:,0,0,0,8,3,2,4,,,G,O,:,0,0,0,8,5,0,9,,,G,O,:,0,0,0,8,5,1,9,,,G,…	S3h1G0000456:slc44a-3	10	YES	h2SMcT0000184.1;h2SMcT0000198.1;h2SMcT0000198.2;h2SMcT0000198.3;h2SMcT0000198.4	h2SMcT0000184.1|partial(c) introns|100 qcov|98.4 ident|S3h1T0000456.1|partial_in_query|0.983 ident|0.997 qcov|0.178 tcov;h2SMcT0000198.1|complete introns|100 qcov|100 ident|S3h1T0000456.1|perfect_match|1 ident|1 qcov|1 tcov;h2SMcT0000198.2|complete introns|100 qcov|100 ident|S3h1T0000456.2|perfect_match|1 ident|1 qcov|1 tcov;h2SMcT0000198.3|partial(j) introns|100 qcov|100 ident|S3h1T0000456.1|par…	h2SMnT0000280.1;h2SMnT0000294.1;h2SMnT0000294.2;h2SMnT0000294.3;h2SMnT0000380.1	h2SMnT0000280.1|partial(i) introns|100 qcov|95.5 ident|no cds match;h2SMnT0000294.1|complete introns|100 qcov|100 ident|no cds match;h2SMnT0000294.2|complete introns|100 qcov|100 ident|no cds match;h2SMnT0000294.3|partial(k) introns|100 qcov|100 ident|no cds match;h2SMnT0000380.1|partial(i) introns|97.1 qcov|98.3 ident|no cds match
S3h1G0000457	S3h1T0000457.1	h1SMnG0000305	other	chr1_h1	7262954	7263111	+		non-coding	44	coding	158	0	1	5_prime_incomplete																								-	NA		S3h1G0000457	1	NO			h2SMnT0000295.1	h2SMnT0000295.1|partial(k) introns|100 qcov|100 ident|no cds match
S3h1G0000458	S3h1T0000458.2	h1SMcG0000196	hconf	chr1_h1	7263824	7279131	+	511	coding	511	coding	1640	1536	5	complete			TNF receptor-associated factor				G3DSA:3.30.40.10:Zinc/RING finger domain, C3HC4 (zinc finger);G3DSA:2.60.210.10:Apoptosis, Tumor Necrosis Factor Receptor Associated Protein 2; Chain A;G3DSA:3.30.40.10:Zinc/RING finger domain, C3HC4 (zinc finger)	PTHR10131:SF138:TNF RECEPTOR ASSOCIATED FACTOR (TRAF) HOMOLOG;PTHR10131:SF138:TNF RECEPTOR ASSOCIATED FACTOR (TRAF) HOMOLOG;PTHR10131:TNF RECEPTOR ASSOCIATED FACTOR;PTHR10131:TNF RECEPTOR ASSOCIATED FACTOR	PS50089:Zinc finger RING-type profile.	SSF49599:TRAF domain-like;SSF57850:RING/U-box;SSF49599:TRAF domain-like		Coil:Coil;Coil:Coil;Coil:Coil						KOG0297@1|root,KOG0297@2759|Eukaryota	S		ko:K09848,ko:K09849		KOG0297	TRAF1-like	NA		S3h1G0000458	5	YES	h2SMcT0000199.1;h2SMcT0000199.2;h2SMcT0000199.3	h2SMcT0000199.1|complete introns|100 qcov|100 ident|S3h1T0000458.1|perfect_match|1 ident|1 qcov|1 tcov;h2SMcT0000199.2|complete introns|100 qcov|100 ident|S3h1T0000458.2|perfect_match|1 ident|1 qcov|1 tcov;h2SMcT0000199.3|complete introns|100 qcov|100 ident|S3h1T0000458.3|perfect_match|1 ident|1 qcov|1 tcov	h2SMcT0015167.1;h2SMnT0000296.1	h2SMcT0015167.1|partial(i) introns|98.3 qcov|98.5 ident|no cds match;h2SMnT0000296.1|complete introns|100 qcov|100 ident|no cds match
S3h1G0000459	S3h1T0000459.1	h1SMcG0000197	other	chr1_h1	7282322	7284522	+	141	coding	141	coding	2160	426	2	complete																								-	NA		S3h1G0000459	2	YES	h2SMcT0000200.1;h2SMcT0000201.1	h2SMcT0000200.1|complete introns|100 qcov|100 ident|S3h1T0000459.1|perfect_match|1 ident|1 qcov|1 tcov;h2SMcT0000201.1|complete introns|100 qcov|99.9 ident|S3h1T0000459.1|perfect_match|0.997 ident|1 qcov|1 tcov
S3h1G0000460	S3h1T0000460.1	h1SMcG0000198	other	chr1_h1	7312582	7314783	+	141	coding	141	coding	2161	426	2	complete																								-	NA		S3h1G0000460	3	YES	h2SMcT0000200.1;h2SMcT0000201.1	h2SMcT0000200.1|complete introns|100 qcov|99.9 ident|S3h1T0000460.1|perfect_match|0.997 ident|1 qcov|1 tcov;h2SMcT0000201.1|complete introns|100 qcov|100 ident|S3h1T0000460.1|perfect_match|1 ident|1 qcov|1 tcov	h2SMcT0000444.1	h2SMcT0000444.1|partial(y) introns|99.5 qcov|90.8 ident|no cds match
S3h1G0000461	S3h1T0000461.1	h1SMcG0000199	hconf	chr1_h1	7380809	7382508	-	532	coding	532	coding	1656	1599	2	complete			Binds the poly(A) tail of mRNA				G3DSA:3.30.70.330:NA;G3DSA:3.30.70.330:NA;G3DSA:3.30.70.330:NA	PTHR23003:RNA RECOGNITION MOTIF RRM DOMAIN CONTAINING PROTEIN;PTHR23003:RNA RECOGNITION MOTIF RRM DOMAIN CONTAINING PROTEIN	PS50102:Eukaryotic RNA Recognition Motif (RRM) profile.;PS50102:Eukaryotic RNA Recognition Motif (RRM) profile.	SSF54928:RNA-binding domain, RBD;SSF54928:RNA-binding domain, RBD;SSF54928:RNA-binding domain, RBD	PF00076:RNA recognition motif. (a.k.a. RRM, RBD, or RNP domain)	Coil:Coil	cd00590:RRM_SF;cd00590:RRM_SF;cd00590:RRM_SF	mobidb-lite:consensus disorder prediction		SM00360:rrm1_1;SM00360:rrm1_1;SM00360:rrm1_1;SM00360:rrm1_1		KOG0123@1|root,KOG0123@2759|Eukaryota,37JW4@33090|Viridiplantae,34GU3@3041|Chlorophyta	A		ko:K13126		KOG0123	-	m01		S3h1G0000461	1	YES	h2SMcT0000203.1	h2SMcT0000203.1|complete introns|100 qcov|100 ident|S3h1T0000461.1|perfect_match|1 ident|1 qcov|1 tcov
S3h1G0000462	S3h1T0000462.1	h1SMnG0000307	other	chr1_h1	7389229	7391291	+		non-coding	71	coding	1577	0	9	5_prime_incomplete																								-	NA		S3h1G0000462	3	YES			h2SMnT0000298.1;h2SMnT0000298.2;h2SMnT0000298.3	h2SMnT0000298.1|complete introns|100 qcov|100 ident|no cds match;h2SMnT0000298.2|complete introns|100 qcov|100 ident|no cds match;h2SMnT0000298.3|complete introns|100 qcov|100 ident|no cds match
S3h1G0000463	S3h1T0000463.1	h1SMcG0000200	other	chr1_h1	7403043	7403569	+	128	coding	128	coding	474	387	2	complete																								-	NA		S3h1G0000463	1	YES	h2SMcT0000204.1	h2SMcT0000204.1|complete introns|100 qcov|100 ident|S3h1T0000463.1|perfect_match|1 ident|1 qcov|1 tcov
S3h1G0000464	S3h1T0000464.1	h1SMnG0000308	other	chr1_h1	7405645	7407763	+		non-coding	52	coding	2119	0	1	5_prime_incomplete																								-	NA		S3h1G0000464	1	NO			h2SMnT0000299.1	h2SMnT0000299.1|partial(k) introns|100 qcov|100 ident|no cds match
S3h1G0000465	S3h1T0000465.1	h1SMcG0000201	hconf	chr1_h1	7411895	7422643	-	366	coding	366	coding	1300	1101	11	complete		Villin/Gelsolin	actin filament capping	IPR007122	GO:0051015		G3DSA:3.40.20.10:Severin;G3DSA:3.40.20.10:Severin;G3DSA:3.40.20.10:Severin	PTHR11977:VILLIN;PTHR11977:SF109:NA		SSF55753:Actin depolymerizing proteins;SSF55753:Actin depolymerizing proteins;SSF55753:Actin depolymerizing proteins	PF00626:Gelsolin repeat;PF00626:Gelsolin repeat;PF00626:Gelsolin repeat		cd11290:gelsolin_S1_like;cd11289:gelsolin_S2_like			SM00262:VILL_6;SM00262:VILL_6;SM00262:VILL_6	PR00597:Gelsolin family signature;PR00597:Gelsolin family signature;PR00597:Gelsolin family signature;PR00597:Gelsolin family signature;PR00597:Gelsolin family signature;PR00597:Gelsolin family signature	KOG0443@1|root,KOG0443@2759|Eukaryota,38BDF@33154|Opisthokonta,3B9RZ@33208|Metazoa,3CXQR@33213|Bilateria	Z		ko:K05768	GO:0003785,GO:0005546,GO:0030036,GO:0030042,GO:0043624,GO:0050803,GO:0051014,GO:0051015,GO:0051016,GO:1905808	KOG0443	-	m30	,G,O,:,0,0,0,3,7,8,5,,,G,O,:,0,0,0,5,5,4,6,,,G,O,:,0,0,3,0,0,3,6,,,G,O,:,0,0,3,0,0,4,2,,,G,O,:,0,0,4,3,6,2,4,,,G,O,:,0,0,5,0,8,0,3,,,G,O,:,0,0,5,1,0,1,4,,,G,O,:,0,0,5,1,0,1,5,,,G,O,:,0,0,5,1,0,1,6,,,G,O,:,1,9,0,5,8,0,8,,,G,O,:,0,0,5,1,0,1,5,	S3h1G0000465:Villin/Gelsolin	1	YES	h2SMcT0000205.1	h2SMcT0000205.1|complete introns|100 qcov|100 ident|S3h1T0000465.1|perfect_match|1 ident|1 qcov|1 tcov
S3h1G0000466	S3h1T0000466.1	h1SMnG0000309	other	chr1_h1	7413156	7413522	+		non-coding		non-coding	264	0	3	5_prime_incomplete																								-	NA		S3h1G0000466	1	YES			h2SMnT0000300.1	h2SMnT0000300.1|complete introns|100 qcov|100 ident|no cds match
S3h1G0000467	S3h1T0000467.2	h1SMcG0000202	hconf	chr1_h1	7424517	7437894	+	368	coding	368	coding	1244	1107	10	complete	KY847538.1:gelsolin-like protein	Villin/Gelsolin	actin filament severing	IPR007122	GO:0051015		G3DSA:3.40.20.10:Severin;G3DSA:3.40.20.10:Severin;G3DSA:3.40.20.10:Severin	PTHR11977:VILLIN;PTHR11977:SF109:NA		SSF55753:Actin depolymerizing proteins;SSF55753:Actin depolymerizing proteins;SSF55753:Actin depolymerizing proteins	PF00626:Gelsolin repeat;PF00626:Gelsolin repeat;PF00626:Gelsolin repeat		cd11289:gelsolin_S2_like;cd11290:gelsolin_S1_like			SM00262:VILL_6;SM00262:VILL_6;SM00262:VILL_6	PR00597:Gelsolin family signature;PR00597:Gelsolin family signature;PR00597:Gelsolin family signature;PR00597:Gelsolin family signature;PR00597:Gelsolin family signature;PR00597:Gelsolin family signature	KOG0443@1|root,KOG0443@2759|Eukaryota,38BDF@33154|Opisthokonta,3B9RZ@33208|Metazoa	Z		ko:K05768	GO:0003785,GO:0005546,GO:0030036,GO:0030042,GO:0043624,GO:0050803,GO:0051014,GO:0051015,GO:0051016,GO:1905808	KOG0443	gelsolin-like protein	m51	,G,O,:,0,0,0,3,7,8,5,,,G,O,:,0,0,0,5,5,4,6,,,G,O,:,0,0,3,0,0,3,6,,,G,O,:,0,0,3,0,0,4,2,,,G,O,:,0,0,4,3,6,2,4,,,G,O,:,0,0,5,0,8,0,3,,,G,O,:,0,0,5,1,0,1,4,,,G,O,:,0,0,5,1,0,1,5,,,G,O,:,0,0,5,1,0,1,6,,,G,O,:,1,9,0,5,8,0,8,,,G,O,:,0,0,5,1,0,1,5,	S3h1G0000467:gelsolin-like_protein	2	YES	h2SMcT0000206.1;h2SMcT0000206.2	h2SMcT0000206.1|complete introns|100 qcov|100 ident|S3h1T0000467.1|perfect_match|1 ident|1 qcov|1 tcov;h2SMcT0000206.2|complete introns|100 qcov|100 ident|S3h1T0000467.2|perfect_match|1 ident|1 qcov|1 tcov
S3h1G0000468	S3h1T0000468.1	h1SMnG0000310	other	chr1_h1	7440599	7440911	-		non-coding		non-coding	313	0	1	5_prime_incomplete																								-	NA		S3h1G0000468	1	NO			h2SMnT0000301.1	h2SMnT0000301.1|partial(k) introns|100 qcov|100 ident|no cds match
S3h1G0000469	S3h1T0000469.2	h1SMcG0000203	hconf	chr1_h1	7443674	7449809	-	370	coding	370	coding	1345	1113	10	complete		Villin/Gelsolin	actin filament capping	IPR007122	GO:0051015		G3DSA:3.40.20.10:Severin;G3DSA:3.40.20.10:Severin;G3DSA:3.40.20.10:Severin	PTHR11977:VILLIN;PTHR11977:SF109:NA		SSF55753:Actin depolymerizing proteins;SSF55753:Actin depolymerizing proteins;SSF55753:Actin depolymerizing proteins	PF00626:Gelsolin repeat;PF00626:Gelsolin repeat;PF00626:Gelsolin repeat		cd11290:gelsolin_S1_like			SM00262:VILL_6;SM00262:VILL_6;SM00262:VILL_6	PR00597:Gelsolin family signature;PR00597:Gelsolin family signature;PR00597:Gelsolin family signature;PR00597:Gelsolin family signature;PR00597:Gelsolin family signature;PR00597:Gelsolin family signature	KOG0443@1|root,KOG0443@2759|Eukaryota,38BDF@33154|Opisthokonta,3B9RZ@33208|Metazoa,3CXQR@33213|Bilateria	Z		ko:K05768	GO:0003785,GO:0005546,GO:0030036,GO:0030042,GO:0043624,GO:0050803,GO:0051014,GO:0051015,GO:0051016,GO:1905808	KOG0443	-	m22	,G,O,:,0,0,0,3,7,8,5,,,G,O,:,0,0,0,5,5,4,6,,,G,O,:,0,0,3,0,0,3,6,,,G,O,:,0,0,3,0,0,4,2,,,G,O,:,0,0,4,3,6,2,4,,,G,O,:,0,0,5,0,8,0,3,,,G,O,:,0,0,5,1,0,1,4,,,G,O,:,0,0,5,1,0,1,5,,,G,O,:,0,0,5,1,0,1,6,,,G,O,:,1,9,0,5,8,0,8,,,G,O,:,0,0,5,1,0,1,5,	S3h1G0000469:Villin/Gelsolin	3	YES	h2SMcT0000207.1;h2SMcT0000207.2	h2SMcT0000207.1|complete introns|100 qcov|100 ident|S3h1T0000469.1|perfect_match|1 ident|1 qcov|1 tcov;h2SMcT0000207.2|complete introns|100 qcov|100 ident|S3h1T0000469.2|perfect_match|1 ident|1 qcov|1 tcov	h2SMnT0000302.1	h2SMnT0000302.1|complete introns|100 qcov|100 ident|no cds match
S3h1G0000470	S3h1T0000470.1	h1SMnG0000312	other	chr1_h1	7461284	7461625	+		non-coding		non-coding	342	0	1	5_prime_incomplete																								-	NA		S3h1G0000470	1	NO			h2SMnT0000303.1	h2SMnT0000303.1|partial(k) introns|100 qcov|100 ident|no cds match
S3h1G0000471	S3h1T0000471.1	h1SMnG0000313	other	chr1_h1	7464740	7465481	-		non-coding	55	coding	651	0	3	5_prime_incomplete																								-	NA		S3h1G0000471	2	YES			h2SMnT0000304.1;h2SMnT0000304.2	h2SMnT0000304.1|complete introns|100 qcov|100 ident|no cds match;h2SMnT0000304.2|partial(k) introns|100 qcov|100 ident|no cds match
S3h1G0000472	S3h1T0000472.1	h1SMcG0000204	hconf	chr1_h1	7467054	7482657	+	368	coding	368	coding	2090	1107	11	complete		Villin/Gelsolin	actin filament severing	IPR007122	GO:0051015		G3DSA:3.40.20.10:Severin;G3DSA:3.40.20.10:Severin;G3DSA:3.40.20.10:Severin	PTHR11977:VILLIN;PTHR11977:SF109:NA		SSF55753:Actin depolymerizing proteins;SSF55753:Actin depolymerizing proteins;SSF55753:Actin depolymerizing proteins	PF00626:Gelsolin repeat;PF00626:Gelsolin repeat;PF00626:Gelsolin repeat		cd11290:gelsolin_S1_like			SM00262:VILL_6;SM00262:VILL_6;SM00262:VILL_6	PR00597:Gelsolin family signature;PR00597:Gelsolin family signature;PR00597:Gelsolin family signature;PR00597:Gelsolin family signature;PR00597:Gelsolin family signature;PR00597:Gelsolin family signature	KOG0443@1|root,KOG0443@2759|Eukaryota,38BDF@33154|Opisthokonta,3B9RZ@33208|Metazoa	Z		ko:K05768	GO:0003785,GO:0005546,GO:0030036,GO:0030042,GO:0043624,GO:0050803,GO:0051014,GO:0051015,GO:0051016,GO:1905808	KOG0443	-	NA	,G,O,:,0,0,0,3,7,8,5,,,G,O,:,0,0,0,5,5,4,6,,,G,O,:,0,0,3,0,0,3,6,,,G,O,:,0,0,3,0,0,4,2,,,G,O,:,0,0,4,3,6,2,4,,,G,O,:,0,0,5,0,8,0,3,,,G,O,:,0,0,5,1,0,1,4,,,G,O,:,0,0,5,1,0,1,5,,,G,O,:,0,0,5,1,0,1,6,,,G,O,:,1,9,0,5,8,0,8,,,G,O,:,0,0,5,1,0,1,5,	S3h1G0000472:Villin/Gelsolin	10	YES	h2SMcT0000208.1;h2SMcT0000208.2;h2SMcT0000208.3;h2SMcT0000208.4;h2SMcT0000208.5	h2SMcT0000208.1|complete introns|100 qcov|100 ident|S3h1T0000472.1|perfect_match|1 ident|1 qcov|1 tcov;h2SMcT0000208.2|complete introns|100 qcov|100 ident|S3h1T0000472.2|perfect_match|1 ident|1 qcov|1 tcov;h2SMcT0000208.3|complete introns|100 qcov|100 ident|S3h1T0000472.3|perfect_match|1 ident|1 qcov|1 tcov;h2SMcT0000208.4|complete introns|100 qcov|100 ident|S3h1T0000472.2|perfect_match|1 ident|1…	h2SMnT0000305.1;h2SMnT0000305.2;h2SMnT0000305.3;h2SMnT0000305.4;h2SMnT0000305.5	h2SMnT0000305.1|partial(m) introns|100 qcov|100 ident|no cds match;h2SMnT0000305.2|complete introns|100 qcov|100 ident|no cds match;h2SMnT0000305.3|complete introns|100 qcov|100 ident|no cds match;h2SMnT0000305.4|complete introns|100 qcov|100 ident|no cds match;h2SMnT0000305.5|complete introns|100 qcov|100 ident|no cds match
S3h1G0000473	S3h1T0000473.1	h1SMnG0000315	other	chr1_h1	7489103	7489927	-		non-coding	75	coding	742	0	3	5_prime_incomplete																								-	NA		S3h1G0000473	1	YES			h2SMnT0000306.1	h2SMnT0000306.1|complete introns|100 qcov|100 ident|no cds match
S3h1G0000474	S3h1T0000474.1	h1SMcG0000205	hconf	chr1_h1	7496715	7503894	+	368	coding	368	coding	1306	1107	10	complete		Villin/Gelsolin	actin filament capping	IPR007122	GO:0051015		G3DSA:3.40.20.10:Severin;G3DSA:3.40.20.10:Severin;G3DSA:3.40.20.10:Severin	PTHR11977:SF109:NA;PTHR11977:VILLIN		SSF55753:Actin depolymerizing proteins;SSF55753:Actin depolymerizing proteins;SSF55753:Actin depolymerizing proteins	PF00626:Gelsolin repeat;PF00626:Gelsolin repeat;PF00626:Gelsolin repeat		cd11290:gelsolin_S1_like			SM00262:VILL_6;SM00262:VILL_6;SM00262:VILL_6	PR00597:Gelsolin family signature;PR00597:Gelsolin family signature;PR00597:Gelsolin family signature;PR00597:Gelsolin family signature;PR00597:Gelsolin family signature;PR00597:Gelsolin family signature	KOG0443@1|root,KOG0443@2759|Eukaryota,38BDF@33154|Opisthokonta,3B9RZ@33208|Metazoa,3CXQR@33213|Bilateria	Z		ko:K05768	GO:0003785,GO:0005546,GO:0030036,GO:0030042,GO:0043624,GO:0050803,GO:0051014,GO:0051015,GO:0051016,GO:1905808	KOG0443	-	m22	,G,O,:,0,0,0,3,7,8,5,,,G,O,:,0,0,0,5,5,4,6,,,G,O,:,0,0,3,0,0,3,6,,,G,O,:,0,0,3,0,0,4,2,,,G,O,:,0,0,4,3,6,2,4,,,G,O,:,0,0,5,0,8,0,3,,,G,O,:,0,0,5,1,0,1,4,,,G,O,:,0,0,5,1,0,1,5,,,G,O,:,0,0,5,1,0,1,6,,,G,O,:,1,9,0,5,8,0,8,,,G,O,:,0,0,5,1,0,1,5,	S3h1G0000474:Villin/Gelsolin	13	YES	h2SMcT0000209.1;h2SMcT0000209.2;h2SMcT0000209.3;h2SMcT0000209.4;h2SMcT0000209.5	h2SMcT0000209.1|complete introns|100 qcov|100 ident|S3h1T0000474.1|perfect_match|1 ident|1 qcov|1 tcov;h2SMcT0000209.2|complete introns|100 qcov|100 ident|S3h1T0000474.2|perfect_match|1 ident|1 qcov|1 tcov;h2SMcT0000209.3|complete introns|100 qcov|100 ident|S3h1T0000474.3|perfect_match|1 ident|1 qcov|1 tcov;h2SMcT0000209.4|complete introns|100 qcov|100 ident|S3h1T0000474.4|perfect_match|1 ident|1…	h2SMnT0000307.1;h2SMnT0000307.2;h2SMnT0000307.3;h2SMnT0000307.4;h2SMnT0000307.5;h2SMnT0000307.6;h2SMnT0000307.7;h2SMnT0000307.8	h2SMnT0000307.1|complete introns|100 qcov|100 ident|no cds match;h2SMnT0000307.2|complete introns|100 qcov|100 ident|no cds match;h2SMnT0000307.3|complete introns|100 qcov|100 ident|no cds match;h2SMnT0000307.4|complete introns|100 qcov|100 ident|no cds match;h2SMnT0000307.5|complete introns|100 qcov|100 ident|no cds match;h2SMnT0000307.6|complete introns|100 qcov|100 ident|no cds match;h2SMnT000…
S3h1G0000475	S3h1T0000475.1	h1SMnG0000317	other	chr1_h1	7599033	7600008	-		non-coding		non-coding	976	0	1	5_prime_incomplete																								-	NA		S3h1G0000475	1	NO			h2SMnT0000308.1	h2SMnT0000308.1|partial(k) introns|100 qcov|100 ident|no cds match
S3h1G0000476	S3h1T0000476.1	h1SMcG0000206	other	chr1_h1	7654964	7662414	-	354	coding	354	coding	1064	1062	3	5_prime_incomplete			peptidase activity					PTHR47020:HILLARIN										COG5279@1|root,KOG4575@2759|Eukaryota,39WFT@33154|Opisthokonta,3BIKZ@33208|Metazoa,3D1NX@33213|Bilateria	D	KY		GO:0005622,GO:0005623,GO:0005737,GO:0005856,GO:0007275,GO:0007517,GO:0007528,GO:0030016,GO:0030017,GO:0030018,GO:0031674,GO:0044422,GO:0044424,GO:0044444,GO:0044449,GO:0044464,GO:0048731	KOG4575	ky-like	NA	GO:0005622,GO:0005623,GO:0005737,GO:0005856,GO:0007275,GO:0007517,GO:0007528,GO:0030016,GO:0030017,GO:0030018,GO:0031674,GO:0044422,GO:0044424,GO:0044444,GO:0044449,GO:0044464,GO:0048731	S3h1G0000476:KY
S3h1G0000477	S3h1T0000477.1	h1SMnG0000318	other	chr1_h1	7672654	7672874	+		non-coding		non-coding	221	0	1	5_prime_incomplete																								-	NA		S3h1G0000477	1	NO			h2SMnT0014273.1	h2SMnT0014273.1|partial(k) introns|100 qcov|100 ident|no cds match
S3h1G0000478	S3h1T0000478.1	h1SMnG0000319	other	chr1_h1	7673108	7673600	+		non-coding		non-coding	493	0	1	5_prime_incomplete																								-	NA		S3h1G0000478	1	NO			h2SMnT0014272.1	h2SMnT0014272.1|partial(o) introns|100 qcov|100 ident|no cds match
S3h1G0000479	S3h1T0000479.1	h1SMnG0000320	hconf	chr1_h1	7678028	7679109	-		non-coding	56	coding	1033	0	2	5_prime_incomplete																								SKI-like	NA		S3h1G0000479	1	YES			h2SMnT0014270.1	h2SMnT0014270.1|complete introns|100 qcov|100 ident|no cds match
S3h1G0000480	S3h1T0000480.1	h1SMcG0000207	hconf	chr1_h1	7678314	7696288	+	385	coding	385	coding	1242	1158	5	complete			Smad binding				G3DSA:3.10.260.20:Ski;G3DSA:3.10.390.10:NA	PTHR10005:SF25:SNO ONCOGENE, ISOFORM B;PTHR10005:SKI ONCOGENE-RELATED		SSF46955:Putative DNA-binding domain;SSF63763:SAND domain-like	PF02437:SKI/SNO/DAC family;PF08782:c-SKI Smad4 binding domain					SM01046:c_SKI_SMAD_bind_2		28KYF@1|root,2QTF6@2759|Eukaryota,38D7N@33154|Opisthokonta,3BCHE@33208|Metazoa,3D0KH@33213|Bilateria,41UDI@6656|Arthropoda,3SJAF@50557|Insecta	S	SKI	ko:K18499	GO:0000122,GO:0000904,GO:0000981,GO:0001501,GO:0001841,GO:0001843,GO:0002088,GO:0002089,GO:0003682,GO:0003714,GO:0005622,GO:0005623,GO:0005634,GO:0005654,GO:0005737,GO:0005813,GO:0006928,GO:0007154,GO:0007179,GO:0007399,GO:0007417,GO:0007420,GO:0007422,GO:0007519,GO:0008134,GO:0008270,GO:0008283,GO:0009948,GO:0009952,GO:0010033,GO:0010171,GO:0010626,GO:0010628,GO:0010629,GO:0014020,GO:0014037,GO:…	2QTF6	SKI-like	m12	GO:0000122,GO:0000904,GO:0000981,GO:0001501,GO:0001841,GO:0001843,GO:0002088,GO:0002089,GO:0003682,GO:0003714,GO:0005622,GO:0005623,GO:0005634,GO:0005654,GO:0005737,GO:0005813,GO:0006928,GO:0007154,GO:0007179,GO:0007399,GO:0007417,GO:0007420,GO:0007422,GO:0007519,GO:0008134,GO:0008270,GO:0008283,GO:0009948,GO:0009952,GO:0010033,GO:0010171,GO:0010626,GO:0010628,GO:0010629,GO:0014020,GO:0014037,GO:…	S3h1G0000480:SKI	1	YES	h2SMcT0008720.1	h2SMcT0008720.1|complete introns|100 qcov|100 ident|S3h1T0000480.1|match|1 ident|0.932 qcov|1 tcov
S3h1G0000481	S3h1T0000481.1	h1SMnG0000321	other	chr1_h1	7692769	7692973	-		non-coding		non-coding	205	0	1	5_prime_incomplete																								-	NA		S3h1G0000481	1	NO			h2SMnT0014269.1	h2SMnT0014269.1|partial(k) introns|100 qcov|100 ident|no cds match
S3h1G0000482	S3h1T0000482.1	h1SMnG0000322	other	chr1_h1	7708068	7708755	-		non-coding		non-coding	688	0	1	5_prime_incomplete																								-	m31		S3h1G0000482
S3h1G0000483	S3h1T0000483.1	h1SMnG0000323	other	chr1_h1	7709302	7710064	-		non-coding	54	coding	763	0	1	5_prime_incomplete																								-	m31		S3h1G0000483
S3h1G0000484	S3h1T0000484.1	h1SMnG0000324	other	chr1_h1	7719226	7719788	-		non-coding		non-coding	563	0	1	5_prime_incomplete																								-	m31		S3h1G0000484	1	NO			h2SMnT0014267.1	h2SMnT0014267.1|partial(x) introns|100 qcov|99.7 ident|no cds match
S3h1G0000485	S3h1T0000485.1	h1SMcG0000208	other	chr1_h1	7721894	7724230	-	146	coding	146	coding	2337	441	1	complete																								-	NA		S3h1G0000485	1	NO			h2SMcT0008716.1	h2SMcT0008716.1|partial(x) introns|100 qcov|100 ident|no cds match
S3h1G0000486	S3h1T0000486.1	h1SMnG0000325	other	chr1_h1	7726379	7726840	-		non-coding	42	coding	462	0	1	5_prime_incomplete																								-	NA		S3h1G0000486	1	NO			h2SMnT0014266.3	h2SMnT0014266.3|partial(k) introns|87.5 qcov|100 ident|no cds match
S3h1G0000487	S3h1T0000487.1	h1SMnG0000326	other	chr1_h1	7735560	7736316	-		non-coding		non-coding	757	0	1	5_prime_incomplete																								-	NA		S3h1G0000487	1	NO			h2SMnT0014242.1	h2SMnT0014242.1|partial(k) introns|100 qcov|100 ident|no cds match
S3h1G0000488	S3h1T0000488.1	h1SMnG0000327	other	chr1_h1	7738226	7738528	+		non-coding		non-coding	303	0	1	5_prime_incomplete																								-	NA		S3h1G0000488	1	NO			h2SMnT0014241.1	h2SMnT0014241.1|partial(k) introns|100 qcov|100 ident|no cds match
S3h1G0000489	S3h1T0000489.1	h1SMnG0000328	other	chr1_h1	7746585	7746930	-		non-coding		non-coding	297	0	2	5_prime_incomplete																								-	NA		S3h1G0000489	1	YES			h2SMnT0014239.1	h2SMnT0014239.1|complete introns|100 qcov|100 ident|no cds match
S3h1G0000490	S3h1T0000490.1	h1SMnG0000329	other	chr1_h1	7786330	7786590	-		non-coding		non-coding	222	0	2	5_prime_incomplete																								-	NA		S3h1G0000490	1	YES			h2SMnT0000310.1	h2SMnT0000310.1|complete introns|100 qcov|100 ident|no cds match
S3h1G0000491	S3h1T0000491.1	h1SMcG0000209	other	chr1_h1	7794799	7797110	-	130	coding	130	coding	2312	393	1	complete																								-	s02		S3h1G0000491	1	NO	h2SMcT0000212.1	h2SMcT0000212.1|partial(k) introns|100 qcov|100 ident|S3h1T0000491.1|perfect_match|1 ident|1 qcov|1 tcov
S3h1G0000492	S3h1T0000492.1	h1SMcG0000210	hconf	chr1_h1	7797132	7814560	-	187	coding	187	coding	772	564	5	complete																								-	m43		S3h1G0000492	2	YES	h2SMcT0000213.1	h2SMcT0000213.1|complete introns|100 qcov|100 ident|S3h1T0000492.1|perfect_match|1 ident|1 qcov|1 tcov	h2SMnT0000311.1	h2SMnT0000311.1|complete introns|100 qcov|100 ident|no cds match
S3h1G0000493	S3h1T0000493.1	h1SMnG0000331	hconf	chr1_h1	7815341	7815692	-		non-coding		non-coding	352	0	1	5_prime_incomplete																								-	NA		S3h1G0000493	1	NO			h2SMnT0000312.1	h2SMnT0000312.1|partial(k) introns|100 qcov|100 ident|no cds match
S3h1G0000494	S3h1T0000494.1	h1SMnG0000332	other	chr1_h1	7839615	7840297	+		non-coding		non-coding	589	0	3	5_prime_incomplete																								-	NA		S3h1G0000494	1	YES			h2SMnT0000313.1	h2SMnT0000313.1|complete introns|100 qcov|100 ident|no cds match
S3h1G0000495	S3h1T0000495.1	h1SMnG0000333	other	chr1_h1	7842272	7843048	+		non-coding		non-coding	777	0	1	5_prime_incomplete																								-	NA		S3h1G0000495	1	NO			h2SMnT0000314.1	h2SMnT0000314.1|partial(k) introns|100 qcov|100 ident|no cds match
S3h1G0000496	S3h1T0000496.1	h1SMcG0000211	hconf	chr1_h1	7847025	7860953	-	1340	coding	1340	coding	4155	4023	10	complete		Mediator complex, subunit Med14	mediator of RNA polymerase II transcription subunit	IPR013947	GO:0003712|GO:0006357|GO:0016592			PTHR12809:SF2:MEDIATOR OF RNA POLYMERASE II TRANSCRIPTION SUBUNIT 14;PTHR12809:MEDIATOR COMPLEX SUBUNIT			PF08638:Mediator complex subunit MED14							KOG1875@1|root,KOG1875@2759|Eukaryota,39KXG@33154|Opisthokonta,3BBFV@33208|Metazoa,3CWST@33213|Bilateria	K	MED14	ko:K15156	GO:0005622,GO:0005623,GO:0005634,GO:0005654,GO:0006366,GO:0006367,GO:0006725,GO:0006807,GO:0007154,GO:0010033,GO:0010467,GO:0010628,GO:0016591,GO:0016592,GO:0018130,GO:0019438,GO:0019827,GO:0023052,GO:0030374,GO:0030521,GO:0031323,GO:0031325,GO:0031326,GO:0031328,GO:0031981,GO:0034641,GO:0034645,GO:0035257,GO:0038023,GO:0042809,GO:0044237,GO:0044249,GO:0044260,GO:0044271,GO:0044422,GO:0044424,GO:…	KOG1875	MED14-like	NA	,G,O,:,0,0,0,5,6,2,2,,,G,O,:,0,0,0,5,6,2,3,,,G,O,:,0,0,0,5,6,3,4,,,G,O,:,0,0,0,5,6,5,4,,,G,O,:,0,0,0,6,3,6,6,,,G,O,:,0,0,0,6,3,6,7,,,G,O,:,0,0,0,6,7,2,5,,,G,O,:,0,0,0,6,8,0,7,,,G,O,:,0,0,0,7,1,5,4,,,G,O,:,0,0,1,0,0,3,3,,,G,O,:,0,0,1,0,4,6,7,,,G,O,:,0,0,1,0,6,2,8,,,G,O,:,0,0,1,6,5,9,1,,,G,O,:,0,0,1,6,5,9,2,,,G,O,:,0,0,1,8,1,3,0,,,G,O,:,0,0,1,9,4,3,8,,,G,O,:,0,0,1,9,8,2,7,,,G,O,:,0,0,2,3,0,5,2,,,G,…	S3h1G0000496:MED14	1	YES	h2SMcT0000214.1	h2SMcT0000214.1|complete introns|100 qcov|100 ident|S3h1T0000496.1|perfect_match|1 ident|1 qcov|1 tcov
S3h1G0000497	S3h1T0000497.1	h1SMnG0000334	other	chr1_h1	7868217	7868820	+		non-coding		non-coding	553	0	2	5_prime_incomplete																								-	NA		S3h1G0000497	2	YES			h2SMnT0000315.1;h2SMnT0001745.1	h2SMnT0000315.1|complete introns|100 qcov|100 ident|no cds match;h2SMnT0001745.1|complete introns|100 qcov|94.2 ident|no cds match
S3h1G0000498	S3h1T0000498.1	h1SMnG0000335	other	chr1_h1	7878262	7878667	-		non-coding		non-coding	406	0	1	5_prime_incomplete																								-	NA		S3h1G0000498	1	NO			h2SMnT0000317.1	h2SMnT0000317.1|partial(k) introns|100 qcov|100 ident|no cds match
S3h1G0000499	S3h1T0000499.1	h1SMnG0000336	other	chr1_h1	7886865	7887078	-		non-coding		non-coding	214	0	1	5_prime_incomplete																								-	NA		S3h1G0000499	1	NO			h2SMnT0000318.1	h2SMnT0000318.1|partial(k) introns|100 qcov|100 ident|no cds match
S3h1G0000500	S3h1T0000500.1	h1SMnG0000337	other	chr1_h1	7897368	7897923	-		non-coding		non-coding	507	0	2	5_prime_incomplete																								-	NA		S3h1G0000500	1	YES			h2SMnT0000319.1	h2SMnT0000319.1|complete introns|100 qcov|100 ident|no cds match
S3h1G0000501	S3h1T0000501.2	h1SMcG0000212	hconf	chr1_h1	7901258	7901943	-	166	coding	166	coding	586	501	3	complete										SSF46689:Homeodomain-like			cd00167:SANT											-	m06		S3h1G0000501	4	YES	h2SMcT0000215.1;h2SMcT0000215.2;h2SMcT0000215.3;h2SMcT0000215.4	h2SMcT0000215.1|complete introns|100 qcov|100 ident|S3h1T0000501.1|perfect_match|1 ident|1 qcov|1 tcov;h2SMcT0000215.2|complete introns|100 qcov|100 ident|S3h1T0000501.2|perfect_match|1 ident|1 qcov|1 tcov;h2SMcT0000215.3|complete introns|100 qcov|100 ident|S3h1T0000501.3|perfect_match|1 ident|1 qcov|1 tcov;h2SMcT0000215.4|complete introns|100 qcov|100 ident|S3h1T0000501.4|perfect_match|1 ident|1…
S3h1G0000502	S3h1T0000502.1	liftover_dd_Smed_v6_PCFL__dd_Smed_v6_6699_0_1__chr1_h1-7902151-7903387		chr1_h1	7902152	7903387	+		non-coding	319	coding	1236	0	1	5_prime_incomplete																											S3h1G0000502
S3h1G0000503	S3h1T0000503.1	h1SMcG0000213	hconf	chr1_h1	7920224	7925108	+	1520	coding	1520	coding	4885	4563	1	complete		ABC transporter A	ATPases associated with a variety of cellular activities	IPR026082	GO:0016021|GO:0055085|GO:0140359	NON_CYTOPLASMIC_DOMAIN;TRANSMEMBRANE;NON_CYTOPLASMIC_DOMAIN;NON_CYTOPLASMIC_DOMAIN;TRANSMEMBRANE;TRANSMEMBRANE;CYTOPLASMIC_DOMAIN;NON_CYTOPLASMIC_DOMAIN;CYTOPLASMIC_DOMAIN;CYTOPLASMIC_DOMAIN;TRANSMEMBRANE;CYTOPLASMIC_DOMAIN;TRANSMEMBRANE;TRANSMEMBRANE;CYTOPLASMIC_DOMAIN;TRANSMEMBRANE;NON_CYTOPLASMIC_DOMAIN;CYTOPLASMIC_DOMAIN;TRANSMEMBRANE;TRANSMEMBRANE;TRANSMEMBRANE;TRANSMEMBRANE;TRANSMEMBRANE;TR…	G3DSA:3.40.50.300:NA;G3DSA:3.40.50.300:NA	PTHR19229:SF36:ATP-BINDING CASSETTE, SUB-FAMILY A (ABC1), MEMBER 3B;PTHR19229:ATP-BINDING CASSETTE TRANSPORTER SUBFAMILY A ABCA;PTHR19229:ATP-BINDING CASSETTE TRANSPORTER SUBFAMILY A ABCA;PTHR19229:SF36:ATP-BINDING CASSETTE, SUB-FAMILY A (ABC1), MEMBER 3B	PS50893:ATP-binding cassette, ABC transporter-type domain profile.;PS50893:ATP-binding cassette, ABC transporter-type domain profile.	SSF52540:P-loop containing nucleoside triphosphate hydrolases;SSF52540:P-loop containing nucleoside triphosphate hydrolases	PF00005:ABC transporter;PF00005:ABC transporter					SM00382:AAA_5;SM00382:AAA_5		COG1131@1|root,COG1131@2|Bacteria,1UY27@1239|Firmicutes,4HERE@91061|Bacilli,2YBKU@289201|Pontibacillus	V					Abca15-like	NA	GO:0016021|GO:0055085|GO:0140359	S3h1G0000503:ABC_transporter_A	1	NO	h2SMcT0000216.1	h2SMcT0000216.1|partial(k) introns|100 qcov|100 ident|S3h1T0000503.1|perfect_match|1 ident|1 qcov|1 tcov
S3h1G0000504	S3h1T0000504.1	h1SMnG0000338	other	chr1_h1	7927875	7928672	+		non-coding	45	coding	749	0	2	5_prime_incomplete																								-	NA		S3h1G0000504	1	YES			h2SMnT0000320.1	h2SMnT0000320.1|complete introns|100 qcov|100 ident|no cds match
S3h1G0000505	S3h1T0000505.1	h1SMcG0000214	hconf	chr1_h1	7944525	7949546	-	1636	coding	1636	coding	5022	4911	1	complete		ABC transporter A	ATPase activity, coupled to transmembrane movement of substances	IPR026082	GO:0016021|GO:0055085|GO:0140359	CYTOPLASMIC_DOMAIN;CYTOPLASMIC_DOMAIN;TRANSMEMBRANE;TRANSMEMBRANE;TRANSMEMBRANE;NON_CYTOPLASMIC_DOMAIN;TRANSMEMBRANE;NON_CYTOPLASMIC_DOMAIN;TRANSMEMBRANE;CYTOPLASMIC_DOMAIN;TRANSMEMBRANE;CYTOPLASMIC_DOMAIN;TRANSMEMBRANE;CYTOPLASMIC_DOMAIN;NON_CYTOPLASMIC_DOMAIN;TRANSMEMBRANE;NON_CYTOPLASMIC_DOMAIN;TRANSMEMBRANE;NON_CYTOPLASMIC_DOMAIN;NON_CYTOPLASMIC_DOMAIN;CYTOPLASMIC_DOMAIN;TRANSMEMBRANE;CYTOPLA…	G3DSA:3.40.50.300:NA;G3DSA:3.40.50.300:NA	PTHR19229:SF36:ATP-BINDING CASSETTE, SUB-FAMILY A (ABC1), MEMBER 3B;PTHR19229:ATP-BINDING CASSETTE TRANSPORTER SUBFAMILY A ABCA;PTHR19229:SF36:ATP-BINDING CASSETTE, SUB-FAMILY A (ABC1), MEMBER 3B;PTHR19229:ATP-BINDING CASSETTE TRANSPORTER SUBFAMILY A ABCA	PS50893:ATP-binding cassette, ABC transporter-type domain profile.;PS50893:ATP-binding cassette, ABC transporter-type domain profile.	SSF52540:P-loop containing nucleoside triphosphate hydrolases;SSF52540:P-loop containing nucleoside triphosphate hydrolases	PF00005:ABC transporter;PF00005:ABC transporter					SM00382:AAA_5;SM00382:AAA_5		COG1131@1|root,KOG0059@2759|Eukaryota,38BPG@33154|Opisthokonta,3BBB4@33208|Metazoa,3CSBI@33213|Bilateria,48247@7711|Chordata,4907A@7742|Vertebrata,3JA42@40674|Mammalia,4JYAM@9263|Metatheria	I	ABCA3	ko:K05643	GO:0005622,GO:0005623,GO:0006869,GO:0010876,GO:0015405,GO:0016020,GO:0016021,GO:0016887,GO:0031224,GO:0042623,GO:0042626,GO:0043231,GO:0043492,GO:0044424,GO:0044425,GO:0044464,GO:0055085,GO:0071702	KOG0059	ABCA3-like	NA	,G,O,:,0,0,0,5,6,2,2,,,G,O,:,0,0,0,5,6,2,3,,,G,O,:,0,0,0,6,8,6,9,,,G,O,:,0,0,1,0,8,7,6,,,G,O,:,0,0,1,5,4,0,5,,,G,O,:,0,0,1,6,0,2,0,,,G,O,:,0,0,1,6,0,2,1,,,G,O,:,0,0,1,6,8,8,7,,,G,O,:,0,0,3,1,2,2,4,,,G,O,:,0,0,4,2,6,2,3,,,G,O,:,0,0,4,2,6,2,6,,,G,O,:,0,0,4,3,2,3,1,,,G,O,:,0,0,4,3,4,9,2,,,G,O,:,0,0,4,4,4,2,4,,,G,O,:,0,0,4,4,4,2,5,,,G,O,:,0,0,4,4,4,6,4,,,G,O,:,0,0,5,5,0,8,5,,,G,O,:,0,0,7,1,7,0,2,,,G,…	S3h1G0000505:ABCA3	1	NO	h2SMcT0000217.1	h2SMcT0000217.1|partial(k) introns|100 qcov|100 ident|S3h1T0000505.1|perfect_match|1 ident|1 qcov|1 tcov
S3h1G0000506	S3h1T0000506.1	h1SMnG0000339	other	chr1_h1	7957108	7957337	-		non-coding		non-coding	230	0	1	5_prime_incomplete																								-	NA		S3h1G0000506	1	NO			h2SMnT0000321.1	h2SMnT0000321.1|partial(k) introns|100 qcov|100 ident|no cds match
S3h1G0000507	S3h1T0000507.1	h1SMcG0000215	other	chr1_h1	7958126	7960443	+	284	coding	284	coding	873	855	2	complete								PTHR45913:EPM2A-INTERACTING PROTEIN 1		SSF53098:Ribonuclease H-like	PF05699:hAT family C-terminal dimerisation region	Coil:Coil						28NB0@1|root,2QUWI@2759|Eukaryota,39TJS@33154|Opisthokonta,3BI5K@33208|Metazoa,3D465@33213|Bilateria,486JE@7711|Chordata,49A8M@7742|Vertebrata					2QUWI	-	m01		S3h1G0000507	3	YES	h2SMcT0000218.1;h2SMcT0000218.2	h2SMcT0000218.1|complete introns|100 qcov|100 ident|S3h1T0000507.1|perfect_match|1 ident|1 qcov|1 tcov;h2SMcT0000218.2|partial(e) introns|100 qcov|100 ident|S3h1T0000507.1|match|0.997 ident|0.927 qcov|0.984 tcov	h2SMnT0000322.1	h2SMnT0000322.1|partial(x) introns|100 qcov|100 ident|no cds match
S3h1G0000508	S3h1T0000508.1	h1SMcG0000216	other	chr1_h1	7980785	7983328	-	125	coding	125	coding	2498	378	2	complete						TRANSMEMBRANE;TRANSMEMBRANE;CYTOPLASMIC_DOMAIN;NON_CYTOPLASMIC_DOMAIN;CYTOPLASMIC_DOMAIN																		-	m32		S3h1G0000508	1	YES	h2SMcT0000219.1	h2SMcT0000219.1|complete introns|100 qcov|100 ident|S3h1T0000508.1|perfect_match|1 ident|1 qcov|1 tcov
S3h1G0000509	S3h1T0000509.1	h1SMcG0000217	other	chr1_h1	8014853	8015656	+	268	coding	268	coding	804	804	1	5_prime_incomplete												Coil:Coil;Coil:Coil												-	NA		S3h1G0000509	1	NO	h2SMcT0009526.1	h2SMcT0009526.1|partial(k) introns|100 qcov|99.3 ident|S3h1T0000509.1|partial_in_reference|0.975 ident|0.16 qcov|1 tcov
S3h1G0000510	S3h1T0000510.1	h1SMcG0000218	hconf	chr1_h1	8039590	8044847	+	1633	coding	1633	coding	5258	4902	1	complete		ABC transporter A	ABC transporter	IPR026082	GO:0016021|GO:0055085|GO:0140359	TRANSMEMBRANE;CYTOPLASMIC_DOMAIN;NON_CYTOPLASMIC_DOMAIN;NON_CYTOPLASMIC_DOMAIN;NON_CYTOPLASMIC_DOMAIN;NON_CYTOPLASMIC_DOMAIN;TRANSMEMBRANE;NON_CYTOPLASMIC_DOMAIN;CYTOPLASMIC_DOMAIN;TRANSMEMBRANE;TRANSMEMBRANE;CYTOPLASMIC_DOMAIN;TRANSMEMBRANE;TRANSMEMBRANE;NON_CYTOPLASMIC_DOMAIN;TRANSMEMBRANE;TRANSMEMBRANE;TRANSMEMBRANE;NON_CYTOPLASMIC_DOMAIN;TRANSMEMBRANE;CYTOPLASMIC_DOMAIN;TRANSMEMBRANE;TRANSMEM…	G3DSA:3.40.50.300:NA;G3DSA:3.40.50.300:NA	PTHR19229:SF36:ATP-BINDING CASSETTE, SUB-FAMILY A (ABC1), MEMBER 3B;PTHR19229:SF36:ATP-BINDING CASSETTE, SUB-FAMILY A (ABC1), MEMBER 3B;PTHR19229:ATP-BINDING CASSETTE TRANSPORTER SUBFAMILY A ABCA;PTHR19229:ATP-BINDING CASSETTE TRANSPORTER SUBFAMILY A ABCA	PS50893:ATP-binding cassette, ABC transporter-type domain profile.;PS50893:ATP-binding cassette, ABC transporter-type domain profile.	SSF52540:P-loop containing nucleoside triphosphate hydrolases;SSF52540:P-loop containing nucleoside triphosphate hydrolases	PF00005:ABC transporter;PF00005:ABC transporter					SM00382:AAA_5;SM00382:AAA_5		COG1117@1|root,COG1117@2|Bacteria,1QYBM@1224|Proteobacteria,2TXM9@28211|Alphaproteobacteria	P		ko:K06857			ABCA5-like	NA	GO:0016021|GO:0055085|GO:0140359	S3h1G0000510:ABC_transporter_A	1	NO	h2SMcT0000220.1	h2SMcT0000220.1|partial(k) introns|100 qcov|100 ident|S3h1T0000510.1|perfect_match|1 ident|1 qcov|1 tcov
S3h1G0000511	S3h1T0000511.1	h1SMnG0000340	other	chr1_h1	8049204	8051599	+		non-coding		non-coding	2396	0	1	5_prime_incomplete																								-	NA		S3h1G0000511	1	NO			h2SMnT0000323.1	h2SMnT0000323.1|partial(k) introns|100 qcov|100 ident|no cds match
S3h1G0000512	S3h1T0000512.1	h1SMnG0000341	other	chr1_h1	8051084	8051522	-		non-coding		non-coding	336	0	3	5_prime_incomplete																								-	NA		S3h1G0000512	1	YES			h2SMnT0000324.1	h2SMnT0000324.1|complete introns|100 qcov|100 ident|no cds match
S3h1G0000513	S3h1T0000513.1	h1SMcG0000219	hconf	chr1_h1	8068622	8069704	+	320	coding	320	coding	1083	963	1	complete			Mannosyltransferase			SIGNAL_PEPTIDE_C_REGION;SIGNAL_PEPTIDE_N_REGION;SIGNAL_PEPTIDE_H_REGION;SIGNAL_PEPTIDE;NON_CYTOPLASMIC_DOMAIN	G3DSA:3.90.550.20:NA	PTHR32385:MANNOSYL PHOSPHORYLINOSITOL CERAMIDE SYNTHASE		SSF53448:Nucleotide-diphospho-sugar transferases	PF04488:Glycosyltransferase sugar-binding region containing DXD motif							COG3774@1|root,2QS3D@2759|Eukaryota,395GM@33154|Opisthokonta,3NUR1@4751|Fungi,3QJH4@4890|Ascomycota,3MDP3@451866|Taphrinomycotina	G	CSH1		GO:0000030,GO:0000139,GO:0000324,GO:0000329,GO:0005622,GO:0005623,GO:0005737,GO:0005783,GO:0005789,GO:0005794,GO:0005801,GO:0005802,GO:0006807,GO:0012505,GO:0016021,GO:0031224,GO:0032588,GO:0033106,GO:0042175,GO:0044237,GO:0044249,GO:0044255,GO:0044422,GO:0044424,GO:0044425,GO:0044431,GO:0044432,GO:0044437,GO:0044444,GO:0044446,GO:0044464,GO:0051999,GO:0071704,GO:0097502,GO:0098805,GO:0098827,GO:…	2QS3D	-	s03	GO:0000030,GO:0000139,GO:0000324,GO:0000329,GO:0005622,GO:0005623,GO:0005737,GO:0005783,GO:0005789,GO:0005794,GO:0005801,GO:0005802,GO:0006807,GO:0012505,GO:0016021,GO:0031224,GO:0032588,GO:0033106,GO:0042175,GO:0044237,GO:0044249,GO:0044255,GO:0044422,GO:0044424,GO:0044425,GO:0044431,GO:0044432,GO:0044437,GO:0044444,GO:0044446,GO:0044464,GO:0051999,GO:0071704,GO:0097502,GO:0098805,GO:0098827,GO:…	S3h1G0000513:CSH1	4	YES	h2SMcT0000222.1;h2SMcT0000222.2;h2SMcT0000231.1;h2SMcT0000231.2	h2SMcT0000222.1|partial(k) introns|100 qcov|100 ident|S3h1T0000513.1|perfect_match|1 ident|1 qcov|1 tcov;h2SMcT0000222.2|complete introns|100 qcov|100 ident|S3h1T0000513.2|perfect_match|1 ident|1 qcov|1 tcov;h2SMcT0000231.1|complete introns|99.1 qcov|98.6 ident|S3h1T0000513.2|partial_in_query|0.982 ident|1 qcov|0.848 tcov;h2SMcT0000231.2|partial(k) introns|90.9 qcov|97.4 ident|S3h1T0000513.1|perf…
S3h1G0000514	S3h1T0000514.1	h1SMnG0000342	other	chr1_h1	8098123	8098601	-		non-coding	114	coding	479	0	1	5_prime_incomplete																								-	NA		S3h1G0000514	1	NO			h2SMnT0000325.1	h2SMnT0000325.1|partial(k) introns|100 qcov|100 ident|no cds match
S3h1G0000515	S3h1T0000515.1	h1SMnG0000343	other	chr1_h1	8103484	8103921	+		non-coding		non-coding	438	0	1	5_prime_incomplete																								-	NA		S3h1G0000515	1	NO			h2SMnT0000326.1	h2SMnT0000326.1|partial(k) introns|100 qcov|100 ident|no cds match
S3h1G0000516	S3h1T0000516.1	h1SMnG0000344	other	chr1_h1	8107018	8107512	-		non-coding		non-coding	451	0	2	5_prime_incomplete																								-	NA		S3h1G0000516	2	YES			h2SMnT0000327.1;h2SMnT0000327.2	h2SMnT0000327.1|complete introns|100 qcov|100 ident|no cds match;h2SMnT0000327.2|partial(k) introns|100 qcov|100 ident|no cds match
S3h1G0000517	S3h1T0000517.1	h1SMcG0000220	hconf	chr1_h1	8113165	8123889	-	259	coding	259	coding	1075	780	5	complete		Persulfide dioxygenase-like, MBL-fold metallo-hydrolase domain	Persulfide dioxygenase ETHE1	IPR044528	GO:0006749|GO:0050313		G3DSA:3.60.15.10:NA	PTHR43084:PERSULFIDE DIOXYGENASE ETHE1;PTHR43084:SF1:PERSULFIDE DIOXYGENASE ETHE1, MITOCHONDRIAL		SSF56281:Metallo-hydrolase/oxidoreductase	PF00753:Metallo-beta-lactamase superfamily		cd07724:POD-like_MBL-fold			SM00849:Lactamase_B_5a		COG0491@1|root,KOG0814@2759|Eukaryota,38DEU@33154|Opisthokonta,3BACS@33208|Metazoa,3CRQJ@33213|Bilateria,483YR@7711|Chordata,495N7@7742|Vertebrata	S	ETHE1	ko:K17725	GO:0005506,GO:0005622,GO:0005623,GO:0005634,GO:0005654,GO:0005737,GO:0005739,GO:0005759,GO:0006518,GO:0006749,GO:0006807,GO:0009404,GO:0017144,GO:0031981,GO:0034641,GO:0044237,GO:0044422,GO:0044424,GO:0044428,GO:0044429,GO:0044444,GO:0044446,GO:0044464,GO:0050313,GO:0051186,GO:0055114,GO:0070221,GO:0070813,GO:0071704,GO:1901564	KOG0814	ETHE1-like	NA	,G,O,:,0,0,0,5,5,0,6,,,G,O,:,0,0,0,5,6,2,2,,,G,O,:,0,0,0,5,6,2,3,,,G,O,:,0,0,0,5,6,3,4,,,G,O,:,0,0,0,5,6,5,4,,,G,O,:,0,0,0,5,7,3,7,,,G,O,:,0,0,0,5,7,3,9,,,G,O,:,0,0,0,5,7,5,9,,,G,O,:,0,0,0,6,5,1,8,,,G,O,:,0,0,0,6,7,4,9,,,G,O,:,0,0,0,6,8,0,7,,,G,O,:,0,0,0,9,4,0,4,,,G,O,:,0,0,1,7,1,4,4,,,G,O,:,0,0,3,1,9,8,1,,,G,O,:,0,0,3,4,6,4,1,,,G,O,:,0,0,4,4,2,3,7,,,G,O,:,0,0,4,4,4,2,2,,,G,O,:,0,0,4,4,4,2,4,,,G,…	S3h1G0000517:ETHE1	3	YES	h2SMcT0000223.1	h2SMcT0000223.1|complete introns|100 qcov|100 ident|S3h1T0000517.1|perfect_match|1 ident|1 qcov|1 tcov	h2SMnT0000328.1;h2SMnT0000328.2	h2SMnT0000328.1|partial(m) introns|100 qcov|100 ident|no cds match;h2SMnT0000328.2|complete introns|100 qcov|100 ident|no cds match
S3h1G0000518	S3h1T0000518.1	h1SMcG0000221	other	chr1_h1	8124262	8127081	-	135	coding	135	coding	2820	408	1	complete												Coil:Coil		mobidb-lite:consensus disorder prediction;mobidb-lite:consensus disorder prediction										-	NA		S3h1G0000518	1	NO	h2SMcT0000224.1	h2SMcT0000224.1|partial(k) introns|100 qcov|100 ident|S3h1T0000518.1|perfect_match|1 ident|1 qcov|1 tcov
S3h1G0000519	S3h1T0000519.1	h1SMnG0000346	other	chr1_h1	8125976	8126554	+		non-coding		non-coding	534	0	2	5_prime_incomplete																								-	NA		S3h1G0000519	1	YES			h2SMnT0000329.1	h2SMnT0000329.1|complete introns|100 qcov|100 ident|no cds match
S3h1G0000520	S3h1T0000520.1	h1SMnG0000347	other	chr1_h1	8137639	8141886	-		non-coding	44	coding	4248	0	1	5_prime_incomplete																								-	NA		S3h1G0000520	2	NO			h2SMcT0014401.1;h2SMnT0000330.1	h2SMcT0014401.1|partial(c) introns|100 qcov|92.5 ident|no cds match;h2SMnT0000330.1|partial(c) introns|100 qcov|100 ident|no cds match
S3h1G0000521	S3h1T0000521.1	h1SMcG0000222	other	chr1_h1	8160489	8161929	+	151	coding	151	coding	1345	456	3	complete						NON_CYTOPLASMIC_DOMAIN;CYTOPLASMIC_DOMAIN;TRANSMEMBRANE																		-	NA		S3h1G0000521	3	YES	h2SMcT0000226.1	h2SMcT0000226.1|complete introns|100 qcov|100 ident|S3h1T0000521.1|perfect_match|1 ident|1 qcov|1 tcov	h2SMnT0000331.1;h2SMnT0000331.2	h2SMnT0000331.1|complete introns|100 qcov|100 ident|no cds match;h2SMnT0000331.2|complete introns|100 qcov|100 ident|no cds match
S3h1G0000522	S3h1T0000522.1	h1SMcG0000223	hconf	chr1_h1	8167427	8168140	+	149	coding	149	coding	583	450	4	complete			Ubiquitin-like				G3DSA:3.10.20.90:NA	PTHR46555:UBIQUITIN-LIKE PROTEIN 4A	PS50053:Ubiquitin domain profile.	SSF54236:Ubiquitin-like	PF00240:Ubiquitin family							COG5272@1|root,KOG0001@2759|Eukaryota,3A19K@33154|Opisthokonta,3BPUI@33208|Metazoa,3D6EQ@33213|Bilateria,48B87@7711|Chordata,496K7@7742|Vertebrata,4A2YT@7898|Actinopterygii	O	UBL4A		GO:0005622,GO:0005623,GO:0005634,GO:0005654,GO:0005737,GO:0005829,GO:0006464,GO:0006807,GO:0007029,GO:0010256,GO:0016020,GO:0019787,GO:0031981,GO:0033365,GO:0034613,GO:0036211,GO:0044237,GO:0044260,GO:0044267,GO:0044422,GO:0044424,GO:0044428,GO:0044444,GO:0044445,GO:0044446,GO:0044464,GO:0051087,GO:0061024,GO:0071704,GO:0071816,GO:0071818,GO:1901564	KOG0001	UBL4A-like	s05	GO:0005622,GO:0005623,GO:0005634,GO:0005654,GO:0005737,GO:0005829,GO:0006464,GO:0006807,GO:0007029,GO:0010256,GO:0016020,GO:0019787,GO:0031981,GO:0033365,GO:0034613,GO:0036211,GO:0044237,GO:0044260,GO:0044267,GO:0044422,GO:0044424,GO:0044428,GO:0044444,GO:0044445,GO:0044446,GO:0044464,GO:0051087,GO:0061024,GO:0071704,GO:0071816,GO:0071818,GO:1901564	S3h1G0000522:UBL4A	2	YES	h2SMcT0000227.1	h2SMcT0000227.1|complete introns|100 qcov|100 ident|S3h1T0000522.1|perfect_match|1 ident|1 qcov|1 tcov	h2SMnT0000332.1	h2SMnT0000332.1|complete introns|100 qcov|100 ident|no cds match
S3h1G0000523	S3h1T0000523.1	h1SMnG0000350	hconf	chr1_h1	8170057	8170681	-		non-coding	101	coding	625	0	1	5_prime_incomplete																								-	m05		S3h1G0000523	2	NO			h2SMnT0000333.1;h2SMnT0000337.1	h2SMnT0000333.1|partial(k) introns|100 qcov|100 ident|no cds match;h2SMnT0000337.1|partial(o) introns|96.4 qcov|99.4 ident|no cds match
S3h1G0000524	S3h1T0000524.1	h1SMnG0000351	other	chr1_h1	8172007	8175989	-		non-coding	92	coding	322	0	3	5_prime_incomplete																								-	NA		S3h1G0000524	2	YES			h2SMnT0000334.1;h2SMnT0012273.1	h2SMnT0000334.1|complete introns|100 qcov|100 ident|no cds match;h2SMnT0012273.1|partial(e) introns|100 qcov|98.5 ident|no cds match
S3h1G0000525	S3h1T0000525.1	h1SMcG0000224	hconf	chr1_h1	8196692	8197557	+	211	coding	211	coding	866	636	1	complete		N-acetyltransferase 9-like	N-acetyltransferase 9	IPR039135	GO:0008080		G3DSA:3.40.630.30:NA	PTHR13256:N-ACETYLTRANSFERASE 9		SSF55729:Acyl-CoA N-acyltransferases (Nat)	PF13302:Acetyltransferase (GNAT) domain							KOG4135@1|root,KOG4135@2759|Eukaryota,39DDF@33154|Opisthokonta,3BQIU@33208|Metazoa,3CT76@33213|Bilateria,4827Y@7711|Chordata,490WH@7742|Vertebrata,49YXZ@7898|Actinopterygii	G	NAT9	ko:K13349	GO:0006325,GO:0006464,GO:0006807,GO:0016569,GO:0016570,GO:0016573,GO:0018393,GO:0032991,GO:0044237,GO:0044260,GO:0044267,GO:0051276,GO:0071704,GO:1901564	KOG4135	NAT9-like	m01	,G,O,:,0,0,0,6,3,2,5,,,G,O,:,0,0,0,6,4,6,4,,,G,O,:,0,0,0,6,8,0,7,,,G,O,:,0,0,1,6,5,6,9,,,G,O,:,0,0,1,6,5,7,0,,,G,O,:,0,0,1,6,5,7,3,,,G,O,:,0,0,1,8,3,9,3,,,G,O,:,0,0,3,2,9,9,1,,,G,O,:,0,0,4,4,2,3,7,,,G,O,:,0,0,4,4,2,6,0,,,G,O,:,0,0,4,4,2,6,7,,,G,O,:,0,0,5,1,2,7,6,,,G,O,:,0,0,7,1,7,0,4,,,G,O,:,1,9,0,1,5,6,4,,,G,O,:,0,0,0,8,0,8,0,	S3h1G0000525:NAT9	1	NO	h2SMcT0000228.1	h2SMcT0000228.1|partial(k) introns|100 qcov|100 ident|S3h1T0000525.1|perfect_match|1 ident|1 qcov|1 tcov
S3h1G0000526	S3h1T0000526.1	h1SMcG0000225	hconf	chr1_h1	8197288	8198177	-	205	coding	205	coding	675	618	5	complete		Oligosaccharide biosynthesis protein Alg14-like	ALG14, UDP-N-acetylglucosaminyltransferase subunit	IPR013969	GO:0006488	TRANSMEMBRANE;TRANSMEMBRANE;CYTOPLASMIC_DOMAIN;CYTOPLASMIC_DOMAIN;NON_CYTOPLASMIC_DOMAIN;TRANSMEMBRANE;NON_CYTOPLASMIC_DOMAIN	G3DSA:3.40.50.2000:Glycogen Phosphorylase B;	PTHR12154:GLYCOSYL TRANSFERASE-RELATED			PF08660:Oligosaccharide biosynthesis protein Alg14 like							KOG3339@1|root,KOG3339@2759|Eukaryota,38Z55@33154|Opisthokonta,3BF7Q@33208|Metazoa,3D2TU@33213|Bilateria,48C0Y@7711|Chordata,48WUA@7742|Vertebrata,4GKSY@8782|Aves	S	ALG14	ko:K07441	GO:0004577,GO:0005622,GO:0005623,GO:0005737,GO:0005783,GO:0005789,GO:0006464,GO:0006487,GO:0006488,GO:0006490,GO:0006629,GO:0006807,GO:0009101,GO:0012505,GO:0030154,GO:0034645,GO:0042175,GO:0044237,GO:0044249,GO:0044255,GO:0044260,GO:0044267,GO:0044422,GO:0044424,GO:0044425,GO:0044432,GO:0044444,GO:0044446,GO:0044464,GO:0045165,GO:0046331,GO:0071704,GO:0098827,GO:1901564,GO:1901566,GO:1901576	KOG3339	ALG14-like	m01	,G,O,:,0,0,0,4,5,7,7,,,G,O,:,0,0,0,5,6,2,2,,,G,O,:,0,0,0,5,6,2,3,,,G,O,:,0,0,0,5,7,3,7,,,G,O,:,0,0,0,5,7,8,3,,,G,O,:,0,0,0,5,7,8,9,,,G,O,:,0,0,0,6,4,6,4,,,G,O,:,0,0,0,6,4,8,7,,,G,O,:,0,0,0,6,4,8,8,,,G,O,:,0,0,0,6,4,9,0,,,G,O,:,0,0,0,6,6,2,9,,,G,O,:,0,0,0,6,8,0,7,,,G,O,:,0,0,0,9,1,0,1,,,G,O,:,0,0,1,2,5,0,5,,,G,O,:,0,0,3,0,1,5,4,,,G,O,:,0,0,3,4,6,4,5,,,G,O,:,0,0,4,2,1,7,5,,,G,O,:,0,0,4,4,2,3,7,,,G,…	S3h1G0000526:ALG14	3	YES	h2SMcT0000229.1	h2SMcT0000229.1|complete introns|100 qcov|100 ident|S3h1T0000526.1|perfect_match|1 ident|1 qcov|1 tcov	h2SMnT0000335.1;h2SMnT0000335.2	h2SMnT0000335.1|complete introns|100 qcov|100 ident|no cds match;h2SMnT0000335.2|complete introns|100 qcov|100 ident|no cds match
S3h1G0000527	S3h1T0000527.1	h1SMnG0000353	other	chr1_h1	8202708	8203125	-		non-coding		non-coding	330	0	3	5_prime_incomplete																								-	NA		S3h1G0000527	1	YES			h2SMnT0000336.1	h2SMnT0000336.1|complete introns|100 qcov|100 ident|no cds match
S3h1G0000528	S3h1T0000528.1	h1SMnG0000354	hconf	chr1_h1	8214488	8215484	+		non-coding	101	coding	997	0	1	5_prime_incomplete																								-	m05		S3h1G0000528	2	NO			h2SMnT0000333.1;h2SMnT0000337.1	h2SMnT0000333.1|partial(o) introns|100 qcov|99.8 ident|no cds match;h2SMnT0000337.1|partial(k) introns|100 qcov|100 ident|no cds match
S3h1G0000529	S3h1T0000529.1	h1SMcG0000226	hconf	chr1_h1	8217624	8231762	-	871	coding	871	coding	3061	2616	7	complete		Exocyst complex component EXOC6/Sec15	vesicle docking involved in exocytosis	IPR007225	GO:0006886|GO:0090522		G3DSA:1.10.357.30:NA;G3DSA:1.20.58.670:Dsl1p vesicle tethering complex, Tip20p subunit, domain D	PTHR12702:SEC15			PF04091:Exocyst complex subunit Sec15-like	Coil:Coil;Coil:Coil						KOG2176@1|root,KOG2176@2759|Eukaryota,38C01@33154|Opisthokonta,3BAJT@33208|Metazoa,3CWQC@33213|Bilateria	U	EXOC6	ko:K19985	GO:0000003,GO:0000145,GO:0000904,GO:0001505,GO:0002065,GO:0002066,GO:0002520,GO:0005622,GO:0005623,GO:0005829,GO:0005886,GO:0005938,GO:0006928,GO:0006935,GO:0007268,GO:0007269,GO:0007275,GO:0007298,GO:0007399,GO:0007409,GO:0007411,GO:0009605,GO:0012505,GO:0016079,GO:0016080,GO:0016081,GO:0017016,GO:0017137,GO:0017156,GO:0019953,GO:0022416,GO:0030097,GO:0030182,GO:0030218,GO:0030424,GO:0030707,GO:…	KOG2176	EXOC6-like	NA	,G,O,:,0,0,0,0,0,0,3,,,G,O,:,0,0,0,0,1,4,5,,,G,O,:,0,0,0,0,9,0,4,,,G,O,:,0,0,0,1,5,0,5,,,G,O,:,0,0,0,2,0,6,5,,,G,O,:,0,0,0,2,0,6,6,,,G,O,:,0,0,0,2,5,2,0,,,G,O,:,0,0,0,5,6,2,2,,,G,O,:,0,0,0,5,6,2,3,,,G,O,:,0,0,0,5,8,2,9,,,G,O,:,0,0,0,5,8,8,6,,,G,O,:,0,0,0,5,9,3,8,,,G,O,:,0,0,0,6,9,2,8,,,G,O,:,0,0,0,6,9,3,5,,,G,O,:,0,0,0,7,2,6,8,,,G,O,:,0,0,0,7,2,6,9,,,G,O,:,0,0,0,7,2,7,5,,,G,O,:,0,0,0,7,2,9,8,,,G,…	S3h1G0000529:EXOC6	1	YES	h2SMcT0000230.1	h2SMcT0000230.1|complete introns|100 qcov|100 ident|S3h1T0000529.1|perfect_match|1 ident|1 qcov|1 tcov
S3h1G0000530	S3h1T0000530.1	h1SMnG0000355	other	chr1_h1	8275907	8276254	-		non-coding		non-coding	300	0	2	5_prime_incomplete																								-	NA		S3h1G0000530	1	YES			h2SMnT0000338.1	h2SMnT0000338.1|complete introns|100 qcov|100 ident|no cds match
S3h1G0000531	S3h1T0000531.1	h1SMnG0000356	other	chr1_h1	8276255	8277485	+		non-coding	102	coding	1088	0	2	5_prime_incomplete																								-	NA		S3h1G0000531	1	YES			h2SMnT0000339.1	h2SMnT0000339.1|complete introns|100 qcov|100 ident|no cds match
S3h1G0000532	S3h1T0000532.2	h1SMcG0000227	hconf	chr1_h1	8278359	8279626	-	320	coding	320	coding	1268	963	1	complete			Mannosyltransferase			SIGNAL_PEPTIDE_C_REGION;SIGNAL_PEPTIDE_N_REGION;SIGNAL_PEPTIDE;SIGNAL_PEPTIDE_H_REGION;NON_CYTOPLASMIC_DOMAIN	G3DSA:3.90.550.20:NA	PTHR32385:MANNOSYL PHOSPHORYLINOSITOL CERAMIDE SYNTHASE		SSF53448:Nucleotide-diphospho-sugar transferases	PF04488:Glycosyltransferase sugar-binding region containing DXD motif							COG3774@1|root,2QS3D@2759|Eukaryota,395GM@33154|Opisthokonta,3NUR1@4751|Fungi,3QJH4@4890|Ascomycota,3MDP3@451866|Taphrinomycotina	G	CSH1		GO:0000030,GO:0000139,GO:0000324,GO:0000329,GO:0005622,GO:0005623,GO:0005737,GO:0005783,GO:0005789,GO:0005794,GO:0005801,GO:0005802,GO:0006807,GO:0012505,GO:0016021,GO:0031224,GO:0032588,GO:0033106,GO:0042175,GO:0044237,GO:0044249,GO:0044255,GO:0044422,GO:0044424,GO:0044425,GO:0044431,GO:0044432,GO:0044437,GO:0044444,GO:0044446,GO:0044464,GO:0051999,GO:0071704,GO:0097502,GO:0098805,GO:0098827,GO:…	2QS3D	-	s03	GO:0000030,GO:0000139,GO:0000324,GO:0000329,GO:0005622,GO:0005623,GO:0005737,GO:0005783,GO:0005789,GO:0005794,GO:0005801,GO:0005802,GO:0006807,GO:0012505,GO:0016021,GO:0031224,GO:0032588,GO:0033106,GO:0042175,GO:0044237,GO:0044249,GO:0044255,GO:0044422,GO:0044424,GO:0044425,GO:0044431,GO:0044432,GO:0044437,GO:0044444,GO:0044446,GO:0044464,GO:0051999,GO:0071704,GO:0097502,GO:0098805,GO:0098827,GO:…	S3h1G0000532:CSH1	4	YES	h2SMcT0000222.1;h2SMcT0000222.2;h2SMcT0000231.1;h2SMcT0000231.2	h2SMcT0000222.1|partial(c) introns|98.4 qcov|97.8 ident|S3h1T0000532.2|perfect_match|0.976 ident|1 qcov|1 tcov;h2SMcT0000222.2|complete introns|97.7 qcov|98.6 ident|S3h1T0000532.1|partial_in_reference|0.982 ident|0.848 qcov|1 tcov;h2SMcT0000231.1|complete introns|100 qcov|100 ident|S3h1T0000532.1|perfect_match|1 ident|1 qcov|1 tcov;h2SMcT0000231.2|partial(k) introns|100 qcov|100 ident|S3h1T000053…
S3h1G0000533	S3h1T0000533.1	h1SMnG0000357	other	chr1_h1	8282711	8282971	+		non-coding	41	coding	261	0	1	5_prime_incomplete																								-	NA		S3h1G0000533	1	NO			h2SMnT0000340.1	h2SMnT0000340.1|partial(k) introns|100 qcov|100 ident|no cds match
S3h1G0000534	S3h1T0000534.1	h1SMcG0000228	hconf	chr1_h1	8305738	8307094	+	185	coding	185	coding	1357	558	1	complete			pathogenesis				G3DSA:3.90.550.20:NA											COG3774@1|root,COG3774@2|Bacteria	M					CSH1-like	s03		S3h1G0000534	1	NO	h2SMcT0000232.1	h2SMcT0000232.1|partial(k) introns|100 qcov|100 ident|S3h1T0000534.1|perfect_match|1 ident|1 qcov|1 tcov
S3h1G0000535	S3h1T0000535.1	h1SMnG0000358	other	chr1_h1	8387808	8388091	-		non-coding		non-coding	236	0	2	5_prime_incomplete																								-	NA		S3h1G0000535	1	YES			h2SMnT0000341.1	h2SMnT0000341.1|complete introns|100 qcov|100 ident|no cds match
S3h1G0000536	S3h1T0000536.1	h1SMcG0000229	hconf	chr1_h1	8390576	8391837	-	266	coding	266	coding	1262	801	1	5_prime_incomplete			Mannosyltransferase				G3DSA:3.90.550.20:NA	PTHR32385:MANNOSYL PHOSPHORYLINOSITOL CERAMIDE SYNTHASE		SSF53448:Nucleotide-diphospho-sugar transferases	PF04488:Glycosyltransferase sugar-binding region containing DXD motif							COG3774@1|root,2QS3D@2759|Eukaryota,395GM@33154|Opisthokonta,3NUR1@4751|Fungi,3QJH4@4890|Ascomycota,3MDP3@451866|Taphrinomycotina	G	CSH1		GO:0000030,GO:0000139,GO:0000324,GO:0000329,GO:0005622,GO:0005623,GO:0005737,GO:0005783,GO:0005789,GO:0005794,GO:0005801,GO:0005802,GO:0006807,GO:0012505,GO:0016021,GO:0031224,GO:0032588,GO:0033106,GO:0042175,GO:0044237,GO:0044249,GO:0044255,GO:0044422,GO:0044424,GO:0044425,GO:0044431,GO:0044432,GO:0044437,GO:0044444,GO:0044446,GO:0044464,GO:0051999,GO:0071704,GO:0097502,GO:0098805,GO:0098827,GO:…	2QS3D	-	s03	GO:0000030,GO:0000139,GO:0000324,GO:0000329,GO:0005622,GO:0005623,GO:0005737,GO:0005783,GO:0005789,GO:0005794,GO:0005801,GO:0005802,GO:0006807,GO:0012505,GO:0016021,GO:0031224,GO:0032588,GO:0033106,GO:0042175,GO:0044237,GO:0044249,GO:0044255,GO:0044422,GO:0044424,GO:0044425,GO:0044431,GO:0044432,GO:0044437,GO:0044444,GO:0044446,GO:0044464,GO:0051999,GO:0071704,GO:0097502,GO:0098805,GO:0098827,GO:…	S3h1G0000536:CSH1	1	NO	h2SMcT0000233.1	h2SMcT0000233.1|partial(k) introns|100 qcov|100 ident|S3h1T0000536.1|perfect_match|1 ident|1 qcov|1 tcov
S3h1G0000537	S3h1T0000537.1	h1SMnG0000359	other	chr1_h1	8399617	8400049	+		non-coding		non-coding	433	0	1	5_prime_incomplete																								-	NA		S3h1G0000537	1	NO			h2SMnT0000342.1	h2SMnT0000342.1|partial(k) introns|100 qcov|100 ident|no cds match
S3h1G0000538	S3h1T0000538.1	h1SMcG0000230	hconf	chr1_h1	8402147	8405180	-	600	coding	600	coding	2055	1803	3	complete						SIGNAL_PEPTIDE;CYTOPLASMIC_DOMAIN;NON_CYTOPLASMIC_DOMAIN;SIGNAL_PEPTIDE_N_REGION;SIGNAL_PEPTIDE_C_REGION;SIGNAL_PEPTIDE_H_REGION;TRANSMEMBRANE						Coil:Coil;Coil:Coil;Coil:Coil												-	NA		S3h1G0000538	1	YES	h2SMcT0000234.1	h2SMcT0000234.1|complete introns|100 qcov|100 ident|S3h1T0000538.1|perfect_match|1 ident|1 qcov|1 tcov
S3h1G0000539	S3h1T0000539.1	h1SMcG0000231	hconf	chr1_h1	8409503	8437102	+	482	coding	482	coding	1773	1449	8	complete		Oxysterol-binding protein	Oxysterol-binding protein-related protein	IPR000648	GO:0008289		G3DSA:2.40.160.120:NA	PTHR10972:OXYSTEROL-BINDING PROTEIN-RELATED;PTHR10972:SF53:OXYSTEROL-BINDING PROTEIN-RELATED PROTEIN 1		SSF144000:Oxysterol-binding protein-like	PF01237:Oxysterol-binding protein			mobidb-lite:consensus disorder prediction;mobidb-lite:consensus disorder prediction;mobidb-lite:consensus disorder prediction;mobidb-lite:consensus disorder prediction	PS01013:Oxysterol-binding protein family signature.			KOG1737@1|root,KOG2209@2759|Eukaryota,39M84@33154|Opisthokonta,3BI7M@33208|Metazoa,3CSXD@33213|Bilateria,4814Y@7711|Chordata,48W1C@7742|Vertebrata,3J4TP@40674|Mammalia,4IVPS@91561|Cetartiodactyla	T	OSBPL1A	ko:K20174	GO:0005319,GO:0005543,GO:0005622,GO:0005623,GO:0005737,GO:0005770,GO:0005829,GO:0006699,GO:0008203,GO:0010876,GO:0012505,GO:0015248,GO:0015485,GO:0015918,GO:0016192,GO:0019886,GO:0043168,GO:0044237,GO:0044249,GO:0044424,GO:0044444,GO:0044464,GO:0071702,GO:0071704,GO:1901360,GO:1901362,GO:1901576	KOG2209	OSBPL1A-like	NA	,G,O,:,0,0,0,5,3,1,9,,,G,O,:,0,0,0,5,5,4,3,,,G,O,:,0,0,0,5,6,2,2,,,G,O,:,0,0,0,5,6,2,3,,,G,O,:,0,0,0,5,7,3,7,,,G,O,:,0,0,0,5,7,7,0,,,G,O,:,0,0,0,5,8,2,9,,,G,O,:,0,0,0,6,6,9,9,,,G,O,:,0,0,0,8,2,0,3,,,G,O,:,0,0,1,0,8,7,6,,,G,O,:,0,0,1,2,5,0,5,,,G,O,:,0,0,1,5,2,4,8,,,G,O,:,0,0,1,5,4,8,5,,,G,O,:,0,0,1,5,9,1,8,,,G,O,:,0,0,1,6,1,9,2,,,G,O,:,0,0,1,9,8,8,6,,,G,O,:,0,0,4,3,1,6,8,,,G,O,:,0,0,4,4,2,3,7,,,G,…	S3h1G0000539:OSBPL1A	4	YES	h2SMcT0000235.1;h2SMcT0000235.2;h2SMcT0000235.3;h2SMcT0000235.4	h2SMcT0000235.1|complete introns|100 qcov|100 ident|S3h1T0000539.1|perfect_match|1 ident|1 qcov|1 tcov;h2SMcT0000235.2|complete introns|100 qcov|100 ident|S3h1T0000539.2|perfect_match|1 ident|1 qcov|1 tcov;h2SMcT0000235.3|complete introns|100 qcov|100 ident|S3h1T0000539.2|perfect_match|1 ident|1 qcov|1 tcov;h2SMcT0000235.4|complete introns|100 qcov|100 ident|S3h1T0000539.4|perfect_match|1 ident|1…
S3h1G0000540	S3h1T0000540.1	h1SMcG0000232	hconf	chr1_h1	8444299	8446047	-	223	coding	223	coding	1546	672	4	complete			Zinc finger, C3HC4 type (RING finger)				G3DSA:3.30.40.10:Zinc/RING finger domain, C3HC4 (zinc finger);G3DSA:3.30.40.10:Zinc/RING finger domain, C3HC4 (zinc finger)		PS50089:Zinc finger RING-type profile.;PS50145:Zinc finger TRAF-type profile.	SSF57850:RING/U-box;SSF49599:TRAF domain-like	PF02176:TRAF-type zinc finger	Coil:Coil						KOG0297@1|root,KOG0297@2759|Eukaryota,3A2DD@33154|Opisthokonta,3BR6C@33208|Metazoa	O		ko:K11981		KOG0297	TRAF4-like	m08		S3h1G0000540	2	YES	h2SMcT0000236.1;h2SMcT0000236.2	h2SMcT0000236.1|complete introns|100 qcov|100 ident|S3h1T0000540.1|perfect_match|1 ident|1 qcov|1 tcov;h2SMcT0000236.2|complete introns|100 qcov|100 ident|S3h1T0000540.2|perfect_match|1 ident|1 qcov|1 tcov
S3h1G0000541	S3h1T0000541.1	h1SMcG0000233	other	chr1_h1	8460235	8461598	+	193	coding	193	coding	1364	582	1	complete												Coil:Coil		mobidb-lite:consensus disorder prediction;mobidb-lite:consensus disorder prediction										-	NA		S3h1G0000541	1	NO	h2SMcT0000237.1	h2SMcT0000237.1|partial(k) introns|100 qcov|100 ident|S3h1T0000541.1|perfect_match|1 ident|1 qcov|1 tcov
S3h1G0000542	S3h1T0000542.1	h1SMnG0000360	other	chr1_h1	8465123	8465540	-		non-coding		non-coding	315	0	3	5_prime_incomplete																								-	NA		S3h1G0000542	1	YES			h2SMnT0000343.1	h2SMnT0000343.1|complete introns|100 qcov|100 ident|no cds match
S3h1G0000543	S3h1T0000543.4	h1SMcG0000234	hconf	chr1_h1	8467341	8481915	+	467	coding	467	coding	1682	1404	6	complete		Protein phosphatase 2C family	Serine/threonine phosphatases, family 2C, catalytic domain	IPR015655	GO:0004722|GO:0006470		G3DSA:3.60.40.10:NA	PTHR13832:PROTEIN PHOSPHATASE 2C;PTHR13832:SF343:[PYRUVATE DEHYDROGENASE [ACETYL-TRANSFERRING]]-PHOSPHATASE 2, MITOCHONDRIAL	PS51746:PPM-type phosphatase domain profile.	SSF81606:PP2C-like	PF00481:Protein phosphatase 2C		cd00143:PP2Cc			SM00332:PP2C_4		COG0631@1|root,KOG0700@2759|Eukaryota,38DH4@33154|Opisthokonta,3BFJD@33208|Metazoa,3CR93@33213|Bilateria,41Y1B@6656|Arthropoda,3SHIR@50557|Insecta,46F6M@7399|Hymenoptera	T	PDP1	ko:K01102	GO:0000287,GO:0004724,GO:0004741,GO:0005509,GO:0005622,GO:0005623,GO:0005634,GO:0005737,GO:0005739,GO:0005759,GO:0006090,GO:0006464,GO:0006807,GO:0009758,GO:0010510,GO:0019910,GO:0031323,GO:0031326,GO:0035970,GO:0043085,GO:0044237,GO:0044260,GO:0044267,GO:0044422,GO:0044424,GO:0044429,GO:0044444,GO:0044446,GO:0044464,GO:0044877,GO:0051171,GO:0051193,GO:0051196,GO:0071704,GO:1900371,GO:1901564	KOG0700	PDP1-like	NA	,G,O,:,0,0,0,0,2,8,7,,,G,O,:,0,0,0,4,7,2,4,,,G,O,:,0,0,0,4,7,4,1,,,G,O,:,0,0,0,5,5,0,9,,,G,O,:,0,0,0,5,6,2,2,,,G,O,:,0,0,0,5,6,2,3,,,G,O,:,0,0,0,5,6,3,4,,,G,O,:,0,0,0,5,7,3,7,,,G,O,:,0,0,0,5,7,3,9,,,G,O,:,0,0,0,5,7,5,9,,,G,O,:,0,0,0,6,0,9,0,,,G,O,:,0,0,0,6,4,6,4,,,G,O,:,0,0,0,6,8,0,7,,,G,O,:,0,0,0,9,7,5,8,,,G,O,:,0,0,1,0,5,1,0,,,G,O,:,0,0,1,9,9,1,0,,,G,O,:,0,0,3,1,3,2,3,,,G,O,:,0,0,3,1,3,2,6,,,G,…	S3h1G0000543:PDP1	5	YES	h2SMcT0000238.1;h2SMcT0000238.2;h2SMcT0000238.3;h2SMcT0000238.4;h2SMcT0000238.5	h2SMcT0000238.1|complete introns|100 qcov|100 ident|S3h1T0000543.1|perfect_match|1 ident|1 qcov|1 tcov;h2SMcT0000238.2|complete introns|100 qcov|100 ident|S3h1T0000543.2|perfect_match|1 ident|1 qcov|1 tcov;h2SMcT0000238.3|complete introns|100 qcov|100 ident|S3h1T0000543.1|perfect_match|1 ident|1 qcov|1 tcov;h2SMcT0000238.4|complete introns|100 qcov|100 ident|S3h1T0000543.4|perfect_match|1 ident|1…
S3h1G0000544	S3h1T0000544.1	h1SMnG0000361	other	chr1_h1	8474479	8475531	+		non-coding	86	coding	779	0	2	5_prime_incomplete																								-	NA		S3h1G0000544	2	NO			h2SMnT0000344.1;h2SMnT0000344.1	h2SMnT0000344.1|partial(o) introns|100 qcov|100 ident|no cds match;h2SMnT0000344.1|partial(o) introns|99.9 qcov|98.2 ident|no cds match
S3h1G0000545	S3h1T0000545.1	h1SMnG0000362	other	chr1_h1	8482778	8482952	-		non-coding		non-coding	175	0	1	5_prime_incomplete																								-	NA		S3h1G0000545	1	NO			h2SMnT0000345.1	h2SMnT0000345.1|partial(k) introns|100 qcov|100 ident|no cds match
S3h1G0000546	S3h1T0000546.1	h1SMcG0000235	hconf	chr1_h1	8496201	8524885	+	777	coding	777	coding	2457	2334	15	complete			Ligated ion channel L-glutamate- and glycine-binding site			NON_CYTOPLASMIC_DOMAIN;CYTOPLASMIC_DOMAIN;TRANSMEMBRANE;TRANSMEMBRANE;TRANSMEMBRANE;NON_CYTOPLASMIC_DOMAIN;SIGNAL_PEPTIDE_H_REGION;SIGNAL_PEPTIDE_C_REGION;SIGNAL_PEPTIDE;SIGNAL_PEPTIDE_N_REGION;NON_CYTOPLASMIC_DOMAIN;CYTOPLASMIC_DOMAIN;CYTOPLASMIC_DOMAIN;TRANSMEMBRANE;TRANSMEMBRANE	G3DSA:3.40.190.10:NA;G3DSA:1.10.287.70:NA	PTHR18966:SF354:NA;PTHR18966:IONOTROPIC GLUTAMATE RECEPTOR		SSF53850:Periplasmic binding protein-like II	PF10613:Ligated ion channel L-glutamate- and glycine-binding site;PF00060:Ligand-gated ion channel							KOG1052@1|root,KOG1054@2759|Eukaryota,3AEV1@33154|Opisthokonta,3BX1R@33208|Metazoa,3DFF8@33213|Bilateria	P				KOG1054	-	m07		S3h1G0000546	1	YES	h2SMcT0000239.1	h2SMcT0000239.1|complete introns|100 qcov|100 ident|S3h1T0000546.1|perfect_match|1 ident|1 qcov|1 tcov
S3h1G0000547	S3h1T0000547.2	h1SMcG0000236	hconf	chr1_h1	8543630	8583593	-	788	coding	788	coding	2520	2367	15	complete			ionotropic glutamate receptor activity			SIGNAL_PEPTIDE_H_REGION;NON_CYTOPLASMIC_DOMAIN;SIGNAL_PEPTIDE_N_REGION;TRANSMEMBRANE;CYTOPLASMIC_DOMAIN;NON_CYTOPLASMIC_DOMAIN;SIGNAL_PEPTIDE_C_REGION;CYTOPLASMIC_DOMAIN;SIGNAL_PEPTIDE;TRANSMEMBRANE;TRANSMEMBRANE;NON_CYTOPLASMIC_DOMAIN;TRANSMEMBRANE	G3DSA:3.40.190.10:NA;G3DSA:1.10.287.70:NA	PTHR18966:IONOTROPIC GLUTAMATE RECEPTOR;PTHR18966:SF354:NA		SSF53850:Periplasmic binding protein-like II	PF00497:Bacterial extracellular solute-binding proteins, family 3;PF00060:Ligand-gated ion channel							KOG1052@1|root,KOG1052@2759|Eukaryota,38BIY@33154|Opisthokonta,3B9S8@33208|Metazoa,3CTGU@33213|Bilateria,41VGM@6656|Arthropoda	EPT	GRIK1	ko:K05201,ko:K05202,ko:K05313	GO:0005623,GO:0005886,GO:0015077,GO:0015277,GO:0015672,GO:0016057,GO:0022838,GO:0022839,GO:0035235,GO:0035249,GO:0035725,GO:0044464,GO:0050803,GO:0060025,GO:0071484,GO:0071632,GO:0071804,GO:0071805,GO:0071944	KOG1052	-	m05	GO:0005623,GO:0005886,GO:0015077,GO:0015277,GO:0015672,GO:0016057,GO:0022838,GO:0022839,GO:0035235,GO:0035249,GO:0035725,GO:0044464,GO:0050803,GO:0060025,GO:0071484,GO:0071632,GO:0071804,GO:0071805,GO:0071944	S3h1G0000547:GRIK1	3	YES	h2SMcT0000240.1;h2SMcT0000240.2;h2SMcT0000240.3	h2SMcT0000240.1|complete introns|100 qcov|100 ident|S3h1T0000547.1|perfect_match|1 ident|1 qcov|1 tcov;h2SMcT0000240.2|complete introns|100 qcov|100 ident|S3h1T0000547.2|perfect_match|1 ident|1 qcov|1 tcov;h2SMcT0000240.3|complete introns|100 qcov|100 ident|S3h1T0000547.3|perfect_match|1 ident|1 qcov|1 tcov
S3h1G0000548	S3h1T0000548.1	h1SMnG0000363	other	chr1_h1	8546546	8548747	-		non-coding	51	coding	2202	0	1	5_prime_incomplete																								-	m32		S3h1G0000548	1	NO			h2SMnT0000346.1	h2SMnT0000346.1|partial(k) introns|100 qcov|100 ident|no cds match
S3h1G0000549	S3h1T0000549.1	h1SMcG0000237	hconf	chr1_h1	8594097	8597990	-	1180	coding	1180	coding	3847	3543	2	complete		Haem peroxidase superfamily	peroxidase activity	IPR010255	GO:0004601|GO:0006979|GO:0020037	SIGNAL_PEPTIDE_C_REGION;SIGNAL_PEPTIDE_H_REGION;NON_CYTOPLASMIC_DOMAIN;SIGNAL_PEPTIDE_N_REGION;SIGNAL_PEPTIDE	G3DSA:3.80.10.10:Ribonuclease Inhibitor;G3DSA:2.60.40.10:Immunoglobulins;G3DSA:2.60.40.10:Immunoglobulins;G3DSA:3.80.10.10:Ribonuclease Inhibitor;G3DSA:1.10.640.10:Haem peroxidase domain superfamily, animal type	PTHR11475:OXIDASE/PEROXIDASE;PTHR11475:OXIDASE/PEROXIDASE;PTHR11475:SF58:PEROXIDASIN;PTHR11475:SF58:PEROXIDASIN;PTHR11475:SF58:PEROXIDASIN;PTHR11475:OXIDASE/PEROXIDASE	PS50835:Ig-like domain profile.;PS50835:Ig-like domain profile.;PS50292:Animal heme peroxidase superfamily profile.;PS51450:Leucine-rich repeat profile.	SSF48726:Immunoglobulin;SSF52058:L domain-like;SSF48113:Heme-dependent peroxidases;SSF48726:Immunoglobulin	PF13927:Immunoglobulin domain;PF07679:Immunoglobulin I-set domain;PF03098:Animal haem peroxidase	Coil:Coil	cd09826:peroxidasin_like;cd00096:Ig;cd00096:Ig	mobidb-lite:consensus disorder prediction;mobidb-lite:consensus disorder prediction		SM00369:LRR_typ_2;SM00369:LRR_typ_2;SM00369:LRR_typ_2;SM00409:IG_3c;SM00409:IG_3c;SM00408:igc2_5;SM00408:igc2_5	PR00457:Animal haem peroxidase signature;PR00457:Animal haem peroxidase signature;PR00457:Animal haem peroxidase signature;PR00457:Animal haem peroxidase signature;PR00457:Animal haem peroxidase signature;PR00457:Animal haem peroxidase signature;PR00457:Animal haem peroxidase signature;PR00457:Animal haem peroxidase signature	COG4886@1|root,KOG2408@1|root,KOG2408@2759|Eukaryota,KOG4237@2759|Eukaryota,38C9T@33154|Opisthokonta,3BEQJ@33208|Metazoa,3CRD4@33213|Bilateria	T	PXDN	ko:K19511	GO:0000904,GO:0001960,GO:0004601,GO:0005152,GO:0005201,GO:0005576,GO:0005604,GO:0005615,GO:0005622,GO:0005623,GO:0005737,GO:0005783,GO:0006909,GO:0006928,GO:0006935,GO:0006955,GO:0007399,GO:0007409,GO:0007411,GO:0009605,GO:0009790,GO:0010172,GO:0012505,GO:0016203,GO:0017001,GO:0017144,GO:0020037,GO:0030182,GO:0032989,GO:0032990,GO:0042737,GO:0042744,GO:0044237,GO:0044248,GO:0044421,GO:0044424,GO:…	KOG2408,KOG4237	PXDN-like	m42	,G,O,:,0,0,0,0,9,0,4,,,G,O,:,0,0,0,1,9,6,0,,,G,O,:,0,0,0,4,6,0,1,,,G,O,:,0,0,0,5,1,5,2,,,G,O,:,0,0,0,5,2,0,1,,,G,O,:,0,0,0,5,5,7,6,,,G,O,:,0,0,0,5,6,0,4,,,G,O,:,0,0,0,5,6,1,5,,,G,O,:,0,0,0,5,6,2,2,,,G,O,:,0,0,0,5,6,2,3,,,G,O,:,0,0,0,5,7,3,7,,,G,O,:,0,0,0,5,7,8,3,,,G,O,:,0,0,0,6,9,0,9,,,G,O,:,0,0,0,6,9,2,8,,,G,O,:,0,0,0,6,9,3,5,,,G,O,:,0,0,0,6,9,5,5,,,G,O,:,0,0,0,7,3,9,9,,,G,O,:,0,0,0,7,4,0,9,,,G,…	S3h1G0000549:PXDN	1	YES	h2SMcT0000241.1	h2SMcT0000241.1|complete introns|100 qcov|100 ident|S3h1T0000549.1|perfect_match|1 ident|1 qcov|1 tcov
S3h1G0000550	S3h1T0000550.1	h1SMnG0000364	other	chr1_h1	8594149	8596031	+		non-coding	60	coding	1835	0	2	5_prime_incomplete																								PXDN-like	NA		S3h1G0000550	1	NO			h2SMnT0000347.1	h2SMnT0000347.1|partial(j) introns|100 qcov|99.9 ident|no cds match
S3h1G0000551	S3h1T0000551.1	h1SMcG0000238	hconf	chr1_h1	8599545	8654946	-	423	coding	423	coding	1374	1272	4	complete	KX018886.1:GCR080		receptor			TRANSMEMBRANE;CYTOPLASMIC_DOMAIN;TRANSMEMBRANE;TRANSMEMBRANE;CYTOPLASMIC_DOMAIN;TRANSMEMBRANE;CYTOPLASMIC_DOMAIN;CYTOPLASMIC_DOMAIN;CYTOPLASMIC_DOMAIN;NON_CYTOPLASMIC_DOMAIN;NON_CYTOPLASMIC_DOMAIN;TRANSMEMBRANE;TRANSMEMBRANE;NON_CYTOPLASMIC_DOMAIN;TRANSMEMBRANE;TRANSMEMBRANE;NON_CYTOPLASMIC_DOMAIN	G3DSA:1.20.1070.10:NA	PTHR24230:G-PROTEIN COUPLED RECEPTOR;PTHR24230:SF138:NA	PS50262:G-protein coupled receptors family 1 profile.	SSF81321:Family A G protein-coupled receptor-like	PF00001:7 transmembrane receptor (rhodopsin family)						PR00237:Rhodopsin-like GPCR superfamily signature;PR00237:Rhodopsin-like GPCR superfamily signature;PR00237:Rhodopsin-like GPCR superfamily signature;PR00237:Rhodopsin-like GPCR superfamily signature;PR00237:Rhodopsin-like GPCR superfamily signature;PR00237:Rhodopsin-like GPCR superfamily signature;PR00237:Rhodopsin-like GPCR superfamily signature	KOG3656@1|root,KOG3656@2759|Eukaryota,38E76@33154|Opisthokonta,3B9VA@33208|Metazoa,3CXBS@33213|Bilateria,48AEH@7711|Chordata	S	KISS1R	ko:K08374	GO:0000186,GO:0005622,GO:0005623,GO:0005886,GO:0005887,GO:0006820,GO:0007154,GO:0007200,GO:0007218,GO:0008188,GO:0008285,GO:0009986,GO:0010876,GO:0016021,GO:0019722,GO:0019932,GO:0023052,GO:0031224,GO:0031226,GO:0031323,GO:0031325,GO:0032147,GO:0032268,GO:0032270,GO:0033218,GO:0042923,GO:0043231,GO:0043406,GO:0044424,GO:0044425,GO:0044459,GO:0044464,GO:0046717,GO:0046887,GO:0050482,GO:0050806,GO:…	KOG3656	GCR080 (gcr080)	s09	GO:0000186,GO:0005622,GO:0005623,GO:0005886,GO:0005887,GO:0006820,GO:0007154,GO:0007200,GO:0007218,GO:0008188,GO:0008285,GO:0009986,GO:0010876,GO:0016021,GO:0019722,GO:0019932,GO:0023052,GO:0031224,GO:0031226,GO:0031323,GO:0031325,GO:0032147,GO:0032268,GO:0032270,GO:0033218,GO:0042923,GO:0043231,GO:0043406,GO:0044424,GO:0044425,GO:0044459,GO:0044464,GO:0046717,GO:0046887,GO:0050482,GO:0050806,GO:…	S3h1G0000551:GCR080	2	YES	h2SMcT0000242.1	h2SMcT0000242.1|complete introns|100 qcov|100 ident|S3h1T0000551.1|perfect_match|1 ident|1 qcov|1 tcov	h2SMnT0032591.1	h2SMnT0032591.1|partial(e) introns|100 qcov|96.1 ident|no cds match
S3h1G0000552	S3h1T0000552.1	h1SMnG0000365	hconf	chr1_h1	8632085	8633697	+		non-coding		non-coding	1613	0	1	5_prime_incomplete																								-	NA		S3h1G0000552	1	NO			h2SMnT0000348.1	h2SMnT0000348.1|partial(k) introns|100 qcov|100 ident|no cds match
S3h1G0000553	S3h1T0000553.1	h1SMnG0000366	hconf	chr1_h1	8655050	8677507	+		non-coding	88	coding	409	0	2	5_prime_incomplete																								-	s18		S3h1G0000553	2	YES			h2SMnT0000349.1;h2SMnT0000349.2	h2SMnT0000349.1|complete introns|100 qcov|100 ident|no cds match;h2SMnT0000349.2|complete introns|100 qcov|100 ident|no cds match
S3h1G0000554	S3h1T0000554.4	h1SMnG0000367	hconf	chr1_h1	8679839	8692554	-	717	coding	717	coding	2670	2154	4	complete			TIR domain				G3DSA:3.40.50.10140:NA;G3DSA:1.25.10.10:NA	PTHR46270:ARMADILLO-TYPE FOLD-RELATED		SSF52200:Toll/Interleukin receptor TIR domain	PF13676:TIR domain							2CNI3@1|root,2QWGM@2759|Eukaryota,39Z49@33154|Opisthokonta,3BMRU@33208|Metazoa,3D4WE@33213|Bilateria,48GSP@7711|Chordata	S				2QWGM	-	s02		S3h1G0000554	6	YES	h2SMcT0000243.1;h2SMcT0000243.2;h2SMcT0000243.3;h2SMcT0000243.4	h2SMcT0000243.1|complete introns|100 qcov|100 ident|S3h1T0000554.3|perfect_match|1 ident|1 qcov|1 tcov;h2SMcT0000243.2|complete introns|100 qcov|100 ident|S3h1T0000554.4|perfect_match|1 ident|1 qcov|1 tcov;h2SMcT0000243.3|complete introns|100 qcov|100 ident|S3h1T0000554.5|perfect_match|1 ident|1 qcov|1 tcov;h2SMcT0000243.4|complete introns|100 qcov|100 ident|S3h1T0000554.6|perfect_match|1 ident|1…	h2SMnT0000350.1;h2SMnT0000350.2	h2SMnT0000350.1|partial(o) introns|100 qcov|100 ident|no cds match;h2SMnT0000350.2|complete introns|100 qcov|100 ident|no cds match
S3h1G0000555	S3h1T0000555.3	h1SMcG0000240	hconf	chr1_h1	8693042	8698707	+	202	coding	202	coding	817	609	5	complete		Small GTPase	Rab5 family GTPase. Source PGD	IPR001806	GO:0003924|GO:0005525		G3DSA:3.40.50.300:NA	PTHR47977:SF13:RAS-RELATED PROTEIN RAB-5C;PTHR47977:LD21953P-RELATED	PS51419:small GTPase Rab1 family profile.;PS51420:small GTPase Rho family profile.;PS51421:small GTPase Ras family profile.	SSF52540:P-loop containing nucleoside triphosphate hydrolases	PF00071:Ras family		cd01860:Rab5_related			SM00174:rho_sub_3;SM00176:ran_sub_2;SM00175:rab_sub_5;SM00173:ras_sub_4	PR00449:Transforming protein P21 ras signature;PR00449:Transforming protein P21 ras signature;PR00449:Transforming protein P21 ras signature;PR00449:Transforming protein P21 ras signature;PR00449:Transforming protein P21 ras signature	KOG0092@1|root,KOG0092@2759|Eukaryota,1MD2Q@121069|Pythiales	U				KOG0092	RAB5A-like	NA	GO:0003924|GO:0005525	S3h1G0000555:Small_GTPase	3	YES	h2SMcT0000244.1;h2SMcT0000244.2;h2SMcT0000244.3	h2SMcT0000244.1|complete introns|100 qcov|100 ident|S3h1T0000555.1|perfect_match|1 ident|1 qcov|1 tcov;h2SMcT0000244.2|complete introns|100 qcov|100 ident|S3h1T0000555.2|perfect_match|1 ident|1 qcov|1 tcov;h2SMcT0000244.3|complete introns|100 qcov|100 ident|S3h1T0000555.3|perfect_match|1 ident|1 qcov|1 tcov
S3h1G0000556	S3h1T0000556.1	h1SMnG0000368	other	chr1_h1	8696161	8696527	-		non-coding		non-coding	367	0	1	5_prime_incomplete																								-	NA		S3h1G0000556
S3h1G0000557	S3h1T0000557.1	h1SMnG0000369	other	chr1_h1	8696602	8697529	-		non-coding	64	coding	870	0	2	5_prime_incomplete																								-	NA		S3h1G0000557	1	NO			h2SMnT0032551.1	h2SMnT0032551.1|partial(o) introns|83.1 qcov|88.8 ident|no cds match
S3h1G0000558	S3h1T0000558.1	h1SMnG0000370	other	chr1_h1	8711068	8711715	+		non-coding		non-coding	611	0	2	5_prime_incomplete																								-	NA		S3h1G0000558	1	YES			h2SMnT0000351.1	h2SMnT0000351.1|complete introns|100 qcov|100 ident|no cds match
S3h1G0000559	S3h1T0000559.1	h1SMcG0000241	other	chr1_h1	8746288	8747584	+	155	coding	155	coding	1297	468	1	complete			E3 ubiquitin-protein ligase LRSAM1				G3DSA:3.30.40.10:Zinc/RING finger domain, C3HC4 (zinc finger)		PS50089:Zinc finger RING-type profile.		PF13920:Zinc finger, C3HC4 type (RING finger)	Coil:Coil						COG4886@1|root,KOG0619@2759|Eukaryota,38CF4@33154|Opisthokonta,3BFRQ@33208|Metazoa,3CVI0@33213|Bilateria,484X6@7711|Chordata,48YR8@7742|Vertebrata,3JCZ3@40674|Mammalia,34T48@311790|Afrotheria	S	LRSAM1	ko:K10641	GO:0000209,GO:0002833,GO:0005622,GO:0005623,GO:0005737,GO:0005829,GO:0005886,GO:0006464,GO:0006807,GO:0007154,GO:0007165,GO:0015833,GO:0019058,GO:0019068,GO:0023052,GO:0030163,GO:0031323,GO:0031325,GO:0031329,GO:0031331,GO:0034613,GO:0043900,GO:0043902,GO:0044237,GO:0044260,GO:0044267,GO:0044403,GO:0044424,GO:0044444,GO:0044464,GO:0045806,GO:0046755,GO:0051704,GO:0051716,GO:0051865,GO:0061630,GO:…	KOG0619	LRSAM1-like	NA	GO:0000209,GO:0002833,GO:0005622,GO:0005623,GO:0005737,GO:0005829,GO:0005886,GO:0006464,GO:0006807,GO:0007154,GO:0007165,GO:0015833,GO:0019058,GO:0019068,GO:0023052,GO:0030163,GO:0031323,GO:0031325,GO:0031329,GO:0031331,GO:0034613,GO:0043900,GO:0043902,GO:0044237,GO:0044260,GO:0044267,GO:0044403,GO:0044424,GO:0044444,GO:0044464,GO:0045806,GO:0046755,GO:0051704,GO:0051716,GO:0051865,GO:0061630,GO:…	S3h1G0000559:LRSAM1
S3h1G0000560	S3h1T0000560.1	h1SMcG0000242	other	chr1_h1	8748106	8755244	+	499	coding	499	coding	7139	1500	1	complete			K02A2.6-like				G3DSA:4.10.60.10:NA	PTHR15503:LDOC1 RELATED;PTHR15503:SF22:GAG PROTEASE POLYPROTEIN	PS50158:Zinc finger CCHC-type profile.;PS50158:Zinc finger CCHC-type profile.	SSF57756:Retrovirus zinc finger-like domains;SSF57756:Retrovirus zinc finger-like domains	PF00098:Zinc knuckle;PF00098:Zinc knuckle			mobidb-lite:consensus disorder prediction;mobidb-lite:consensus disorder prediction;mobidb-lite:consensus disorder prediction		SM00343:c2hcfinal6;SM00343:c2hcfinal6;SM00343:c2hcfinal6		COG2801@1|root,KOG0017@2759|Eukaryota,38F42@33154|Opisthokonta,3BA5H@33208|Metazoa,3CWAK@33213|Bilateria,41WI3@6656|Arthropoda,3SIRK@50557|Insecta,3ECJT@33342|Paraneoptera	O				KOG0017	-	m24		S3h1G0000560	2	NO	h2SMcT0005671.1	h2SMcT0005671.1|partial(c) introns|100 qcov|94.2 ident|S3h1T0000560.1|partial_in_both|0.981 ident|0.283 qcov|0.574 tcov	h2SMnT0009289.1	h2SMnT0009289.1|partial(c) introns|100 qcov|98 ident|no cds match
S3h1G0000561	S3h1T0000561.1	h1SMcG0000243	other	chr1_h1	8764460	8767896	+	551	coding	551	coding	3437	1656	1	complete												Coil:Coil;Coil:Coil;Coil:Coil;Coil:Coil;Coil:Coil;Coil:Coil												TRAF3-like	m27		S3h1G0000561
S3h1G0000562	S3h1T0000562.1	h1SMcG0000244	other	chr1_h1	8768610	8770872	+	158	coding	158	coding	2263	477	1	complete												Coil:Coil												-	NA		S3h1G0000562
S3h1G0000563	S3h1T0000563.1	h1SMnG0000371	other	chr1_h1	8798949	8800164	-		non-coding	66	coding	775	0	3	5_prime_incomplete																								-	NA		S3h1G0000563	1	YES			h2SMnT0000352.1	h2SMnT0000352.1|complete introns|100 qcov|100 ident|no cds match
S3h1G0000564	S3h1T0000564.1	h1SMnG0000372	other	chr1_h1	8818635	8818907	-		non-coding		non-coding	273	0	1	5_prime_incomplete																								-	NA		S3h1G0000564	1	NO			h2SMnT0000354.1	h2SMnT0000354.1|partial(k) introns|100 qcov|100 ident|no cds match
S3h1G0000565	S3h1T0000565.1	h1SMnG0000373	other	chr1_h1	8886719	8887257	+		non-coding	76	coding	539	0	1	5_prime_incomplete																								-	NA		S3h1G0000565	1	NO			h2SMnT0000355.1	h2SMnT0000355.1|partial(k) introns|100 qcov|100 ident|no cds match
S3h1G0000566	S3h1T0000566.1	h1SMnG0000374	other	chr1_h1	8890992	8891404	+		non-coding		non-coding	347	0	2	5_prime_incomplete																								-	NA		S3h1G0000566	1	YES			h2SMnT0000356.1	h2SMnT0000356.1|complete introns|100 qcov|100 ident|no cds match
S3h1G0000567	S3h1T0000567.1	h1SMcG0000245	hconf	chr1_h1	8913347	8914008	-	160	coding	160	coding	614	483	2	complete											PF15364:PAXIP1-associated-protein-1 C term PTIP binding protein			mobidb-lite:consensus disorder prediction;mobidb-lite:consensus disorder prediction										-	m28		S3h1G0000567	1	YES	h2SMcT0000245.1	h2SMcT0000245.1|complete introns|100 qcov|100 ident|S3h1T0000567.1|perfect_match|1 ident|1 qcov|1 tcov
S3h1G0000568	S3h1T0000568.1	h1SMnG0000375	other	chr1_h1	8916665	8917257	+		non-coding		non-coding	504	0	3	5_prime_incomplete																								-	NA		S3h1G0000568	2	YES			h2SMnT0000358.1;h2SMnT0030588.1	h2SMnT0000358.1|complete introns|100 qcov|100 ident|no cds match;h2SMnT0030588.1|partial(j) introns|100 qcov|95.9 ident|no cds match
[truncated: 54,073 more rows]
