# Supplementary material for: Stepwise emergence of recombination suppression precedes fissiparous asexuality in the planarian Schmidtea mediterranea
Source: Nat Commun. 2026 Jun 26;17:5588. doi: 10.1038/s41467-026-74605-9 (PMC13309565; doi:10.1038/s41467-026-74605-9)
Supplement: Supplementary file 7 — Supplementary Dataset 4 [file 41467_2026_74605_MOESM7_ESM.xlsx]

## Sheet: ﻿Supplementary Data 4
﻿Supplementary Data 4. Raw read counts per gene for each sample from the RNA-seq experiment, including CIW4 wild-type (A1, A2,A5,A6,A8,A9), S2F18 wild-type (W1_2, W2, W3_2, W3, W4, W5), S2F18 eGFP RNAi (G1_2, G2_2, G3_2, G3, G4, G5), and S2F18 ophis RNAi (O1_2, O1, O2, O3, O4, O5).
gene_id	A1	A2	A5	A6	A8	A9	G1_2	G2_2	G3_2	G3	G4	G5	O1_2	O1	O2	O3	O4	O5	W1_2	W2	W3_2	W3	W4	W5
S3h1G0000001	1	1	0	2	0	4	0	0	0	0	0	0	0	0	0	0	0	0	0	0	0	0	0	0
S3h1G0000002	0	0	0	0	0	0	0	0	0	0	0	0	0	0	0	0	0	0	0	0	0	0	0	0
S3h1G0000003	0	0	1	0	0	0	0	0	0	1	0	0	0	0	0	2	0	0	1	0	0	0	0	0
S3h1G0000004	2	4	0	5	3	2	0	0	0	0	0	0	0	0	0	0	0	0	0	0	2	0	0	2
S3h1G0000005	0	0	0	0	0	0	0	0	0	0	0	0	0	0	0	0	0	0	0	0	0	0	0	0
S3h1G0000006	0	1	0	0	0	0	0	0	0	0	0	0	0	0	0	0	0	0	0	0	0	0	0	0
S3h1G0000007	4	1	1	2	0	0	2	0	1	0	0	0	1	0	2	0	1	0	0	0	0	0	1	1
S3h1G0000008	5	0	0	2	1	0	0	0	0	0	0	0	0	0	0	0	0	0	1	0	0	0	0	0
S3h1G0000009	0	0	0	0	0	0	0	0	0	0	0	0	1	0	1	0	0	2	2	3	0	0	0	2
S3h1G0000010	21	13	15	17	17	11	1	2	0	2	5	1	5	1	3	0	1	1	0	0	0	1	1	1
S3h1G0000011	0	0	0	0	0	0	0	0	0	0	0	0	0	0	0	0	0	0	0	0	0	0	0	0
S3h1G0000012	0	0	0	0	0	0	0	0	0	0	0	0	0	0	1	0	1	0	0	0	0	1	0	0
S3h1G0000013	3	1	1	4	4	4	220	224	303	401	277	140	3	1	5	0	1	3	335	102	150	302	232	191
S3h1G0000014	41	30	24	24	36	26	19	16	20	17	17	7	23	13	23	11	15	9	15	18	11	12	7	11
S3h1G0000015	2527	1898	1692	1887	2114	1924	2172	3045	2396	2846	2853	2190	2613	2341	2508	2245	2439	2216	3006	2330	2618	2508	2528	2863
S3h1G0000016	27	34	33	31	36	27	50	65	75	63	50	66	66	61	43	49	53	41	70	54	50	45	48	61
S3h1G0000017	4852	2767	2919	3091	3786	3357	3016	3706	3012	3936	3574	3123	3965	3389	3613	3349	3407	3531	3395	3511	3521	3317	3163	3850
S3h1G0000018	0	0	0	0	0	0	0	0	0	0	0	0	0	0	0	0	0	0	0	0	0	0	0	0
S3h1G0000019	2	5	2	8	2	2	11	13	14	23	12	13	8	9	11	10	7	10	7	15	9	12	17	9
S3h1G0000020	65	41	42	40	36	35	18	26	69	49	53	32	19	28	31	20	23	27	35	29	18	32	31	27
S3h1G0000021	0	0	0	0	0	0	0	0	0	0	0	0	0	0	0	0	0	0	0	0	0	0	0	0
S3h1G0000022	3	5	2	3	2	1	3	3	4	10	1	4	5	3	5	2	2	3	4	1	1	4	6	4
S3h1G0000023	2790	1793	2010	1980	2354	2138	2221	2827	2666	3108	2489	2119	2339	2031	2129	1950	2034	1901	2707	2198	2494	2903	2221	3125
S3h1G0000024	2	0	0	0	0	0	0	1	0	0	0	0	0	0	1	0	2	0	0	0	0	0	0	0
S3h1G0000025	0	0	0	0	0	1	1	0	0	0	0	0	0	0	0	0	0	0	1	0	0	0	3	0
S3h1G0000026	2	2	0	1	0	1	1	3	0	0	0	0	1	0	0	2	0	0	4	3	3	1	3	1
S3h1G0000028	7	10	9	16	8	9	11	9	7	3	2	3	5	0	3	2	7	2	6	2	5	2	2	2
S3h1G0000027	0	0	0	0	0	2	0	0	0	0	0	1	0	0	0	0	0	0	0	0	0	0	0	0
S3h1G0000029	3613	2555	2710	2852	3086	2691	2207	2766	2625	3234	3136	2225	2692	2209	2467	2265	2274	2239	2882	2354	2561	2614	2410	2936
S3h1G0000030	1	1	1	2	1	0	1	3	1	3	8	1	5	5	9	5	3	2	4	1	1	0	5	4
S3h1G0000031	0	0	0	0	0	0	0	0	3	3	0	0	9	2	11	5	5	4	3	0	0	1	3	3
S3h1G0000032	1	0	2	0	0	2	1	2	1	5	1	2	3	1	1	3	3	1	2	2	1	2	4	3
S3h1G0000033	5	2	4	1	3	13	2	3	4	8	4	0	2	4	0	4	0	0	0	1	3	3	1	7
S3h1G0000034	1	1	0	0	0	0	5	13	11	15	22	16	20	27	17	13	20	15	18	8	17	20	2	22
S3h1G0000035	1232	856	861	859	1020	907	1188	1413	1611	2088	1947	1181	1034	769	894	819	887	904	1568	1152	1143	1385	1192	1418
S3h1G0000036	0	0	0	0	0	0	0	0	0	0	1	1	0	0	1	0	0	0	0	0	0	0	0	0
S3h1G0000037	811	461	516	554	578	542	266	298	265	449	383	285	410	412	416	411	459	376	268	275	241	219	244	331
S3h1G0000038	0	0	1	1	2	0	0	0	0	0	0	0	0	0	3	0	3	0	0	1	0	0	0	2
S3h1G0000039	5	3	3	5	2	3	1	0	2	0	0	0	0	0	0	0	0	0	0	1	0	0	0	0
S3h1G0000040	0	1	0	0	0	0	0	0	0	0	0	1	0	0	0	0	0	0	0	0	0	0	0	0
S3h1G0000041	64	33	31	28	21	26	11	7	15	24	18	23	8	9	13	19	27	17	19	19	10	16	9	24
S3h1G0000042	29	0	1	1	21	16	0	0	0	1	0	0	0	1	0	0	0	1	0	0	1	2	0	0
S3h1G0000043	9818	5715	6617	7196	8514	6640	611	626	424	855	388	905	747	982	745	521	748	531	259	1056	722	643	724	1322
S3h1G0000044	8	7	4	5	5	6	0	5	4	4	7	4	3	7	5	9	8	3	2	4	0	0	2	7
S3h1G0000045	55	44	34	42	44	48	28	34	27	42	24	26	40	30	25	33	37	34	16	28	21	20	18	28
S3h1G0000046	2	2	0	3	0	0	0	0	0	0	0	0	0	1	0	0	1	0	0	0	0	0	0	0
S3h1G0000047	12	7	6	2	7	11	4	5	7	10	5	4	7	7	6	6	8	5	11	9	2	2	12	7
S3h1G0000048	4590	2983	3046	3276	3749	3161	2583	3323	2784	3740	3625	2802	3798	3617	3787	3355	3413	3345	2833	3063	2936	2647	2624	3685
S3h1G0000049	1	0	2	0	2	2	4	1	6	3	1	2	2	2	0	1	0	2	2	7	1	0	2	0
S3h1G0000050	30	22	19	13	22	11	6	4	7	10	4	7	12	8	4	5	10	7	2	1	5	7	0	3
S3h1G0000051	1	1	0	2	2	1	0	0	0	0	0	0	1	0	0	0	0	0	0	0	0	0	0	0
S3h1G0000052	6823	4212	4291	4621	5162	4917	2633	3139	2616	3903	3684	2860	3888	3453	3984	3783	3804	3415	2703	3205	2794	2961	2723	3563
S3h1G0000053	0	0	0	0	0	0	1	4	5	3	6	0	0	0	0	2	0	1	5	5	2	2	9	2
S3h1G0000054	1273	911	883	944	1168	969	611	793	649	999	1048	655	995	970	1045	893	983	939	681	989	955	711	894	1153
S3h1G0000055	2	4	1	5	1	1	3	2	0	1	1	1	1	1	1	1	0	2	0	0	0	2	1	0
S3h1G0000056	1262	940	1041	940	1026	929	998	1088	987	1360	1124	980	972	789	888	814	825	839	1046	937	983	1011	824	1105
S3h1G0000057	5440	3881	3735	4199	4807	3841	5031	5611	4429	6903	5904	5336	5357	4522	5637	5338	5112	4809	4786	5683	5245	6178	5084	6024
S3h1G0000058	0	0	0	0	1	1	10	11	13	15	14	12	11	5	7	6	5	9	12	11	5	18	7	11
S3h1G0000059	0	0	0	0	4	2	19	15	7	13	1	13	13	15	15	8	12	10	15	10	19	15	9	9
S3h1G0000060	519	393	468	456	479	410	544	685	604	764	735	519	653	685	652	571	594	531	501	598	574	495	490	580
S3h1G0000061	9	6	6	7	7	5	6	11	12	25	11	10	16	15	12	10	7	8	6	9	13	15	9	6
S3h1G0000062	0	0	0	0	0	0	0	0	0	0	0	0	0	0	0	1	1	0	0	1	0	0	0	0
S3h1G0000063	52	23	28	27	25	43	111	152	119	136	160	123	59	76	63	74	45	69	137	119	122	109	108	142
S3h1G0000064	0	0	0	0	0	0	0	0	0	0	0	0	0	0	0	0	0	0	0	0	0	0	0	0
S3h1G0000065	0	0	0	0	0	0	3	1	5	1	5	6	3	3	11	3	3	0	12	6	7	5	6	4
S3h1G0000066	0	0	0	0	0	0	0	0	0	0	1	0	0	0	0	0	0	0	1	0	0	0	0	0
S3h1G0000067	658	572	461	487	595	481	392	463	425	529	605	464	535	493	562	477	494	453	452	474	459	394	385	617
S3h1G0000068	13392	9232	9530	10052	11226	10160	7358	9796	7940	11242	10091	8405	11859	10992	11692	10782	11510	10726	8746	9474	9945	8872	9011	11943
S3h1G0000069	4	3	6	5	4	5	2	8	6	3	7	2	4	4	7	1	1	2	3	2	3	0	3	5
S3h1G0000070	533	425	416	468	524	428	286	402	305	415	480	344	566	431	505	438	517	491	395	400	388	389	397	517
S3h1G0000071	515	363	377	378	384	365	1031	1209	1514	1750	1199	835	223	233	264	261	273	262	1506	892	969	1598	972	1174
S3h1G0000072	62	74	79	68	81	55	134	155	218	258	262	123	43	51	46	46	38	45	169	115	132	194	133	162
S3h1G0000073	0	0	0	0	0	1	0	0	0	0	0	0	0	0	0	0	0	0	0	0	0	0	0	0
S3h1G0000074	862	705	689	728	800	582	729	826	703	1083	964	636	836	641	796	703	749	745	724	756	702	879	626	993
S3h1G0000075	5	1	3	3	2	1	0	0	0	0	0	0	0	0	1	0	0	3	0	0	0	1	0	0
S3h1G0000076	0	0	0	0	0	0	0	0	0	0	0	0	0	0	0	0	0	0	0	0	0	0	0	0
S3h1G0000077	1576	1325	1225	1256	1475	1194	370	438	438	706	631	422	658	659	658	597	653	593	418	662	589	456	471	671
S3h1G0000078	8	15	14	21	4	5	0	0	0	0	1	0	1	0	0	0	0	0	1	2	0	1	2	0
S3h1G0000079	0	0	0	0	0	0	0	0	0	0	0	0	0	0	0	0	0	0	0	0	0	0	0	0
S3h1G0000080	0	1	0	1	0	1	0	0	0	0	0	0	1	1	0	2	0	0	0	0	0	0	0	2
S3h1G0000081	0	4	2	0	4	4	0	0	0	0	0	0	0	0	0	0	0	0	0	0	0	1	0	0
S3h1G0000082	0	0	0	0	1	0	0	0	0	0	0	0	0	0	0	0	0	0	0	0	0	0	0	0
S3h1G0000083	264	135	141	131	159	169	925	1034	1344	1551	1206	761	195	178	171	194	153	185	1239	752	814	1377	777	1037
S3h1G0000084	0	0	0	0	1	0	1	6	1	9	6	4	9	3	3	3	2	0	3	2	10	9	8	5
S3h1G0000085	987	752	702	698	770	687	430	516	459	715	608	484	503	400	498	408	463	442	535	594	515	506	413	680
S3h1G0000086	0	1	1	0	0	1	0	0	0	0	0	0	1	0	0	0	0	0	1	0	0	0	0	0
S3h1G0000087	0	0	0	0	0	0	0	0	0	0	0	0	0	0	0	0	0	0	0	0	0	0	0	0
S3h1G0000088	0	1	0	1	0	1	1	1	0	4	3	0	2	3	6	8	6	2	1	1	4	4	2	2
S3h1G0000089	2625	1961	1874	2024	2250	1878	1471	1616	1433	2038	2043	1490	1803	1454	1838	1600	1603	1605	1538	1783	1430	1551	1394	1900
S3h1G0000090	0	0	0	0	0	0	0	0	0	1	0	0	0	0	0	0	0	0	0	0	0	0	0	0
S3h1G0000091	0	0	0	0	0	0	0	0	0	0	0	0	0	0	0	0	0	0	0	0	0	0	0	0
S3h1G0000092	1	0	1	0	4	0	0	0	0	0	0	0	0	0	0	0	0	0	0	0	0	0	0	0
S3h1G0000093	232	251	276	240	233	194	140	238	204	290	285	203	282	301	339	254	316	301	180	272	284	200	229	354
S3h1G0000094	2	0	0	0	0	2	30	44	32	28	28	19	12	9	18	10	5	6	39	29	31	28	30	14
S3h1G0000095	12	0	0	0	13	9	27	33	29	25	40	18	48	41	45	42	56	49	28	20	42	35	40	32
S3h1G0000096	142	73	102	106	96	82	31	57	26	54	45	42	33	31	40	32	40	39	34	39	29	37	47	67
S3h1G0000097	1	0	0	0	0	0	0	0	0	0	0	0	0	0	0	0	0	0	0	0	0	0	0	0
S3h1G0000098	1	4	1	3	0	1	1	1	5	9	4	5	5	2	7	2	2	4	1	6	7	5	1	1
S3h1G0000099	0	6	2	5	2	4	1	1	1	0	1	0	1	0	1	0	0	0	0	1	0	0	0	0
S3h1G0000100	0	0	0	0	1	3	0	1	0	0	0	0	1	1	0	0	0	0	0	0	0	0	0	0
S3h1G0000101	0	1	0	0	1	0	0	0	1	0	0	0	0	0	1	1	1	0	0	0	0	0	0	0
S3h1G0000102	1632	1318	1286	1352	1324	1077	1417	1535	1376	1981	1810	1409	1416	1242	1311	1256	1312	1207	1350	1547	1311	1516	1157	1740
S3h1G0000103	12	3	3	5	6	6	0	0	0	0	0	0	0	0	0	0	0	0	0	0	0	0	0	0
S3h1G0000104	36	27	35	32	23	22	3611	4124	6031	6790	5308	2863	35	29	24	32	29	39	5772	3549	3360	6024	3769	4054
S3h1G0000105	144	138	102	123	128	79	123	113	100	159	152	104	109	100	124	100	106	89	95	123	110	131	101	128
S3h1G0000106	3329	2712	2564	2691	2695	2650	1495	1722	1546	2105	2361	1259	1640	1683	1833	1727	1888	1640	1623	1671	1513	1512	1311	2121
S3h1G0000107	615	505	464	527	551	505	512	571	594	739	826	497	503	441	494	450	465	431	580	517	502	578	495	672
S3h1G0000108	29	14	26	23	13	25	0	0	1	1	0	0	0	0	0	0	0	0	0	0	1	1	0	0
S3h1G0000109	149	109	106	100	121	98	0	0	0	0	0	0	0	0	0	0	0	0	0	0	0	0	0	0
S3h1G0000110	12	7	2	3	5	3	0	0	0	0	0	0	0	0	1	0	0	0	0	0	0	0	0	0
S3h1G0000111	3	2	4	3	6	1	0	1	0	0	0	0	0	0	0	0	0	0	0	0	0	0	0	0
S3h1G0000112	1	0	1	0	0	0	0	2	0	0	0	0	0	0	0	0	0	0	0	0	0	0	1	0
S3h1G0000113	2	0	1	1	2	1	2	6	3	3	3	2	2	0	0	2	0	3	1	1	2	4	4	3
S3h1G0000114	171	148	153	162	144	137	14	9	8	9	10	7	8	11	8	8	6	13	4	9	6	4	8	9
S3h1G0000115	20	10	5	13	3	6	1	0	0	2	0	0	1	1	0	0	0	0	0	0	0	1	0	0
S3h1G0000116	73	19	22	19	39	39	13	34	16	32	20	23	26	17	20	18	33	41	20	23	13	21	20	25
S3h1G0000117	6	5	4	9	7	5	0	2	0	5	4	1	5	3	4	2	2	1	1	3	5	0	4	3
S3h1G0000118	0	0	1	0	0	0	0	0	0	0	0	0	0	0	0	0	0	0	0	0	0	0	0	0
S3h1G0000119	175	28	20	15	107	70	102	90	61	62	81	60	128	87	126	108	118	117	89	60	72	135	71	77
S3h1G0000120	0	0	1	0	0	0	3	1	0	7	3	1	2	0	3	3	1	1	1	1	0	0	1	1
S3h1G0000121	0	0	0	0	0	0	0	0	0	0	0	0	0	0	0	0	0	0	0	1	0	0	0	0
S3h1G0000122	2358	1701	1676	1614	1641	1518	1300	1506	995	1342	1418	1176	1585	1127	1419	1290	1328	1314	1397	1093	1151	1487	1219	1562
S3h1G0000123	0	0	0	0	0	0	0	0	0	1	0	0	0	0	6	0	0	0	0	0	0	0	0	0
S3h1G0000124	0	0	0	0	1	0	1	3	2	5	1	1	1	0	0	0	0	2	8	2	2	2	4	4
S3h1G0000125	1	0	0	0	1	9	11	12	8	16	5	12	3	4	14	5	6	2	9	8	4	23	4	17
S3h1G0000126	5	0	0	0	3	5	20	17	18	13	27	11	11	10	7	8	17	11	18	21	14	38	16	19
S3h1G0000127	151	125	123	99	87	101	85	81	60	115	91	107	115	85	109	86	77	94	82	67	99	79	75	108
S3h1G0000128	1214	1034	928	972	1033	954	849	997	862	1050	1044	779	689	606	712	599	607	617	923	814	768	892	692	958
S3h1G0000129	0	3	4	7	6	2	150	167	263	348	273	132	0	0	0	1	0	0	257	150	142	250	175	217
S3h1G0000130	0	1	1	0	1	0	31	24	19	6	2	7	0	0	0	0	0	0	15	8	19	8	20	1
S3h1G0000131	7	3	5	2	7	2	5	7	4	5	8	2	3	6	3	5	1	3	3	4	4	2	2	5
S3h1G0000132	765	526	558	628	713	553	109	167	119	199	145	142	191	180	198	174	185	139	104	178	147	135	92	160
S3h1G0000133	2	0	0	2	4	3	280	313	413	474	507	273	0	0	0	1	1	1	631	199	299	480	337	267
S3h1G0000134	0	0	0	0	0	0	0	1	0	0	0	0	0	0	0	0	0	0	0	0	1	0	0	0
S3h1G0000135	0	1	5	2	0	0	0	0	0	0	0	0	0	0	0	0	0	0	0	0	0	0	0	0
S3h1G0000136	106	174	152	188	93	84	59	73	91	105	127	68	100	103	125	110	115	107	60	144	111	79	102	164
S3h1G0000137	1	2	2	0	1	0	0	0	0	0	0	0	0	0	0	0	0	1	0	0	0	0	0	0
S3h1G0000138	8	3	3	7	7	5	2	1	0	1	1	0	0	0	2	5	0	1	1	1	1	0	3	4
S3h1G0000139	11566	14492	13989	14675	10493	8171	10124	12950	10040	14903	14966	11661	15809	14193	15034	14136	14148	13516	11847	14419	13582	12158	12600	17357
S3h1G0000140	136	120	100	84	105	102	476	519	730	770	641	363	116	73	73	81	73	81	664	420	394	622	403	511
S3h1G0000141	44	30	34	30	49	27	196	231	293	364	321	150	53	29	52	40	38	46	312	177	177	279	213	203
S3h1G0000142	290	164	182	167	279	247	70	126	101	160	190	127	161	167	216	143	191	121	107	133	164	116	164	209
S3h1G0000143	3	0	1	0	1	3	22	32	29	30	23	23	28	35	29	29	26	23	30	33	33	35	25	22
S3h1G0000144	5	6	7	11	5	3	130	193	144	214	241	176	287	252	205	224	166	213	177	168	194	242	157	226
S3h1G0000145	16	4	7	8	27	8	54	59	40	77	93	55	93	86	54	81	58	84	69	68	77	85	57	107
S3h1G0000146	7	4	1	1	8	7	11	16	8	10	9	8	15	15	8	11	5	18	16	5	12	10	6	19
S3h1G0000147	16	18	14	12	19	8	26	51	36	46	43	25	9	6	8	3	9	5	54	31	37	41	46	52
S3h1G0000148	0	0	0	0	0	0	0	0	0	0	0	0	0	0	0	0	0	0	0	0	0	0	0	0
S3h1G0000149	6	0	3	5	3	1	6	7	3	12	16	7	14	9	10	12	20	8	7	11	9	11	11	14
S3h1G0000150	0	0	0	0	0	0	0	2	0	0	1	0	0	0	0	0	2	0	0	2	0	0	0	0
S3h1G0000151	862	743	777	765	862	718	508	586	456	799	665	490	475	423	546	483	551	451	468	544	391	558	484	610
S3h1G0000152	0	0	1	0	2	0	1	1	1	4	1	1	0	0	3	0	0	0	1	0	0	0	0	0
S3h1G0000153	0	0	0	1	0	0	0	1	0	0	0	0	1	1	0	0	1	2	0	2	0	0	2	2
S3h1G0000154	1615	934	1071	1037	1184	1279	823	733	674	982	823	909	1041	963	1026	1105	884	901	812	966	786	830	750	881
S3h1G0000155	6252	4550	4745	4615	5072	4559	2870	3596	2973	4228	3913	3134	4653	4207	4517	4070	3621	4215	2864	3042	2849	3023	2038	3620
S3h1G0000156	0	0	4	2	0	0	0	2	0	0	0	0	0	0	0	0	0	0	0	0	2	0	0	0
S3h1G0000157	3	2	2	1	2	0	1	0	4	8	1	0	0	1	1	0	0	1	1	1	3	0	7	1
S3h1G0000158	1853	1485	1536	1657	1709	1393	1199	1368	1125	1593	1648	1330	1372	1094	1267	1283	1183	1270	1229	1424	1134	1395	1174	1525
S3h1G0000159	2	1	2	0	1	0	0	0	0	0	0	0	0	0	0	0	0	0	0	0	0	0	0	0
S3h1G0000160	0	0	0	0	0	0	169	166	290	325	191	112	0	0	0	0	0	2	263	136	156	251	165	157
S3h1G0000161	151	152	144	135	158	122	100	155	123	147	162	119	237	193	261	204	176	199	150	170	190	143	128	186
S3h1G0000162	4	2	0	2	6	4	0	1	1	1	2	1	3	0	0	2	2	0	2	0	0	0	2	1
S3h1G0000163	2770	1612	1757	1836	2154	1819	1660	1826	1574	1947	1783	1563	2143	1994	2072	1714	1818	1908	1464	1682	1613	1676	1491	1888
S3h1G0000164	0	0	0	0	0	1	0	0	0	0	1	0	2	0	2	1	0	0	0	0	0	0	0	0
S3h1G0000165	0	0	0	1	0	2	0	0	0	0	0	0	0	0	0	2	0	0	0	0	0	0	0	0
S3h1G0000166	1	0	2	0	2	0	0	0	0	0	0	0	0	0	0	0	0	0	0	0	0	0	0	0
S3h1G0000167	0	1	2	0	1	0	0	0	0	0	0	0	0	0	0	0	0	0	0	0	0	0	0	0
S3h1G0000168	355	276	326	323	338	291	46	76	74	83	115	70	106	107	151	93	121	110	63	73	79	80	77	109
S3h1G0000169	0	1	0	1	2	1	1	1	3	3	2	3	1	0	7	3	1	4	6	2	2	1	1	3
S3h1G0000170	0	0	0	0	0	0	0	0	0	0	0	0	0	0	0	0	0	0	1	0	0	0	0	0
S3h1G0000171	0	6	2	3	3	1	14	9	18	24	17	14	10	13	27	16	13	10	15	17	16	15	11	14
S3h1G0000172	205	170	143	127	150	134	0	0	2	4	4	1	1	1	1	7	1	0	0	2	0	1	2	2
S3h1G0000173	142	89	111	105	108	97	2226	2634	2171	3023	3191	2568	2829	2434	2671	2510	2525	2436	2425	2570	2504	2325	2406	2932
S3h1G0000174	0	0	0	0	1	0	0	0	0	0	0	0	0	0	0	0	0	0	0	0	0	0	0	0
S3h1G0000175	0	0	0	0	0	0	0	0	0	0	0	0	0	0	2	0	0	0	0	0	0	0	0	0
S3h1G0000176	1609	1095	1094	1162	1311	1143	1121	1300	1012	1393	1537	1222	1115	905	1056	1018	1008	1047	1099	1253	1091	1149	1083	1522
S3h1G0000177	6061	4886	4969	4840	5584	4696	4383	4954	4315	6427	6148	4564	5047	4089	4786	4505	4611	4323	4484	4793	4046	5028	3953	5807
S3h1G0000178	1871	1232	1074	1265	1341	1275	514	559	500	888	861	640	664	564	619	582	611	609	550	765	542	655	447	831
S3h1G0000179	0	0	0	0	0	0	3	1	2	3	3	7	7	1	5	7	10	6	4	11	5	8	6	2
S3h1G0000180	3814	3242	2835	3043	3790	2598	3216	3265	3201	6166	5582	3576	3359	2614	3351	3061	3254	2786	3239	4861	2687	3960	2805	5574
S3h1G0000181	3	0	1	1	1	0	0	0	0	0	0	0	1	0	0	0	0	0	0	0	0	0	0	0
S3h1G0000182	0	0	0	0	0	2	2	2	0	3	1	5	4	2	8	2	4	4	2	1	2	3	1	0
S3h1G0000183	6	8	6	5	9	2	0	0	0	0	0	0	0	0	0	0	0	0	0	0	0	0	0	0
S3h1G0000184	8588	7355	7071	7087	8205	6972	1022	1434	1254	1867	1840	1193	1796	1692	2008	1615	1796	1693	1183	1521	1554	1261	1255	1813
S3h1G0000185	70	44	43	39	53	33	10	6	3	5	1	1	5	7	5	3	5	4	3	6	9	5	7	5
S3h1G0000186	30	12	14	16	20	13	0	1	4	3	0	2	5	4	2	4	9	0	0	2	0	3	4	3
S3h1G0000187	57	35	49	36	64	53	26	20	6	17	12	19	11	13	19	15	17	18	13	20	13	15	12	14
S3h1G0000188	0	0	0	0	0	0	0	0	0	0	0	0	2	0	0	0	0	0	0	2	0	0	0	0
S3h1G0000189	6	12	16	26	13	6	0	0	0	0	0	0	0	0	0	0	0	0	0	0	0	0	0	0
S3h1G0000190	12	11	4	8	12	7	0	0	0	0	1	0	1	0	0	1	0	1	0	2	1	1	0	0
S3h1G0000191	0	0	0	3	0	0	0	0	1	0	1	0	0	2	0	0	2	2	0	1	0	1	0	0
S3h1G0000192	38	19	22	23	32	29	0	0	1	0	0	0	0	0	0	0	1	0	1	0	0	0	1	1
S3h1G0000193	1	1	0	1	3	0	0	1	0	1	0	1	1	0	0	0	0	0	0	1	0	0	0	0
S3h1G0000194	0	0	0	0	0	0	0	0	0	0	0	0	0	0	0	0	0	0	0	0	0	0	0	0
S3h1G0000195	1	7	5	2	3	4	2	4	2	12	3	7	0	0	1	0	2	1	1	0	0	1	1	1
S3h1G0000196	0	0	0	0	0	0	0	0	0	0	0	0	0	0	1	0	1	0	0	0	0	0	0	1
S3h1G0000197	10	0	5	0	3	3	0	0	0	0	0	0	0	0	0	0	0	0	0	0	0	0	0	0
S3h1G0000198	0	0	0	0	0	0	0	0	0	0	0	0	0	0	0	0	0	0	0	0	0	0	0	0
S3h1G0000199	0	1	1	0	0	2	5	9	6	7	14	10	12	8	15	19	9	10	25	16	9	17	9	9
S3h1G0000200	0	1	0	4	1	2	0	0	0	0	0	0	0	0	0	0	0	0	0	0	0	0	0	0
S3h1G0000201	910	678	592	625	837	631	92	80	79	92	140	91	102	81	112	96	98	88	93	77	68	90	62	80
S3h1G0000202	3	4	3	5	5	8	2	1	1	3	2	3	2	1	0	1	0	2	0	0	3	0	1	2
S3h1G0000203	1	0	0	0	2	0	0	0	0	0	1	0	0	0	0	0	0	0	0	0	0	0	0	0
S3h1G0000204	1	2	1	0	2	1	0	0	0	0	0	0	1	0	0	0	0	1	0	0	0	1	0	1
S3h1G0000205	2	0	0	0	1	0	5	6	5	3	6	4	6	4	2	10	7	8	3	4	12	7	2	5
S3h1G0000206	0	0	0	0	0	0	0	0	0	1	1	0	0	0	0	0	1	0	0	1	0	1	0	0
S3h1G0000207	3	7	5	0	7	4	0	0	0	0	0	0	0	0	0	0	0	0	0	0	0	0	0	0
S3h1G0000208	184	148	152	118	161	161	284	334	380	462	369	241	160	173	153	158	163	157	381	293	227	353	269	326
S3h1G0000209	0	0	1	0	0	0	6	10	8	14	6	7	27	21	14	14	27	18	9	4	12	11	10	13
S3h1G0000210	3	5	9	4	15	6	0	0	0	0	0	0	0	0	0	0	0	0	0	0	1	0	0	0
S3h1G0000211	6	4	0	1	1	2	0	1	2	0	2	0	0	2	1	0	0	1	1	0	0	0	0	0
S3h1G0000212	12	15	7	10	20	10	0	0	0	0	0	0	0	0	0	0	0	0	0	0	0	0	0	0
S3h1G0000213	2105	1629	1714	1477	1788	1692	1550	1726	2026	2648	2128	1280	1167	1081	1102	1083	1130	1050	1923	1221	1400	1967	1211	1847
S3h1G0000214	4087	3249	3032	3005	3697	3123	3189	4906	4184	5503	5794	4018	6506	6815	6969	5493	6142	5671	4087	4862	5327	3791	4163	5987
S3h1G0000215	0	0	0	0	0	0	0	1	0	3	1	0	0	0	0	0	0	0	0	0	0	0	0	0
S3h1G0000216	4	0	0	2	0	1	3	7	2	4	0	1	3	2	2	3	3	2	0	3	2	2	3	3
S3h1G0000217	0	0	1	0	0	0	4	6	2	0	3	3	0	1	2	5	5	2	3	1	7	4	4	1
S3h1G0000218	0	0	0	0	0	0	0	0	0	0	0	0	0	0	0	0	1	0	0	0	0	0	0	0
S3h1G0000219	0	0	0	0	1	0	0	0	0	0	0	1	0	0	0	0	0	0	0	0	0	0	0	0
S3h1G0000220	0	0	0	0	0	1	0	1	1	1	0	1	3	2	0	0	2	0	1	0	3	0	1	1
S3h1G0000221	5	6	4	6	9	9	1	0	1	0	0	0	2	0	0	1	1	0	0	0	1	2	0	0
S3h1G0000222	6	4	4	1	4	6	0	0	0	1	0	0	0	1	0	1	0	1	0	0	0	0	0	0
S3h1G0000223	4	6	6	3	5	3	0	0	0	0	0	0	1	0	0	0	0	0	0	0	0	0	0	0
S3h1G0000224	0	0	0	0	0	0	152	209	295	388	296	129	1	0	0	0	0	2	290	118	148	235	187	163
S3h1G0000225	677	469	479	485	567	471	231	278	211	327	311	238	254	258	278	270	253	250	207	241	170	190	175	283
S3h1G0000226	1	0	1	0	0	0	0	1	1	0	4	0	0	0	1	1	0	1	0	1	2	1	0	2
S3h1G0000227	74	44	64	57	66	46	390	323	277	401	459	311	111	104	81	129	84	82	310	296	235	224	250	246
S3h1G0000228	2840	2560	2558	2549	2166	2102	1833	2580	1814	2613	3320	2455	3172	2430	2695	2598	2698	2424	2280	3175	2574	2363	2948	3794
S3h1G0000229	6	4	6	6	5	2	0	5	2	0	3	1	0	1	2	2	1	1	2	6	3	0	2	1
S3h1G0000230	817	586	644	544	615	590	368	520	520	560	573	310	624	567	581	540	596	542	475	449	449	342	393	561
S3h1G0000231	588	482	485	481	545	501	476	481	474	639	568	442	438	370	423	376	400	372	454	399	352	585	377	562
S3h1G0000232	204	175	228	218	256	220	29	40	45	41	46	47	65	47	54	50	58	47	39	46	44	33	33	35
S3h1G0000233	10426	7471	6981	7416	8678	7311	5007	6126	5110	7211	7652	5384	7498	6275	7472	6730	6837	6856	5696	6331	5465	5882	5283	6984
S3h1G0000234	0	0	0	0	0	0	3	5	1	3	4	0	0	5	3	2	1	1	3	1	1	2	3	3
S3h1G0000235	30707	20206	18906	22613	27858	21771	11515	12926	10538	15990	14367	11891	14455	12703	13819	11886	11644	13807	12629	13305	13236	13897	11685	14682
S3h1G0000236	0	2	0	0	0	0	1	0	1	2	3	1	1	0	1	1	1	1	1	1	0	2	0	3
S3h1G0000237	2871	2192	2149	2142	2730	2380	1319	1715	1485	2096	2244	1453	2093	1900	1995	1887	1969	1910	1517	1752	1899	1572	1481	2213
S3h1G0000238	1	4	0	0	2	4	0	0	0	0	1	0	0	0	0	0	0	0	0	0	0	0	0	1
S3h1G0000239	0	0	0	1	0	0	1	0	0	0	0	0	0	0	0	0	0	0	0	1	0	0	0	0
S3h1G0000240	1	0	0	0	0	0	6	2	7	4	4	6	5	5	7	8	6	6	2	1	4	1	6	2
S3h1G0000241	0	0	0	0	0	0	0	0	0	0	1	0	0	0	0	0	0	0	0	0	0	0	0	0
S3h1G0000242	1	0	1	0	0	0	0	0	0	0	0	0	0	0	0	0	0	0	0	1	0	0	0	0
S3h1G0000243	2	1	5	0	5	0	3	6	0	7	7	8	3	2	3	1	1	1	5	7	3	3	11	2
S3h1G0000244	12	13	12	11	16	13	8	8	8	7	6	5	8	8	8	15	4	10	5	12	17	8	7	18
S3h1G0000245	0	0	0	0	0	0	13	33	18	34	12	28	28	46	39	24	46	35	28	27	23	13	11	22
S3h1G0000246	0	0	0	0	0	0	2	0	1	2	0	0	0	0	1	1	0	0	1	0	0	0	1	0
S3h1G0000247	0	0	0	0	0	0	1	0	0	1	2	0	0	0	0	1	0	0	2	2	0	2	1	1
S3h1G0000248	0	0	0	0	0	0	0	0	0	0	0	0	0	0	0	0	0	0	0	0	0	0	0	0
S3h1G0000249	5640	4455	4504	4896	5033	4350	3731	4117	3479	4726	5108	3851	4209	3675	4150	4045	3890	3639	4176	4938	4404	4197	3953	5925
S3h1G0000250	58	37	29	32	40	36	145	150	208	273	228	116	57	35	60	65	43	37	212	109	130	216	138	148
S3h1G0000251	5	15	9	19	12	14	0	0	0	0	0	1	0	0	0	0	0	0	0	0	0	1	0	1
S3h1G0000252	0	2	2	7	0	1	2	0	2	5	5	2	3	3	7	8	7	4	7	3	3	1	4	3
S3h1G0000253	31	17	32	25	30	20	17	17	17	31	31	28	30	29	26	29	21	17	19	19	12	27	18	32
S3h1G0000254	0	0	0	0	2	4	1	1	0	3	1	0	0	2	0	2	0	3	1	1	0	0	0	3
S3h1G0000255	0	0	1	0	1	0	4	13	7	10	17	9	5	6	3	16	8	5	4	20	12	36	6	50
S3h1G0000256	156	125	212	144	144	158	223	436	551	339	436	290	859	871	775	547	709	552	376	321	306	280	379	473
S3h1G0000257	9	11	7	12	10	12	3	8	6	5	11	7	14	5	11	11	11	4	14	3	3	5	3	7
S3h1G0000258	22	23	28	22	28	25	24	53	54	56	70	33	92	131	92	52	90	74	37	32	34	18	44	60
S3h1G0000259	0	0	0	0	0	0	0	0	0	0	0	0	0	0	0	0	0	0	0	0	0	0	0	0
S3h1G0000260	3	4	3	0	2	1	2	1	2	2	5	1	2	3	1	1	0	2	0	0	3	0	0	5
S3h1G0000261	0	0	0	0	0	0	0	0	0	0	0	0	0	0	0	0	1	0	0	0	0	0	0	0
S3h1G0000262	0	0	0	0	0	0	0	2	1	0	2	0	0	2	2	0	2	2	0	1	2	1	0	0
S3h1G0000263	0	1	0	0	0	0	5	7	9	14	7	8	5	9	7	4	4	6	3	10	6	7	2	5
S3h1G0000264	0	0	0	0	0	0	0	0	0	0	0	0	0	0	0	0	0	0	0	1	0	0	0	0
S3h1G0000265	1	0	0	1	3	0	3	5	3	2	3	6	3	3	1	0	7	2	6	0	8	4	5	2
S3h1G0000266	1	0	0	3	0	0	0	1	0	0	1	1	2	0	2	2	1	0	0	0	0	1	0	1
S3h1G0000267	215	214	203	178	230	216	0	0	0	0	0	0	0	0	0	0	4	0	0	0	1	0	0	1
S3h1G0000268	0	0	0	0	0	0	0	0	0	0	0	0	0	0	0	0	0	0	0	0	0	0	0	0
S3h1G0000269	2	0	2	2	0	5	0	0	0	0	0	0	1	0	0	0	1	0	0	0	0	0	1	0
S3h1G0000270	2	1	3	1	1	3	3	2	1	2	0	2	0	2	2	1	1	1	0	1	1	1	0	3
S3h1G0000271	14	15	21	18	17	8	10	10	7	9	10	5	13	6	14	21	13	10	8	9	8	11	3	11
S3h1G0000272	1	0	0	1	0	0	0	0	0	0	0	0	0	0	0	0	0	0	0	0	0	0	0	0
S3h1G0000273	2	2	1	3	1	0	0	1	0	3	0	0	0	0	3	1	1	1	0	0	2	0	0	0
S3h1G0000274	1	0	0	3	8	1	1	2	2	1	2	1	4	5	6	0	0	2	0	3	2	3	2	4
S3h1G0000275	0	0	0	1	2	0	0	0	1	0	0	1	0	0	0	0	0	0	0	0	0	0	0	0
S3h1G0000276	31	21	25	25	9	11	164	106	94	113	147	115	254	125	213	178	176	203	160	102	99	179	144	139
S3h1G0000277	1	0	0	0	0	0	4	5	5	0	3	2	0	0	0	1	0	0	7	1	3	3	3	2
S3h1G0000278	0	0	0	0	1	0	0	1	0	0	0	0	2	1	1	0	0	0	0	1	1	0	0	0
S3h1G0000279	24	27	17	13	26	18	5	6	7	16	11	8	14	7	7	10	7	8	12	10	6	11	7	15
S3h1G0000280	0	0	1	0	0	0	1	1	1	4	0	0	1	1	2	1	0	1	2	1	2	3	1	3
S3h1G0000281	8	1	4	2	5	2	13	18	11	32	16	17	15	12	13	15	19	8	13	27	21	15	14	24
S3h1G0000282	1	0	0	2	0	0	0	0	0	2	0	0	0	0	0	0	1	0	2	0	1	0	0	0
S3h1G0000283	15	8	8	6	7	16	5	3	8	11	8	2	0	5	3	3	12	12	7	3	6	4	4	3
S3h1G0000284	5664	4479	4496	4555	5159	4426	3409	3887	3309	5117	4638	3767	4797	4189	4850	4286	4414	4475	3672	3999	3474	4124	3206	4716
S3h1G0000285	2218	1900	1837	1540	1925	1762	2259	2645	3339	4031	3251	1939	1465	1388	1495	1511	1467	1331	3334	1677	2319	3484	1869	3419
S3h1G0000286	0	1	2	3	1	2	0	2	2	4	1	1	1	0	0	2	1	0	0	1	3	3	0	0
S3h1G0000287	0	0	0	0	0	0	0	0	0	0	0	0	1	0	0	0	0	0	0	0	0	0	0	0
S3h1G0000288	3	2	2	2	2	0	1	1	0	1	0	0	0	0	0	0	0	0	1	0	0	0	0	0
S3h1G0000289	21	24	17	27	23	32	1	4	2	3	8	2	5	4	4	7	7	5	4	3	1	5	3	6
S3h1G0000290	11	6	3	13	2	4	56	80	67	93	71	80	80	81	88	60	84	100	64	63	43	68	43	76
S3h1G0000291	10	7	9	8	13	9	6	10	3	3	6	5	9	2	7	13	2	5	9	7	2	3	6	9
S3h1G0000292	197	145	166	159	149	160	0	1	1	1	3	3	2	2	3	1	4	0	4	0	1	2	1	3
S3h1G0000293	0	0	0	0	0	0	0	0	0	0	0	0	0	0	0	0	0	0	0	0	0	0	0	0
S3h1G0000294	115	106	91	114	126	104	63	88	70	86	137	63	129	131	131	126	107	113	75	111	101	55	75	108
S3h1G0000295	3	4	1	3	2	1	3	1	2	4	0	0	0	1	3	1	4	1	1	2	1	0	0	5
S3h1G0000296	0	0	0	0	0	0	1	1	0	1	0	0	1	1	0	0	1	2	0	0	3	1	0	0
S3h1G0000297	0	1	1	0	0	1	0	1	0	0	0	0	0	0	0	0	0	0	0	0	2	0	0	0
S3h1G0000298	33	27	21	37	22	22	0	0	0	0	0	0	0	0	0	0	0	0	0	0	0	0	0	0
S3h1G0000299	1	1	6	5	3	1	5	3	1	1	2	1	10	8	7	0	4	4	6	2	1	4	2	4
S3h1G0000300	14	6	13	9	5	4	1	3	5	8	4	3	6	14	9	4	14	5	1	6	3	8	5	1
S3h1G0000301	5	8	8	4	3	4	3	2	2	2	5	0	11	8	8	2	7	4	5	0	1	6	6	2
S3h1G0000302	14	14	20	15	4	7	6	1	3	0	1	1	0	2	0	3	2	2	0	0	0	1	1	0
S3h1G0000303	0	0	0	0	0	0	0	0	0	0	0	0	0	0	0	0	0	0	0	0	0	0	0	0
S3h1G0000304	15194	11881	12344	12133	11765	11035	8481	10816	10812	13238	12946	8927	12274	10467	11590	10584	10969	10024	11364	9661	10525	11766	10225	13879
S3h1G0000305	1	0	0	1	0	0	0	1	0	1	0	4	0	2	0	1	1	1	0	0	1	0	0	3
S3h1G0000306	29	44	41	30	10	27	43	29	31	36	39	49	64	39	60	62	50	60	40	24	23	50	41	43
S3h1G0000307	0	0	0	0	1	1	0	0	0	0	0	0	0	1	0	0	0	0	0	0	0	0	0	0
S3h1G0000308	5	3	4	7	1	2	0	0	0	0	0	0	0	0	0	0	1	0	0	0	0	0	0	0
S3h1G0000309	0	0	0	0	0	0	0	0	0	0	0	0	0	0	0	0	0	0	0	0	0	0	0	0
S3h1G0000310	41	44	31	29	49	32	26	36	16	53	29	27	30	23	32	30	39	21	37	38	17	26	28	35
S3h1G0000311	13	11	12	19	15	13	0	0	1	0	1	1	0	0	0	0	0	0	1	1	0	0	0	0
S3h1G0000312	1	2	2	3	0	0	0	1	0	0	0	2	1	1	0	3	0	0	0	0	0	1	1	0
S3h1G0000313	52	35	41	56	39	33	4	0	1	1	0	3	1	0	1	4	2	0	2	1	1	1	2	2
S3h1G0000314	373	260	305	303	210	200	9	8	5	0	4	9	9	5	11	9	11	7	5	1	7	4	7	5
S3h1G0000315	8	4	1	4	6	5	2	0	2	3	6	2	5	3	4	2	3	0	2	3	2	2	0	4
S3h1G0000316	6	0	1	3	12	1	1	5	3	8	1	2	2	5	10	1	5	2	1	11	7	1	2	2
S3h1G0000317	0	0	0	0	0	0	0	1	1	1	1	0	1	6	5	2	1	0	0	1	1	1	2	1
S3h1G0000318	0	0	0	0	0	0	5	5	4	8	6	3	9	10	4	9	4	9	5	4	12	8	7	4
S3h1G0000319	110	49	43	48	74	59	59	71	46	75	94	86	96	85	89	75	66	72	57	51	41	44	44	76
S3h1G0000320	1125	694	620	786	838	756	440	576	505	626	696	501	689	628	705	679	751	655	530	577	518	493	494	644
S3h1G0000321	0	0	0	0	0	0	0	0	0	0	0	0	0	0	0	2	0	0	0	0	0	0	0	0
S3h1G0000322	0	0	1	3	3	2	1	1	4	0	0	1	2	1	1	1	0	1	2	3	1	1	0	1
S3h1G0000323	66	32	27	50	35	34	13	22	12	36	33	15	39	30	33	40	37	38	21	24	22	17	26	29
S3h1G0000324	0	0	0	0	0	0	0	0	0	0	0	0	0	0	0	0	0	0	0	0	0	0	0	0
S3h1G0000325	670	525	459	475	578	437	1396	1632	1653	2269	2102	1305	1161	895	1064	984	1003	1077	1970	1333	1156	1519	1278	1612
S3h1G0000326	0	0	0	1	0	1	269	298	437	480	386	215	1	0	0	0	1	3	395	237	263	396	233	236
S3h1G0000327	2402	1904	1894	1863	2088	1803	3146	3278	2921	4020	3824	2756	1934	1700	1908	1764	1743	1713	3377	2654	2500	3827	2438	3714
S3h1G0000328	1	0	0	0	0	0	0	0	0	1	1	0	1	0	0	1	0	0	0	1	1	0	2	0
S3h1G0000329	2188	1781	1706	1642	2084	1710	1482	1743	1520	2086	2188	1561	1827	1510	1734	1573	1658	1533	1833	1673	1469	1643	1555	2050
S3h1G0000330	2	1	0	3	0	0	0	5	0	0	4	2	0	0	0	0	0	0	0	1	0	1	0	1
S3h1G0000331	1180	907	802	907	900	765	735	904	799	1184	1259	782	849	765	900	865	834	753	939	908	729	873	904	1111
S3h1G0000332	6	5	9	3	5	3	2	0	2	1	1	0	0	0	2	2	0	0	1	2	0	0	2	2
S3h1G0000333	0	0	0	0	0	0	0	0	0	0	0	0	0	0	0	0	0	0	0	0	0	0	0	0
S3h1G0000334	0	0	0	0	0	0	0	0	0	0	1	0	0	0	1	0	0	0	0	0	0	0	0	0
S3h1G0000335	0	0	0	0	0	0	0	0	0	0	0	0	0	0	0	0	0	0	0	0	0	0	0	0
S3h1G0000336	3	4	2	0	2	1	5	6	5	13	9	3	11	10	9	12	7	7	6	4	7	9	5	1
S3h1G0000337	0	1	0	0	0	0	0	0	0	0	0	0	0	0	0	0	0	0	0	0	0	0	0	0
S3h1G0000338	0	0	0	0	0	0	0	0	0	2	0	0	0	2	1	1	1	0	0	0	0	0	0	0
S3h1G0000339	41	25	34	44	33	24	23	22	45	74	51	35	46	63	54	55	47	33	22	50	26	42	27	43
S3h1G0000340	2	0	0	0	0	0	0	1	1	2	2	1	1	1	0	3	0	0	0	0	1	0	1	2
S3h1G0000341	531	369	346	347	422	377	325	399	329	442	438	297	368	338	365	335	298	343	325	343	321	340	273	386
S3h1G0000342	0	0	0	0	0	0	0	0	0	0	0	0	0	0	0	0	2	1	1	0	0	0	0	0
S3h1G0000343	31	26	25	30	31	27	0	0	0	0	0	0	0	0	0	0	0	0	0	0	0	0	0	0
S3h1G0000344	4121	3129	2789	3115	3249	2999	2545	2995	2461	3539	3404	2679	3013	2720	3000	2771	2833	2723	2639	3354	2719	2745	2736	3799
S3h1G0000345	29	27	45	27	34	19	742	939	1693	1727	1125	574	33	14	15	20	14	41	1347	462	713	1230	715	818
S3h1G0000346	0	0	0	0	0	0	1	0	0	0	1	0	0	0	0	0	0	0	0	0	0	1	1	0
S3h1G0000347	0	0	0	0	0	0	5	3	5	2	5	5	0	0	0	0	0	0	3	2	4	7	2	8
S3h1G0000348	35	32	71	41	34	33	1200	1353	2031	2403	1826	961	27	7	10	18	7	27	1981	859	984	1883	1235	1305
S3h1G0000349	1	3	3	2	3	3	7	12	7	9	8	8	0	0	0	0	0	0	5	9	13	5	10	16
S3h1G0000350	1178	860	912	1015	1044	902	729	777	649	964	883	770	739	683	762	749	655	704	760	806	701	784	662	891
S3h1G0000351	0	1	0	0	2	0	84	59	67	130	132	82	48	57	86	68	86	67	64	60	74	67	53	63
S3h1G0000352	210	193	138	171	183	168	197	225	202	230	276	212	140	117	148	139	118	133	206	189	157	191	193	240
S3h1G0000353	165	115	103	95	120	101	149	115	122	210	151	97	111	103	97	110	106	94	104	128	119	147	123	163
S3h1G0000354	1943	1381	1410	1428	1573	1356	1259	1551	1483	1868	1630	1360	1193	1098	1116	1169	1113	1093	1406	1451	1205	1691	1190	1740
S3h1G0000355	13	7	8	7	14	9	2	0	3	0	3	3	2	4	1	1	2	1	1	0	2	0	3	2
S3h1G0000356	2634	1842	1885	1945	2059	1846	1272	1631	1531	2075	2352	1493	1824	1693	1998	1754	1946	1721	1371	1658	1366	1473	1270	1882
S3h1G0000357	0	1	5	1	1	1	0	1	2	1	2	1	1	0	0	0	3	1	0	1	3	2	1	2
S3h1G0000358	0	0	0	0	0	0	0	0	0	0	0	0	0	0	0	0	0	0	0	0	0	0	0	0
S3h1G0000359	0	0	0	0	0	0	2	0	0	0	1	1	0	0	0	0	1	0	0	0	0	1	0	0
S3h1G0000360	0	0	0	0	0	0	0	0	0	0	0	0	0	0	0	0	0	0	0	0	0	0	0	0
S3h1G0000361	0	0	2	1	1	0	1	0	0	0	0	0	1	0	0	0	0	0	0	0	0	0	0	0
S3h1G0000362	0	0	0	0	0	0	0	0	0	0	0	0	0	0	0	0	0	0	0	0	0	0	0	0
S3h1G0000363	0	1	2	3	0	0	4	3	1	3	1	0	2	4	3	0	0	3	0	0	1	2	1	2
S3h1G0000364	0	2	1	0	0	0	0	0	0	0	0	0	0	0	0	0	0	0	0	0	0	1	0	0
S3h1G0000365	0	0	0	0	0	0	0	0	0	0	0	0	0	0	0	0	0	1	0	0	0	1	0	0
S3h1G0000366	0	0	0	0	0	0	0	0	0	0	0	0	0	0	0	0	0	0	0	0	0	0	0	0
S3h1G0000367	0	0	0	0	0	0	0	0	0	0	1	0	0	0	0	0	0	0	0	0	0	0	0	1
S3h1G0000368	0	1	0	0	0	1	0	0	0	3	0	0	2	0	0	0	1	0	0	3	0	1	0	1
S3h1G0000369	0	0	0	0	1	0	0	4	5	3	5	4	4	2	3	5	8	3	3	7	4	5	4	6
S3h1G0000370	0	1	0	1	1	1	0	0	0	0	0	0	0	0	0	0	0	0	0	0	0	0	0	0
S3h1G0000371	1975	1437	1438	1453	1762	1534	1159	1247	1094	1597	1648	1187	1471	1242	1411	1278	1378	1224	1289	1377	1254	1241	1032	1639
S3h1G0000372	95	40	38	44	64	68	30	32	28	51	20	24	34	37	41	48	57	42	33	23	35	18	19	27
S3h1G0000373	0	0	0	0	0	0	0	0	0	0	0	0	0	0	0	0	0	0	0	0	0	0	0	1
S3h1G0000374	0	0	0	1	0	0	0	0	0	0	0	0	1	0	0	0	0	0	0	0	0	0	0	0
S3h1G0000375	0	0	0	0	0	0	0	0	0	0	0	0	0	0	0	0	0	0	0	1	0	0	0	0
S3h1G0000376	0	0	0	0	0	0	0	0	0	0	0	0	0	0	0	0	0	0	0	1	0	0	1	0
S3h1G0000377	18	14	18	20	14	26	6	6	8	12	12	9	9	15	13	8	10	15	3	8	13	2	7	10
S3h1G0000378	0	0	0	0	0	0	0	0	0	0	0	0	0	0	0	0	0	0	0	0	0	1	0	1
S3h1G0000379	18	5	8	11	6	3	0	2	6	4	3	6	4	3	6	5	5	3	2	1	3	4	6	7
S3h1G0000380	617	498	456	500	576	518	616	609	532	884	807	616	649	535	615	585	588	556	620	711	531	687	521	769
S3h1G0000381	5	8	3	3	2	6	0	0	3	5	1	4	0	0	1	1	1	2	0	1	2	3	1	2
S3h1G0000382	1	0	0	1	2	0	1	0	0	0	0	0	2	0	1	0	2	1	0	0	0	0	0	2
S3h1G0000383	0	0	0	0	1	1	0	0	0	0	0	2	0	0	0	1	0	0	0	0	0	0	0	0
S3h1G0000384	3	0	0	0	6	3	0	0	2	2	3	0	1	0	2	2	0	0	0	1	0	2	1	1
S3h1G0000385	2	1	2	0	0	1	1	1	0	4	1	0	0	1	1	0	2	0	0	0	3	1	1	1
S3h1G0000386	1	0	1	0	2	0	0	1	0	1	2	2	1	0	1	0	1	1	0	1	1	3	1	2
S3h1G0000387	7	4	4	6	3	4	2	8	8	12	10	5	7	7	5	7	6	2	3	13	6	5	11	5
S3h1G0000388	411	322	260	298	358	289	250	350	256	325	312	269	317	287	329	269	259	279	283	333	274	306	259	382
S3h1G0000389	0	0	0	0	0	0	0	0	0	0	0	0	0	0	0	0	0	0	0	0	0	0	0	0
S3h1G0000390	0	0	0	0	0	0	0	0	0	0	0	0	0	0	0	0	0	0	0	0	0	0	0	0
S3h1G0000391	4	3	1	2	1	3	0	1	4	0	1	0	2	4	0	3	0	0	0	1	3	1	1	1
S3h1G0000392	3	4	9	1	5	2	0	0	1	0	0	0	0	0	1	0	0	1	0	3	0	0	0	0
S3h1G0000393	11432	9123	8392	8322	11159	8303	11232	11960	12067	18741	17451	10142	10593	8245	9796	8870	9410	8887	12852	13052	9923	13533	10063	17995
S3h1G0000394	0	0	0	0	0	0	0	0	0	0	0	0	0	0	0	0	0	0	0	0	0	0	0	0
S3h1G0000395	4	0	1	0	0	1	0	0	0	0	0	0	0	0	0	0	0	0	0	0	0	0	0	0
S3h1G0000396	1591	1309	1262	1288	1344	1279	296	598	522	706	721	472	895	869	912	715	792	687	508	579	668	396	460	708
S3h1G0000397	5	1	0	7	2	1	24	37	21	34	48	17	4	2	3	2	1	1	36	10	21	30	26	25
S3h1G0000398	5	4	1	0	0	2	0	0	0	0	0	0	0	0	0	0	0	0	0	0	0	0	0	0
S3h1G0000399	12	3	3	4	8	3	0	0	1	1	1	0	0	0	1	0	2	1	0	1	0	0	0	0
S3h1G0000400	0	0	1	0	0	0	448	585	896	1114	735	388	0	0	0	0	0	2	860	293	374	671	546	428
S3h1G0000401	0	0	0	0	0	0	0	0	0	0	0	0	0	0	0	2	0	0	0	0	0	0	0	0
S3h1G0000402	2	2	0	3	1	5	0	0	0	0	0	0	0	0	0	0	0	0	0	0	0	0	0	0
S3h1G0000403	0	0	0	0	0	0	0	0	0	0	0	0	0	0	0	0	0	0	0	0	1	0	0	0
S3h1G0000404	1	1	1	0	0	0	7	2	4	11	6	3	16	8	17	14	3	12	4	3	4	7	6	6
S3h1G0000405	982	739	668	765	801	696	844	976	977	1204	1085	845	791	717	761	745	755	700	999	908	845	994	858	1103
S3h1G0000406	0	0	1	0	0	0	0	0	0	0	0	0	0	0	0	0	0	0	0	0	0	0	0	0
S3h1G0000407	29	27	23	21	18	32	30	28	25	25	35	36	32	22	23	18	25	35	25	24	19	19	15	23
S3h1G0000408	2	2	0	0	0	2	0	0	0	0	2	0	0	0	0	0	0	0	0	0	0	0	0	0
S3h1G0000409	0	1	0	1	0	0	1	1	2	5	1	0	1	1	4	5	0	3	1	1	1	3	5	2
S3h1G0000410	150	123	154	136	136	118	1	6	7	8	13	3	8	15	19	6	13	9	5	8	12	0	5	13
S3h1G0000411	3094	2286	2118	2301	2605	2315	1607	1922	1825	2593	2548	1646	1642	1432	1677	1540	1474	1410	1890	1859	1559	1891	1498	2175
S3h1G0000412	0	0	2	4	1	3	0	0	0	2	1	1	1	2	0	0	0	1	1	0	0	1	0	1
S3h1G0000413	2619	1833	1805	1893	2212	1936	1582	1824	1522	2001	2249	1620	2034	1787	2106	1923	1899	1836	1725	1955	1837	1738	1689	2328
S3h1G0000414	3	0	0	0	0	5	0	0	0	0	0	0	0	0	0	0	0	0	0	0	0	0	0	0
S3h1G0000415	0	0	0	0	0	0	0	0	0	0	0	0	0	0	0	0	0	0	0	0	0	0	0	0
S3h1G0000416	0	0	0	0	0	0	0	0	0	0	0	0	0	0	0	0	1	0	0	0	0	0	0	0
S3h1G0000417	0	0	0	0	0	0	0	0	0	0	0	0	0	0	0	0	0	0	0	0	0	0	0	0
S3h1G0000418	7413	5737	5802	6012	6866	5702	4339	5274	4263	5508	5212	4154	4985	4303	4338	4202	4371	4088	5065	5033	4904	4800	4663	6423
S3h1G0000419	15	11	9	8	4	10	2314	2597	3194	3773	2929	1788	13	6	8	17	7	23	3296	1857	1882	3637	2094	2411
S3h1G0000420	1400	1097	1101	1174	1385	1001	1118	1289	1096	1758	1674	1130	1382	1046	1354	1139	1299	1220	1113	1422	1003	1342	917	1597
S3h1G0000421	0	1	2	0	0	2	7	7	6	13	1	3	4	6	12	3	4	4	0	6	6	4	4	7
S3h1G0000422	59	48	48	57	30	27	207	161	91	188	164	129	327	156	280	260	248	204	204	93	138	269	143	193
S3h1G0000423	0	0	0	0	0	0	10	15	14	15	17	13	22	12	20	9	14	12	18	13	15	10	15	6
S3h1G0000424	1	1	0	0	2	0	0	0	0	1	0	1	0	0	0	2	1	0	0	0	0	0	0	0
S3h1G0000425	0	0	0	0	0	0	14	10	11	13	12	6	0	0	0	0	0	0	8	10	9	17	17	13
S3h1G0000426	2	1	0	1	2	1	7	5	0	3	8	4	2	3	2	6	2	4	4	6	6	8	3	4
S3h1G0000427	6	6	3	7	5	1	5	5	8	8	6	3	5	6	6	7	5	3	7	5	5	8	3	6
S3h1G0000428	11	1	2	3	8	0	2	7	5	17	8	10	8	9	7	12	6	8	4	10	8	5	12	8
S3h1G0000429	2	1	3	4	1	4	3	1	0	0	2	2	1	1	2	2	2	1	6	1	0	1	1	1
S3h1G0000430	7	4	13	5	3	2	0	0	1	0	0	0	0	0	0	0	0	0	0	0	0	0	0	0
S3h1G0000431	117	97	111	107	72	64	123	129	115	142	115	124	181	172	137	162	176	181	158	166	133	202	170	189
S3h1G0000432	0	1	0	0	0	0	6	8	5	16	1	11	12	20	16	20	13	7	15	33	15	7	19	29
S3h1G0000433	0	5	0	0	0	3	5	1	2	0	2	1	2	0	2	1	0	0	4	0	3	4	0	3
S3h1G0000434	10	14	21	15	13	11	0	0	0	0	0	1	0	0	0	0	0	0	0	0	0	1	0	0
S3h1G0000435	358	357	371	365	295	285	163	287	236	396	418	260	425	419	420	379	409	357	234	290	328	261	254	388
S3h1G0000436	0	0	0	2	0	0	3	3	4	13	9	4	9	6	13	5	5	6	4	19	4	11	6	14
S3h1G0000437	0	0	0	0	0	0	0	0	0	0	0	0	0	0	0	0	0	0	0	0	0	0	0	0
S3h1G0000438	2347	1862	1799	1761	2091	1744	1526	1740	1404	2241	2096	1603	1849	1549	1756	1631	1806	1695	1723	1715	1417	1656	1402	1903
S3h1G0000439	1	1	4	1	1	3	1	2	0	1	0	0	0	1	1	1	0	3	1	1	0	0	1	0
S3h1G0000440	1758	1355	1193	1481	1387	1318	731	1044	685	766	906	746	703	592	724	686	669	630	1088	868	961	750	941	946
S3h1G0000441	0	0	0	0	0	0	2	3	3	3	1	0	0	1	1	0	4	1	2	0	2	0	2	0
S3h1G0000442	8	7	9	12	5	6	1123	1420	3084	3271	1981	899	0	8	11	4	2	14	2145	648	1216	1854	1355	1247
S3h1G0000443	2957	2165	2130	2139	2364	2056	1350	1929	1552	2194	2157	1422	2391	2479	2462	2175	2382	2070	1696	1803	1581	1603	1266	2322
S3h1G0000444	2	0	0	1	3	1	0	0	0	0	0	0	0	0	0	0	0	0	0	0	0	0	0	0
S3h1G0000445	339	279	286	249	309	287	28	44	39	57	98	33	86	76	72	55	64	46	39	47	70	29	44	83
S3h1G0000446	88	71	59	57	70	100	3	2	1	0	0	2	2	4	7	3	1	1	1	2	1	2	3	5
S3h1G0000447	0	0	0	0	0	0	0	0	0	0	0	0	0	0	0	0	0	0	0	0	0	0	0	0
S3h1G0000448	514	381	373	428	443	428	394	420	367	592	546	419	436	337	421	380	390	357	421	514	368	418	333	564
S3h1G0000449	1	0	0	0	0	0	117	116	161	186	168	80	0	0	0	2	0	0	172	71	96	184	84	113
S3h1G0000450	0	0	0	0	0	0	0	0	0	0	0	0	0	0	0	0	0	0	1	1	0	1	0	0
S3h1G0000451	2240	1524	1541	1576	1712	1542	1149	1467	1205	1670	1629	1103	1922	1774	1943	1750	1754	1741	1271	1362	1316	1150	1102	1611
S3h1G0000452	1	1	0	2	2	1	130	150	212	256	183	94	0	0	2	0	0	0	179	99	115	226	104	148
S3h1G0000453	4152	2826	2841	2781	3167	2988	2090	2719	2284	3082	2808	2219	3173	2993	3366	3002	3019	3036	2145	2366	2282	2111	1933	2839
S3h1G0000454	15	4	3	4	5	5	0	4	1	3	4	2	6	0	7	5	1	6	5	4	5	1	1	2
S3h1G0000455	2	0	0	0	2	2	14	38	21	20	16	17	11	4	5	8	2	7	15	19	26	20	12	15
S3h1G0000456	4213	3395	3125	3420	3533	3279	3821	4485	3613	4964	4958	4083	4305	3760	4114	4059	3819	3760	4552	4573	4539	4722	4152	5679
S3h1G0000457	0	0	0	2	0	2	1	0	0	0	0	0	0	0	1	0	0	1	0	0	0	0	0	0
S3h1G0000458	709	696	626	629	710	675	344	518	436	574	630	445	678	790	757	655	688	659	417	523	535	385	451	611
S3h1G0000459	0	0	0	0	0	0	0	3	0	1	1	2	1	0	2	0	2	5	0	2	0	4	2	3
S3h1G0000460	0	0	0	0	0	0	0	1	0	2	0	0	0	0	0	0	2	0	0	1	2	0	1	0
S3h1G0000461	716	659	624	582	744	622	583	667	580	909	917	624	747	558	589	568	635	555	593	609	563	683	492	848
S3h1G0000462	1	0	1	0	2	0	27	24	23	39	33	10	24	37	31	29	33	26	26	29	23	30	21	21
S3h1G0000463	0	1	1	0	0	0	1	0	1	3	2	1	0	0	0	0	1	0	0	0	0	3	3	3
S3h1G0000464	0	0	0	0	0	0	8	6	6	8	5	2	1	0	0	0	0	0	8	2	6	8	4	5
S3h1G0000465	73	61	37	43	55	47	8	18	13	15	17	13	16	20	14	12	18	13	14	16	9	14	21	16
S3h1G0000466	0	0	0	0	0	0	0	0	1	1	0	0	2	0	0	0	0	1	0	0	0	0	0	0
S3h1G0000467	4365	2592	2760	2728	3363	3166	4283	4837	4084	5469	4943	4426	3584	3048	3446	3596	3203	3195	4340	4533	4219	4734	3926	4559
S3h1G0000468	0	0	0	0	0	0	0	2	0	0	0	0	0	0	0	0	0	0	0	0	0	0	0	1
S3h1G0000469	12372	8401	8359	8962	9738	9069	5752	7240	5192	5527	5221	4626	6662	5979	6023	5688	5968	5451	7400	5355	7644	5198	6725	5997
S3h1G0000470	0	0	0	0	0	0	0	1	0	0	0	0	0	0	0	0	0	0	0	0	0	0	0	1
S3h1G0000471	16	5	8	5	13	7	7	14	12	25	27	14	10	5	9	22	24	6	9	11	10	28	27	4
S3h1G0000472	19978	15220	14909	16037	18512	15372	9326	9765	8209	11643	10349	10101	11543	10323	11138	11024	10266	10445	9987	10770	11061	12297	10453	13374
S3h1G0000473	1	0	1	0	1	0	1	0	0	0	0	1	0	0	0	0	1	1	0	0	0	0	0	0
S3h1G0000474	9716	6578	6229	6683	8488	7253	5485	6145	5009	8140	7711	6100	10264	8737	9425	9048	9423	9093	5759	7187	7040	6967	6507	8747
S3h1G0000475	0	0	0	0	0	0	33	27	32	28	30	23	44	33	32	20	25	49	28	33	24	24	26	32
S3h1G0000476	0	0	0	0	1	0	156	158	258	288	192	87	1	2	6	2	0	1	226	95	116	183	142	135
S3h1G0000477	0	0	2	0	0	0	0	0	0	0	0	0	0	1	0	0	0	0	0	1	1	0	1	0
S3h1G0000478	3	6	0	0	1	3	2	0	3	2	4	0	1	3	0	1	1	3	1	2	0	0	0	0
S3h1G0000479	17	14	8	11	12	15	5	7	3	6	9	8	10	11	4	10	6	1	6	4	5	4	3	9
S3h1G0000480	61	38	57	38	60	49	21	21	22	22	23	20	36	32	33	40	28	43	22	20	18	24	26	25
S3h1G0000481	0	0	0	0	0	0	0	0	0	0	0	0	0	0	0	0	0	0	0	0	0	0	0	0
S3h1G0000482	3	0	2	2	1	1	0	1	0	0	0	0	0	0	1	2	0	0	0	0	0	0	0	1
S3h1G0000483	1	1	1	0	0	1	0	0	0	0	0	0	1	0	0	1	0	0	0	0	0	0	1	0
S3h1G0000484	22	18	10	9	27	15	4	4	4	4	9	9	5	3	4	9	10	4	1	6	2	7	3	2
S3h1G0000485	8	11	10	4	13	8	0	0	0	2	2	0	2	2	5	0	3	2	0	2	1	0	1	1
S3h1G0000486	2	1	1	2	2	3	0	0	1	0	0	0	1	0	0	0	0	0	0	0	0	0	0	0
S3h1G0000487	3	2	2	1	0	3	0	0	0	0	0	0	0	0	1	0	0	0	0	1	0	0	0	0
S3h1G0000488	0	0	0	0	0	0	0	0	0	0	0	0	0	0	0	0	0	0	0	0	0	0	0	0
S3h1G0000489	0	0	0	0	0	0	0	0	1	0	1	0	0	0	0	1	0	1	0	0	0	0	0	1
S3h1G0000490	0	0	0	0	0	0	3	0	5	2	3	0	1	2	0	3	4	0	2	3	2	0	0	1
S3h1G0000491	11	2	5	11	7	8	2	4	2	2	2	0	2	0	0	1	0	1	4	1	1	1	2	3
S3h1G0000492	88	71	62	64	64	64	102	114	111	126	146	85	48	32	67	34	57	45	113	81	75	138	68	117
S3h1G0000493	18	12	14	14	23	17	13	10	11	10	20	8	8	14	24	9	15	11	14	13	11	13	17	13
S3h1G0000494	0	1	1	1	0	0	0	0	0	0	2	0	0	0	0	0	0	0	0	0	0	0	0	0
S3h1G0000495	0	0	0	0	0	0	0	3	3	5	12	3	0	0	0	0	0	0	4	3	3	3	3	4
S3h1G0000496	2428	1897	1815	1859	2183	1851	2269	2356	2294	3072	2950	2122	1904	1572	1853	1730	1721	1712	2442	2006	1886	2625	1824	2690
S3h1G0000497	32	18	18	23	34	13	0	0	0	0	0	0	0	0	0	0	0	0	0	0	0	0	0	0
S3h1G0000498	3	4	0	2	4	2	0	3	0	0	0	0	1	0	1	0	2	0	0	0	0	0	1	0
S3h1G0000499	0	0	0	0	0	1	0	0	0	0	0	0	0	0	0	0	0	0	0	0	0	0	0	0
S3h1G0000500	0	0	0	0	0	0	18	23	15	30	30	16	10	12	11	16	11	13	15	14	10	14	17	19
S3h1G0000501	534	448	366	394	442	376	382	419	368	604	535	397	338	317	348	351	285	351	409	436	369	482	410	528
S3h1G0000502	1516	1052	999	1029	1286	1061	1075	1143	977	1502	1445	1128	1305	1150	1258	1124	1140	1178	1144	1365	1122	1230	1065	1698
S3h1G0000503	1	0	0	1	0	1	449	487	575	710	577	335	0	1	0	2	0	5	604	451	310	700	318	459
S3h1G0000504	14	9	3	5	5	10	0	0	1	0	0	0	0	0	0	0	0	0	0	0	0	0	0	1
S3h1G0000505	10	13	7	12	4	4	1713	1881	2649	3142	2446	1194	3	1	6	2	0	18	2638	1601	1452	2824	1544	1735
S3h1G0000506	0	0	0	0	0	0	0	1	0	1	1	0	0	0	2	0	0	2	0	0	1	3	0	1
S3h1G0000507	60	38	43	43	51	49	0	0	0	0	1	0	0	0	0	1	0	0	1	1	0	0	1	0
S3h1G0000508	29	22	26	35	23	20	6	2	3	2	5	2	0	2	2	1	5	0	0	3	1	0	2	5
S3h1G0000509	0	0	0	0	0	0	0	0	0	0	0	0	0	0	0	0	0	0	0	0	0	0	0	0
S3h1G0000510	2	5	2	0	0	0	1857	2009	2760	3541	2594	1302	218	252	265	158	202	210	2701	1786	1691	2886	1738	1941
S3h1G0000511	104	92	84	79	90	57	0	0	0	0	0	0	2	0	0	0	0	0	0	0	0	0	0	0
S3h1G0000512	0	1	5	1	0	1	0	0	0	0	0	2	0	0	0	0	0	1	1	0	0	0	0	0
S3h1G0000513	185	112	116	130	136	110	8	4	2	8	7	1	6	6	12	9	11	12	3	7	2	2	4	3
S3h1G0000514	7	2	5	3	5	6	0	0	0	0	0	0	0	0	0	2	0	0	0	0	0	0	0	0
S3h1G0000515	0	1	0	0	0	0	0	0	1	0	0	1	2	0	0	0	0	0	0	0	0	0	0	0
S3h1G0000516	0	0	0	0	1	0	30	25	30	42	32	17	20	22	34	30	27	30	33	32	26	43	26	24
S3h1G0000517	13968	11267	10113	11212	10508	9963	12963	14836	12250	18292	23136	15479	20382	15660	18208	18738	18095	15774	17192	16908	14109	17050	14546	20200
S3h1G0000518	1	4	3	2	0	1	0	0	0	0	0	0	0	0	0	0	0	0	0	0	0	0	0	0
S3h1G0000519	13	3	5	8	6	4	0	1	0	0	0	0	0	0	0	1	0	0	0	0	0	0	1	0
S3h1G0000520	247	213	197	166	216	177	0	8	10	12	12	5	7	2	11	0	11	0	0	7	5	0	4	19
S3h1G0000521	13	8	6	5	8	11	16	12	5	8	10	7	18	12	20	21	27	7	17	18	14	4	10	4
S3h1G0000522	672	563	489	560	580	508	510	544	492	649	659	550	530	470	576	521	539	512	537	561	489	517	514	662
S3h1G0000523	575	321	337	391	421	319	167	190	114	202	148	140	308	295	402	328	313	308	170	191	237	178	230	219
S3h1G0000524	0	0	1	0	0	1	0	0	0	0	0	0	1	2	0	0	1	0	0	0	0	0	0	0
S3h1G0000525	167	125	134	136	159	138	206	215	206	274	288	185	215	150	188	176	189	200	213	222	172	237	189	285
S3h1G0000526	345	291	245	232	276	237	255	237	230	323	367	304	339	273	278	265	262	265	242	283	216	309	238	325
S3h1G0000527	0	0	0	0	0	1	0	0	0	0	0	0	0	0	0	0	0	0	0	0	0	0	0	0
S3h1G0000528	50	21	18	26	26	17	90	122	90	176	82	94	210	213	285	186	222	212	113	153	131	114	163	148
S3h1G0000529	8853	6703	6831	6921	7966	6915	5412	6294	4739	7856	7779	5914	6602	6001	6479	6188	6199	5602	6578	7686	6806	6885	6558	9447
S3h1G0000530	2	2	3	1	4	4	0	0	0	1	0	1	2	0	4	0	1	0	1	0	1	0	0	0
S3h1G0000531	1	0	0	0	3	1	0	0	2	0	0	0	1	0	1	0	0	1	0	0	0	0	0	0
S3h1G0000532	103	56	60	96	91	73	265	345	273	324	383	279	481	427	417	405	435	414	351	320	316	299	280	356
S3h1G0000533	0	0	0	0	0	0	0	0	0	0	0	0	0	0	0	0	0	0	0	0	0	0	0	0
S3h1G0000534	50	35	39	50	35	28	13	25	14	37	38	21	40	39	31	38	32	33	32	18	29	26	14	30
S3h1G0000535	0	0	0	0	0	0	0	2	0	0	0	0	0	0	1	1	2	2	0	0	0	0	1	0
S3h1G0000536	377	204	229	257	267	202	0	0	0	0	0	0	0	0	0	0	0	0	0	0	0	0	0	0
S3h1G0000537	1	0	2	0	1	0	0	0	0	0	0	0	1	0	0	1	0	0	0	0	0	0	0	0
S3h1G0000538	0	1	0	0	0	0	814	614	908	1190	867	611	0	0	0	0	0	2	787	784	614	615	134	647
S3h1G0000539	7361	5647	5392	5492	5823	5363	4827	6575	5526	7324	7894	5228	5614	4710	5261	4907	5305	4726	6572	5705	5634	6222	6001	7278
S3h1G0000540	313	298	277	276	292	276	55	73	71	95	84	43	112	113	116	93	106	87	55	61	85	58	64	80
S3h1G0000541	2	4	1	1	4	4	0	0	0	0	0	0	0	0	0	0	0	0	0	0	0	0	0	0
S3h1G0000542	2	3	2	4	3	0	0	0	0	1	0	0	0	0	0	0	0	0	0	0	0	0	0	0
S3h1G0000543	1919	1411	1353	1371	1437	1361	1211	1532	1396	2019	1836	1283	1236	1169	1216	1157	1179	1143	1566	1484	1355	1439	1310	1796
S3h1G0000544	129	79	101	40	80	52	3	17	10	16	16	17	12	12	6	11	13	9	7	0	5	7	7	10
S3h1G0000545	0	0	0	0	0	0	0	0	0	0	0	0	0	0	0	0	0	0	0	0	0	0	0	0
S3h1G0000546	2942	1932	1986	2112	2318	2217	1357	1813	1530	2161	2151	1475	2089	2021	2168	2023	2191	1915	1572	1690	1672	1326	1409	2073
S3h1G0000547	376	191	220	321	339	293	143	224	287	261	156	116	362	256	162	160	135	390	239	126	303	252	226	108
S3h1G0000548	87	40	64	103	81	65	11	11	10	7	3	4	61	39	45	32	13	30	4	7	10	16	14	4
S3h1G0000549	11582	10359	10041	8866	10322	10077	4628	5295	5729	7072	8028	4909	15645	13783	14949	12267	14463	13461	5790	5346	5968	5720	5493	6115
S3h1G0000550	5	12	4	7	7	8	3	10	6	6	5	11	11	7	21	7	15	17	1	1	3	9	0	7
S3h1G0000551	145	67	75	77	88	93	75	95	72	79	71	78	131	111	119	125	119	143	54	67	94	82	70	52
S3h1G0000552	1	0	2	0	1	1	4	8	4	8	32	21	18	22	15	8	10	15	5	7	12	10	19	22
S3h1G0000553	0	1	0	0	0	1	1	0	4	1	6	1	4	4	2	2	1	3	4	3	3	1	0	1
S3h1G0000554	2803	2117	1971	2286	2563	2318	1271	1564	1262	1988	1733	1496	1837	1553	1741	1534	1570	1369	1393	2012	1820	1520	1613	2240
S3h1G0000555	3344	2527	2409	2700	2876	2550	2130	2573	2012	2991	2902	2341	2931	2551	2666	2558	2562	2513	2451	2796	2387	2297	2321	3285
S3h1G0000556	0	0	0	0	0	0	0	0	0	0	0	0	0	0	0	0	0	0	0	0	0	0	0	0
S3h1G0000557	0	0	0	0	0	0	0	0	0	1	0	0	0	0	0	0	0	0	0	0	0	0	1	0
S3h1G0000558	0	1	0	0	0	0	0	0	0	0	0	0	0	0	0	0	0	0	1	0	0	0	0	0
S3h1G0000559	3	2	0	0	2	1	33	21	32	49	42	30	27	30	28	39	41	24	27	20	20	30	28	33
S3h1G0000560	0	0	0	1	0	0	19	31	27	44	44	37	44	38	40	44	51	39	31	18	17	31	15	49
S3h1G0000561	2	0	0	0	0	0	11	13	18	15	22	6	18	15	18	20	15	14	10	9	10	19	9	21
S3h1G0000562	1	0	0	0	0	0	15	29	43	65	46	42	49	34	45	43	52	52	43	20	28	26	35	49
S3h1G0000563	9	4	5	10	8	3	1	0	1	1	4	0	0	0	0	0	0	0	0	0	0	1	0	0
S3h1G0000564	0	0	0	0	0	0	23	30	34	53	37	25	3	7	5	15	9	4	50	16	25	43	44	30
S3h1G0000565	5	2	3	3	6	7	1	1	1	0	4	0	0	1	3	2	1	4	2	0	1	1	2	1
S3h1G0000566	0	0	0	0	2	0	0	0	0	1	0	0	0	0	0	0	0	0	0	0	0	0	0	0
S3h1G0000567	151	116	92	122	117	138	240	263	225	318	320	200	298	258	258	250	257	263	186	285	209	277	202	332
S3h1G0000568	0	0	0	0	0	0	0	1	3	0	1	2	1	1	1	1	1	2	2	2	0	2	2	2
S3h1G0000569	0	1	0	0	0	0	104	144	247	261	173	86	0	0	0	0	0	2	188	93	96	164	134	97
S3h1G0000570	11	3	10	7	7	3	418	492	514	677	500	370	5	4	6	11	1	9	618	334	291	659	383	510
S3h1G0000571	2	3	1	0	0	1	15	29	23	23	29	21	0	0	1	1	0	2	36	18	14	30	20	30
S3h1G0000572	0	1	0	2	3	1	2	2	1	5	5	1	0	0	0	1	0	0	3	2	3	1	0	3
S3h1G0000573	0	1	0	1	0	0	4	4	19	41	43	4	1	0	4	0	0	0	44	26	35	7	26	23
S3h1G0000574	0	1	0	0	0	2	1	0	0	0	0	1	0	0	0	0	0	0	0	0	0	2	0	0
S3h1G0000575	0	0	0	0	2	0	2	0	0	0	0	1	1	0	0	3	0	3	0	0	0	4	0	1
S3h1G0000576	1030	772	813	886	991	971	436	571	550	668	568	408	791	745	932	792	857	881	380	572	553	377	517	648
S3h1G0000577	1	4	2	0	5	2	0	1	2	0	0	1	0	1	0	1	0	0	1	1	1	0	1	0
S3h1G0000578	0	0	0	0	0	0	1	0	0	0	0	1	0	0	0	0	0	0	0	0	0	0	0	0
S3h1G0000579	322	325	339	349	310	247	256	249	191	245	267	236	491	274	318	419	240	379	178	262	272	361	248	282
S3h1G0000580	0	0	0	0	0	0	0	0	0	0	0	0	0	0	0	0	0	0	0	0	0	0	0	0
S3h1G0000581	372	323	298	263	348	301	409	470	323	472	734	498	656	380	489	619	479	517	550	596	446	552	484	798
S3h1G0000582	0	0	0	0	0	0	0	0	0	0	1	0	0	0	0	0	0	0	0	0	0	0	0	0
S3h1G0000583	510	362	366	377	498	380	443	591	725	834	706	426	346	288	378	343	310	331	644	457	448	581	452	555
S3h1G0000584	3732	2335	2655	2667	3209	2705	2343	2966	2319	3028	3177	2565	3182	2938	3210	2871	3086	2833	2677	2950	3005	2620	2716	3712
S3h1G0000585	32	24	27	19	28	31	216	245	202	304	312	212	251	250	268	273	266	279	212	217	203	186	198	291
S3h1G0000586	10	6	7	6	9	9	771	889	683	1129	1115	909	821	840	961	941	687	898	795	929	804	910	590	804
S3h1G0000587	0	0	0	0	0	0	0	0	0	1	0	0	1	1	0	1	0	0	2	0	5	1	1	0
S3h1G0000588	17180	13608	12918	14324	15640	13044	12797	14446	12771	16658	17291	13318	15026	11998	14253	12995	13337	12979	13252	14827	12900	13577	12153	15275
S3h1G0000589	1	0	0	0	0	0	0	0	1	1	0	1	1	0	0	2	0	1	1	0	1	2	0	1
S3h1G0000590	101	116	118	125	78	61	836	902	1229	1506	1269	570	26	14	20	17	25	16	1138	700	708	1162	818	806
S3h1G0000591	15	10	4	6	17	19	3	0	0	0	0	0	2	0	0	1	1	0	0	2	0	1	0	0
S3h1G0000592	13	0	0	0	9	8	11	11	3	12	15	2	9	13	5	10	6	11	9	6	4	4	6	8
S3h1G0000593	0	0	0	0	0	0	2	0	0	1	2	0	2	2	1	1	0	2	2	0	0	3	2	1
S3h1G0000594	8	10	6	7	5	6	188	224	215	284	265	193	307	296	364	277	303	285	220	252	243	203	196	272
S3h1G0000595	273	172	211	180	258	174	11	6	7	7	11	11	8	6	12	12	6	8	11	3	9	7	7	10
S3h1G0000596	0	0	1	0	0	0	1	0	2	2	1	7	6	6	1	4	4	2	1	2	5	2	2	10
S3h1G0000597	0	0	0	0	0	0	1	0	1	4	0	0	0	0	0	0	1	1	1	3	4	0	2	2
S3h1G0000598	0	0	0	2	0	0	0	1	0	0	0	1	0	2	0	1	0	0	0	0	0	1	0	2
S3h1G0000599	5	2	3	2	2	2	2	1	0	1	0	0	0	2	2	1	2	2	0	3	0	1	1	0
S3h1G0000600	1	1	0	0	0	0	0	0	0	0	0	0	0	1	0	0	0	0	0	0	0	0	0	0
S3h1G0000601	0	0	0	0	0	0	1	0	1	0	2	3	5	2	1	3	2	2	0	0	2	1	1	1
S3h1G0000602	54	24	34	34	35	39	0	0	2	1	0	0	0	2	0	0	0	0	1	1	1	0	0	1
S3h1G0000603	47	28	26	42	48	34	0	1	0	1	1	0	1	2	0	0	1	0	0	1	1	1	0	2
S3h1G0000604	0	0	0	0	0	0	0	0	0	2	0	0	0	0	0	0	0	0	2	1	1	1	0	1
S3h1G0000605	0	1	0	0	0	0	0	2	0	3	5	6	1	0	2	1	1	4	3	2	3	3	1	4
S3h1G0000606	0	0	0	0	0	0	4	10	5	11	6	5	3	0	2	1	2	0	4	6	9	5	2	1
S3h1G0000607	124	87	90	121	114	85	124	124	93	108	141	83	140	114	137	133	129	119	116	114	94	110	103	136
S3h1G0000608	13	7	4	16	8	10	25	45	39	36	30	24	11	11	13	15	9	17	41	22	48	30	18	28
S3h1G0000609	57	51	45	39	38	40	8	27	26	26	21	14	19	34	32	27	24	12	18	21	34	20	19	31
S3h1G0000610	87	107	103	91	86	90	18	22	21	32	31	11	32	34	32	26	29	16	33	28	48	15	24	35
S3h1G0000611	280	228	199	203	221	186	2	2	3	0	4	0	1	1	0	1	0	1	3	0	1	2	0	6
S3h1G0000612	2	4	4	0	4	0	48	55	51	87	98	53	45	58	76	61	81	47	59	65	49	40	51	83
S3h1G0000613	336	389	313	351	316	267	47	58	66	99	82	57	60	87	65	75	63	49	64	81	95	45	74	103
S3h1G0000614	22	33	23	29	28	18	30	32	52	60	60	32	5	5	2	6	1	2	87	37	45	55	35	40
S3h1G0000615	2660	1691	1671	1727	2228	1946	4510	5195	5224	6032	4880	3867	2379	1949	2133	2222	2124	2086	5932	3774	4562	5262	4542	4554
S3h1G0000616	4706	3685	3488	4094	4208	3323	2292	3106	2379	3604	4197	3195	5300	3588	4021	4737	3876	4200	3369	3191	3023	4502	3678	3760
S3h1G0000617	1	1	0	0	1	2	0	0	0	2	3	1	2	0	0	1	1	0	3	1	0	0	0	0
S3h1G0000618	11490	9107	9190	8991	11296	9647	8014	9920	7251	10589	11582	9229	15861	13283	13373	13015	13463	13176	8926	11196	11467	9919	10559	15067
S3h1G0000619	3	3	1	2	3	2	2	3	0	5	2	2	3	0	3	2	3	2	3	1	1	2	1	1
S3h1G0000620	0	0	0	0	0	0	0	0	0	0	0	0	0	0	0	0	0	0	0	0	0	0	0	0
S3h1G0000621	387	362	313	275	363	328	204	249	228	333	309	246	272	235	273	248	262	297	223	268	217	194	187	255
S3h1G0000622	17	23	21	19	21	8	1626	2068	2945	3564	2688	1273	9	3	6	8	3	28	2674	1268	1326	2431	1668	1794
S3h1G0000623	25	27	26	23	20	26	97	110	86	111	110	67	13	14	20	12	12	21	108	68	68	113	76	90
S3h1G0000624	3	1	1	5	3	5	17	8	10	19	20	15	21	3	15	8	17	12	12	25	12	20	7	12
S3h1G0000625	2	2	1	0	0	4	0	0	0	0	0	0	0	0	0	0	0	0	0	1	0	0	0	0
S3h1G0000626	101	92	90	73	86	66	26	42	47	48	35	48	83	68	73	73	79	76	50	41	46	50	28	38
S3h1G0000627	4	0	2	0	1	1	0	0	1	0	0	0	1	0	3	2	1	2	0	0	1	2	1	1
S3h1G0000628	2	0	1	1	2	3	1	1	1	1	2	3	1	4	0	2	0	1	1	5	1	1	4	3
S3h1G0000629	0	0	1	2	1	0	0	0	0	1	0	0	0	0	0	0	0	3	0	0	0	0	2	0
S3h1G0000630	0	0	0	0	0	0	0	0	1	0	0	0	0	2	1	0	0	0	0	0	2	0	0	0
S3h1G0000631	71	51	39	47	48	50	69	77	50	76	86	45	75	52	67	68	62	50	69	69	60	74	48	63
S3h1G0000632	6	2	2	3	3	5	84	86	106	135	88	81	7	5	14	9	11	10	111	65	69	152	67	100
S3h1G0000633	3	1	1	0	2	2	2	6	3	6	3	2	3	5	4	6	3	1	3	2	1	3	0	4
S3h1G0000634	15	7	6	6	10	14	0	0	0	0	0	0	0	0	0	0	0	0	0	0	1	0	0	0
S3h1G0000635	0	0	0	1	0	0	0	0	0	0	0	0	1	0	0	0	0	0	0	0	0	0	0	0
S3h1G0000636	17	17	12	22	14	10	8	6	6	7	15	4	16	7	8	16	11	11	7	4	3	13	13	11
S3h1G0000637	7	3	5	10	1	9	0	28	65	84	86	28	3	28	23	3	19	0	49	65	57	4	44	47
S3h1G0000638	1	5	5	10	8	7	0	24	104	160	119	33	0	51	34	0	30	2	64	57	72	2	69	64
S3h1G0000639	8	13	8	11	4	3	33	32	0	0	1	18	0	0	0	0	0	0	0	0	0	43	0	0
S3h1G0000640	392	261	218	225	306	260	293	395	391	621	536	330	266	225	257	267	247	290	452	397	305	288	324	437
S3h1G0000641	1	1	1	1	1	0	1	3	0	1	1	5	2	3	2	3	1	2	0	0	3	0	1	2
S3h1G0000642	1	0	0	0	0	0	0	0	0	0	0	0	0	0	0	0	0	0	0	0	0	0	0	0
S3h1G0000643	0	0	0	0	0	0	0	3	1	3	2	2	4	3	4	1	2	0	1	0	3	1	1	4
S3h1G0000644	5	4	2	3	2	3	0	0	0	0	2	0	0	0	0	0	0	0	0	0	0	0	1	0
S3h1G0000645	1	3	2	4	5	1	446	472	612	735	519	317	4	0	4	1	1	6	594	283	305	636	356	480
S3h1G0000646	1	0	0	0	3	2	2	1	3	0	1	2	0	2	1	0	2	0	1	0	0	1	0	0
S3h1G0000647	5	1	2	3	2	5	7	8	3	2	14	6	0	0	3	1	1	0	3	8	2	4	6	1
S3h1G0000648	18	14	18	15	16	3	2519	2875	4344	4908	3670	1878	15	2	9	8	4	33	3812	2091	2061	3979	2474	2535
S3h1G0000649	391	325	303	306	341	335	188	241	190	236	327	232	287	187	239	198	230	214	217	289	182	183	180	264
S3h1G0000650	4	5	10	3	3	3	3	0	0	0	0	0	0	0	0	0	0	0	0	0	0	0	0	0
S3h1G0000651	0	0	0	1	0	0	0	0	0	1	0	0	0	0	0	0	0	0	0	0	0	0	0	0
S3h1G0000652	58	62	87	68	39	42	941	1112	1892	2133	1264	690	43	34	40	45	35	58	1611	483	906	1423	854	1032
S3h1G0000653	0	0	0	0	0	0	4	7	5	1	0	2	0	0	0	0	0	0	10	0	3	0	9	0
S3h1G0000654	25	14	15	5	11	14	4	8	4	5	9	0	10	5	2	6	5	4	10	6	4	6	3	1
S3h1G0000655	1	0	1	1	1	1	2	0	1	2	4	0	2	3	1	1	3	3	0	5	2	5	0	3
S3h1G0000656	550	277	339	327	409	340	338	379	354	452	363	344	476	389	435	462	390	395	249	353	261	304	283	315
S3h1G0000657	242	156	157	147	156	169	148	167	144	197	154	169	173	163	185	154	160	183	94	119	117	122	77	139
S3h1G0000658	0	0	0	0	0	0	0	0	0	0	0	0	0	0	0	0	0	0	0	0	0	0	0	0
S3h1G0000659	0	0	0	0	0	0	2	0	1	0	1	0	0	0	1	1	1	2	0	0	0	2	0	0
S3h1G0000660	6	4	2	7	4	3	1	3	3	0	3	1	3	1	3	2	1	1	2	2	0	1	0	1
S3h1G0000661	3031	2092	2041	2109	2563	2215	1959	2404	1916	2392	2432	1976	2356	1995	2207	2165	2138	2030	2240	2131	2230	1926	1960	2462
S3h1G0000662	0	0	1	0	0	0	0	1	0	4	1	0	1	5	1	0	1	0	0	1	1	1	0	2
S3h1G0000663	5877	4243	4426	4506	5103	4184	3589	4316	3657	4590	4518	3836	4689	3732	4048	3949	4041	3906	4311	3928	4193	3821	3729	4580
S3h1G0000664	0	0	0	0	0	0	0	0	0	3	0	0	1	0	0	0	1	0	0	1	0	0	0	0
S3h1G0000665	4	6	4	6	8	4	2	1	4	2	3	5	2	1	2	3	1	1	2	0	2	3	1	0
S3h1G0000666	5394	3839	3778	3871	4438	3830	2920	3351	2800	3929	4344	2927	4069	3396	3955	3591	3714	3596	3475	3255	3075	3205	3182	4059
S3h1G0000667	5	5	1	6	3	5	37	34	30	29	60	37	98	77	87	63	71	97	46	34	20	28	36	37
S3h1G0000668	0	0	2	1	0	0	0	0	0	2	1	1	2	1	3	1	2	0	0	0	2	2	0	1
S3h1G0000669	159	84	82	97	77	94	54	58	63	68	91	61	99	102	120	138	97	107	50	72	71	61	75	91
S3h1G0000670	0	0	0	0	0	0	0	0	0	0	0	0	0	0	0	0	0	0	0	0	0	0	0	0
S3h1G0000671	1	0	0	1	0	0	0	0	0	0	0	0	0	0	0	0	0	0	0	0	0	0	0	0
S3h1G0000672	35	20	26	27	39	27	43	38	38	42	54	34	44	25	31	27	32	26	32	31	35	52	38	43
S3h1G0000673	2146	1652	1604	1768	1857	1500	1090	1346	1044	1429	1547	1115	1793	1450	1648	1647	1604	1608	1176	1313	1173	1179	1144	1551
S3h1G0000674	0	1	1	0	0	0	0	0	1	0	0	0	0	0	0	0	0	0	1	0	0	0	0	1
S3h1G0000675	3	0	3	2	3	4	0	0	3	1	1	0	1	0	0	0	0	2	1	0	0	0	1	0
S3h1G0000676	0	0	1	2	1	0	0	0	0	0	1	0	0	0	0	0	0	0	1	1	0	2	0	1
S3h1G0000677	466	356	488	320	445	395	410	489	566	700	500	389	591	467	577	515	472	477	438	244	419	479	341	502
S3h1G0000678	0	0	0	0	0	0	2	1	1	1	0	0	0	0	0	0	0	1	1	1	0	1	0	2
S3h1G0000679	0	0	0	0	5	0	0	2	2	2	4	1	0	2	0	0	0	0	0	0	0	0	0	1
S3h1G0000680	0	0	1	1	0	0	2	1	1	1	1	1	1	1	0	0	0	0	2	3	0	0	3	1
S3h1G0000681	57	38	24	22	64	49	13	38	9	13	16	12	26	34	12	31	13	25	32	21	26	14	15	28
S3h1G0000682	107	86	59	83	91	70	36	16	10	22	28	22	33	44	42	37	37	28	38	24	19	24	28	41
S3h1G0000683	451	358	288	368	346	300	284	328	283	339	413	285	345	277	369	287	359	297	317	336	254	302	279	392
S3h1G0000684	1	0	1	0	0	0	0	0	0	1	2	0	0	0	0	0	0	0	1	0	0	0	0	2
S3h1G0000685	1	4	6	5	1	1	0	0	0	0	2	0	0	0	0	0	0	0	0	0	0	0	1	2
S3h1G0000686	4	0	2	1	0	0	1	0	0	0	2	0	1	2	0	1	2	2	3	0	0	0	1	1
S3h1G0000687	4334	3820	4109	2815	3132	3331	1759	2286	2462	3284	2993	2164	3648	3079	3522	2949	3213	2686	2108	1424	2092	2155	1855	3006
S3h1G0000688	0	1	0	1	0	1	0	0	1	0	0	0	1	0	4	0	0	0	1	1	1	1	0	0
S3h1G0000689	0	0	3	1	1	0	3	0	0	0	1	0	1	0	0	1	2	3	1	0	0	0	0	2
S3h1G0000690	1	1	2	1	1	1	0	0	0	0	1	3	0	0	0	0	0	0	0	0	0	0	0	0
S3h1G0000691	0	0	0	1	0	0	0	0	2	1	0	0	0	0	2	0	0	0	0	1	0	0	0	0
S3h1G0000692	35	39	35	23	38	23	209	295	268	370	389	316	433	411	408	408	369	325	302	275	312	266	278	324
S3h1G0000693	0	0	0	0	0	0	0	1	3	1	4	1	0	0	0	0	0	0	3	3	2	0	2	2
S3h1G0000694	1	0	2	0	0	2	0	4	0	0	1	0	2	0	2	2	1	5	0	0	0	0	1	0
S3h1G0000695	0	0	0	0	0	0	0	1	0	0	0	0	0	0	0	0	1	1	1	0	0	0	0	0
S3h1G0000696	1727	1315	1256	1488	1458	1241	1901	2158	1962	2781	2948	2172	2277	1918	2261	2115	2027	1835	2320	2583	2256	2344	2233	2967
S3h1G0000697	1718	1282	1296	1322	1454	1204	1371	1519	1307	2094	1805	1563	1566	1386	1631	1391	1626	1444	1462	1662	1364	1752	1249	1842
S3h1G0000698	3	5	4	0	3	7	0	0	0	0	0	0	0	0	0	0	0	0	0	0	0	0	0	0
S3h1G0000699	4873	4135	3930	3629	3854	3926	3120	3928	4431	5960	5087	2990	2540	2610	2377	2494	2424	2288	4833	2820	3417	4711	3024	4938
S3h1G0000700	2	1	1	2	0	2	10	9	12	9	10	12	7	10	15	19	17	7	11	14	9	14	16	8
S3h1G0000701	0	0	0	0	0	0	0	0	0	0	0	0	1	0	0	0	0	0	0	0	0	1	0	1
S3h1G0000702	0	0	0	2	3	0	0	0	0	0	0	0	0	0	0	1	0	0	0	0	0	3	0	0
S3h1G0000703	3	0	3	0	0	0	7	3	3	5	5	0	0	0	1	0	0	1	3	2	2	5	7	5
S3h1G0000704	70	57	62	45	55	60	51	62	44	53	69	47	69	65	71	43	63	44	47	40	41	34	20	39
S3h1G0000705	0	1	0	0	1	1	5	1	0	1	0	0	0	0	0	0	1	1	0	0	0	0	0	0
S3h1G0000706	683	479	445	484	586	508	577	621	516	725	698	568	606	494	533	579	525	550	573	584	564	614	511	677
S3h1G0000707	0	0	0	0	0	0	0	0	0	0	0	0	0	0	0	0	0	0	0	1	0	0	0	1
S3h1G0000708	1	0	0	1	1	0	0	0	0	0	1	0	0	1	0	0	0	0	0	0	0	0	0	0
S3h1G0000709	21	23	20	16	12	17	13	13	9	13	11	10	9	11	11	10	13	12	7	10	3	5	7	16
S3h1G0000710	0	0	0	0	0	0	0	0	0	0	0	0	0	0	1	0	0	0	0	1	0	0	0	0
S3h1G0000711	1	0	1	0	0	0	0	0	0	0	0	0	1	0	0	0	0	0	0	0	0	0	1	0
S3h1G0000712	0	0	0	0	1	0	0	7	0	0	0	0	1	1	0	1	1	0	0	0	0	0	0	0
S3h1G0000713	0	0	0	0	0	0	0	0	0	0	0	1	1	0	0	0	0	0	0	0	0	0	0	0
S3h1G0000714	0	0	0	0	0	0	1	3	1	2	4	0	4	1	4	1	0	0	1	0	3	1	0	3
S3h1G0000715	0	0	2	0	2	2	4	1	5	4	5	6	6	5	2	4	3	6	1	2	4	10	3	9
S3h1G0000716	60	36	23	24	31	34	15	15	10	12	15	12	10	11	9	12	15	15	7	9	5	11	6	7
S3h1G0000717	0	1	0	5	0	0	0	0	0	0	0	0	0	0	0	0	0	1	0	0	0	0	1	0
S3h1G0000718	21	15	32	17	14	20	1845	2317	3060	3536	2606	1421	12	6	12	11	4	20	3075	1335	1547	2627	1776	1781
S3h1G0000719	2	4	1	3	2	2	1	4	1	7	2	3	7	2	0	4	1	1	7	1	1	4	1	6
S3h1G0000720	0	0	0	0	0	0	0	0	0	0	0	0	0	0	0	0	0	0	0	0	0	0	0	0
S3h1G0000721	0	0	0	0	0	0	11	18	11	11	15	19	21	17	19	19	18	13	15	25	15	16	9	14
S3h1G0000722	0	0	0	0	0	0	4	8	7	15	6	8	6	7	12	11	7	9	5	13	7	6	5	11
S3h1G0000723	0	3	0	0	0	0	3	5	4	6	5	5	4	5	5	1	9	3	1	3	3	3	2	1
S3h1G0000724	4	14	10	8	8	7	5	4	4	9	6	7	4	3	10	11	6	4	9	4	5	4	3	3
S3h1G0000725	0	0	0	0	0	0	0	0	0	0	0	0	0	0	0	0	0	0	0	0	0	0	0	0
S3h1G0000726	0	0	0	0	2	0	0	2	0	1	0	1	0	0	0	1	0	0	0	0	1	0	0	1
S3h1G0000727	0	0	0	0	0	0	0	0	0	0	0	0	0	0	0	0	0	0	2	0	0	0	0	0
S3h1G0000728	2	1	1	1	2	6	0	0	0	2	1	0	0	0	0	0	0	0	0	0	0	0	0	0
S3h1G0000729	0	0	0	0	0	1	4	1	1	4	3	4	4	4	7	4	1	1	7	1	1	0	0	0
S3h1G0000730	0	0	0	0	0	0	2	4	3	6	1	2	8	8	10	3	5	2	1	1	1	10	2	2
S3h1G0000731	0	0	0	0	0	0	0	0	0	0	0	0	0	0	0	0	0	0	1	0	0	0	0	0
S3h1G0000732	2	2	3	1	6	2	2	8	1	2	6	0	6	9	10	4	5	2	3	8	0	0	1	4
S3h1G0000733	0	0	1	0	0	0	0	0	0	0	0	0	0	0	1	0	0	0	0	0	0	0	0	0
S3h1G0000734	0	0	0	0	0	0	0	0	0	0	0	0	0	0	0	0	0	0	0	0	0	1	0	0
S3h1G0000735	4	6	5	3	5	5	2	3	1	6	2	3	6	1	2	3	3	8	2	1	1	3	2	0
S3h1G0000736	0	0	0	0	0	2	0	0	0	0	2	0	0	0	0	1	0	0	0	2	0	0	0	0
S3h1G0000737	1	1	1	3	1	4	1	1	2	1	0	1	0	0	0	1	3	1	0	0	0	0	0	2
S3h1G0000738	0	0	0	0	0	0	4	6	19	28	19	5	0	0	0	0	0	0	7	9	7	12	10	7
S3h1G0000739	3	2	4	4	3	0	1	7	4	5	3	6	5	3	1	5	3	4	2	7	1	6	1	3
S3h1G0000740	0	0	0	0	0	0	0	0	0	0	0	0	0	0	0	0	0	0	0	0	0	0	0	0
S3h1G0000741	9	14	5	6	20	13	6	10	4	8	7	3	7	8	9	1	5	4	6	3	7	3	2	3
S3h1G0000742	7	1	2	1	6	2	2	3	6	3	4	4	3	8	10	6	6	5	4	5	9	6	5	4
S3h1G0000743	1	1	1	1	2	1	2	0	3	0	0	0	0	0	1	0	1	3	0	0	0	0	0	0
S3h1G0000744	0	1	0	3	0	0	0	0	0	0	0	0	1	0	0	0	0	0	0	1	0	0	0	1
S3h1G0000745	1	0	1	0	1	0	21	7	15	16	19	23	7	8	5	10	10	9	13	9	23	10	14	14
S3h1G0000746	5	5	5	4	7	2	4	11	7	8	9	4	11	8	6	3	8	10	5	8	14	5	3	3
S3h1G0000747	1	1	0	0	1	0	1233	1562	2494	2827	2087	1000	1	0	2	3	0	8	2310	877	1151	1832	1410	1241
S3h1G0000748	1	0	0	0	0	0	0	0	0	0	0	0	0	0	0	0	0	0	0	0	0	0	0	0
S3h1G0000749	803	438	547	505	745	614	508	450	412	643	543	592	885	826	859	716	884	688	481	826	763	543	566	1024
S3h1G0000750	0	0	1	1	3	0	3	0	2	2	4	1	1	4	3	1	2	4	0	2	0	3	2	2
S3h1G0000751	1626	1066	1092	1079	1225	1256	944	1057	905	1230	1056	915	1309	1231	1253	1263	1173	1199	926	938	852	817	768	1080
S3h1G0000752	0	0	0	0	0	0	0	1	0	0	0	0	0	0	0	0	0	0	0	0	0	0	0	0
S3h1G0000753	0	0	0	0	0	0	1	0	4	3	1	1	12	7	5	4	2	8	0	2	3	1	2	1
S3h1G0000754	2216	1606	1456	1706	1970	1680	545	700	500	768	774	673	884	820	892	757	828	814	588	708	718	545	588	808
S3h1G0000755	0	0	0	0	0	0	0	0	2	0	0	0	0	0	1	1	0	0	0	0	1	0	0	1
S3h1G0000756	4	7	3	9	7	7	9	5	9	16	20	18	10	4	6	6	7	8	8	15	15	11	10	5
S3h1G0000757	2	1	1	4	1	2	0	3	1	2	3	3	3	0	1	0	2	0	0	2	1	0	0	0
S3h1G0000758	4	1	5	3	5	2	0	1	1	2	1	3	0	1	1	1	1	0	0	3	0	1	1	3
S3h1G0000759	0	1	1	0	3	5	0	0	0	0	0	0	1	1	0	0	0	0	0	0	0	0	0	0
S3h1G0000760	0	0	0	0	0	0	0	0	0	0	0	0	0	0	0	0	0	0	1	0	0	0	0	0
S3h1G0000761	4	2	3	4	1	1	3	2	4	3	6	6	12	7	2	9	2	7	5	6	4	7	3	5
S3h1G0000762	72	53	51	46	56	59	102	143	163	161	136	134	140	157	128	146	99	134	133	110	115	123	112	137
S3h1G0000763	2	1	2	0	0	0	0	0	0	0	0	0	1	0	0	0	0	0	0	0	0	0	0	0
S3h1G0000764	0	0	0	0	0	0	0	0	0	0	0	1	0	0	0	0	0	1	0	0	0	0	0	0
S3h1G0000765	6	1	7	5	5	4	4	9	7	11	8	9	9	9	14	12	5	11	8	13	5	5	13	16
S3h1G0000766	1973	1480	1457	1577	1636	1448	1408	1768	1283	1786	1826	1415	1960	1749	1930	1918	1871	1792	1506	1537	1482	1528	1352	1844
S3h1G0000767	7	8	2	8	6	12	1	4	1	8	18	9	6	3	3	8	2	5	5	8	4	5	6	13
S3h1G0000768	7	3	2	2	2	6	27	46	32	42	53	32	50	31	34	39	45	30	28	37	27	41	25	30
S3h1G0000769	0	0	0	0	0	0	0	0	0	0	1	0	0	0	0	0	0	0	0	0	0	0	0	0
S3h1G0000770	0	0	0	0	0	1	0	0	0	0	0	0	0	0	0	0	0	0	0	0	0	0	0	0
S3h1G0000771	3	1	2	1	3	0	0	5	8	8	9	9	5	6	9	5	6	9	1	1	5	6	7	2
S3h1G0000772	0	0	3	5	0	3	4	10	4	7	4	5	3	0	1	4	4	4	1	3	0	5	8	5
S3h1G0000773	0	0	0	0	1	0	0	0	0	0	0	0	0	0	0	0	0	0	0	0	0	0	0	0
S3h1G0000774	1	0	0	0	0	0	0	0	0	0	0	0	0	0	0	0	0	0	0	0	0	0	0	0
S3h1G0000775	4	8	3	3	9	1	1	2	2	5	2	6	0	5	2	0	2	0	2	0	0	4	0	0
S3h1G0000776	1	0	0	1	1	0	2	3	0	0	0	0	0	0	0	0	2	0	0	0	1	0	0	0
S3h1G0000777	0	0	0	0	0	0	66	96	43	95	137	87	0	0	0	0	0	0	67	88	51	52	66	36
S3h1G0000778	2	1	1	0	5	0	1	0	0	0	0	0	0	0	0	2	1	0	0	0	0	0	1	2
S3h1G0000779	0	1	0	1	1	0	0	0	0	0	0	0	1	0	0	0	0	0	0	0	2	0	0	1
S3h1G0000780	386	388	391	307	371	376	348	458	402	475	417	298	242	236	259	205	263	217	372	250	323	469	259	479
S3h1G0000781	47	23	15	18	28	33	0	4	3	0	1	3	6	4	2	5	3	1	2	4	2	0	1	7
S3h1G0000782	0	0	0	0	0	0	0	0	0	0	0	0	0	0	0	0	0	0	0	0	0	0	1	0
S3h1G0000783	4777	3626	3621	3799	4600	3720	2312	2759	2316	3249	3017	2501	3306	3005	3197	2880	2843	2827	2539	2662	2709	2624	2483	3453
S3h1G0000784	0	0	0	0	0	0	5	7	8	13	11	7	8	7	13	13	4	4	9	4	4	15	8	5
S3h1G0000785	0	0	0	0	0	0	3	5	1	4	4	2	6	4	6	4	3	5	1	10	5	9	9	5
S3h1G0000786	7	6	9	6	5	1	195	206	257	274	233	163	6	2	1	8	0	9	225	178	151	259	164	178
S3h1G0000787	7927	5601	5381	6176	6114	6160	3512	4507	3640	5568	5486	4195	4751	4262	4595	4248	4627	4072	4222	4964	4266	3937	3966	6079
S3h1G0000788	2	0	2	1	0	1	0	0	0	0	0	0	0	0	0	0	0	1	1	0	0	0	1	0
S3h1G0000789	7	6	1	4	3	6	5	2	0	3	3	3	0	1	0	0	1	0	3	6	6	2	4	4
S3h1G0000790	0	0	0	0	0	0	0	0	0	0	0	0	0	0	0	0	0	0	0	0	0	0	0	0
S3h1G0000791	1	0	0	0	1	0	0	0	0	0	0	0	0	0	0	0	0	2	0	2	0	0	1	1
S3h1G0000792	2	7	2	2	2	2	1	1	3	0	3	2	3	1	0	0	0	2	1	6	4	1	0	0
S3h1G0000793	0	2	0	2	3	2	0	1	0	3	0	2	2	0	1	0	1	3	0	0	0	2	0	1
S3h1G0000794	6	3	3	2	5	3	0	0	0	0	1	0	0	2	1	0	0	0	0	0	0	0	0	0
S3h1G0000795	0	1	2	0	0	0	0	0	0	0	0	0	0	1	0	0	0	0	0	0	0	0	0	0
S3h1G0000796	944	518	533	622	720	646	459	514	458	583	543	436	701	619	708	613	602	626	491	527	494	449	491	638
S3h1G0000797	4	4	1	1	1	4	131	119	228	251	182	91	2	0	1	1	0	3	163	139	104	189	128	129
S3h1G0000798	0	1	0	0	2	1	1	1	2	0	2	1	4	1	4	2	6	6	1	0	1	3	3	2
S3h1G0000799	0	0	0	0	0	0	0	0	0	0	0	0	0	0	0	0	0	0	0	0	0	0	0	0
S3h1G0000800	0	1	0	0	1	0	0	0	0	0	0	0	0	0	0	0	0	0	0	0	0	0	0	0
S3h1G0000801	2	3	5	2	0	0	1	0	0	2	0	0	0	1	0	1	0	0	2	1	0	0	1	0
S3h1G0000802	5	4	5	3	1	0	27	30	35	38	36	11	0	0	0	1	1	0	24	29	17	36	24	19
S3h1G0000803	998	752	825	774	948	716	537	657	524	767	611	523	476	454	481	432	471	420	626	634	527	577	545	753
S3h1G0000804	1	0	3	1	2	3	0	2	0	1	2	2	0	0	0	1	0	0	0	0	0	0	2	1
S3h1G0000805	0	2	0	0	0	0	0	0	0	0	0	0	0	0	0	0	0	0	0	0	0	0	0	0
S3h1G0000806	3	1	0	0	0	0	0	1	1	2	0	0	0	2	1	4	3	0	1	1	1	2	0	0
S3h1G0000807	1058	634	790	722	815	704	662	762	641	979	885	697	910	886	956	853	811	859	591	735	593	612	528	786
S3h1G0000808	2	0	5	1	4	4	6	1	3	3	3	3	5	0	6	3	1	6	4	3	0	0	2	0
S3h1G0000809	67	54	41	58	71	55	133	149	151	186	247	118	218	207	229	208	284	215	120	169	117	116	113	166
S3h1G0000810	0	0	0	1	0	0	139	130	193	219	180	81	0	0	0	0	0	0	172	121	128	209	115	106
S3h1G0000811	91	92	76	68	87	88	54	64	71	98	97	67	71	84	81	71	69	56	59	63	87	70	55	58
S3h1G0000812	6	4	2	4	6	3	0	0	0	0	1	0	0	0	0	0	0	0	0	0	0	0	0	0
S3h1G0000813	1446	1008	1035	996	1187	985	982	1163	965	1301	1458	1026	1401	1048	1332	1203	1231	1300	1195	1109	1058	1102	1017	1287
S3h1G0000814	1	2	4	3	0	5	62	82	117	145	80	56	15	7	7	11	12	16	116	60	51	97	63	49
S3h1G0000815	0	1	0	1	0	0	1	5	5	9	6	4	3	5	2	4	3	0	8	6	4	5	5	12
S3h1G0000816	3	0	1	0	6	1	2	1	0	0	1	0	1	1	1	0	2	0	0	0	1	4	1	0
S3h1G0000817	0	0	0	1	0	0	0	0	0	0	0	0	0	0	0	0	1	0	0	1	1	2	0	1
S3h1G0000818	1	1	3	1	1	0	1	1	2	2	2	2	2	0	3	0	0	2	2	1	0	0	0	0
S3h1G0000819	0	0	1	1	0	0	1	0	0	0	1	1	0	1	0	0	0	0	0	0	1	0	0	0
S3h1G0000820	0	0	0	0	0	1	1	0	0	0	0	1	0	0	0	0	0	0	1	0	0	0	1	0
S3h1G0000821	0	0	0	0	0	0	1	0	0	1	0	0	2	0	0	0	0	0	0	0	0	0	0	2
S3h1G0000822	0	0	0	0	0	0	1	0	1	2	2	0	4	3	2	0	0	0	0	2	0	3	2	1
S3h1G0000823	0	0	0	0	0	0	2	1	0	0	0	0	1	1	0	0	0	0	1	1	1	1	1	0
S3h1G0000824	1	1	3	0	7	2	0	1	0	0	0	0	0	0	0	0	2	0	0	1	1	0	0	0
S3h1G0000825	0	1	0	0	0	0	3	0	2	1	1	2	1	2	0	0	0	3	4	4	0	2	0	4
S3h1G0000826	10	0	1	2	1	2	2	6	6	6	0	6	2	3	2	2	5	3	5	5	3	2	2	6
S3h1G0000827	1	2	1	3	0	1	0	2	2	0	1	4	1	0	1	1	1	0	1	1	0	1	1	2
S3h1G0000828	138	113	101	126	133	98	69	95	104	159	142	104	101	118	131	107	119	86	85	109	91	92	81	145
S3h1G0000829	1	0	0	0	0	0	0	3	1	0	4	0	3	0	1	1	0	3	0	2	0	0	0	2
S3h1G0000830	468	348	319	300	343	304	193	247	212	277	282	218	261	246	304	259	301	276	212	246	245	226	213	293
S3h1G0000831	881	649	594	634	640	645	795	872	723	1056	1170	882	706	561	617	700	649	601	939	828	739	883	707	992
S3h1G0000832	0	0	0	0	0	0	0	0	0	1	1	1	0	0	0	0	1	0	0	0	0	0	1	0
S3h1G0000833	0	0	2	2	0	2	0	0	4	1	1	1	0	1	1	1	0	0	4	1	0	2	1	2
S3h1G0000834	421	308	301	302	327	276	58	81	84	86	96	60	91	64	69	82	73	79	79	65	72	45	58	87
S3h1G0000835	300	134	149	182	211	195	377	396	400	482	455	319	288	208	269	250	215	282	440	332	310	500	315	409
S3h1G0000836	6	4	2	2	2	4	2	2	1	1	2	0	0	0	2	2	2	4	2	1	2	0	0	1
S3h1G0000837	10	9	7	5	5	8	14	10	16	27	8	10	1	0	0	0	2	0	10	9	7	17	9	1
S3h1G0000838	15	12	16	22	5	4	6	10	15	20	8	4	6	6	10	3	12	4	7	15	11	6	8	10
S3h1G0000839	4	3	1	4	7	5	1	0	0	0	0	0	0	0	2	0	0	0	0	0	0	0	0	0
S3h1G0000840	2449	1796	1822	1813	2065	1857	1899	2115	1927	2400	2353	1614	1956	1558	1897	1809	1662	1728	1945	1905	1697	2195	1696	2328
S3h1G0000841	10	3	5	4	3	3	5	3	3	3	5	1	1	2	2	8	3	5	3	5	5	5	2	5
S3h1G0000842	0	0	0	0	0	0	0	0	0	0	0	1	0	0	1	0	0	0	0	1	0	2	0	1
S3h1G0000843	273	164	167	177	183	148	269	351	291	409	474	312	479	418	453	434	427	410	361	338	368	382	293	481
S3h1G0000844	3	0	4	2	1	0	1	1	1	2	0	1	0	3	0	0	0	1	2	1	1	1	3	3
S3h1G0000845	1702	1221	1163	1244	1275	1112	749	974	797	1080	1207	868	1044	912	973	927	914	923	725	894	731	686	707	1062
S3h1G0000846	577	352	331	412	453	354	298	350	268	423	353	327	497	376	478	449	497	441	254	364	306	334	276	377
S3h1G0000847	397	253	325	276	336	317	350	356	364	503	375	394	424	378	393	440	433	395	273	380	260	307	291	387
S3h1G0000848	60	50	50	61	51	52	1060	1189	1279	928	601	932	76	55	47	63	48	47	1292	877	1235	1191	953	740
S3h1G0000849	13011	8155	8643	9157	9821	9558	6195	6583	6243	9003	8334	6484	9323	8042	9464	9348	9477	8693	6304	7448	6403	6558	5888	7917
S3h1G0000850	0	0	0	0	3	0	0	0	0	0	0	0	0	0	0	0	0	0	0	0	1	0	0	1
S3h1G0000851	37	28	46	33	26	21	1117	1260	1446	1842	1406	813	27	2	18	46	16	40	1531	867	804	1652	932	1144
S3h1G0000852	0	2	0	0	0	0	273	319	434	545	389	189	0	0	0	0	0	0	453	205	237	342	255	251
S3h1G0000853	439	331	335	344	361	382	402	490	398	523	412	362	280	227	298	251	234	247	471	387	427	489	294	419
S3h1G0000854	7	8	9	18	5	10	9	12	11	14	7	19	8	15	13	18	9	13	16	11	8	18	14	13
S3h1G0000855	1	0	0	0	3	1	14	12	10	10	8	5	9	12	12	23	15	18	14	14	12	10	10	13
S3h1G0000856	470	363	346	377	392	359	889	1068	915	1184	1111	938	1062	862	966	946	1009	962	961	881	855	959	825	1081
S3h1G0000857	13	7	9	8	11	9	4	0	3	2	3	2	0	4	0	2	2	4	2	2	0	0	1	1
S3h1G0000858	0	0	0	0	0	0	0	0	0	0	0	0	0	0	3	0	0	0	0	0	0	0	0	0
S3h1G0000859	1	1	1	0	0	2	0	0	0	0	0	0	0	0	0	0	0	0	0	0	0	0	0	0
S3h1G0000860	3	1	1	0	0	1	0	0	0	0	0	0	0	0	0	0	0	0	0	0	0	0	0	0
S3h1G0000861	86	79	65	75	73	84	5	9	7	14	15	8	11	10	9	10	9	17	3	5	6	10	3	20
S3h1G0000862	0	2	0	1	1	1	0	1	0	1	0	0	3	2	0	1	1	0	2	2	0	1	1	1
S3h1G0000863	1	1	1	1	1	6	5	13	7	6	11	5	7	9	7	8	7	4	10	8	11	6	7	11
S3h1G0000864	8	12	3	11	6	8	0	4	6	3	2	4	5	6	7	0	5	4	7	2	2	3	3	3
S3h1G0000865	0	2	3	0	1	3	0	0	0	0	0	1	1	0	0	0	1	0	0	0	0	1	0	0
S3h1G0000866	102	86	80	82	72	88	124	137	67	116	123	134	167	118	148	155	122	156	106	90	105	125	91	152
S3h1G0000867	0	0	0	0	0	2	0	0	0	2	1	1	0	0	3	0	2	1	0	1	0	1	2	1
S3h1G0000868	6	9	8	5	7	9	17	22	10	21	35	19	8	11	8	8	12	10	20	18	16	17	19	17
S3h1G0000869	113	46	46	49	91	61	32	48	32	45	35	27	55	50	72	73	84	59	20	41	32	34	44	49
S3h1G0000870	0	0	0	1	0	0	1	3	2	4	2	1	7	1	1	2	0	0	1	2	1	2	0	5
S3h1G0000871	10	5	5	11	15	3	1	2	0	0	1	1	0	1	0	0	0	3	0	0	0	0	0	0
S3h1G0000872	1	2	3	0	3	1	0	0	0	0	0	0	0	0	0	0	0	0	0	0	0	0	0	0
S3h1G0000873	8	1	5	5	5	2	1	2	0	1	1	2	1	1	1	2	0	0	2	2	1	0	1	3
S3h1G0000874	424	279	274	304	350	335	48	65	39	76	79	72	74	71	69	72	113	99	33	66	67	65	56	76
S3h1G0000875	0	0	0	0	0	0	0	0	0	0	0	0	0	0	0	0	0	0	0	0	0	0	0	0
S3h1G0000876	62	16	23	23	31	45	22	19	9	34	20	14	31	34	26	22	14	17	10	16	14	20	18	15
S3h1G0000877	0	0	0	0	0	0	0	1	1	2	1	0	0	0	0	0	0	0	1	0	0	1	1	0
S3h1G0000878	2	2	2	0	0	0	0	1	0	2	2	6	1	1	3	2	2	1	0	1	2	1	1	0
S3h1G0000879	13	13	14	12	10	11	21	39	44	35	49	17	35	46	42	35	34	38	29	37	21	38	13	40
S3h1G0000880	0	0	0	0	0	0	1	0	0	0	3	0	0	1	3	0	0	0	0	0	1	1	0	0
S3h1G0000881	1	0	0	0	1	0	0	0	0	0	0	0	0	3	1	0	0	1	0	0	1	0	0	0
S3h1G0000882	0	0	0	0	1	0	0	1	1	6	3	3	1	2	1	0	2	5	3	3	4	3	1	1
S3h1G0000883	0	0	0	0	0	0	0	0	0	0	0	0	0	0	0	0	0	0	0	0	0	0	0	0
S3h1G0000884	14	6	7	9	7	12	2	3	3	1	1	0	4	5	0	2	2	0	0	0	0	5	0	0
S3h1G0000885	25	17	14	14	14	15	5	7	8	5	5	6	10	13	16	10	3	5	5	7	8	11	1	13
S3h1G0000886	7	3	7	4	9	6	2	5	0	2	3	1	8	0	5	3	4	3	2	1	1	0	0	3
S3h1G0000887	0	0	1	0	0	0	0	1	0	0	0	0	0	0	0	0	0	0	0	0	0	0	0	0
S3h1G0000888	1	3	1	2	6	2	0	0	0	0	0	0	0	0	0	0	0	0	0	0	0	0	0	0
S3h1G0000889	0	0	0	0	0	0	3	0	1	1	1	3	2	0	3	1	1	3	0	1	2	0	0	0
S3h1G0000890	1	2	0	1	1	1	0	1	0	4	4	4	1	3	1	1	0	5	2	3	1	4	3	3
S3h1G0000891	0	0	0	0	0	0	2	1	0	0	2	1	1	0	0	0	0	0	0	1	0	0	0	0
S3h1G0000892	3	3	0	0	0	1	0	1	1	2	3	4	0	1	1	3	2	1	2	1	7	1	0	3
S3h1G0000893	1	0	0	0	0	0	1	0	2	0	1	0	0	0	0	0	0	0	2	2	1	0	1	0
S3h1G0000894	5	1	1	4	1	1	2	2	2	4	1	0	0	0	1	0	0	1	5	1	5	1	3	2
S3h1G0000895	34	13	23	10	16	8	0	0	0	0	0	0	0	0	0	1	0	0	0	0	0	0	0	0
S3h1G0000896	1649	1213	1211	1168	1496	1206	1467	1661	1528	1962	1902	1565	1536	1312	1558	1502	1509	1397	1620	1508	1516	1592	1348	1942
S3h1G0000897	10	7	5	10	13	9	14	20	11	12	11	6	19	7	8	9	14	11	8	13	5	6	10	13
S3h1G0000898	0	0	0	0	2	0	0	0	0	0	0	0	0	0	0	0	0	0	0	0	0	0	0	0
S3h1G0000899	1	5	2	0	1	1	0	2	0	4	2	2	1	2	0	2	1	1	1	0	1	0	0	0
S3h1G0000900	0	0	0	0	0	0	0	0	0	0	0	0	0	0	0	0	0	0	0	0	0	0	0	0
S3h1G0000901	1403	1163	1183	1146	1269	1031	1086	1296	1144	1478	1487	1013	982	874	1020	879	867	937	1294	1094	998	1237	983	1308
S3h1G0000902	0	0	0	0	0	1	0	0	1	0	0	0	0	0	0	2	0	0	0	0	0	0	0	0
S3h1G0000903	1746	1018	934	971	1342	1215	391	555	412	555	584	427	474	427	415	382	370	399	438	469	428	442	387	565
S3h1G0000904	167	128	100	121	110	122	128	119	104	159	136	121	22	16	15	32	17	18	174	125	63	172	87	123
S3h1G0000905	0	0	0	0	1	0	1	1	2	2	0	0	3	3	2	3	3	0	1	0	1	2	1	0
S3h1G0000906	0	0	0	0	0	0	0	0	0	0	0	4	0	0	1	1	1	2	1	0	1	0	1	1
S3h1G0000907	39	39	55	34	26	27	7	18	17	25	15	19	20	12	31	17	28	18	19	19	10	16	12	19
S3h1G0000908	0	0	0	0	0	0	0	0	0	0	0	0	0	0	0	0	0	0	0	0	0	0	0	0
S3h1G0000909	0	0	0	0	0	0	0	0	0	0	0	0	0	0	0	0	0	0	0	1	2	0	0	0
S3h1G0000910	0	2	0	0	2	0	1	0	0	1	1	0	0	0	0	0	0	0	2	0	1	1	1	0
S3h1G0000911	0	0	0	1	0	0	0	0	0	0	0	0	0	0	0	0	0	0	0	0	0	1	0	0
S3h1G0000912	0	0	2	1	2	1	5	6	3	6	6	3	11	14	10	8	16	6	9	5	6	0	1	7
S3h1G0000913	0	0	0	0	0	0	0	0	0	0	0	0	0	0	0	0	0	1	1	0	0	0	0	0
S3h1G0000914	0	0	2	0	0	0	0	0	0	0	0	0	0	0	0	0	0	0	0	0	0	0	0	0
S3h1G0000915	419	359	327	276	306	293	206	315	471	387	274	209	457	474	591	384	476	514	218	242	346	277	252	320
S3h1G0000916	3	9	8	9	5	4	395	349	427	472	434	252	9	10	4	7	2	8	496	322	268	623	312	430
S3h1G0000917	1	1	2	3	2	0	5	5	4	2	9	1	0	0	0	1	1	0	2	3	2	2	5	1
S3h1G0000918	6	10	7	9	5	5	602	733	785	827	596	454	3	0	4	8	6	12	780	402	580	717	540	477
S3h1G0000919	0	0	0	0	1	1	262	375	249	44	13	69	3	2	2	3	2	4	326	36	284	111	263	30
S3h1G0000920	0	0	1	0	0	0	15	10	15	5	3	17	0	0	1	1	0	0	6	6	17	12	13	6
S3h1G0000921	7	13	7	19	13	6	1094	1363	1320	964	796	561	5	3	5	13	3	12	1438	509	1018	1040	1010	614
S3h1G0000922	1	5	5	4	1	2	66	81	70	96	80	65	10	5	6	7	3	9	87	69	45	126	40	85
S3h1G0000923	110	103	93	90	75	69	17	23	21	36	42	20	55	47	72	55	37	49	34	21	20	40	33	28
S3h1G0000924	0	0	0	0	0	0	5	3	4	10	3	7	0	0	0	0	0	0	8	6	3	9	8	4
S3h1G0000925	0	0	0	2	0	0	0	0	0	0	0	0	0	0	0	0	0	0	0	0	0	0	0	0
S3h1G0000926	10	13	18	11	10	5	272	295	275	368	274	177	12	5	15	13	10	15	321	228	205	421	213	301
S3h1G0000927	0	0	0	0	0	0	1	1	0	0	1	0	0	0	4	2	1	1	1	4	1	0	1	0
S3h1G0000928	0	0	0	1	0	0	0	0	0	0	1	1	1	0	0	0	0	1	1	0	0	0	0	0
S3h1G0000929	0	0	0	0	0	0	0	0	0	0	0	0	0	0	0	0	0	0	0	0	0	0	0	0
S3h1G0000930	0	0	0	0	0	0	0	0	0	0	0	0	0	0	0	1	0	0	0	0	0	0	0	0
S3h1G0000931	2	0	0	0	0	0	1	1	1	1	1	0	1	0	0	0	1	0	0	0	5	1	1	0
S3h1G0000932	308	214	235	238	306	234	679	762	712	997	829	583	311	257	265	231	272	281	812	545	496	814	524	713
S3h1G0000933	2	2	5	3	5	1	70	77	92	114	81	65	3	11	5	3	4	12	75	63	50	92	64	69
S3h1G0000934	13	22	20	20	13	10	572	763	1273	1489	966	484	6	5	13	2	2	4	1124	472	519	858	710	607
S3h1G0000935	0	0	0	0	0	1	2	0	1	1	0	0	1	0	0	1	1	0	1	1	1	0	0	1
S3h1G0000936	0	0	0	0	0	0	0	0	0	0	0	0	0	0	0	0	0	0	0	0	1	0	0	0
S3h1G0000937	0	0	0	0	0	0	1	2	3	6	5	1	5	1	2	3	8	0	3	5	8	3	2	5
S3h1G0000938	0	1	0	0	0	0	24	29	48	36	55	23	0	0	0	0	2	0	23	20	27	53	32	29
S3h1G0000939	0	0	0	0	0	0	0	0	0	0	0	0	0	0	0	0	0	0	0	0	1	0	0	0
S3h1G0000940	679	587	424	432	614	394	2493	2861	2057	1742	3109	2148	745	528	914	776	772	656	3186	1751	2431	2872	2619	1886
S3h1G0000941	1	1	0	0	2	0	0	2	0	0	0	0	2	0	1	0	0	0	2	0	0	0	3	1
S3h1G0000942	0	0	0	0	0	0	0	0	0	1	0	0	0	0	0	0	0	0	0	0	0	0	0	0
S3h1G0000943	4	1	0	0	1	1	1	0	0	0	0	0	0	0	2	0	0	0	0	0	0	0	0	0
S3h1G0000944	20	24	20	22	21	19	6	4	11	13	9	15	16	16	10	11	17	10	13	6	7	6	10	7
S3h1G0000945	3	2	0	5	2	5	0	0	0	0	0	0	0	0	0	0	1	0	0	1	0	0	0	1
S3h1G0000946	694	533	411	545	802	521	653	516	493	943	1343	648	438	413	622	487	459	490	797	685	625	879	537	826
S3h1G0000947	3	4	2	3	0	4	1	4	4	2	4	4	4	3	1	0	4	0	3	5	2	2	4	1
S3h1G0000948	1151	856	810	956	1049	918	343	373	367	452	479	304	220	183	165	189	105	177	356	292	244	421	238	389
S3h1G0000949	45627	34005	33514	34441	41324	34828	24953	28472	24402	32576	36050	24716	32143	25977	30216	28384	28667	28539	24918	26150	21161	24863	21757	32227
S3h1G0000950	1	0	0	0	0	0	1	0	2	3	2	1	0	0	0	0	0	1	0	2	6	2	1	0
S3h1G0000951	0	1	0	0	5	0	0	0	0	0	0	0	0	0	0	0	0	0	0	0	0	0	0	0
S3h1G0000952	7	5	1	2	0	6	1	0	0	0	2	0	1	0	0	0	2	2	4	1	1	0	0	3
S3h1G0000953	5	6	6	8	3	4	15	20	11	12	23	10	1	1	0	0	2	2	18	20	14	12	12	19
S3h1G0000954	0	1	0	1	0	0	0	0	0	0	0	0	0	0	0	0	0	0	0	0	0	0	0	0
S3h1G0000955	17	10	10	3	5	14	0	3	8	3	2	5	3	0	6	3	1	1	1	1	3	0	2	7
S3h1G0000956	18	3	4	7	7	1	5	2	2	3	9	2	10	5	8	3	3	5	12	1	1	0	3	4
S3h1G0000957	0	0	1	0	0	0	0	0	0	0	0	0	0	0	0	0	0	0	0	0	0	0	0	0
S3h1G0000958	6	12	4	6	7	13	5	1	2	4	8	1	8	1	4	9	3	3	3	2	3	6	1	4
S3h1G0000959	235	185	164	167	121	116	0	0	0	1	0	0	2	4	0	3	0	0	0	0	0	1	0	1
S3h1G0000960	0	0	0	0	0	0	8	7	21	15	21	3	0	0	0	0	0	1	6	13	10	12	17	6
S3h1G0000961	0	0	0	0	0	0	12	19	13	14	10	12	25	13	16	15	16	10	14	17	25	28	16	16
S3h1G0000962	6	0	0	0	1	4	22	8	9	17	8	10	6	3	5	6	9	1	8	13	14	12	3	10
S3h1G0000963	0	0	1	0	0	0	3	2	4	3	5	2	0	0	0	0	1	0	7	1	0	9	3	6
S3h1G0000964	31	16	21	15	20	15	59	48	26	55	63	49	17	20	16	22	15	18	38	34	27	41	40	16
S3h1G0000965	821	668	642	705	805	695	453	529	485	670	674	474	634	504	615	556	524	552	531	605	440	556	455	623
S3h1G0000966	1	0	0	0	0	0	0	0	0	0	0	0	0	0	0	0	0	0	0	0	0	0	0	0
S3h1G0000967	0	0	0	1	0	0	0	1	0	0	0	1	1	1	2	0	1	1	0	0	0	0	0	0
S3h1G0000968	3	1	0	0	0	0	0	0	0	0	0	0	0	0	0	0	0	0	0	0	0	0	0	0
S3h1G0000969	0	0	0	0	0	0	61	47	33	66	77	64	0	0	0	0	0	0	31	50	35	16	29	38
S3h1G0000970	5	1	7	2	1	1	0	0	0	0	0	0	0	0	0	0	1	0	0	0	0	0	0	0
S3h1G0000971	0	4	0	1	0	0	5	0	0	3	0	3	0	0	0	0	0	0	1	0	0	0	0	0
S3h1G0000972	0	0	1	1	0	0	540	566	788	899	692	407	3	2	0	2	1	4	723	442	421	809	508	514
S3h1G0000973	2	0	0	0	4	0	0	0	0	0	0	0	0	0	1	0	0	0	0	3	1	0	0	0
S3h1G0000974	4	2	6	6	4	4	0	1	1	2	5	0	0	0	1	0	1	1	0	1	2	1	0	2
S3h1G0000975	5	2	7	3	3	8	0	1	1	0	2	1	1	1	0	2	3	2	1	0	1	2	1	2
S3h1G0000976	2	1	3	0	1	6	4	5	1	1	4	1	2	3	1	4	0	3	3	2	12	2	4	2
S3h1G0000977	1	2	0	0	0	2	2	0	1	1	0	4	0	0	2	2	2	1	0	1	1	2	0	0
S3h1G0000978	0	0	0	0	0	0	0	0	0	0	0	0	0	0	0	0	0	0	0	0	0	0	0	0
S3h1G0000979	4	3	1	1	4	1	0	0	1	0	0	0	1	0	0	0	0	0	1	0	1	0	1	0
S3h1G0000980	0	0	0	0	0	0	0	0	0	0	0	0	0	0	0	0	0	0	0	0	0	0	0	0
S3h1G0000981	0	0	0	0	0	0	0	0	0	0	0	0	1	0	0	0	0	0	0	0	0	0	0	0
S3h1G0000982	69	34	30	34	56	33	77	96	112	183	174	104	146	151	168	130	190	142	101	162	120	130	157	214
S3h1G0000983	0	0	0	0	0	0	1	5	6	3	6	8	1	0	1	0	4	1	2	6	3	7	1	12
S3h1G0000984	4	3	4	3	4	2	303	339	619	716	498	276	5	8	10	2	6	8	565	253	272	485	375	282
S3h1G0000985	0	0	0	0	0	0	1	0	0	1	0	0	1	2	0	1	0	0	0	0	1	1	0	0
S3h1G0000986	0	0	0	0	0	0	0	0	0	0	0	0	0	0	0	0	0	2	0	0	0	0	0	0
S3h1G0000987	13760	9859	9644	10022	11558	9668	9437	10195	8229	12638	12359	9459	10694	8654	10071	9287	9118	9418	8584	10120	8246	9152	8310	11114
S3h1G0000988	0	0	0	0	0	0	0	0	0	0	0	0	0	1	0	0	0	0	0	1	0	0	1	0
S3h1G0000989	0	0	0	0	0	0	0	0	0	0	0	0	0	0	0	0	0	0	0	0	0	0	0	0
S3h1G0000990	0	0	0	0	0	0	0	1	0	3	0	0	0	0	0	0	0	0	0	0	0	0	0	0
S3h1G0000991	0	0	0	0	0	0	0	0	0	0	0	0	0	0	0	0	0	0	0	0	0	0	0	0
S3h1G0000992	244	149	140	173	179	146	100	100	91	132	149	103	140	162	147	146	135	146	121	134	78	86	103	126
S3h1G0000993	0	0	0	0	0	0	2	0	0	1	0	0	2	2	0	0	1	1	0	0	1	1	0	0
S3h1G0000994	416	278	274	279	336	253	283	307	246	338	354	317	330	295	313	302	309	277	263	313	247	319	238	369
S3h1G0000995	402	285	248	287	311	279	183	227	225	272	241	193	225	201	244	200	213	191	168	190	182	229	177	278
S3h1G0000996	1045	687	799	723	863	776	737	832	746	884	923	697	784	676	844	684	695	653	678	747	628	626	577	799
S3h1G0000997	4	2	2	7	3	4	1	5	7	3	2	4	2	5	6	8	3	5	3	6	0	6	1	2
S3h1G0000998	0	0	1	1	0	0	0	0	0	0	0	0	0	1	0	1	0	0	0	0	2	0	0	0
S3h1G0000999	6	6	9	4	10	3	2	3	4	11	9	3	8	13	9	6	5	7	6	5	7	4	3	5
S3h1G0001000	0	1	0	0	0	1	2	2	3	1	3	2	0	0	0	0	0	0	8	0	0	1	2	1
S3h1G0001001	2240	1711	1648	1720	1943	1673	1297	1485	1301	1787	1679	1318	1439	1286	1470	1359	1293	1355	1392	1394	1210	1538	1225	1746
S3h1G0001002	4	0	4	1	3	0	2	7	9	12	4	8	9	11	10	8	8	10	8	10	2	6	10	7
S3h1G0001003	4	3	2	2	2	0	3	3	4	2	0	1	0	0	1	1	2	4	0	0	2	0	0	0
S3h1G0001004	6997	4887	4850	5250	5693	5545	3330	4161	3614	4557	4679	3682	4676	4250	4662	4259	4419	4135	3897	4160	4042	3893	3849	4926
S3h1G0001005	2	0	0	0	0	0	0	0	0	0	0	0	1	0	0	0	1	2	0	0	0	0	0	0
S3h1G0001006	0	0	0	0	0	0	0	0	0	0	0	0	0	0	0	0	0	0	0	0	0	0	1	0
S3h1G0001007	0	0	0	0	0	0	0	0	0	0	0	0	0	0	0	0	0	0	0	0	0	0	0	0
S3h1G0001008	2	1	4	0	2	0	8	6	7	12	17	4	12	12	12	6	7	9	7	11	8	1	6	8
S3h1G0001009	20	9	15	28	21	13	20	17	26	31	27	26	27	29	32	15	28	24	24	15	24	32	15	28
S3h1G0001010	0	0	0	0	0	0	0	0	0	0	0	0	0	0	0	0	0	0	0	0	0	0	0	0
S3h1G0001011	0	0	0	0	0	0	0	0	0	0	0	0	0	0	0	0	0	0	0	0	0	0	0	0
S3h1G0001012	479	345	320	354	397	368	164	189	195	315	282	218	337	314	311	264	350	276	239	239	211	220	194	257
S3h1G0001013	0	0	0	0	1	0	13	16	13	0	1	1	0	0	0	0	0	0	9	0	9	1	4	2
S3h1G0001014	0	0	0	0	0	1	1	3	0	0	0	0	0	0	1	0	0	0	0	0	0	0	0	0
S3h1G0001015	62	38	30	36	27	23	216	303	82	24	61	10	10	22	18	15	13	28	405	24	179	32	194	18
S3h1G0001016	1045	799	767	708	837	699	590	758	706	911	849	652	777	711	776	707	734	692	660	652	624	721	574	811
S3h1G0001017	0	0	0	0	0	0	0	0	0	0	3	0	0	0	0	1	0	0	0	0	0	0	0	0
S3h1G0001018	0	1	0	0	0	0	0	0	0	0	0	0	0	0	0	0	0	0	0	0	0	0	0	0
S3h1G0001019	115	81	84	71	95	91	61	57	68	82	87	77	67	66	91	81	73	75	63	86	40	55	52	64
S3h1G0001020	1	1	2	0	1	0	0	0	0	0	0	0	0	0	0	0	0	0	0	0	0	0	0	0
S3h1G0001021	338	191	187	221	255	217	1532	1858	1321	2031	2180	1744	268	232	262	223	157	251	1437	1488	1333	1298	1169	1559
S3h1G0001022	4	0	0	1	0	0	0	0	0	1	2	0	0	0	1	0	1	0	0	0	1	0	0	1
S3h1G0001023	2	4	5	6	3	2	2	0	1	0	2	0	4	5	4	5	3	3	0	1	1	2	2	2
S3h1G0001024	179	138	152	190	159	137	9	8	10	5	12	8	3	2	12	8	11	10	17	8	7	7	7	6
S3h1G0001025	269	225	185	223	226	178	201	213	180	264	290	200	202	165	196	158	182	174	188	207	208	238	189	257
S3h1G0001026	0	0	1	2	0	0	1	7	1	10	2	3	2	5	2	6	7	7	2	6	5	14	11	10
S3h1G0001027	0	0	0	0	0	0	0	0	0	0	0	0	0	0	1	0	0	0	0	0	0	0	0	0
S3h1G0001028	1325	1026	1173	790	1086	1177	926	1128	1386	1682	1423	900	1517	1409	1580	1207	1259	1274	999	733	996	872	696	1175
S3h1G0001029	1	2	1	1	1	2	470	590	803	1083	754	347	2	0	0	2	1	7	867	327	363	655	491	457
S3h1G0001030	969	717	871	525	672	785	1056	1199	1529	1797	1267	930	619	606	575	511	546	480	1424	612	1037	1565	790	1395
S3h1G0001031	3	3	1	0	1	0	1	0	0	1	0	1	0	0	0	0	0	0	0	0	0	0	0	0
S3h1G0001032	0	2	0	0	0	0	96	121	86	106	158	119	169	111	116	125	145	135	123	92	97	122	115	148
S3h1G0001033	0	3	2	2	0	0	2	3	2	0	3	4	5	2	3	5	5	5	0	2	0	1	0	4
S3h1G0001034	5	1	0	2	2	0	1140	1246	1951	2288	1544	856	3	0	0	2	1	3	1653	831	927	1701	1151	1069
S3h1G0001035	10	3	3	4	4	3	0	2	0	0	0	0	0	0	0	0	0	0	0	1	0	0	0	0
S3h1G0001036	17	8	11	3	9	8	0	0	0	1	0	0	0	0	0	0	0	0	0	0	0	0	0	0
S3h1G0001037	0	0	2	0	0	0	0	0	0	0	0	0	0	0	0	0	0	0	0	0	0	1	0	0
S3h1G0001038	0	0	0	0	1	0	0	0	0	0	0	0	0	0	0	0	0	0	0	0	1	0	0	0
S3h1G0001039	440	347	331	354	423	351	399	449	366	537	604	440	469	399	504	425	402	444	435	499	375	466	384	548
S3h1G0001040	1	4	2	2	3	2	2	0	2	3	7	2	3	2	2	1	3	3	2	3	3	0	3	3
S3h1G0001041	1	3	0	0	1	1	0	2	1	0	2	2	0	1	1	3	2	1	1	1	1	2	0	2
S3h1G0001042	3	0	0	0	0	0	0	0	0	0	0	0	2	0	0	0	0	0	2	2	1	0	2	1
S3h1G0001043	764	602	524	534	581	496	747	924	1041	1288	1202	660	534	554	571	587	584	529	1059	766	741	941	718	949
S3h1G0001044	0	0	0	0	0	0	0	0	0	0	0	0	0	0	0	0	0	0	0	0	0	0	0	0
S3h1G0001045	0	1	0	0	0	0	0	0	0	2	0	0	0	0	2	0	0	0	0	0	0	2	0	1
S3h1G0001046	12	7	6	4	4	7	0	0	0	1	0	0	1	0	0	0	0	0	0	0	0	0	0	0
S3h1G0001047	0	0	0	3	0	0	0	0	0	0	0	0	0	0	0	0	0	0	0	0	0	0	0	0
S3h1G0001048	0	0	0	0	0	0	0	0	0	0	0	0	0	0	0	0	0	0	0	0	0	1	2	0
S3h1G0001049	0	0	0	1	0	0	0	0	2	0	0	0	0	1	0	0	0	0	0	0	0	2	0	1
S3h1G0001050	47	22	25	33	27	20	20	37	26	45	35	39	38	33	38	41	44	45	39	33	31	46	36	51
S3h1G0001051	4650	3317	3277	3525	3629	3022	2901	3647	2739	3855	3624	3349	3526	2848	3527	2935	2709	2965	3107	3574	3489	3431	3174	4303
S3h1G0001052	0	0	1	0	0	0	1	0	0	1	0	0	0	0	0	0	0	0	0	0	0	0	1	0
S3h1G0001053	0	0	1	2	1	1	3	1	2	0	3	0	1	2	1	4	1	1	3	0	2	5	1	0
S3h1G0001054	1	3	1	0	3	4	1	1	0	1	1	1	0	0	0	3	2	3	0	0	0	1	0	0
S3h1G0001055	0	0	0	0	0	0	0	0	0	0	1	0	0	0	2	0	0	0	1	0	0	1	0	2
S3h1G0001056	0	0	0	0	0	1	0	6	8	4	3	1	3	7	11	5	1	2	7	1	4	2	1	6
S3h1G0001057	2243	1639	1674	1761	1845	1515	1504	1769	1480	2019	1916	1478	1579	1490	1563	1525	1463	1479	1431	1545	1333	1578	1256	1812
S3h1G0001058	1722	1366	1262	1296	1628	1335	858	1013	851	1143	1204	847	969	830	952	898	892	929	921	900	767	867	738	1096
S3h1G0001059	6	1	1	3	0	2	2	6	3	3	2	0	4	0	4	4	4	2	2	0	2	3	5	2
S3h1G0001060	0	0	0	1	0	0	0	1	0	0	0	0	0	0	0	0	0	0	1	0	0	0	0	0
S3h1G0001061	0	1	0	0	0	0	0	0	0	0	0	0	0	0	0	1	0	0	0	0	0	0	0	0
S3h1G0001062	81	68	63	66	98	44	56	40	39	66	53	38	61	46	52	36	66	55	50	58	45	41	45	71
S3h1G0001063	0	0	0	0	0	0	0	0	0	0	1	1	0	0	0	0	0	0	0	0	0	0	1	0
S3h1G0001064	48	36	20	39	41	22	24	31	21	38	27	20	25	19	15	14	27	21	14	21	23	14	32	24
S3h1G0001065	2	0	1	5	5	2	1	0	0	0	0	1	0	0	1	0	0	1	1	0	0	0	0	1
S3h1G0001066	81	50	54	49	44	50	36	21	23	33	48	25	31	27	45	20	28	30	30	40	17	27	16	28
S3h1G0001067	13	3	0	6	5	7	2	0	1	1	1	1	2	0	0	0	0	0	0	0	1	0	0	0
S3h1G0001068	0	0	0	0	0	0	0	0	0	0	0	0	0	0	0	0	0	0	0	0	0	0	0	0
S3h1G0001069	0	0	0	0	0	0	0	0	1	0	0	0	0	0	0	0	0	0	0	1	1	3	1	0
S3h1G0001070	0	4	0	5	0	0	0	0	0	0	0	0	0	0	0	0	0	0	0	0	0	0	0	0
S3h1G0001071	11	4	17	8	9	3	10	20	6	19	14	9	19	9	15	8	10	8	11	7	8	11	6	12
S3h1G0001072	1853	1312	1402	1401	1620	1424	1225	1415	1338	1805	1616	1348	1461	1296	1413	1379	1294	1285	1470	1548	1353	1518	1248	1797
S3h1G0001073	0	1	0	3	1	1	27	54	49	55	47	30	2	0	1	1	1	1	47	25	25	66	37	25
S3h1G0001074	1	0	0	0	0	0	2	0	1	1	0	1	1	1	1	4	2	0	0	1	0	2	0	1
S3h1G0001075	15	12	18	26	14	15	194	198	172	198	153	150	14	9	15	15	10	20	177	143	96	250	109	179
S3h1G0001076	0	0	0	0	0	0	1	2	2	0	2	0	0	0	0	0	0	0	1	0	0	0	0	2
S3h1G0001077	0	2	0	0	0	0	0	0	0	0	0	0	0	0	0	0	0	0	0	0	0	1	0	0
S3h1G0001078	2786	2063	2043	2143	2559	2092	1518	1956	1636	2149	2036	1578	1463	1361	1423	1315	1288	1291	1967	1679	1602	1846	1476	2044
S3h1G0001079	1227	900	912	987	1125	913	965	988	897	1211	1249	910	1005	797	974	930	860	901	953	924	907	1059	817	1160
S3h1G0001080	0	0	0	0	0	0	0	0	0	0	0	0	1	0	0	0	0	0	0	0	0	0	0	1
S3h1G0001081	0	1	0	0	0	1	8	4	5	7	12	1	0	0	1	3	1	0	2	3	4	4	4	6
S3h1G0001082	0	0	0	0	0	0	4	2	3	3	2	2	0	0	0	0	0	0	4	4	2	5	0	2
S3h1G0001083	4991	3614	3602	3427	4192	3736	2043	2474	2080	2801	2762	1901	2962	2664	2932	2736	2854	2766	1911	2267	2099	1907	1644	2447
S3h1G0001084	0	0	0	0	0	0	1	0	0	0	0	0	0	0	0	0	0	0	0	1	0	0	0	0
S3h1G0001085	0	0	0	0	0	0	0	0	0	0	0	0	0	0	0	0	0	0	0	0	0	0	0	0
S3h1G0001086	0	0	0	0	0	0	0	0	0	0	0	1	2	0	0	0	0	0	0	0	2	0	0	1
S3h1G0001087	6756	4910	4919	4893	5958	5028	3229	4145	3570	4445	3866	3380	4523	3993	4107	3935	3823	3833	3511	3669	3893	3709	3367	4602
S3h1G0001088	4	0	3	1	3	1	0	0	0	0	1	3	5	7	1	1	0	5	1	4	4	0	3	1
S3h1G0001089	11	7	6	10	4	10	1	1	4	6	6	1	8	5	4	11	5	3	6	6	4	4	10	7
S3h1G0001090	2	4	6	1	3	0	0	0	2	1	0	0	3	1	0	2	0	1	0	2	0	1	0	0
S3h1G0001091	0	0	0	0	0	0	0	0	0	0	0	0	0	0	0	0	0	0	0	0	0	0	0	0
S3h1G0001092	0	1	0	2	0	0	4	0	0	3	1	1	4	0	1	0	1	0	0	2	1	3	1	1
S3h1G0001093	0	1	0	0	1	1	6	4	4	1	4	0	3	3	6	1	5	0	0	0	1	2	3	2
S3h1G0001094	13	16	9	9	10	5	15	27	16	19	25	15	25	31	44	24	22	23	35	9	28	28	17	20
S3h1G0001095	22	17	15	13	22	23	52	45	39	54	63	38	57	52	60	43	67	50	48	39	54	58	50	61
S3h1G0001096	18	17	12	16	6	15	7	15	4	9	3	13	11	14	9	18	9	13	11	9	15	15	16	5
S3h1G0001097	4	4	0	1	0	0	1	6	5	11	3	1	5	2	3	5	3	3	2	5	7	3	2	6
S3h1G0001098	40	24	29	23	15	22	1	0	5	11	3	2	2	0	0	1	0	0	2	3	1	8	1	5
S3h1G0001099	8	11	6	9	7	3	1	8	5	2	6	3	2	3	8	5	3	8	5	8	8	11	5	7
S3h1G0001100	0	1	0	0	0	0	0	0	2	0	0	0	0	0	0	0	0	0	0	0	0	0	0	0
S3h1G0001101	5	7	5	5	2	8	0	0	0	0	1	0	0	1	1	0	1	0	2	0	0	0	2	1
S3h1G0001102	1	0	0	0	0	0	25	31	48	41	53	18	0	0	0	0	0	0	46	31	41	50	24	30
S3h1G0001103	0	0	0	0	0	0	0	0	0	0	0	0	0	0	0	0	0	0	0	0	0	0	0	0
S3h1G0001104	1	0	0	0	2	0	2	2	2	7	2	2	0	0	0	1	0	0	3	3	1	8	3	0
S3h1G0001105	3	0	0	0	0	1	0	1	0	0	0	0	5	1	0	1	1	0	2	1	0	1	2	0
S3h1G0001106	5	9	13	11	5	2	864	1170	576	132	162	356	3	0	1	1	2	4	1580	156	924	611	1081	206
S3h1G0001107	19	18	7	17	10	10	25	23	22	29	9	25	4	1	2	0	1	4	18	14	28	24	22	14
S3h1G0001108	4	1	4	1	1	3	3	8	7	2	0	4	0	0	1	1	1	0	10	1	2	7	12	4
S3h1G0001109	0	1	1	1	0	0	4	7	0	4	0	6	0	0	1	0	0	0	4	1	6	4	6	2
S3h1G0001110	1	0	0	0	0	0	1	4	1	2	2	0	0	0	0	0	0	0	2	2	1	3	1	0
S3h1G0001111	0	0	0	0	0	0	9	24	21	23	23	21	1	0	1	0	0	0	28	15	18	34	15	13
S3h1G0001112	0	0	0	0	0	0	1	0	0	4	1	0	1	2	1	1	0	1	0	1	0	0	0	1
S3h1G0001113	0	0	0	0	0	0	0	0	1	0	0	0	0	0	0	0	0	0	0	0	0	0	0	0
S3h1G0001114	3	2	4	0	0	0	0	0	0	0	1	0	0	0	0	1	0	0	0	0	0	0	0	0
S3h1G0001115	0	0	0	0	0	0	0	0	0	0	0	0	0	0	0	0	0	0	0	0	1	0	0	0
S3h1G0001116	1	1	2	2	1	0	0	0	3	0	2	0	3	0	1	2	1	0	1	0	1	0	2	0
S3h1G0001117	0	0	0	0	0	0	0	0	0	0	0	1	1	1	0	0	0	0	1	0	0	0	0	0
S3h1G0001118	0	3	0	0	0	4	0	0	0	1	0	0	0	0	0	0	0	0	0	0	0	0	0	2
S3h1G0001119	2318	1982	1978	1868	1899	1788	1732	2354	1912	2655	2926	1934	2772	2477	2734	2599	2319	2300	2251	2022	2084	2296	1862	2990
S3h1G0001120	14	12	10	13	9	9	0	0	2	2	0	1	0	2	2	5	1	0	2	1	0	0	0	1
S3h1G0001121	217	156	188	138	155	111	73	101	107	138	111	121	178	159	174	134	145	135	96	104	95	98	68	107
S3h1G0001122	4	3	3	1	0	2	0	4	1	4	4	1	2	1	1	3	1	6	4	1	3	2	0	3
S3h1G0001123	21	5	8	7	19	11	11	10	4	6	6	7	7	4	1	4	3	6	17	9	12	9	14	9
S3h1G0001124	103	96	94	87	127	95	97	120	84	127	104	101	88	69	96	64	74	74	110	87	100	94	102	99
S3h1G0001125	1	0	0	0	0	0	0	0	0	0	0	0	0	0	0	0	0	0	0	0	0	0	0	0
S3h1G0001126	0	0	0	0	0	0	0	0	1	0	0	0	0	0	0	0	0	0	0	0	0	0	0	0
S3h1G0001127	10	8	8	4	6	5	1	0	2	2	3	1	4	4	3	6	2	3	1	0	4	3	3	7
S3h1G0001128	174	80	68	59	74	70	30	42	30	70	58	59	58	49	66	58	68	81	54	49	42	58	57	84
S3h1G0001129	1	0	0	0	0	0	0	0	0	1	0	0	0	0	0	0	1	0	1	0	0	1	0	0
S3h1G0001130	7378	5338	5295	5471	6262	5460	5066	5472	4889	6810	6300	5391	6133	5339	5794	5631	5358	5458	5253	5669	5169	5885	4992	6556
S3h1G0001131	0	0	0	0	1	0	0	0	2	0	0	1	0	0	2	2	0	1	0	2	0	0	0	1
S3h1G0001132	9	9	11	2	5	7	4	14	6	8	16	3	16	8	15	16	16	12	6	7	14	9	7	12
S3h1G0001133	0	0	0	1	1	0	0	1	2	0	0	0	0	0	0	0	1	0	2	0	2	2	0	0
S3h1G0001134	3699	2856	2733	2893	3198	2934	2324	2652	2189	3226	2963	2411	3000	2691	3045	2844	2915	2783	2472	2750	2542	2534	2276	3095
S3h1G0001135	4	0	4	0	0	4	0	2	0	1	3	1	2	1	4	0	2	1	1	1	2	2	0	2
S3h1G0001136	235	167	168	164	161	147	23	25	28	34	26	26	30	41	32	31	37	23	29	25	25	44	26	33
S3h1G0001137	7	1	3	5	4	4	0	1	1	0	1	0	1	0	0	0	0	1	0	0	0	0	0	1
S3h1G0001138	0	2	0	0	1	1	0	1	4	9	1	3	1	1	6	0	0	1	4	1	2	1	1	4
S3h1G0001139	0	1	0	0	0	0	2	0	0	0	1	0	0	1	0	0	2	1	0	0	1	0	1	0
S3h1G0001140	41	33	37	45	32	44	32	42	25	34	35	22	23	14	15	22	24	23	24	29	20	37	23	30
S3h1G0001141	69	36	52	48	63	32	35	46	35	68	33	26	22	21	37	34	29	19	26	38	33	53	19	50
S3h1G0001142	241	199	213	198	170	188	1683	2069	2625	3287	2366	1280	235	210	244	337	234	276	2687	1302	1406	2633	1780	1853
S3h1G0001143	5038	4344	4062	3361	2989	3734	5721	6957	8584	10082	10877	6510	10471	8790	11634	10185	8290	7777	9774	5116	6621	9258	6238	8758
S3h1G0001144	0	1	0	1	0	5	4	9	6	5	4	8	9	7	6	10	6	8	12	7	2	4	5	11
S3h1G0001145	262	211	185	196	222	237	158	190	174	221	216	190	259	220	247	242	210	216	162	201	167	147	160	233
S3h1G0001146	2	0	0	0	0	0	0	1	0	0	0	1	0	0	2	1	0	1	0	0	0	1	0	0
S3h1G0001147	186	163	164	152	164	140	160	178	128	223	226	155	172	145	189	150	171	165	152	183	120	167	143	228
S3h1G0001148	1	0	1	2	0	1	1	0	0	0	0	0	0	0	0	0	1	0	1	0	0	1	1	0
S3h1G0001149	1	2	4	9	0	1	1	0	1	5	1	1	0	2	3	3	2	2	2	1	4	4	2	2
S3h1G0001150	2561	2006	1953	2022	2450	1947	1871	2107	1929	2775	2794	1959	1963	1559	2024	1903	1974	1769	2011	2086	1621	2179	1573	2510
S3h1G0001151	0	0	0	1	0	1	3	4	4	4	3	3	1	3	4	2	5	4	4	2	6	5	8	9
S3h1G0001152	0	0	0	0	0	0	0	0	0	0	0	0	0	0	0	0	0	0	0	0	0	0	0	0
S3h1G0001153	0	1	0	0	0	1	0	1	0	0	0	1	0	0	0	0	0	0	0	1	0	0	0	0
S3h1G0001154	0	1	0	0	0	0	0	0	0	2	0	0	0	0	0	0	0	0	0	0	0	0	0	0
S3h1G0001155	0	1	0	0	0	0	0	0	0	0	0	0	0	0	0	0	0	0	0	0	0	0	0	0
S3h1G0001156	1	1	0	0	2	1	0	0	0	0	0	0	0	0	0	0	0	0	0	0	0	0	0	0
S3h1G0001157	4800	3909	4198	3499	4434	3979	3227	4044	4163	5404	4458	3366	4497	4076	4237	3831	3998	3820	4071	3817	4354	4272	3489	5175
S3h1G0001158	2	0	6	7	1	1	444	489	727	924	725	324	6	0	5	7	2	4	660	291	307	598	458	376
S3h1G0001159	1	0	0	0	0	0	3	0	1	2	0	3	2	2	1	3	0	1	3	1	1	1	3	0
S3h1G0001160	45	27	36	44	45	44	13	17	13	20	28	21	18	19	24	16	17	21	20	25	8	12	18	9
S3h1G0001161	0	0	1	0	0	0	0	0	0	0	0	1	0	0	0	1	0	0	0	0	0	0	0	0
S3h1G0001162	805	573	612	578	724	526	691	701	713	1149	1106	684	911	747	861	826	816	839	750	842	746	888	668	954
S3h1G0001163	0	1	1	0	7	3	0	0	0	0	0	0	0	0	0	0	0	0	0	0	0	0	0	0
S3h1G0001164	4	1	2	2	1	7	0	0	0	0	0	0	0	0	0	0	0	0	0	0	0	0	0	0
S3h1G0001165	0	0	0	0	0	1	0	2	0	3	0	0	2	0	1	0	0	0	0	2	2	0	1	0
S3h1G0001166	3000	2310	2277	2432	2402	2069	1391	1715	1407	1819	2013	1482	1940	1614	1810	1763	1714	1546	1557	1614	1410	1612	1483	1961
S3h1G0001167	6	4	8	6	3	3	0	1	6	9	12	2	13	2	4	2	8	1	6	3	1	3	3	9
S3h1G0001168	747	556	568	564	609	588	431	471	425	610	586	387	602	513	619	464	489	536	409	440	415	411	349	546
S3h1G0001169	1	0	0	0	0	0	0	0	1	0	2	0	1	0	0	0	0	0	0	1	0	0	0	0
S3h1G0001170	0	0	0	0	0	0	0	2	10	11	12	0	0	0	0	0	0	0	2	3	2	1	4	4
S3h1G0001171	2	0	0	0	0	0	0	0	0	0	0	0	0	0	0	0	0	0	0	0	0	0	0	0
S3h1G0001172	0	0	0	0	0	0	5	11	20	25	15	8	0	0	0	0	0	0	10	11	17	27	7	10
S3h1G0001173	1	2	1	0	0	1	0	1	0	0	0	0	0	0	0	0	2	0	0	0	0	0	0	1
S3h1G0001174	1	0	0	0	2	0	0	0	0	0	4	0	1	3	1	1	1	6	0	0	0	1	0	1
S3h1G0001175	1	1	1	0	0	2	1	2	2	2	0	0	2	0	3	1	0	4	0	1	4	2	1	2
S3h1G0001176	0	0	0	1	0	0	0	0	1	3	3	4	0	0	1	2	3	0	2	2	0	1	2	0
S3h1G0001177	2233	1789	1735	1726	1981	1668	2399	2790	2759	3520	3373	2267	2097	1768	1945	1762	1797	1813	2903	2772	2332	2919	2541	3204
S3h1G0001178	0	0	0	0	0	0	0	0	0	0	0	0	0	0	0	0	0	0	0	0	0	0	0	0
S3h1G0001179	0	0	0	1	3	0	1	0	0	1	2	1	0	0	3	2	1	0	1	0	0	0	1	2
S3h1G0001180	0	0	0	0	0	0	0	0	0	0	0	0	0	1	0	0	0	0	0	0	0	0	0	0
S3h1G0001181	0	0	1	1	3	0	0	0	0	0	0	2	0	0	0	0	0	0	0	0	0	0	0	0
S3h1G0001182	76	55	48	76	81	78	27	34	31	51	37	36	56	40	51	50	51	48	23	52	37	35	32	39
S3h1G0001183	199	130	110	116	143	150	153	173	158	188	192	138	157	111	137	133	144	131	139	127	124	143	109	160
S3h1G0001184	3	3	3	3	1	6	11	12	7	7	16	7	19	10	11	11	13	14	8	7	10	7	9	17
S3h1G0001185	0	0	0	0	0	0	0	0	1	0	0	0	0	2	1	0	0	0	0	0	0	0	0	0
S3h1G0001186	200	135	142	132	151	165	69	80	84	100	102	80	86	99	84	86	101	113	74	83	71	62	68	90
S3h1G0001187	12	4	6	9	13	7	1	0	0	0	6	1	0	0	2	1	0	0	1	0	0	1	0	3
S3h1G0001188	0	1	0	0	1	0	1	0	2	0	2	0	0	0	0	0	0	3	0	0	1	0	4	2
S3h1G0001189	0	0	1	0	0	0	0	0	0	0	0	0	0	2	1	4	0	2	1	0	0	1	0	0
S3h1G0001190	1	1	1	0	0	0	0	0	0	0	0	0	0	0	0	0	0	0	0	0	0	0	0	0
S3h1G0001191	0	0	0	0	0	0	0	0	0	1	2	0	0	2	1	0	0	0	1	0	0	1	0	0
S3h1G0001192	0	0	0	0	0	0	0	0	1	4	2	0	0	1	1	0	2	0	0	2	0	0	5	0
S3h1G0001193	0	0	0	0	0	0	0	0	0	0	0	0	0	0	0	0	0	0	0	0	0	0	0	0
S3h1G0001194	338	208	229	213	227	218	161	234	187	262	271	176	297	231	275	257	260	242	181	176	141	150	125	198
S3h1G0001195	0	1	0	0	1	0	0	0	1	0	0	2	1	0	0	0	0	3	2	1	3	2	2	0
S3h1G0001196	0	0	0	0	0	0	0	0	0	0	0	0	0	0	0	0	0	0	0	0	0	0	0	0
S3h1G0001197	0	0	0	0	0	0	0	0	0	0	0	0	0	0	0	0	0	0	0	1	0	0	0	0
S3h1G0001198	0	0	0	0	0	0	0	0	0	0	0	0	0	1	0	0	0	0	0	0	0	0	0	0
S3h1G0001199	2	0	0	0	0	0	0	0	0	0	0	0	0	0	0	0	0	0	0	0	0	0	0	0
S3h1G0001200	1164	659	703	714	1028	820	302	361	337	492	491	311	539	526	585	492	457	523	312	334	379	316	272	414
S3h1G0001201	0	0	1	0	0	0	2	2	11	14	9	2	1	0	1	0	1	0	4	2	4	3	4	2
S3h1G0001202	0	0	0	0	0	0	0	0	0	0	0	0	0	0	0	0	0	0	0	0	0	0	0	0
S3h1G0001203	0	0	0	0	0	0	1	0	0	0	0	0	0	0	0	0	0	0	0	0	0	0	0	0
S3h1G0001204	0	0	0	0	0	0	0	0	0	0	0	0	0	0	0	0	0	0	0	0	0	0	0	0
S3h1G0001205	0	1	1	0	0	0	0	0	0	0	0	1	0	0	0	0	0	0	0	0	1	1	0	0
S3h1G0001206	163	101	118	120	139	112	138	193	125	164	139	118	138	117	115	120	145	111	175	108	140	118	114	139
S3h1G0001207	1	0	1	0	0	0	0	1	0	0	2	0	2	0	0	0	1	0	0	0	0	0	0	0
S3h1G0001208	0	0	0	0	0	0	0	1	0	1	0	1	1	0	1	1	0	0	0	1	0	1	1	1
S3h1G0001209	5	3	1	1	2	6	4	1	1	3	2	1	2	6	1	1	0	1	2	3	0	2	0	2
S3h1G0001210	2285	1715	1869	1814	2004	1663	1498	1547	1257	1572	1580	1459	2059	1731	1807	1758	1688	1729	1293	1280	1374	1355	1157	1460
S3h1G0001211	1	0	0	0	0	0	1	1	3	1	6	1	0	0	0	0	0	0	2	6	3	2	0	3
S3h1G0001212	0	0	0	0	0	0	0	0	0	0	0	0	0	0	0	0	1	0	0	0	0	0	0	0
S3h1G0001213	1	1	1	0	1	4	17	9	21	21	22	12	13	12	12	16	14	6	17	18	15	8	7	13
S3h1G0001214	0	0	2	0	1	0	7	3	5	12	5	7	8	6	12	9	10	4	8	7	4	5	7	1
S3h1G0001215	1	1	0	0	0	0	0	0	0	0	0	0	0	0	0	1	0	0	0	0	1	0	0	0
S3h1G0001216	1846	1515	1559	1517	1934	1465	1187	1330	1112	1857	1748	1268	1193	917	1224	1073	1289	1187	1150	1260	950	1368	970	1578
S3h1G0001217	310	251	241	300	326	267	375	434	392	530	436	347	219	225	230	198	222	246	417	354	339	469	373	443
S3h1G0001218	0	0	0	0	0	0	0	0	0	0	0	0	0	0	0	0	0	0	0	0	0	0	0	0
S3h1G0001219	0	0	0	0	0	0	0	3	1	4	1	1	1	1	0	2	2	0	0	0	0	0	0	2
S3h1G0001220	1	0	0	0	0	0	5	9	4	3	6	3	12	8	8	2	8	3	2	3	4	3	1	3
S3h1G0001221	0	0	0	0	0	0	6	6	7	12	9	5	1	0	0	0	0	0	4	5	2	12	5	7
S3h1G0001222	0	1	0	0	0	0	2	1	3	2	3	1	0	0	0	1	0	0	2	3	2	0	3	1
S3h1G0001223	6345	3980	3939	4026	5480	4619	3274	3905	3500	4337	4316	3232	4689	4203	4514	4115	4325	3997	3649	3400	4180	3739	3384	4543
S3h1G0001224	0	0	0	0	0	0	0	0	0	0	0	0	0	0	0	0	0	0	0	0	0	0	0	0
S3h1G0001225	17	10	14	11	13	5	5	2	3	0	3	4	16	5	3	10	11	7	1	1	4	4	2	9
S3h1G0001226	16	9	10	5	9	7	2	2	1	2	1	1	1	2	0	2	1	4	3	2	1	2	0	1
S3h1G0001227	0	0	0	0	0	0	0	0	0	0	0	0	0	1	0	0	0	0	0	0	0	0	0	0
S3h1G0001228	1791	1192	1271	1183	1459	1224	1228	1454	1259	1700	1577	1111	1442	1246	1333	1316	1209	1342	1319	1136	1299	1351	1037	1459
S3h1G0001229	1	2	0	2	4	0	0	0	0	0	0	0	0	0	0	0	0	0	0	0	0	0	0	0
S3h1G0001230	8	7	8	5	5	5	3	1	0	1	3	0	3	0	0	0	0	1	0	3	0	2	0	3
S3h1G0001231	6	6	5	6	5	5	0	0	0	1	0	0	0	0	0	0	0	0	0	0	0	0	0	0
S3h1G0001232	1855	1300	1316	1447	1669	1439	1026	1241	1051	1502	1189	1094	1319	1268	1248	1196	1168	1100	1164	1335	1227	1263	1216	1421
S3h1G0001233	0	0	0	0	0	0	2	2	1	0	4	0	1	0	0	0	0	1	2	1	3	2	3	1
S3h1G0001234	4	8	8	2	5	1	5	7	4	12	9	6	16	11	15	10	6	7	8	11	8	9	10	5
S3h1G0001235	0	0	0	0	0	0	1	2	3	4	3	1	0	0	0	0	0	0	0	1	4	3	2	2
S3h1G0001236	0	0	0	0	0	0	0	0	0	0	0	0	0	0	0	0	0	0	0	0	0	0	0	0
S3h1G0001237	2	0	2	0	1	0	186	172	290	303	198	122	1	0	1	2	0	0	220	122	116	245	110	198
S3h1G0001238	0	0	0	0	0	0	0	0	1	0	0	0	1	0	0	0	0	0	0	0	0	0	0	0
S3h1G0001239	0	0	0	0	0	1	0	0	0	0	0	0	1	0	0	0	0	0	1	0	0	0	0	0
S3h1G0001240	123	109	100	94	125	94	55	77	64	89	84	45	78	85	88	90	85	78	55	70	61	57	56	86
S3h1G0001241	1	0	0	0	0	0	0	0	0	0	0	0	0	0	0	0	0	0	0	0	0	0	0	0
S3h1G0001242	8288	6682	6162	6320	7080	6019	4660	6111	4625	6807	8236	6172	7837	6402	7055	6737	7195	6590	6462	6785	6218	6044	6477	8437
S3h1G0001243	0	0	0	0	0	0	3	1	2	2	4	4	5	1	2	2	0	2	1	2	5	2	1	3
S3h1G0001244	0	0	0	0	0	0	0	0	0	0	0	0	0	0	0	0	0	0	0	1	0	0	0	0
S3h1G0001245	365	358	342	327	376	318	135	204	193	256	279	149	257	235	247	241	259	213	218	154	176	167	145	253
S3h1G0001246	1	0	0	2	0	0	0	1	1	3	11	3	0	1	1	0	0	3	6	3	2	2	4	4
S3h1G0001247	51313	42824	46743	49564	50191	41933	31269	35235	27464	43252	44138	38556	47174	38829	45245	45490	42709	37515	34604	49534	44580	46683	43905	53730
S3h1G0001248	2	0	0	3	1	1	1	4	5	5	7	2	2	2	5	5	3	3	1	5	5	1	4	5
S3h1G0001249	1	0	1	0	0	0	0	0	0	0	0	0	0	0	0	0	0	0	0	0	0	0	0	0
S3h1G0001250	0	0	0	0	0	0	1	0	0	0	0	0	0	0	0	0	0	0	0	0	0	0	0	0
S3h1G0001251	0	0	0	0	0	0	0	0	0	2	0	0	0	0	1	1	0	0	0	0	0	0	0	0
S3h1G0001252	360	314	291	295	408	264	311	277	279	412	506	298	348	266	346	311	312	308	336	387	240	329	284	431
S3h1G0001253	681	408	456	384	567	432	488	530	501	704	686	502	660	561	631	552	666	536	413	637	520	623	547	726
S3h1G0001254	57237	46060	50733	33158	43113	40833	28804	34184	40139	50267	39427	31578	50200	44395	51095	42785	43246	38207	35316	19541	37381	38481	29625	42107
S3h1G0001255	59	40	31	42	45	29	12	13	26	14	22	12	9	20	21	22	20	18	10	21	9	17	17	17
S3h1G0001256	502	324	317	328	340	333	365	395	440	588	501	356	334	287	334	300	265	278	460	394	382	511	336	444
S3h1G0001257	12	10	12	15	13	9	1	6	5	5	6	3	5	8	5	4	4	6	9	5	2	4	2	2
S3h1G0001258	0	0	0	1	0	0	2	0	0	2	1	2	0	2	0	1	1	4	0	1	0	0	2	3
S3h1G0001259	97	76	81	68	64	59	70	95	55	109	98	70	85	85	111	100	93	93	70	89	57	59	64	89
S3h1G0001260	74	57	53	63	71	70	25	38	25	51	44	36	37	43	47	43	35	67	27	41	23	28	30	34
S3h1G0001261	3	0	1	1	2	2	2	3	0	1	1	2	0	2	0	3	1	3	0	0	0	0	1	1
S3h1G0001262	0	0	0	0	0	0	0	0	0	0	0	0	0	0	0	0	0	0	0	0	0	0	0	0
S3h1G0001263	4	5	0	2	3	2	52	64	59	109	82	53	63	49	65	62	64	60	56	55	56	59	50	68
S3h1G0001264	16429	12430	12912	13240	14834	12726	10557	12438	10071	14181	14893	11031	13554	11013	12997	12247	12443	11877	11855	11196	10692	11747	10433	12913
S3h1G0001265	27	38	16	17	28	24	12	18	9	27	33	22	44	21	25	21	22	19	14	15	24	13	8	24
S3h1G0001266	0	0	0	0	0	0	0	0	1	0	0	0	0	0	0	0	1	0	0	0	0	1	1	0
S3h1G0001267	0	1	2	0	4	2	0	0	0	0	0	0	0	0	0	0	0	0	0	0	0	0	0	0
S3h1G0001268	591	442	415	466	534	445	232	282	262	365	382	303	452	376	393	381	432	386	298	293	311	256	230	402
S3h1G0001269	209	212	139	110	172	150	93	123	101	151	149	117	165	127	142	127	136	175	91	94	104	76	83	104
S3h1G0001270	0	0	0	0	0	0	0	0	0	0	0	0	0	0	0	0	0	0	0	0	0	0	0	0
S3h1G0001271	715	568	539	477	630	539	387	444	458	703	650	403	462	402	437	411	392	416	372	511	459	391	413	471
S3h1G0001272	0	0	0	0	0	0	0	1	2	2	3	2	0	1	0	3	1	0	0	2	0	4	1	1
S3h1G0001273	1791	1406	1297	1422	1488	1291	1220	1383	1313	1783	1779	1372	1531	1196	1375	1461	1319	1267	1416	1536	1296	1483	1248	1855
S3h1G0001274	11	9	14	13	24	12	75	90	92	110	84	52	19	22	19	13	18	12	91	61	69	104	57	70
S3h1G0001275	1	4	3	1	1	3	0	1	0	2	1	0	3	2	0	1	2	1	2	0	1	2	0	0
S3h1G0001276	0	0	0	0	0	0	7	3	9	8	14	3	0	0	0	0	0	0	7	3	4	1	10	6
S3h1G0001277	0	0	0	0	0	0	0	0	0	0	0	0	0	0	0	0	0	0	0	0	0	0	0	0
S3h1G0001278	0	0	0	0	0	0	0	0	0	0	0	0	1	0	0	0	0	0	0	1	0	0	0	0
S3h1G0001279	0	0	0	0	0	0	0	0	0	0	0	0	0	0	0	0	0	0	0	0	0	0	0	0
S3h1G0001280	1201	900	999	960	1150	986	848	973	945	1232	1235	910	1062	919	1017	1020	975	991	907	1084	962	962	887	1257
S3h1G0001281	0	1	0	0	1	0	0	0	0	1	0	1	0	0	0	1	0	0	0	2	0	0	0	0
S3h1G0001282	1	1	1	0	0	1	461	498	701	782	555	304	3	2	2	0	0	9	576	384	377	675	381	513
S3h1G0001283	0	0	0	0	0	0	0	0	0	0	0	0	0	3	0	0	0	1	0	0	1	0	0	0
S3h1G0001284	7122	5606	5036	5008	6009	4700	3910	4026	3537	5232	5140	4027	8162	6432	8484	7025	9324	7399	4936	6366	5608	4806	7315	6715
S3h1G0001285	4776	3808	3627	4389	4318	3436	2766	2460	1923	3528	3659	2978	4298	3390	4669	3924	5952	4473	2745	3704	3378	2845	4098	3951
S3h1G0001286	4	4	8	2	9	5	0	1	0	1	1	2	2	0	1	1	1	5	0	1	1	1	2	3
S3h1G0001287	9667	7905	8350	8894	8512	7317	3929	3373	2869	4961	5142	4242	6492	5042	6597	6928	9652	6214	4094	5524	5010	4154	6242	5359
S3h1G0001288	31	33	93	63	32	40	58	43	58	77	62	60	168	129	192	169	236	167	71	105	134	95	146	95
S3h1G0001289	2	2	1	2	1	0	1	0	1	3	0	3	0	3	2	1	0	0	2	0	0	3	2	1
S3h1G0001290	0	0	0	0	0	0	44	60	60	76	51	53	0	0	0	0	0	0	27	27	35	59	27	40
S3h1G0001291	0	0	0	0	0	0	87	58	72	129	96	69	0	0	0	0	1	0	83	28	25	10	37	20
S3h1G0001292	2	0	0	0	0	0	0	0	0	0	0	0	0	0	1	1	0	0	0	0	0	0	0	0
S3h1G0001293	23836	19668	20221	19863	21818	17735	9642	7908	6198	10571	11238	10336	15019	11613	14867	13987	20321	14939	9150	12555	11314	10067	14218	12741
S3h1G0001294	2156	2058	2823	2478	1904	1740	1631	1200	1067	1834	1801	1715	2877	2210	3171	3273	4416	3035	1601	2429	2343	1934	2989	2117
S3h1G0001295	390	359	311	311	332	242	378	464	427	812	616	491	473	413	480	496	395	392	409	632	507	504	476	695
S3h1G0001296	0	0	0	0	0	0	0	0	0	0	0	0	0	0	0	0	0	0	0	0	0	0	0	0
S3h1G0001297	0	0	0	0	1	0	0	0	0	3	0	0	0	0	0	0	0	0	0	0	0	0	0	0
S3h1G0001298	815	369	236	540	994	446	1742	1888	1755	2345	231	1500	5149	3495	2941	2938	2223	3997	676	772	2822	2522	2037	636
S3h1G0001299	5	6	2	11	15	11	12	10	25	41	7	10	65	39	40	39	44	64	13	17	24	41	19	15
S3h1G0001300	0	0	0	0	0	0	0	0	2	0	0	0	0	0	1	0	0	0	0	2	0	0	0	0
S3h1G0001301	57	25	19	40	70	27	191	174	198	274	20	166	698	454	421	413	275	524	72	91	301	288	282	73
S3h1G0001302	0	0	0	0	0	0	0	1	0	0	0	0	0	0	0	0	0	0	0	0	0	0	1	0
S3h1G0001303	263	189	187	214	214	208	329	387	301	642	542	461	373	377	459	429	363	319	392	514	389	399	380	512
S3h1G0001304	0	0	0	0	0	0	1	0	0	0	0	0	0	0	0	2	0	0	0	0	0	0	0	0
S3h1G0001305	0	0	0	0	0	0	0	0	0	0	0	0	0	0	1	0	0	0	0	0	0	0	0	0
S3h1G0001306	2	5	3	3	10	2	19	39	28	29	18	15	92	86	97	74	82	114	17	18	38	24	35	28
S3h1G0001307	5936	5112	5714	5320	5445	4578	3468	2843	2487	4251	4369	3937	4721	3718	5322	5315	7016	4602	3220	4887	4117	3938	5092	5019
S3h1G0001308	862	570	566	563	740	627	445	505	464	661	665	504	574	542	608	559	595	562	395	529	411	465	367	486
S3h1G0001309	0	0	0	0	0	0	0	0	0	0	0	0	0	0	0	0	0	0	0	1	0	0	0	0
S3h1G0001310	715	481	495	586	527	532	650	687	695	1183	928	642	741	690	830	815	703	678	665	1016	772	667	652	817
S3h1G0001311	0	0	0	0	0	0	2	0	0	0	0	0	0	0	0	0	0	0	0	1	0	0	0	0
S3h1G0001312	106	89	86	103	117	91	58	73	63	73	85	67	103	88	96	98	76	99	52	77	63	60	30	85
S3h1G0001313	96	66	80	69	80	54	198	195	187	282	304	263	204	218	214	209	166	198	211	238	209	242	191	270
S3h1G0001314	0	0	0	4	0	0	1	4	1	6	1	0	1	2	5	3	1	4	2	0	2	3	4	4
S3h1G0001315	5	3	3	3	3	1	5	0	3	6	2	4	2	2	1	2	4	0	2	2	1	4	1	0
S3h1G0001316	0	0	0	0	0	0	0	0	0	1	0	0	0	0	0	0	0	0	0	1	0	0	0	0
S3h1G0001317	2	1	3	1	0	2	2	8	6	10	12	10	7	5	15	3	3	6	5	2	1	3	7	7
S3h1G0001318	1	1	0	0	0	0	0	0	0	0	0	0	0	0	0	0	0	0	0	0	0	0	0	0
S3h1G0001319	0	0	0	0	0	0	0	0	0	0	0	0	0	0	0	0	0	0	0	0	0	0	0	0
S3h1G0001320	0	0	0	0	0	0	1	3	1	8	4	4	0	2	0	1	0	2	1	1	1	1	2	1
S3h1G0001321	333	203	180	222	240	226	98	116	93	143	156	102	137	139	190	162	149	141	108	118	116	105	120	149
S3h1G0001322	0	0	0	0	0	0	0	4	2	9	10	4	0	0	0	0	0	0	5	3	2	6	4	1
S3h1G0001323	1	1	0	2	0	1	237	293	195	90	68	117	1	2	2	2	1	1	315	101	223	174	208	72
S3h1G0001324	0	0	0	0	0	0	0	0	0	0	0	0	0	0	0	0	0	0	0	0	0	0	0	0
S3h1G0001325	0	1	0	0	0	0	0	1	0	0	1	0	0	0	0	0	0	0	0	0	0	0	0	0
S3h1G0001326	5	11	13	11	2	7	17	16	6	15	10	5	21	17	21	11	16	14	17	10	5	15	12	11
S3h1G0001327	0	0	0	0	0	0	3	2	2	4	3	5	4	2	5	7	6	0	1	5	0	6	1	2
S3h1G0001328	0	1	0	0	0	0	1	2	3	1	5	0	1	4	2	5	2	0	0	0	1	0	0	2
S3h1G0001329	0	1	0	0	0	0	0	1	0	1	0	0	0	0	1	0	3	0	0	0	2	0	0	1
S3h1G0001330	633	484	461	445	523	468	438	562	477	643	666	427	392	414	407	409	437	349	559	433	398	542	389	582
S3h1G0001331	4244	3170	3090	3375	3835	3341	1895	2205	1846	2569	2584	2174	3105	2750	2826	2801	2555	2709	2235	2463	2350	2450	2143	2913
S3h1G0001332	0	0	0	0	0	0	4	3	7	0	3	7	0	1	0	0	0	0	8	4	1	1	1	0
S3h1G0001333	17	8	6	9	10	12	4	3	10	7	6	5	8	5	8	3	10	5	15	5	5	6	2	5
S3h1G0001334	1	4	1	1	2	2	18	19	12	3	0	6	2	0	2	0	2	3	17	5	12	4	13	2
S3h1G0001335	95	73	86	76	84	77	287	433	384	500	670	437	699	599	675	606	692	513	399	532	475	438	534	638
S3h1G0001336	53	55	46	53	38	45	17	20	12	20	30	12	27	13	23	22	21	28	26	15	12	18	11	31
S3h1G0001337	6	8	2	4	5	4	3	6	3	10	13	3	8	8	6	4	7	14	7	9	6	6	3	14
S3h1G0001338	1	1	0	3	0	5	0	0	0	0	0	0	0	0	0	0	0	0	0	0	0	0	0	0
S3h1G0001339	0	0	0	0	1	0	0	0	0	0	1	1	0	0	0	0	0	1	0	0	2	0	0	0
S3h1G0001340	105	68	63	69	59	71	227	313	236	295	261	230	278	256	337	172	330	274	263	203	165	134	215	179
S3h1G0001341	2	1	2	1	2	1	1	1	0	0	0	2	0	1	0	0	2	0	1	0	1	0	1	0
S3h1G0001342	49	33	21	31	35	28	40	37	47	63	61	45	67	58	59	50	45	48	40	48	55	33	42	66
S3h1G0001343	1173	802	756	854	1002	708	391	479	340	518	490	382	436	370	466	370	458	445	378	607	469	287	408	707
S3h1G0001344	2	0	1	1	0	3	0	0	0	0	0	0	0	0	0	0	0	0	0	0	1	0	0	0
S3h1G0001345	639	443	619	316	731	314	343	373	210	454	385	359	327	336	313	344	282	275	262	881	568	262	460	1037
S3h1G0001346	99	76	63	69	67	63	91	104	107	130	115	75	83	82	80	91	83	77	89	102	92	71	69	99
S3h1G0001347	1	0	0	0	0	0	0	0	0	0	0	0	0	0	0	0	0	0	1	0	0	0	0	0
S3h1G0001348	0	1	0	1	0	0	2	0	1	0	7	0	2	5	1	0	4	2	1	1	2	4	1	4
S3h1G0001349	3918	3088	2701	2574	3059	2650	2334	2966	2491	3540	3250	2580	4375	4050	4308	3956	3560	4290	2626	3260	2794	2833	2119	3638
S3h1G0001350	0	3	1	0	0	2	1	1	1	0	1	1	0	0	1	0	1	0	0	2	1	1	0	3
S3h1G0001351	0	1	0	0	0	0	2	2	7	8	2	5	3	5	6	4	2	5	1	4	6	2	6	6
S3h1G0001352	15	6	8	9	12	6	7	10	10	9	5	8	2	14	4	10	6	5	8	17	15	9	6	13
S3h1G0001353	79	53	61	61	64	52	32	38	24	52	41	38	49	53	50	46	38	52	28	42	33	30	35	30
S3h1G0001354	0	1	0	0	0	0	1	2	2	0	2	5	1	1	0	3	2	2	0	0	0	1	2	2
S3h1G0001355	6605	5404	4786	4852	5699	5136	3662	4068	3731	4558	4733	3502	4834	3969	4402	4130	4129	4174	3530	3765	3588	3544	3007	4566
S3h1G0001356	4	2	2	4	5	1	2	1	0	1	0	1	1	4	0	1	1	2	2	0	2	0	0	0
S3h1G0001357	54	61	54	53	52	57	25	31	24	36	34	42	36	42	33	33	31	40	23	31	22	41	12	30
S3h1G0001358	11	19	17	14	12	14	263	243	265	325	291	186	5	9	10	14	2	11	329	179	149	325	182	263
S3h1G0001359	35	33	33	23	21	28	558	608	840	990	735	388	27	7	15	24	5	32	759	456	441	780	496	598
S3h1G0001360	0	0	1	1	0	1	45	67	71	91	74	65	29	39	46	50	39	32	60	49	64	82	75	55
S3h1G0001361	14456	10824	9874	11670	10899	9648	17821	16456	14093	23228	18534	17389	12110	10430	12582	12045	12271	10743	13971	18274	14496	17567	15327	22729
S3h1G0001362	0	0	0	0	0	0	1	2	2	2	0	0	1	2	0	0	3	0	2	0	2	0	1	1
S3h1G0001363	4271	3149	3249	3335	3699	3242	2319	2692	2271	3396	3001	2616	3048	2719	2723	2709	2711	2671	2559	2896	2936	2794	2569	3564
S3h1G0001364	3	0	0	1	0	1	7	8	5	12	15	13	13	12	17	12	13	8	15	4	8	3	9	10
S3h1G0001365	2	4	0	0	2	1	4	3	7	11	5	7	6	9	8	5	10	11	5	7	5	6	5	6
S3h1G0001366	185	127	135	122	185	118	1111	1330	973	1599	1572	1396	1560	1452	1522	1440	1404	1366	1295	1647	1547	1339	1348	1946
S3h1G0001367	7	2	2	8	4	3	4	1	1	0	1	1	2	0	3	4	2	2	2	0	0	4	1	1
S3h1G0001368	1696	1248	1270	1428	1477	1339	1132	1231	843	1442	1385	1236	1343	1240	1328	1297	1258	1140	1140	1394	1340	1210	1199	1733
S3h1G0001369	29	37	34	34	38	22	22	25	36	26	29	30	15	13	8	19	14	11	27	14	23	20	15	16
S3h1G0001370	1653	1254	1293	1271	1311	1124	1097	1221	928	1296	1307	1229	1286	1075	1265	1242	1082	1124	1294	1462	1280	1422	1262	1681
S3h1G0001371	2705	1909	1899	2068	2288	2106	1800	2230	1935	2608	2690	2013	2287	1972	2206	2066	1910	1938	2110	2235	1965	2075	1852	2860
S3h1G0001372	11688	8656	8597	8602	9762	9124	6685	8109	6346	9049	11655	7219	10033	8933	10020	9679	9551	9034	9975	8686	9313	8222	8504	11032
S3h1G0001373	156	97	59	72	113	90	11	6	11	8	17	11	43	25	29	26	10	35	15	17	12	27	13	26
S3h1G0001374	33	32	29	28	30	31	997	1195	1510	1974	1325	765	27	21	26	27	14	23	1513	816	837	1461	916	1074
S3h1G0001375	2685	2059	2176	1974	2305	2041	1807	2057	1898	2295	2213	1710	2219	1849	2040	1963	2057	2103	1880	1679	1849	1830	1448	2133
S3h1G0001376	0	0	0	0	0	0	0	0	0	0	0	0	0	0	0	0	0	0	0	0	0	0	0	0
S3h1G0001377	1	1	1	4	5	1	47	43	42	59	50	41	9	2	7	1	0	10	49	44	44	44	27	41
S3h1G0001378	2605	2200	1951	2033	2455	2113	3241	3636	3095	2373	2349	2152	2124	1865	1941	1922	1828	1817	3724	2420	3373	2790	3044	2631
S3h1G0001379	13	3	4	2	8	8	3	2	5	3	4	4	0	0	1	2	2	4	2	1	2	2	5	1
S3h1G0001380	9988	7649	6979	7532	8129	7644	4447	6554	4919	6753	8905	5796	6848	5799	6482	6414	6633	5656	6030	6904	5597	6110	6685	7997
S3h1G0001381	1749	1262	1128	1329	1337	1295	1254	1626	1070	1277	1215	1077	978	784	883	829	837	867	1942	1215	1590	1353	1511	1288
S3h1G0001382	0	0	0	0	0	1	0	0	0	0	0	0	0	0	0	0	0	0	0	0	0	0	2	0
S3h1G0001383	0	0	0	0	0	0	0	0	0	0	0	0	0	0	0	0	0	0	0	0	0	0	0	0
S3h1G0001384	0	0	1	0	1	1	0	0	0	1	0	0	1	0	0	1	1	0	0	0	1	0	0	1
S3h1G0001385	0	1	1	2	2	0	0	0	2	1	0	0	0	0	0	0	0	0	0	0	0	2	0	0
S3h1G0001386	0	0	0	0	0	0	0	0	0	0	0	0	0	0	0	0	0	0	0	0	0	0	0	0
S3h1G0001387	1	2	2	0	0	1	0	0	1	0	0	0	0	0	0	0	0	0	0	0	0	0	0	1
S3h1G0001388	622	431	366	359	409	428	512	557	521	801	730	564	434	331	395	369	358	370	657	566	542	689	535	670
S3h1G0001389	2	0	0	1	2	3	1	0	0	0	0	0	0	0	0	0	0	0	0	0	0	0	1	1
S3h1G0001390	3	4	1	0	7	2	15	11	12	27	8	15	5	4	8	7	1	6	9	26	10	28	11	17
S3h1G0001391	0	0	0	0	0	0	0	0	0	0	0	0	0	0	0	0	0	0	0	0	0	0	0	0
S3h1G0001392	55	43	38	48	39	31	45	20	56	79	52	23	73	42	56	68	50	40	24	70	25	24	36	49
S3h1G0001393	55986	41811	48827	46723	50145	49224	47904	43568	48446	58527	54338	51160	58598	53821	63724	64509	57229	56711	37604	55414	38569	39766	41765	59176
S3h1G0001394	980	831	766	909	965	784	640	582	563	781	729	679	998	821	902	851	811	823	631	759	649	738	660	820
S3h1G0001395	9	5	4	3	7	3	2	8	8	6	5	5	5	2	4	9	3	4	6	6	1	6	3	4
S3h1G0001396	0	0	0	0	0	1	0	0	0	0	4	0	2	1	0	0	1	4	1	1	1	0	1	4
S3h1G0001397	1308	871	875	932	1135	921	555	645	596	824	702	577	783	712	811	734	713	718	591	654	576	649	555	784
S3h1G0001398	1	0	0	0	0	0	0	0	0	0	0	0	0	0	0	0	0	0	0	0	0	0	0	0
S3h1G0001399	0	0	0	2	2	0	0	0	0	0	0	0	0	0	0	0	0	0	0	0	0	0	1	0
S3h1G0001400	2789	2101	2139	2115	2393	2213	3446	4125	3538	3229	3165	2849	2789	2398	2562	2442	2676	2368	3866	2949	3791	3195	3267	3164
S3h1G0001401	1	0	0	2	1	1	311	335	477	530	404	213	0	0	1	0	0	0	425	226	243	427	297	290
S3h1G0001402	844	650	676	682	602	577	655	870	639	886	1308	826	1029	797	886	878	875	822	898	884	746	731	835	1289
S3h1G0001403	14	16	18	6	10	19	0	0	0	0	0	1	0	0	0	1	0	0	0	0	0	0	0	0
S3h1G0001404	3	1	1	0	3	0	0	0	0	0	2	0	0	0	0	0	0	0	0	0	0	0	0	0
S3h1G0001405	140	120	98	123	137	115	96	87	94	142	140	134	124	127	128	114	101	124	106	111	85	117	70	122
S3h1G0001406	80	46	39	44	42	44	198	290	280	345	381	215	297	345	363	331	288	275	237	257	221	333	217	441
S3h1G0001407	2	2	0	1	2	1	0	0	0	0	1	0	0	2	0	0	0	0	0	0	0	0	0	0
S3h1G0001408	16	15	17	12	15	11	26	32	29	45	32	26	43	44	54	42	44	30	24	34	19	14	22	35
S3h1G0001409	1	0	1	0	1	0	0	4	1	2	3	2	1	3	3	6	0	1	2	2	2	3	0	0
S3h1G0001410	0	0	0	0	0	0	6	4	3	8	6	4	0	2	0	3	0	2	2	5	4	2	0	2
S3h1G0001411	38	27	34	32	29	22	44	64	40	59	49	55	99	54	60	82	57	76	42	36	38	58	37	60
S3h1G0001412	2831	1961	2008	2238	2394	2088	1740	2136	1689	2455	2391	1897	2084	1806	2128	1871	1881	1976	1921	2051	1869	1818	1660	2521
S3h1G0001413	10	13	17	11	10	12	5	6	4	8	11	8	11	6	6	2	11	4	6	4	8	2	3	12
S3h1G0001414	7239	5203	5124	5399	5962	5087	5872	6798	5713	8028	6834	5488	5504	4761	5372	5082	5062	4904	7121	6324	6229	6472	6006	6874
S3h1G0001415	0	0	0	0	0	0	0	1	0	1	0	1	1	2	5	5	2	1	1	2	2	1	1	3
S3h1G0001416	836	632	625	636	729	632	552	568	545	752	737	572	673	482	593	573	525	573	504	601	478	629	441	630
S3h1G0001417	19	13	15	9	10	22	1	2	2	1	1	1	2	0	0	0	0	0	1	0	0	2	2	1
S3h1G0001418	0	0	0	0	0	0	70	56	41	11	6	18	2	5	2	1	1	3	42	22	46	35	37	20
S3h1G0001419	6	2	4	5	6	1	6	7	22	15	10	6	7	1	6	19	15	16	12	9	12	20	15	12
S3h1G0001420	5570	3989	4089	4008	4693	3940	2673	3156	2713	3945	3661	2988	4241	3876	4011	3660	3895	3645	3055	3330	3051	3324	2801	4102
S3h1G0001421	0	0	0	0	0	0	17	22	48	52	30	15	0	0	0	0	0	0	48	19	28	36	28	17
S3h1G0001422	11	28	13	9	22	14	21	24	21	23	20	27	37	38	31	27	29	23	18	19	11	18	22	20
S3h1G0001423	2	0	1	3	3	1	0	1	1	2	6	0	0	1	2	0	1	2	1	3	0	1	2	1
S3h1G0001424	1	2	1	1	1	1	0	1	0	1	1	0	0	1	0	0	0	0	0	1	0	1	0	0
S3h1G0001425	0	1	0	0	0	0	0	0	0	0	0	0	0	0	0	0	0	0	0	0	0	0	0	0
S3h1G0001426	944	719	701	730	790	697	501	602	489	762	680	534	554	586	581	588	469	542	643	559	524	557	469	666
S3h1G0001427	0	0	0	0	0	0	0	0	0	0	0	0	0	0	0	0	0	0	0	0	0	0	0	0
S3h1G0001428	0	0	0	0	0	0	0	0	0	1	1	0	1	1	0	0	0	0	0	0	0	0	0	0
S3h1G0001429	9	5	8	3	7	7	4	8	0	8	5	3	2	7	3	2	6	3	2	3	2	4	5	3
S3h1G0001430	8385	5769	5695	6359	6994	6309	4497	5355	4610	6274	5581	4646	6370	5826	5877	5630	5189	5599	5082	5080	5031	5153	4528	5865
S3h1G0001431	0	1	0	0	0	0	0	0	0	0	0	0	0	0	0	0	0	0	0	0	0	0	0	0
S3h1G0001432	0	0	0	0	0	0	0	0	0	0	0	0	0	0	0	0	0	0	0	0	0	0	0	0
S3h1G0001433	1	0	0	0	0	0	0	0	0	0	0	0	0	0	0	0	0	0	0	0	0	0	0	0
S3h1G0001434	0	0	1	0	0	0	5	2	4	8	10	9	9	3	2	4	6	5	5	2	7	3	3	3
S3h1G0001435	0	0	0	0	2	0	0	0	0	0	0	0	0	0	0	0	0	0	0	0	0	0	0	0
S3h1G0001436	87	64	76	90	86	72	21	21	17	24	28	15	33	24	21	20	16	24	17	12	22	28	20	20
S3h1G0001437	0	1	1	0	2	0	14	17	12	16	23	15	15	10	19	10	11	11	13	14	12	18	14	18
S3h1G0001438	0	0	0	0	0	0	0	0	0	0	0	0	0	0	0	0	0	0	0	0	0	0	0	0
S3h1G0001439	10	10	3	4	6	3	71	106	96	106	119	75	101	88	88	107	83	82	76	54	67	78	69	113
S3h1G0001440	13	23	11	18	12	9	7	6	9	4	6	4	14	14	12	17	18	5	6	12	5	5	4	19
S3h1G0001441	0	1	3	0	0	0	0	0	1	0	1	0	0	1	0	0	1	0	0	0	0	1	0	0
S3h1G0001442	0	1	0	0	0	0	1	0	0	0	0	0	0	0	0	0	0	0	0	0	0	0	0	0
S3h1G0001443	0	1	0	0	1	0	0	0	0	0	0	0	0	0	1	0	1	0	0	0	0	0	0	0
S3h1G0001444	0	0	0	0	0	1	0	0	0	0	0	0	0	0	0	0	0	0	0	0	0	0	0	0
S3h1G0001445	0	1	1	2	1	1	0	0	0	0	0	0	0	0	0	0	0	0	0	0	0	0	0	0
S3h1G0001446	0	5	2	0	2	1	0	0	0	0	0	0	0	0	0	0	0	0	0	0	0	0	0	0
S3h1G0001447	0	2	0	0	0	1	35	54	18	41	59	44	34	40	55	38	46	37	11	21	33	57	11	105
S3h1G0001448	106	60	39	39	69	68	4	8	4	14	14	6	10	11	10	8	8	6	5	8	14	8	7	6
S3h1G0001449	0	0	0	0	0	0	0	0	0	0	0	0	0	0	0	0	0	0	0	0	0	0	0	0
S3h1G0001450	0	0	0	0	0	4	0	0	0	0	0	0	0	0	0	0	0	0	0	0	0	0	0	0
S3h1G0001451	2	0	1	0	0	0	0	0	0	0	0	0	0	0	0	0	0	0	0	0	0	0	0	0
S3h1G0001452	5	1	2	1	3	5	0	0	0	0	0	0	1	0	0	0	1	0	0	0	0	0	1	0
S3h1G0001453	2	1	0	2	1	0	0	0	0	0	1	0	0	0	0	0	0	1	0	0	0	0	0	0
S3h1G0001454	20	16	9	6	7	13	0	1	0	0	0	2	0	0	0	0	1	1	1	0	0	1	1	0
S3h1G0001455	0	0	0	0	0	0	1	2	0	1	1	0	3	3	3	2	2	2	1	2	2	0	0	3
S3h1G0001456	1	0	0	0	0	2	1	0	0	0	1	0	2	1	0	0	0	0	1	0	1	0	0	1
S3h1G0001457	0	0	0	0	0	0	0	0	2	0	0	1	6	5	0	4	3	3	1	1	1	1	3	4
S3h1G0001458	1	3	0	0	4	0	0	1	0	0	0	0	2	0	1	0	1	2	0	0	0	1	0	0
S3h1G0001459	0	0	0	0	0	0	0	0	0	0	2	0	0	1	0	0	0	1	0	1	1	0	0	0
S3h1G0001460	2	3	5	1	4	2	0	0	0	0	0	0	0	0	0	0	0	0	0	0	0	0	0	0
S3h1G0001461	0	0	0	0	0	0	0	0	0	0	0	0	0	0	0	0	0	0	0	0	0	0	0	0
S3h1G0001462	0	0	0	0	0	0	0	0	0	0	0	0	0	0	0	0	0	0	0	0	0	0	0	0
S3h1G0001463	0	0	0	1	1	0	0	0	0	1	0	0	0	0	0	0	0	0	1	0	0	0	0	0
S3h1G0001464	0	0	0	0	0	0	0	0	2	0	0	0	0	1	0	0	0	1	0	0	0	0	0	0
S3h1G0001465	0	0	1	0	1	1	3	1	1	0	1	0	7	3	1	1	1	2	0	0	0	0	2	1
S3h1G0001466	0	0	0	0	0	0	1	0	0	0	1	0	2	2	4	7	2	3	0	5	3	1	0	3
S3h1G0001467	0	0	0	0	0	1	0	1	0	0	1	0	1	4	0	0	0	2	0	0	1	0	1	1
S3h1G0001468	0	0	0	0	0	0	0	0	0	0	0	0	0	0	0	0	0	0	0	0	0	0	0	0
S3h1G0001469	0	0	0	0	0	0	0	0	0	0	0	0	0	0	0	0	0	0	0	0	0	0	0	0
S3h1G0001470	9	7	12	6	8	6	4	6	2	8	8	8	4	5	5	5	3	6	5	2	4	3	2	4
S3h1G0001471	2	5	4	3	2	3	1	1	0	0	1	0	1	2	1	0	0	0	2	0	0	1	0	2
S3h1G0001472	0	0	0	0	0	0	0	2	0	0	1	0	0	0	0	0	0	0	0	0	0	0	0	0
S3h1G0001473	0	0	0	0	0	0	1	0	0	3	5	1	2	5	7	8	2	2	5	0	4	1	0	1
S3h1G0001474	27	22	19	23	25	12	8	13	3	16	5	4	13	6	9	12	4	9	3	13	5	11	7	15
S3h1G0001475	1	0	0	0	0	1	1	0	1	0	0	0	0	0	0	0	1	0	0	0	3	0	0	0
S3h1G0001476	18	30	13	20	12	15	229	272	252	293	350	259	339	310	300	290	264	318	229	311	288	279	246	338
S3h1G0001477	0	0	0	0	0	0	0	0	0	0	0	0	0	0	0	0	0	0	0	0	0	0	1	3
S3h1G0001478	0	0	0	0	0	0	1	4	1	4	4	0	4	7	2	7	1	5	4	3	4	1	6	3
S3h1G0001479	0	0	0	0	0	0	2	1	0	0	3	2	12	5	10	6	10	3	0	5	5	3	6	3
S3h1G0001480	0	0	0	0	0	0	0	0	0	0	0	0	0	0	0	0	0	0	0	0	0	0	0	0
S3h1G0001481	24	5	8	11	16	24	0	1	0	0	0	0	0	2	0	1	3	2	0	1	2	1	1	2
S3h1G0001482	0	0	0	0	0	0	0	0	0	0	1	0	0	0	0	0	0	0	0	0	0	0	0	0
S3h1G0001483	0	0	0	0	0	0	0	0	0	0	0	0	0	0	1	1	1	0	1	0	1	0	1	2
S3h1G0001484	699	488	499	520	504	435	181	218	166	272	294	196	242	234	250	229	215	250	167	220	184	152	187	207
S3h1G0001485	2	1	0	0	1	0	0	0	0	3	0	1	1	0	0	1	0	1	2	0	0	0	0	0
S3h1G0001486	9	12	12	5	4	8	0	0	0	0	0	0	0	0	0	0	0	0	0	0	0	0	0	0
S3h1G0001487	1	2	3	3	4	0	0	0	0	0	0	0	0	0	0	0	0	0	0	0	0	0	0	0
S3h1G0001488	6633	4902	4442	4682	5393	4601	3798	4257	3438	4674	5060	3842	4760	3727	4720	4444	4148	4343	3891	4050	3636	3960	3479	4651
S3h1G0001489	6	2	2	3	3	3	0	0	0	0	0	0	0	0	0	1	0	0	0	1	0	1	0	0
S3h1G0001490	586	535	513	564	526	488	461	507	428	575	706	487	981	787	809	761	977	865	488	511	557	501	558	681
S3h1G0001491	18	25	25	20	14	10	426	453	445	568	511	353	12	7	14	33	3	20	585	318	306	618	314	488
S3h1G0001492	0	0	0	0	0	0	0	0	0	0	0	0	0	0	1	0	0	0	0	0	0	0	0	0
S3h1G0001493	1	0	2	0	1	0	4	3	3	3	3	0	7	4	3	0	7	7	7	4	8	4	4	8
S3h1G0001494	437	302	273	342	357	325	162	173	181	244	224	210	225	205	253	230	237	213	183	171	172	143	144	229
S3h1G0001495	0	2	1	1	0	0	0	0	0	1	0	2	0	0	0	1	0	1	1	0	2	0	0	2
S3h1G0001496	0	0	0	0	0	0	0	0	0	1	0	0	0	0	0	0	0	0	0	0	0	0	0	0
S3h1G0001497	0	0	0	0	0	0	0	0	0	0	0	0	0	0	0	0	0	0	0	0	0	0	0	0
S3h1G0001498	0	0	0	0	0	0	0	0	0	0	0	0	0	0	0	0	0	0	0	0	0	0	0	0
S3h1G0001499	1517	1102	1037	1148	1606	1077	621	832	755	1112	642	669	1480	1296	1278	1188	1241	1327	563	840	918	732	652	779
S3h1G0001500	39	23	21	19	34	32	17	21	6	18	20	14	21	16	18	20	18	19	20	15	10	11	10	18
S3h1G0001501	329	207	236	253	269	245	90	120	83	134	123	83	206	181	168	162	152	157	102	122	106	107	103	104
S3h1G0001502	0	2	1	1	0	0	0	2	1	1	0	1	0	0	2	1	6	0	0	0	1	3	0	0
S3h1G0001503	0	0	0	1	0	0	3	2	0	0	0	0	2	2	0	0	0	1	0	0	2	0	2	0
S3h1G0001504	0	0	0	0	0	0	0	0	0	0	0	0	0	0	0	0	0	0	0	0	0	0	0	0
S3h1G0001505	0	0	0	0	0	0	0	1	7	8	3	1	0	0	0	0	0	1	6	0	2	2	0	2
S3h1G0001506	0	0	0	0	0	0	2	3	2	3	0	9	0	0	0	0	0	0	7	3	4	16	2	2
S3h1G0001507	644	473	364	427	531	481	243	269	274	343	355	241	398	362	475	297	321	347	272	383	286	297	239	345
S3h1G0001508	2	2	1	2	0	3	3	1	0	1	0	1	1	1	0	0	0	0	0	0	0	0	0	0
S3h1G0001509	11	12	4	12	6	7	3	5	3	8	12	4	15	4	12	7	8	8	9	4	6	7	2	7
S3h1G0001510	0	0	0	0	0	0	0	0	0	0	0	0	0	0	1	0	0	0	1	0	0	0	0	0
S3h1G0001511	0	0	0	0	0	0	0	0	0	0	0	0	0	0	0	0	0	0	1	0	0	0	0	0
S3h1G0001512	0	1	0	0	0	0	0	0	0	1	0	0	1	0	0	1	0	0	0	0	0	0	1	0
S3h1G0001513	0	0	0	0	1	0	0	0	0	0	0	0	0	0	0	0	1	0	0	0	1	0	0	0
S3h1G0001514	517	350	332	386	394	369	899	867	800	1051	917	668	408	297	363	374	325	373	1013	664	579	1037	559	873
S3h1G0001515	0	0	0	0	0	0	0	0	0	0	0	0	0	0	0	0	0	0	0	0	0	1	0	0
S3h1G0001516	3	0	0	0	1	0	0	0	0	0	0	0	1	0	0	0	0	0	0	0	0	0	0	0
S3h1G0001517	63	40	41	28	57	36	1004	1267	776	640	465	617	33	28	48	31	29	33	1567	528	1038	1025	1120	606
S3h1G0001518	0	0	0	0	0	0	0	0	0	0	0	0	0	0	0	0	0	0	0	0	1	0	0	0
S3h1G0001519	0	0	0	0	0	0	11	10	16	11	16	11	0	0	0	0	0	0	17	8	9	14	13	15
S3h1G0001520	0	0	0	0	0	0	0	0	0	0	0	0	0	0	0	0	0	0	0	0	2	0	0	0
S3h1G0001521	115	77	84	85	123	77	48	49	56	63	76	57	72	68	93	80	83	71	45	48	38	57	35	60
S3h1G0001522	2	0	0	1	1	0	0	0	0	0	0	1	0	0	0	0	0	2	1	1	0	0	0	0
S3h1G0001523	0	0	1	0	0	0	0	0	0	0	0	0	0	0	0	0	0	0	0	0	0	0	0	0
S3h1G0001524	0	0	0	0	0	1	0	0	0	0	0	0	0	0	0	0	0	0	0	0	0	0	0	0
S3h1G0001525	15817	11541	10991	11870	13340	11479	8087	9963	8076	11197	12032	9282	12492	10171	11900	11076	11382	10700	9281	10530	9322	8883	9246	12359
S3h1G0001526	0	0	0	0	0	0	0	0	0	2	0	0	0	0	0	0	0	0	0	0	0	0	0	0
S3h1G0001527	749	537	510	466	509	444	1305	1443	1590	1712	1943	1273	2736	2233	3363	2734	1856	2363	1941	1932	1514	1624	1171	2776
S3h1G0001528	164	123	164	132	101	98	121	159	156	217	163	197	677	606	615	584	377	527	173	218	226	175	172	304
S3h1G0001529	0	0	2	0	0	0	40	47	78	89	81	21	0	1	0	1	0	2	83	46	38	58	60	41
S3h1G0001530	0	0	0	0	0	0	2	0	0	0	0	0	0	0	0	0	0	0	0	0	0	0	0	0
S3h1G0001531	0	1	0	0	0	0	0	0	0	0	0	0	0	0	0	0	0	0	0	0	1	0	0	0
S3h1G0001532	1075	884	897	812	960	840	988	1134	1166	1445	1386	970	1119	936	997	915	893	929	1221	1098	996	1250	947	1322
S3h1G0001533	0	0	0	0	0	0	0	0	1	2	1	0	0	0	0	0	0	0	3	0	0	2	1	0
S3h1G0001534	6	5	4	2	0	3	0	0	0	0	0	0	0	0	0	0	0	0	0	0	0	0	0	1
S3h1G0001535	20	38	33	28	36	22	20	28	25	27	29	20	20	11	17	21	20	17	20	18	21	18	18	23
S3h1G0001536	2219	1490	1625	1584	1753	1615	1753	1847	1632	2237	2135	1587	1779	1721	1684	1649	1644	1645	1780	1683	1537	1864	1419	2017
S3h1G0001537	2120	1635	1506	1573	1709	1575	3249	3556	2902	4450	4336	3354	1775	1473	1629	1594	1457	1568	3088	2939	2640	2486	2503	2999
S3h1G0001538	1	1	0	1	0	0	0	0	0	1	0	0	0	0	0	0	0	0	0	0	0	0	2	0
S3h1G0001539	3277	2378	2376	2547	2968	2619	3359	3345	3095	4758	4683	3366	2646	2249	2710	2740	2530	2454	3025	3562	3005	3545	2818	3143
S3h1G0001540	5	1	4	0	0	0	2	3	0	0	5	5	1	0	0	1	0	0	2	2	4	2	1	0
S3h1G0001541	0	0	0	0	0	0	0	1	2	0	1	1	0	0	0	0	0	0	0	0	0	0	1	0
S3h1G0001542	0	0	0	0	0	0	0	0	0	0	0	0	0	0	0	0	0	0	0	0	0	0	0	0
S3h1G0001543	1	0	3	0	2	0	0	0	0	0	2	0	0	1	0	2	0	0	0	0	0	0	0	0
S3h1G0001544	518	376	361	410	430	407	393	405	409	602	544	413	445	348	431	359	388	417	421	498	406	466	371	567
S3h1G0001545	0	0	1	1	0	0	0	0	0	1	0	0	1	1	1	1	0	1	0	1	0	0	0	2
S3h1G0001546	970	650	625	615	756	686	255	261	256	404	316	301	314	307	280	258	246	322	292	291	327	247	298	352
S3h1G0001547	1	0	0	1	0	0	0	0	0	0	0	0	0	0	0	0	0	0	0	0	0	1	0	0
S3h1G0001548	0	0	0	0	1	1	4	5	4	3	1	3	6	3	1	7	4	1	4	3	1	5	1	3
S3h1G0001549	1	2	1	0	2	1	0	0	1	0	0	0	0	0	0	0	0	0	0	0	0	0	0	0
S3h1G0001550	0	1	1	2	3	1	0	0	0	0	0	0	0	0	0	0	0	0	0	0	0	0	0	0
S3h1G0001551	113	92	86	78	93	91	44	45	41	64	50	30	56	55	45	49	41	57	41	33	35	49	42	42
S3h1G0001552	0	0	0	1	0	0	0	0	0	2	1	0	0	0	0	0	0	0	0	0	0	1	0	0
S3h1G0001553	0	0	0	0	1	0	0	0	1	1	0	0	0	0	0	0	0	0	1	0	0	1	0	0
S3h1G0001554	0	0	1	0	0	1	28	36	75	66	48	16	0	1	0	0	0	0	55	31	23	51	34	37
S3h1G0001555	1180	962	931	946	1051	930	892	1008	863	1146	1186	890	993	834	1016	880	930	933	891	1043	879	1042	786	1149
S3h1G0001556	5	1	2	1	4	4	0	0	0	0	0	0	0	0	0	0	0	0	0	0	1	0	0	0
S3h1G0001557	3	3	1	0	1	1	0	1	0	0	0	0	0	0	0	2	0	0	0	0	0	0	0	0
S3h1G0001558	0	0	0	2	0	1	2	2	5	4	6	5	4	2	5	7	6	6	1	4	2	1	1	4
S3h1G0001559	0	1	2	0	1	1	88	108	92	99	134	92	0	0	0	0	0	1	74	108	93	75	79	97
S3h1G0001560	0	1	0	0	0	0	15	17	55	39	34	3	1	0	0	0	0	0	21	21	13	20	12	16
S3h1G0001561	0	0	0	0	0	0	1	4	8	21	8	0	0	0	0	0	0	0	7	2	3	1	3	3
S3h1G0001562	30	31	17	36	22	23	34	37	14	53	48	35	39	26	35	22	39	20	30	56	48	25	29	52
S3h1G0001563	0	0	0	0	0	0	0	0	0	0	0	0	0	0	0	0	0	0	0	0	0	0	0	0
S3h1G0001564	0	0	0	0	0	0	0	0	0	0	0	0	0	0	1	0	0	0	0	0	0	0	0	0
S3h1G0001565	0	0	0	0	0	0	0	2	0	0	0	0	0	0	0	2	0	3	0	1	2	0	0	0
S3h1G0001566	2	0	0	0	1	0	0	0	0	0	0	0	0	0	0	0	0	0	0	0	0	0	0	0
S3h1G0001567	0	0	0	0	1	0	0	0	0	0	0	0	0	0	2	0	0	0	0	0	0	1	0	0
S3h1G0001568	0	2	0	0	3	2	0	1	0	1	0	0	2	0	0	0	1	2	1	1	2	1	0	0
S3h1G0001569	0	0	0	0	0	0	0	1	0	0	0	0	0	0	0	0	0	0	0	1	0	0	0	1
S3h1G0001570	3	4	4	3	4	2	168	198	325	380	259	128	1	2	4	0	0	1	257	128	152	209	147	145
S3h1G0001571	5	2	1	2	5	6	0	1	1	1	0	2	0	0	0	0	0	0	0	1	1	0	1	1
S3h1G0001572	1	7	1	0	1	0	2	0	1	0	0	1	0	0	1	0	1	0	0	0	0	0	0	0
S3h1G0001573	1	0	1	0	0	0	1	0	0	0	0	0	0	0	0	0	0	0	0	0	0	0	2	0
S3h1G0001574	556	449	408	451	498	427	356	403	372	493	512	370	402	351	402	397	368	353	345	482	357	483	330	559
S3h1G0001575	0	1	0	1	0	1	0	0	0	0	0	0	0	0	0	0	0	0	0	0	0	0	0	0
S3h1G0001576	0	0	0	0	0	0	0	0	0	0	0	0	0	0	0	0	0	0	0	0	0	0	0	0
S3h1G0001577	0	0	0	0	0	0	0	0	0	0	0	1	0	0	0	2	0	0	0	0	0	0	0	0
S3h1G0001578	0	0	0	0	0	0	0	0	0	0	0	0	0	0	0	0	0	0	0	0	0	0	0	0
S3h1G0001579	0	0	0	0	0	0	0	0	0	1	1	0	0	0	1	1	1	0	1	0	0	0	0	0
S3h1G0001580	47198	35359	33469	35438	42770	34820	33596	40706	33441	48302	51871	38480	47516	39629	46272	40738	42908	39608	37951	45015	38785	38485	34456	49348
S3h1G0001581	0	0	1	0	0	0	1	2	0	0	2	0	0	0	0	0	0	0	1	0	0	0	0	1
S3h1G0001582	0	0	0	0	0	0	0	0	0	0	0	0	0	0	0	0	0	0	0	0	0	0	0	0
S3h1G0001583	0	0	0	0	1	0	0	0	0	0	0	0	0	0	0	0	0	0	0	0	0	0	0	0
S3h1G0001584	0	0	0	0	0	0	0	0	0	0	0	0	0	0	0	0	0	0	0	0	0	0	0	0
S3h1G0001585	0	0	0	0	0	0	0	0	0	0	0	0	0	0	0	0	0	0	0	0	0	0	0	0
S3h1G0001586	0	0	0	0	0	0	0	0	0	0	0	0	0	0	0	0	0	0	0	0	0	0	0	0
S3h1G0001587	0	0	0	0	0	0	0	0	0	0	0	0	0	0	0	0	0	0	0	0	0	0	0	0
S3h1G0001588	0	0	0	0	0	0	0	0	0	0	0	0	0	0	0	0	0	0	0	0	0	0	0	0
S3h1G0001589	0	0	0	0	0	0	0	0	0	0	0	0	0	0	0	0	0	0	0	0	0	0	0	0
S3h1G0001590	0	0	0	0	0	0	8	10	4	10	5	13	7	4	10	11	16	5	3	10	13	12	6	7
S3h1G0001591	506	380	401	383	424	374	427	416	397	512	510	410	414	337	399	312	377	381	362	489	373	484	372	508
S3h1G0001592	1	0	1	0	0	0	0	0	0	0	0	0	0	0	0	0	0	0	0	3	0	0	0	0
S3h1G0001593	0	0	0	0	0	0	0	0	1	0	0	1	0	0	0	0	0	0	0	0	0	0	1	0
S3h1G0001594	11154	8238	7565	7692	9513	8071	4987	6092	5245	7314	7506	5369	7334	6077	6790	6347	6445	6043	5582	5812	5666	5660	5279	7444
S3h1G0001595	0	0	0	0	0	0	0	0	0	0	0	0	0	0	0	0	0	0	0	0	0	0	0	0
S3h1G0001596	80317	59344	58457	62164	70825	60683	49350	56127	49203	66793	66010	52049	58648	46589	56905	49631	50873	50669	49212	55943	49307	50860	43591	60118
S3h1G0001597	2	1	5	1	0	2	0	0	1	0	0	1	1	3	0	0	0	0	0	0	2	1	0	1
S3h1G0001598	22	15	33	25	12	7	727	694	908	1104	800	470	15	4	7	14	8	21	897	451	479	936	490	776
S3h1G0001599	1132	833	780	889	1061	766	6	4	7	8	14	11	5	5	5	5	9	6	9	4	2	9	5	7
S3h1G0001600	304	263	283	300	371	236	231	211	239	293	298	201	225	198	259	213	231	210	229	228	207	259	200	290
S3h1G0001601	17	17	21	27	22	27	199	253	311	380	298	178	5	3	9	7	2	8	345	210	165	329	227	248
S3h1G0001602	13	10	12	7	11	14	7	14	7	15	14	7	16	14	5	6	14	15	17	6	15	11	11	14
S3h1G0001603	0	3	0	1	0	0	0	0	0	0	0	0	1	0	1	0	0	2	0	0	0	0	0	0
S3h1G0001605	1	0	1	0	0	0	168	256	416	451	321	125	0	0	0	0	0	1	327	169	190	314	231	200
S3h1G0001604	180	116	105	122	114	117	552	577	657	821	645	427	130	114	101	110	109	113	615	443	423	707	456	535
S3h1G0001606	0	0	0	0	0	1	0	0	0	1	0	0	0	0	0	0	0	0	0	0	2	0	0	0
S3h1G0001607	0	1	0	1	3	0	2	5	4	10	18	3	0	0	4	2	0	4	5	12	0	8	6	4
S3h1G0001608	770	676	626	658	631	617	314	394	306	383	483	356	387	324	352	325	298	278	393	373	346	347	356	518
S3h1G0001609	10	8	5	10	8	8	134	157	135	62	65	96	32	21	33	39	26	23	175	98	147	116	123	72
S3h1G0001610	11	7	10	6	9	12	0	0	0	1	0	0	0	0	0	0	0	0	0	0	0	0	0	0
S3h1G0001611	80	38	45	38	37	43	0	0	0	0	0	1	0	0	0	0	0	0	0	0	0	1	0	0
S3h1G0001612	162	117	128	106	153	92	10	14	8	16	5	14	2	3	2	6	4	3	16	14	10	13	12	8
S3h1G0001613	6125	4761	4540	4579	5145	4511	2741	3385	2661	3356	3764	2912	4095	3441	3641	3339	3635	3236	2963	3384	3337	2951	3142	4088
S3h1G0001614	1	1	1	2	1	0	0	0	0	0	0	0	0	0	0	0	0	0	0	0	1	0	2	0
S3h1G0001615	1072	820	734	827	944	802	636	743	586	872	861	681	832	787	842	749	644	724	676	795	617	697	524	807
S3h1G0001616	0	1	0	0	1	0	5	2	3	10	19	7	1	4	2	7	3	3	5	8	4	7	5	0
S3h1G0001617	4	2	0	1	4	1	30	43	33	53	64	33	12	9	2	9	8	5	36	44	36	29	32	26
S3h1G0001618	128	98	112	100	130	118	253	275	467	395	369	304	78	52	76	69	70	76	263	228	203	254	172	305
S3h1G0001619	2	1	2	1	0	0	0	0	0	0	1	0	1	0	1	1	2	1	2	4	1	3	0	0
S3h1G0001620	3	1	2	0	1	0	0	0	0	0	0	0	1	0	0	0	0	0	0	0	0	0	0	0
S3h1G0001621	0	0	0	0	0	0	0	0	0	0	0	1	0	1	0	0	0	0	0	0	0	0	0	0
S3h1G0001622	1	0	0	0	0	2	0	0	0	0	0	1	0	0	0	0	0	0	0	0	0	1	0	0
S3h1G0001623	3812	3057	2964	3249	3500	3089	2332	2821	2397	3293	3225	2455	2903	2546	2738	2554	2621	2732	2725	2630	2516	2732	2227	3291
S3h1G0001624	0	2	3	1	0	0	0	0	0	1	0	0	0	0	0	0	0	0	0	0	0	0	0	2
S3h1G0001625	271	172	174	173	225	172	72	83	60	62	89	76	79	62	89	80	81	76	77	70	63	62	46	73
S3h1G0001626	0	1	2	0	0	1	0	0	0	0	2	0	0	0	0	2	0	0	0	2	0	0	0	0
S3h1G0001627	7	7	2	2	3	2	1	0	2	1	3	0	3	2	1	0	0	1	0	0	3	0	1	0
S3h1G0001628	545	376	441	430	469	463	543	524	539	656	647	538	616	455	614	652	557	528	393	512	414	486	425	566
S3h1G0001629	0	0	0	0	0	0	3	3	0	7	4	4	5	2	6	6	0	0	2	2	1	5	2	3
S3h1G0001630	1	2	0	1	0	1	667	603	979	1169	897	463	1	0	1	0	0	7	849	455	465	902	541	604
S3h1G0001631	0	0	0	0	0	0	31	33	56	50	64	22	0	1	0	0	0	0	45	25	28	50	35	49
S3h1G0001632	5535	3874	3892	3873	4568	3918	2981	3447	2945	4234	4248	3133	3678	3135	3457	3250	3375	3157	3201	3316	3047	3429	3121	3955
S3h1G0001633	0	2	0	0	0	0	1	0	1	1	1	1	2	0	2	2	1	1	1	1	0	1	1	0
S3h1G0001634	0	0	0	0	0	1	1	0	2	1	0	0	0	0	0	0	0	0	0	0	2	1	1	1
S3h1G0001635	58	31	30	36	32	32	122	190	196	60	38	84	23	15	15	22	15	29	160	57	167	109	175	57
S3h1G0001636	0	0	0	0	0	0	0	0	0	0	0	0	0	0	0	0	0	0	0	0	0	0	0	0
S3h1G0001637	1	1	1	0	0	0	0	0	2	2	0	1	1	1	2	4	2	0	3	1	1	1	0	2
S3h1G0001638	0	0	0	0	0	2	0	1	0	0	1	0	0	3	1	0	0	0	0	1	0	0	0	0
S3h1G0001639	0	0	0	0	0	0	0	0	0	0	1	0	0	1	0	0	0	0	2	3	1	0	0	0
S3h1G0001640	4946	3591	3821	3114	3907	4011	2346	2815	3114	3851	3225	2589	4103	3602	3966	3559	3301	3584	2407	2086	2521	2248	1671	2746
S3h1G0001641	8	1	1	5	1	1	7	7	5	23	9	9	7	6	9	8	9	9	10	8	7	9	12	12
S3h1G0001642	2999	2268	2220	2389	2641	2286	2179	2387	2152	2871	2954	2047	2420	1877	2246	2171	2053	2072	2275	2173	2002	2403	1872	2848
S3h1G0001643	0	0	0	0	0	0	0	0	1	0	0	0	0	0	0	0	0	0	0	0	0	1	0	0
S3h1G0001644	9963	7334	7000	7615	8194	7412	7661	9437	7576	9932	11365	8254	10703	8933	10091	9254	9501	9317	9316	9645	8986	8465	9049	11192
S3h1G0001645	0	0	0	0	0	0	0	0	1	1	0	0	3	0	0	0	0	0	0	0	0	0	0	1
S3h1G0001646	1	0	1	1	0	0	0	0	0	0	0	0	0	0	0	0	0	0	0	0	0	0	0	0
S3h1G0001647	0	1	1	1	1	1	0	1	6	0	4	1	3	3	2	2	6	1	1	1	2	0	3	2
S3h1G0001648	4120	2702	2564	2828	3141	2723	3110	3639	2844	4135	3678	2992	3871	3505	3745	3513	3601	3468	3160	3337	3084	3221	2784	3939
S3h1G0001649	1	0	0	0	1	0	1	0	0	0	1	0	0	0	0	0	0	2	0	0	1	0	0	0
S3h1G0001650	0	0	0	2	0	0	0	1	0	1	2	0	4	2	6	5	1	1	0	2	1	1	3	0
S3h1G0001651	7	4	6	6	9	8	3	0	3	1	0	1	1	3	3	4	0	0	1	0	0	0	0	0
S3h1G0001652	4	0	1	2	0	1	0	0	0	0	2	1	0	1	0	1	2	2	0	0	0	1	0	1
S3h1G0001653	2	2	2	1	0	2	5	2	3	9	5	5	2	3	0	6	2	1	2	5	4	5	5	3
S3h1G0001654	0	0	0	0	0	0	0	0	0	0	0	0	0	0	0	0	0	0	0	0	0	0	0	0
S3h1G0001655	33	24	11	19	21	25	23	28	32	46	30	34	20	4	14	17	12	21	40	30	39	40	32	33
S3h1G0001656	0	1	0	0	0	0	0	1	0	0	2	1	0	0	0	0	0	1	0	1	1	0	0	0
S3h1G0001657	3	2	2	5	3	4	12	18	27	14	18	22	7	1	5	1	0	2	19	23	11	12	13	14
S3h1G0001658	52	29	44	47	45	44	145	182	172	183	193	134	44	33	40	37	40	35	150	152	147	157	140	169
S3h1G0001659	4564	3987	4136	2902	3590	3801	1757	2123	2484	3123	2965	1696	3040	2812	3205	2750	3038	2586	2172	1426	1956	1914	1675	2821
S3h1G0001660	1708	1428	1306	1371	1584	1284	1523	1683	1482	2091	1919	1436	1449	1210	1345	1235	1262	1241	1592	1518	1334	1684	1257	1778
S3h1G0001661	177	119	132	125	155	105	106	107	107	179	128	97	106	81	112	97	90	85	126	120	99	132	111	140
S3h1G0001662	0	0	0	1	0	0	1	0	0	2	0	1	0	0	0	0	0	0	2	1	0	0	0	0
S3h1G0001663	1	0	0	0	0	1	0	2	0	0	0	0	0	0	0	0	0	0	0	0	0	0	0	1
S3h1G0001664	0	0	0	0	0	0	0	0	0	0	0	0	0	0	0	0	0	0	0	0	0	0	0	0
S3h1G0001665	0	0	0	0	0	0	0	0	0	1	1	0	0	0	0	0	0	1	0	0	0	0	1	0
S3h1G0001666	5	14	12	3	8	6	15	13	11	13	13	13	15	10	11	2	13	5	12	13	12	23	12	14
S3h1G0001667	4421	2996	2972	3168	3481	3030	2328	2815	2272	3260	3064	2868	3236	2736	3011	2921	3088	2808	2724	3248	2905	2773	2626	3418
S3h1G0001668	119	84	78	75	81	89	56	48	116	150	194	58	83	93	128	80	95	67	58	130	151	62	81	88
S3h1G0001669	0	0	0	0	0	0	0	0	0	0	0	0	0	0	0	0	0	0	0	0	0	0	0	0
S3h1G0001670	2	0	0	0	0	2	42	69	65	93	78	28	1	1	0	0	1	0	33	48	24	38	44	31
S3h1G0001671	1	5	2	3	3	1	731	949	1294	1581	1201	624	2	3	2	2	0	5	1260	526	642	1080	791	726
S3h1G0001672	1	1	4	0	0	0	2	0	4	5	0	0	0	0	1	0	0	1	0	1	2	0	0	3
S3h1G0001673	514	405	324	400	445	345	389	332	288	482	481	343	360	327	354	357	347	354	326	390	310	370	301	484
S3h1G0001674	0	0	0	0	0	0	0	1	0	0	0	0	0	1	0	0	0	0	0	0	0	0	0	0
S3h1G0001675	3	1	3	2	0	0	1	0	0	0	0	0	0	0	0	0	0	0	0	0	0	0	0	0
S3h1G0001676	0	0	0	0	0	0	2	2	2	6	4	0	0	0	0	0	0	0	1	0	1	4	2	2
S3h1G0001677	835	671	613	651	671	603	529	573	532	756	825	638	777	653	649	653	635	595	576	765	614	647	648	844
S3h1G0001678	1	0	1	3	0	0	0	0	1	0	0	0	1	0	0	1	0	0	0	1	0	0	0	0
S3h1G0001679	0	0	0	0	0	0	3	2	2	0	1	0	0	0	0	0	0	0	2	1	3	2	2	5
S3h1G0001680	0	0	0	0	0	0	0	0	0	0	0	0	0	1	0	0	0	0	0	0	0	0	0	0
S3h1G0001681	3	4	2	4	0	1	50	55	93	141	98	36	1	0	1	0	1	0	60	65	60	110	45	41
S3h1G0001682	4065	3276	3368	2868	3473	3123	3590	4464	3558	3651	3427	2957	3602	3001	3321	3138	2927	3021	5321	2628	4707	4280	3614	3890
S3h1G0001683	1	2	0	4	3	0	0	0	0	1	1	0	0	3	0	2	0	1	0	0	0	0	4	0
S3h1G0001684	2	0	0	0	0	3	4	2	0	0	2	2	3	10	0	2	2	1	1	2	3	2	2	2
S3h1G0001685	6	6	6	6	8	4	23	15	11	21	15	12	19	13	15	12	17	10	2	14	10	18	15	2
S3h1G0001686	0	0	1	0	2	0	0	0	0	0	0	0	0	0	0	0	0	0	0	0	0	0	0	0
S3h1G0001687	1	1	8	7	2	1	2	2	3	1	0	2	2	1	0	0	0	0	0	0	0	0	1	0
S3h1G0001688	863	626	621	598	715	675	1098	1309	1556	1803	1594	1057	682	640	602	521	623	562	1561	1113	1125	1432	1204	1186
S3h1G0001689	1	0	1	0	0	2	0	0	0	0	0	0	0	0	0	0	0	0	0	0	0	0	0	0
S3h1G0001690	104	62	51	53	100	76	75	70	99	188	98	45	11	12	8	14	9	14	120	49	65	107	65	62
S3h1G0001691	0	0	0	0	0	0	0	0	0	0	0	0	0	0	0	0	2	1	0	0	0	0	0	0
S3h1G0001692	76	84	82	82	66	74	0	0	0	0	0	0	0	0	0	0	0	0	0	0	0	0	0	0
S3h1G0001693	1256	997	835	912	1006	942	486	765	602	823	873	538	792	911	852	845	777	855	661	637	642	466	491	768
S3h1G0001694	2	1	2	0	0	0	2	0	0	0	0	0	0	0	0	0	0	0	1	1	1	0	0	1
S3h1G0001695	0	0	0	0	0	0	0	0	0	0	0	0	0	0	0	0	0	0	0	0	0	0	0	0
S3h1G0001696	88	74	44	69	110	73	53	47	35	68	56	32	56	80	54	53	38	58	61	50	52	53	38	39
S3h1G0001697	0	0	0	0	0	0	0	0	0	0	0	0	0	0	0	0	0	0	0	0	0	0	0	0
S3h1G0001698	0	0	0	0	0	0	0	0	0	0	0	0	0	0	0	0	0	0	0	0	0	0	0	0
S3h1G0001699	1	0	0	0	0	0	1	0	0	0	0	0	0	0	0	0	0	0	0	0	0	0	0	1
S3h1G0001700	0	0	0	0	0	0	1	0	0	0	0	0	0	0	0	0	0	0	0	0	0	1	0	0
S3h1G0001701	0	0	0	0	0	0	1	0	0	2	0	0	0	0	0	0	0	0	0	0	0	0	0	0
S3h1G0001702	0	0	1	0	0	0	0	0	0	1	1	0	0	0	0	0	0	0	0	0	0	1	0	0
S3h1G0001703	0	0	0	0	0	0	0	0	0	0	0	0	0	0	0	0	1	0	0	0	0	0	0	0
S3h1G0001704	0	0	1	0	5	0	0	0	0	0	0	0	0	0	0	0	0	1	0	0	0	0	0	0
S3h1G0001705	0	0	0	2	0	0	0	0	1	0	0	1	1	2	0	0	0	0	1	3	0	0	0	0
S3h1G0001706	917	761	756	733	910	730	624	730	638	787	680	604	629	519	566	607	621	621	783	673	721	683	702	772
S3h1G0001707	13	1	6	3	4	8	8	1	3	6	9	1	2	3	6	6	7	7	3	4	8	3	3	1
S3h1G0001708	3095	2476	2269	2448	2894	2184	2126	2279	2160	3513	3185	2145	2000	1677	2104	1855	1921	1898	2184	2690	1908	2544	1881	2981
S3h1G0001709	4152	3023	3120	3096	3591	2902	2712	3309	2977	4158	3978	3112	3875	3216	3520	3437	3487	3315	3233	3250	2880	3533	2771	4056
S3h1G0001710	0	0	0	0	0	0	465	556	753	825	728	393	0	0	1	0	0	1	708	384	359	698	480	482
S3h1G0001711	1	2	2	1	2	1	413	387	522	649	501	316	0	0	0	2	2	4	522	363	327	601	321	410
S3h1G0001712	1782	1487	1342	1413	1653	1359	1267	1386	1202	1796	1724	1381	1545	1179	1443	1333	1334	1397	1230	1424	1287	1412	1104	1638
S3h1G0001713	397981	217583	293268	460723	221578	263679	14770	13016	40858	32228	17211	9378	424564	365204	363717	222349	193552	387965	49437	79742	136164	39784	90312	140576
S3h1G0001714	56451	34006	34609	50201	38460	37370	2339	3126	4521	4751	2598	2076	40718	31016	32393	20905	20876	33317	5719	7569	12833	4506	9192	15840
S3h1G0001715	131847	78308	74288	99699	88502	83233	3070	4551	5394	5425	3115	2632	52302	41790	43715	25280	28487	48897	6704	9431	16622	6845	13076	21125
S3h1G0001716	0	0	1	0	0	1	8	9	9	13	12	11	8	8	8	11	12	6	11	10	9	5	11	9
S3h1G0001717	0	0	0	0	0	0	0	0	0	0	0	0	0	0	0	0	0	0	0	0	0	0	0	0
S3h1G0001718	0	0	0	0	0	0	0	0	0	0	0	0	0	0	0	0	0	0	0	0	0	0	0	0
S3h1G0001719	0	0	0	0	0	0	0	0	0	0	0	0	0	0	0	0	0	0	0	0	0	0	0	0
S3h1G0001720	2553	1748	1843	1871	2073	1888	1287	1620	1307	1603	1597	1388	1677	1484	1597	1557	1650	1453	1290	1498	1406	1349	1292	1793
S3h1G0001721	2	0	6	0	4	6	0	4	3	1	2	1	6	2	0	3	3	2	0	6	5	1	2	3
S3h1G0001722	593	434	409	401	482	364	336	348	288	544	443	388	450	339	352	355	363	368	379	421	367	405	367	561
S3h1G0001723	845	639	561	645	684	574	433	484	419	543	700	519	701	518	700	561	627	592	486	498	491	440	469	591
S3h1G0001724	3771	2265	2390	2683	3091	2807	1654	2091	1911	2557	2160	1880	2672	2414	2436	2301	2302	2301	1607	2396	2137	2069	1890	2505
S3h1G0001725	0	0	0	0	0	0	1	0	0	0	0	1	0	0	1	0	0	0	0	0	0	0	0	0
S3h1G0001726	0	0	0	0	0	0	0	0	0	0	0	0	0	0	0	0	0	0	0	0	0	0	0	0
S3h1G0001727	3	0	0	1	2	0	40	37	70	34	62	18	1	1	1	1	1	0	13	44	42	58	34	36
S3h1G0001728	0	0	0	0	0	0	0	1	0	0	0	0	0	0	0	0	0	0	0	0	0	0	0	0
S3h1G0001729	1	0	0	0	0	1	0	2	0	2	2	1	0	0	1	0	1	0	0	0	0	1	1	1
S3h1G0001730	432	378	358	374	478	348	374	356	291	437	422	317	413	313	385	362	365	344	369	378	298	359	331	394
S3h1G0001731	3239	2539	2556	2486	3220	2722	2087	2265	2139	3014	2962	2161	3054	2796	2981	2834	2637	2620	1851	2628	2143	1893	1884	2527
S3h1G0001732	1	0	2	3	2	4	0	1	0	0	0	0	2	0	2	2	1	1	2	0	0	0	2	1
S3h1G0001733	88	61	62	62	70	64	39	44	41	77	46	47	42	41	78	46	40	49	46	36	33	48	27	38
S3h1G0001734	4	0	1	1	0	0	4	7	10	4	3	1	1	1	1	0	1	2	5	7	3	12	5	3
S3h1G0001735	95	87	76	79	69	84	906	810	954	1135	963	580	7	2	5	5	3	6	1198	677	602	1302	652	920
S3h1G0001736	1	1	1	0	0	0	0	0	0	0	0	0	0	0	0	0	0	0	0	0	0	0	0	0
S3h1G0001737	0	0	0	0	0	0	0	0	0	0	0	0	0	0	0	0	0	0	0	0	0	0	0	0
S3h1G0001738	0	0	0	0	0	0	0	0	0	0	0	0	0	0	0	0	0	0	0	0	0	0	0	0
S3h1G0001739	1	1	0	0	1	0	2	0	0	1	0	0	0	0	0	0	1	0	0	1	1	2	0	1
S3h1G0001740	0	1	0	3	0	0	0	0	0	0	0	0	0	0	0	0	0	0	0	0	0	0	0	0
S3h1G0001741	1	1	0	0	1	0	1	1	1	1	2	1	3	2	0	1	0	1	1	2	3	1	2	0
S3h1G0001742	4	5	6	3	7	8	1	2	3	3	0	0	6	3	3	0	1	1	1	1	0	2	0	2
S3h1G0001743	0	0	1	0	1	0	0	0	0	0	1	0	0	0	0	0	0	0	0	0	0	0	0	1
S3h1G0001744	0	0	0	0	2	0	0	1	0	0	0	0	0	0	0	0	1	0	0	0	0	0	0	0
S3h1G0001745	8203	5955	5622	5878	6708	5708	4026	5067	4262	6049	5414	4370	5481	5157	5297	4887	4961	4927	4864	4961	5118	4812	4581	5842
S3h1G0001746	3791	2624	2563	2828	3182	2774	2415	3021	2482	2869	2611	2256	2487	2213	2338	2179	2310	2136	2876	2384	2689	2387	2442	2881
S3h1G0001747	0	1	0	0	0	0	0	0	0	0	0	0	0	0	0	0	0	0	0	0	0	0	0	0
S3h1G0001748	0	0	0	0	0	0	0	0	0	0	0	0	0	0	0	0	0	0	0	0	0	0	0	0
S3h1G0001749	1274	813	874	792	987	893	924	1050	943	1236	1086	889	966	936	950	927	839	989	918	800	801	736	673	1007
S3h1G0001750	5	7	8	6	4	8	3	6	6	9	7	5	6	6	5	7	3	3	8	5	1	5	3	0
S3h1G0001751	2256	1572	1549	1542	1861	1493	1389	1829	2112	3190	2530	1505	1594	1519	1606	1493	1244	1541	1734	1736	1653	1609	1276	1625
S3h1G0001752	0	0	0	0	0	0	0	0	0	0	0	0	0	0	1	0	0	0	0	0	0	0	0	0
S3h1G0001753	0	0	0	0	0	0	2	0	0	0	0	0	0	0	0	1	0	1	0	0	0	0	0	0
S3h1G0001754	0	0	0	0	0	0	21	17	18	17	19	25	0	0	0	0	0	0	22	8	19	11	12	23
S3h1G0001755	792	636	581	691	712	630	624	729	564	768	679	594	655	452	598	587	585	564	593	569	518	608	517	675
S3h1G0001756	0	0	1	1	1	0	0	1	0	1	2	0	0	3	0	0	0	0	2	0	1	1	0	0
S3h1G0001757	612	477	544	470	615	517	534	547	552	709	681	492	472	377	389	387	434	394	501	449	416	499	386	553
S3h1G0001758	0	0	0	0	0	1	0	0	0	0	0	0	0	0	0	0	0	1	0	0	1	0	0	0
S3h1G0001759	1	3	2	0	0	5	4	2	6	3	1	0	2	6	3	6	4	1	3	0	1	0	1	2
S3h1G0001760	0	0	0	1	0	0	0	0	0	1	0	0	1	0	0	0	0	0	0	1	0	0	0	0
S3h1G0001761	0	0	2	0	0	1	39	39	59	60	34	33	0	0	0	0	0	0	31	33	45	64	34	59
S3h1G0001762	1	0	0	0	0	0	760	797	1253	1424	1075	569	0	0	1	1	0	5	1109	640	705	1212	695	745
S3h1G0001763	0	0	0	0	0	0	0	0	0	0	0	0	0	0	0	0	1	0	0	0	0	0	0	0
S3h1G0001764	0	0	0	0	0	0	0	1	1	0	0	0	0	0	0	0	0	0	0	0	0	0	0	0
S3h1G0001765	235	180	142	203	165	168	203	225	183	291	275	200	322	297	316	301	354	272	184	274	242	214	234	307
S3h1G0001766	7	9	9	5	3	3	3	8	5	6	12	8	11	12	10	7	13	4	6	9	7	8	8	7
S3h1G0001767	2	0	0	0	0	0	0	0	0	2	2	0	2	0	0	0	0	0	1	3	1	1	2	0
S3h1G0001768	125	103	100	96	116	64	947	1096	1614	1692	1253	685	46	55	49	68	56	61	1434	753	816	1436	861	949
S3h1G0001769	5	5	12	4	6	3	3	13	6	8	5	5	7	6	3	7	3	6	15	2	12	9	4	4
S3h1G0001770	26	26	20	13	27	27	53	65	42	50	31	36	12	19	19	12	22	22	50	25	62	64	51	32
S3h1G0001771	4	2	3	1	5	2	3	3	2	6	2	1	6	0	3	1	0	0	2	0	3	4	2	0
S3h1G0001772	1241	826	866	862	917	829	714	935	744	849	876	753	930	730	811	808	737	753	853	772	862	764	814	870
S3h1G0001773	29	34	31	29	32	26	7	8	2	11	23	7	5	6	8	6	12	12	4	8	6	6	6	7
S3h1G0001774	48	48	42	37	57	27	7	14	4	17	12	4	21	15	12	11	18	25	25	14	8	11	5	19
S3h1G0001775	30	19	13	18	10	24	0	3	3	1	8	0	1	1	2	3	1	3	4	3	4	2	0	5
S3h1G0001776	2	2	3	3	0	4	2	1	1	0	2	2	1	2	3	0	1	1	0	8	0	2	1	2
S3h1G0001777	32	21	8	13	13	26	7	15	12	15	13	14	19	22	15	17	15	9	9	7	10	15	20	7
S3h1G0001778	0	0	0	0	0	0	0	0	0	0	0	0	0	0	0	0	0	0	0	0	0	0	0	0
S3h1G0001779	919	690	752	751	824	711	1198	1379	1230	1582	1485	1055	902	713	765	825	749	792	1348	1054	1052	1320	1056	1263
S3h1G0001780	1	0	0	0	0	0	0	0	0	0	0	0	0	0	0	0	1	0	0	0	0	0	0	0
S3h1G0001781	1366	1084	1037	1116	1181	1013	941	1097	994	1206	1260	987	1060	951	1043	935	956	909	1075	1042	995	1106	888	1199
S3h1G0001782	1	0	3	2	0	3	5	6	9	14	5	2	1	1	2	2	1	0	9	15	15	18	10	4
S3h1G0001783	0	3	0	0	0	1	4	2	2	2	5	2	0	0	0	0	0	0	3	1	2	4	2	3
S3h1G0001784	0	0	0	0	0	0	0	1	0	1	1	0	0	0	0	0	1	0	0	0	0	0	1	0
S3h1G0001785	518	351	428	346	380	342	228	237	280	359	313	223	217	237	209	199	196	193	277	216	223	292	161	298
S3h1G0001786	182	139	126	138	152	151	89	86	98	134	122	92	107	112	132	133	116	124	80	107	77	109	83	129
S3h1G0001787	650	403	448	451	466	483	614	729	716	855	795	566	412	414	406	347	400	378	857	594	675	803	643	755
S3h1G0001788	0	0	0	0	0	0	0	0	0	0	0	0	0	0	0	0	1	0	0	0	0	0	0	1
S3h1G0001789	1	1	3	1	5	5	14	11	3	8	13	7	18	11	17	20	10	14	12	12	16	4	10	11
S3h1G0001790	3230	2520	2495	2702	2984	2350	2569	2946	2341	3496	3239	2717	2745	2424	2715	2624	2567	2511	2810	2722	2554	3016	2394	3088
S3h1G0001791	0	0	0	0	0	0	0	0	0	0	0	0	0	0	0	0	0	0	0	0	0	0	0	0
S3h1G0001792	1	0	4	0	5	0	0	0	0	0	0	1	0	0	0	1	0	3	0	1	0	1	0	0
S3h1G0001793	4140	2999	3009	2902	3393	2715	2803	3263	2799	3344	3080	2609	2675	2241	2533	2231	2231	2305	2855	2610	2880	2916	2684	3302
S3h1G0001794	1	4	4	4	3	4	164	213	207	296	204	123	1	0	0	0	0	2	190	131	122	270	118	147
S3h1G0001795	360	205	288	258	290	234	197	248	227	282	218	221	267	248	239	223	226	258	207	225	253	235	248	275
S3h1G0001796	93	67	83	94	101	87	63	85	98	118	116	80	109	82	97	86	91	82	86	107	93	86	69	109
S3h1G0001797	0	0	0	0	0	0	17	40	56	73	57	19	0	0	0	0	0	0	69	27	32	57	39	29
S3h1G0001798	1	0	1	0	1	1	1	0	0	0	0	0	2	0	0	2	0	0	1	1	1	2	1	2
S3h1G0001799	0	0	0	0	1	0	3	0	0	0	0	1	0	1	0	2	0	0	0	0	1	1	0	0
S3h1G0001800	0	3	0	0	0	0	1	0	2	1	1	0	3	0	1	3	2	1	3	2	0	1	0	2
S3h1G0001801	0	0	0	0	0	0	2	3	4	1	4	4	0	0	0	0	0	0	5	1	4	6	4	0
S3h1G0001802	0	0	1	0	1	1	0	0	0	0	1	1	0	0	0	0	0	0	0	0	0	0	0	0
S3h1G0001803	0	0	0	0	2	1	0	0	0	0	0	0	0	0	0	0	0	0	0	0	0	0	0	0
S3h1G0001804	0	0	0	0	0	0	0	0	0	0	0	0	0	0	0	0	0	0	0	0	0	0	0	0
S3h1G0001805	0	0	0	0	0	0	3	0	0	2	0	0	0	0	0	0	0	0	1	1	0	0	1	0
S3h1G0001806	0	0	0	0	0	0	0	0	1	0	0	0	0	1	0	0	0	0	1	1	2	0	0	1
S3h1G0001807	0	0	0	0	0	0	0	0	0	0	0	0	0	0	0	0	0	0	0	0	0	0	0	0
S3h1G0001808	0	1	0	0	0	0	66	61	43	62	44	37	14	12	10	16	8	20	86	28	27	94	42	77
S3h1G0001809	0	1	0	0	0	0	0	0	0	0	1	0	0	0	1	0	0	0	0	0	0	0	2	0
S3h1G0001810	2	1	1	0	1	0	0	0	0	0	0	0	3	0	0	2	4	0	3	2	0	1	0	1
S3h1G0001811	4	2	6	4	3	5	0	0	1	0	0	0	0	0	0	0	0	0	0	1	0	0	0	1
S3h1G0001812	0	1	1	2	1	0	0	0	0	0	0	0	0	0	0	0	0	0	0	0	0	0	0	0
S3h1G0001813	2450	1738	1715	1782	2004	1876	1232	1498	1284	1757	1869	1372	1797	1492	1723	1529	1501	1537	1541	1561	1459	1426	1409	1889
S3h1G0001814	2	0	7	3	6	2	0	0	0	0	0	0	0	0	0	0	0	0	0	0	0	0	0	0
S3h1G0001815	1	2	0	0	1	1	0	0	0	1	0	0	0	0	0	0	0	0	0	0	1	0	0	1
S3h1G0001816	0	0	0	0	0	0	2	6	3	14	8	4	8	12	11	10	10	10	3	6	10	5	8	4
S3h1G0001817	0	0	0	0	0	0	3	2	1	1	7	2	2	7	6	9	1	4	5	1	5	5	2	3
S3h1G0001818	9	10	7	12	13	6	2	0	1	2	0	2	0	0	0	2	2	0	4	1	1	0	0	1
S3h1G0001819	27185	21560	18414	19385	22407	19171	16387	20239	16654	18939	21710	15984	21002	17140	18830	18449	18989	17392	20160	18179	18522	17324	18936	21044
S3h1G0001820	69	50	47	55	54	56	30	49	26	32	52	37	50	29	46	29	28	41	24	25	27	37	24	47
S3h1G0001821	0	1	1	0	2	1	0	0	2	4	2	2	1	2	2	1	1	4	4	0	0	3	0	1
S3h1G0001822	7	5	7	5	0	8	0	0	0	0	0	2	0	0	0	0	0	0	0	0	0	0	0	0
S3h1G0001823	3621	2408	2420	2614	3018	2502	969	1434	1334	1715	1679	1114	1523	1552	1616	1339	1512	1286	1347	1362	1349	1162	1209	1604
S3h1G0001824	93	76	68	68	80	74	17	23	28	18	32	16	24	26	33	17	24	20	15	19	14	16	22	23
S3h1G0001825	652	505	486	510	507	469	366	457	418	561	535	333	444	423	445	385	479	398	406	413	346	397	297	507
S3h1G0001826	2053	1682	1593	1677	1902	1590	1510	1745	1427	2180	2002	1578	1829	1500	1673	1606	1641	1541	1509	1554	1455	1757	1343	1870
S3h1G0001827	2010	1666	1630	1630	1970	1575	2719	3035	2686	3329	3064	2435	2437	1882	2145	2164	2022	2049	2867	2397	2491	2959	2587	2621
S3h1G0001828	1562	1196	1151	1190	1306	1199	1057	1174	1156	1425	1319	1037	955	823	964	914	858	955	1188	970	968	1227	957	1206
S3h1G0001829	0	1	0	0	1	1	0	0	0	0	0	1	0	0	0	0	0	0	0	0	0	0	0	0
S3h1G0001830	629	447	480	433	516	474	493	562	404	558	533	460	491	379	438	470	421	458	543	383	523	513	420	542
S3h1G0001831	3414	2916	2943	2925	2896	2899	2473	3123	2360	3348	4024	2880	4209	3519	3680	3558	3640	3316	2993	3442	3122	2954	3218	4324
S3h1G0001832	0	0	0	0	0	1	0	0	1	0	0	0	0	0	0	0	0	0	1	0	0	0	0	0
S3h1G0001833	1	1	0	0	2	0	2	0	0	1	0	0	0	0	0	0	0	0	1	1	0	1	0	0
S3h1G0001834	645	487	513	568	576	541	389	435	402	523	537	354	631	524	604	568	629	539	381	478	373	389	435	520
S3h1G0001835	772	608	668	674	663	614	303	423	320	484	514	409	631	503	591	523	531	473	446	487	467	422	417	707
S3h1G0001836	25	13	10	21	19	18	12	14	12	17	15	13	27	40	19	24	29	36	24	28	27	13	21	27
S3h1G0001837	0	0	2	1	0	2	10	6	9	7	7	2	18	8	14	18	14	11	6	10	3	10	9	7
S3h1G0001838	3	1	0	6	0	1	4	3	4	3	14	2	11	9	5	7	4	6	2	6	7	5	4	5
S3h1G0001839	5	4	5	4	6	11	5	6	9	3	5	2	7	7	3	4	8	4	2	6	4	2	4	2
S3h1G0001840	0	0	0	0	0	0	0	4	1	0	3	1	0	0	0	0	0	0	3	1	1	1	5	2
S3h1G0001841	1354	1041	1051	1053	1303	1089	1024	1227	1111	1405	1285	1034	1142	965	1004	991	1019	1028	1166	1188	1053	1155	964	1298
S3h1G0001842	0	1	0	0	2	0	0	0	0	3	0	1	0	1	0	1	0	0	3	2	0	0	0	0
S3h1G0001843	1838	1320	1379	1320	1540	1320	1204	1546	963	1443	1366	1218	1527	1333	1371	1362	1329	1213	1312	1227	1313	1193	1255	1513
S3h1G0001844	78	56	63	43	57	41	65	58	61	66	40	51	75	76	57	52	48	75	58	43	56	40	34	52
S3h1G0001845	1	3	1	3	1	3	10	13	4	11	16	14	17	15	21	13	14	11	17	13	17	13	5	13
S3h1G0001846	7	11	4	11	9	2	3	8	1	3	2	0	5	3	1	0	0	1	1	3	4	0	2	1
S3h1G0001847	2	3	3	0	1	0	0	0	0	0	0	0	0	0	0	0	0	0	0	0	0	0	0	0
S3h1G0001848	3	0	2	2	0	2	3	1	1	3	5	1	0	2	1	2	0	0	1	0	3	0	1	1
S3h1G0001849	0	0	0	0	0	2	7	2	0	0	0	0	0	0	0	1	0	1	5	2	0	1	2	0
S3h1G0001850	1	0	0	0	0	4	0	1	0	0	1	0	1	0	0	0	0	0	0	0	0	0	0	0
S3h1G0001851	4770	3159	3219	3379	3940	3361	2915	3578	2777	3660	3361	2971	3329	2804	3093	2918	3009	2747	3318	3233	3471	3332	2952	3668
S3h1G0001852	6	9	5	3	8	5	5	4	1	4	2	3	3	0	2	3	2	5	6	5	2	10	0	3
S3h1G0001853	16	12	12	24	6	12	1	3	0	2	3	2	0	0	1	0	1	2	2	2	5	2	4	14
S3h1G0001854	30	18	31	31	18	24	0	1	1	1	3	1	0	0	0	0	1	0	4	2	2	3	2	3
S3h1G0001855	0	0	0	0	0	0	0	0	0	0	0	0	0	0	0	0	0	0	0	0	0	0	0	1
S3h1G0001856	4	0	2	0	1	0	3	4	4	3	8	2	5	1	6	7	4	1	3	1	1	4	2	7
S3h1G0001857	5143	3626	3372	3998	4335	3839	1186	1665	1152	1619	1467	1373	2733	1977	1875	1720	1922	1893	1302	1284	1364	1277	1289	1804
S3h1G0001858	6	6	4	7	5	5	0	0	0	0	0	0	0	0	0	0	0	0	0	0	0	0	0	0
S3h1G0001859	5850	4730	4172	4780	5201	4854	1277	1751	1413	1825	1882	1605	2827	2443	2411	2249	2259	2338	1427	2049	2135	1376	1666	3030
S3h1G0001860	0	0	0	0	0	0	0	0	0	0	1	0	0	0	0	0	0	0	0	0	0	1	0	1
S3h1G0001861	167	119	140	118	113	122	62	109	102	87	88	84	79	71	86	80	91	85	91	107	73	75	62	149
S3h1G0001862	468	409	403	409	442	369	543	693	442	528	695	439	411	401	482	416	473	369	835	453	536	543	682	662
S3h1G0001863	0	2	2	2	0	2	3	11	3	2	2	4	4	4	10	5	3	9	3	3	5	6	4	4
S3h1G0001864	1	0	0	0	0	0	0	0	0	0	0	0	1	0	0	0	0	0	0	1	1	0	2	1
S3h1G0001865	8	10	21	10	9	6	269	295	410	477	303	171	11	5	5	14	2	13	367	141	231	420	238	304
S3h1G0001866	2741	2266	2105	2006	2197	2124	1217	1534	1581	2299	1969	1275	1633	1567	1625	1612	1595	1480	1634	1316	1419	1414	1156	2048
S3h1G0001867	463	340	355	359	389	284	161	209	172	248	266	178	268	189	194	208	184	173	192	248	259	188	210	335
S3h1G0001868	22	16	12	11	17	10	14	14	20	27	17	20	5	10	16	12	7	4	17	16	20	13	16	19
S3h1G0001869	0	0	0	0	0	1	4	2	2	3	0	5	1	1	0	1	0	2	1	3	1	2	2	1
S3h1G0001870	6	7	8	2	4	1	131	162	130	170	171	169	180	175	157	135	166	115	167	175	141	131	127	190
S3h1G0001871	3240	2470	2415	2545	2646	2477	2329	2674	2370	3223	3785	2598	2963	2615	3076	3056	2806	2741	2896	2861	2669	3026	2616	3447
S3h1G0001872	2	0	1	0	0	0	0	2	3	0	0	1	1	2	5	0	3	5	0	1	0	5	3	3
S3h1G0001873	166	102	136	115	135	138	137	172	177	267	201	174	140	118	120	127	109	124	155	166	188	146	131	237
S3h1G0001874	41	24	24	32	35	27	22	34	27	32	34	25	20	27	14	24	27	16	22	22	44	27	23	27
S3h1G0001875	0	0	0	1	0	0	1	1	1	2	5	9	0	0	0	0	0	0	8	4	1	9	7	2
S3h1G0001876	0	0	0	0	0	0	0	0	0	0	0	0	0	0	0	0	0	0	0	0	0	0	0	0
S3h1G0001877	23	13	19	10	21	23	30	28	19	46	37	21	45	29	43	32	23	42	21	30	20	24	13	37
S3h1G0001878	28	30	41	36	32	33	1561	1939	3037	3754	2552	1322	23	6	20	25	15	51	3035	1229	1496	2509	1626	1590
S3h1G0001879	3	0	7	7	3	2	1	3	3	5	4	4	4	0	9	2	4	1	5	3	1	4	3	8
S3h1G0001880	1444	1177	1181	1251	1427	1118	888	996	788	1137	1107	826	974	771	908	901	878	876	774	903	761	893	705	1066
S3h1G0001881	2	0	0	0	0	0	0	0	0	0	0	0	0	0	1	0	0	0	0	0	0	0	0	0
S3h1G0001882	0	0	0	0	1	0	0	0	0	0	0	0	0	0	0	0	0	0	0	0	0	0	0	0
S3h1G0001883	1237	907	920	887	1056	904	575	656	604	858	712	593	809	646	850	744	715	676	588	654	599	587	477	712
S3h1G0001884	0	2	1	0	0	0	0	1	0	0	1	2	0	0	0	1	0	0	0	0	0	2	0	0
S3h1G0001885	0	0	0	0	0	0	0	0	0	0	0	0	0	0	0	0	0	0	0	0	0	0	0	0
S3h1G0001886	112	79	90	87	76	71	97	96	74	119	120	94	106	75	77	86	67	84	94	88	83	103	100	123
S3h1G0001887	1	0	0	0	0	0	0	0	0	0	0	0	0	0	0	0	0	0	0	0	0	1	0	0
S3h1G0001888	103	70	76	78	84	64	110	127	133	172	162	112	129	123	155	85	146	123	77	112	128	76	93	109
S3h1G0001889	11957	8800	8993	9217	10050	9032	6760	7366	6518	9212	9085	7204	8814	7365	8760	8091	8167	7903	7123	7731	7305	7867	6693	8972
S3h1G0001890	1	0	0	3	1	0	4	3	0	1	4	2	3	4	1	2	5	2	1	1	1	0	0	2
S3h1G0001891	2	2	4	0	1	0	0	4	1	3	4	3	1	1	4	2	1	3	3	2	0	1	1	0
S3h1G0001892	0	0	0	0	0	0	0	0	1	0	0	0	0	0	0	0	0	0	0	0	0	0	0	0
S3h1G0001893	11	11	5	3	5	5	9	5	3	3	7	1	7	2	2	8	2	3	7	3	2	2	2	4
S3h1G0001894	0	0	2	0	0	0	16	17	22	37	23	9	0	0	0	0	0	1	26	11	11	30	16	24
S3h1G0001895	10	13	13	3	7	5	368	359	495	544	428	247	4	2	7	6	2	11	500	290	253	492	291	339
S3h1G0001896	40	30	34	37	43	33	39	38	38	55	57	46	32	31	27	38	30	30	61	45	23	66	42	56
S3h1G0001897	7	8	6	9	13	12	7	5	0	3	6	6	3	5	3	9	4	11	2	3	2	4	6	4
S3h1G0001898	1044	835	748	760	886	836	1141	1144	1367	1655	1500	889	691	657	731	716	688	616	1305	948	988	1277	1056	1270
S3h1G0001899	639	446	417	457	511	456	313	357	314	473	447	369	508	453	505	458	385	438	357	387	345	318	306	378
S3h1G0001900	0	0	0	0	1	1	0	0	0	0	0	0	0	1	1	0	0	0	0	0	2	0	0	0
S3h1G0001901	16618	10994	11181	11808	15128	12394	6643	7622	6524	8803	7557	6767	8065	7364	7634	6900	6564	6870	7230	7848	9110	7883	6626	10540
S3h1G0001902	2	1	0	0	1	0	0	0	0	0	0	0	0	0	0	0	0	0	0	0	0	0	0	0
S3h1G0001903	795	790	829	635	640	636	280	369	348	452	386	313	439	484	469	483	463	455	343	394	421	355	301	454
S3h1G0001904	0	0	0	0	0	0	0	0	0	0	0	0	0	0	0	0	0	0	0	0	0	0	0	0
S3h1G0001905	49	29	21	40	39	26	120	98	93	132	126	133	109	96	118	116	136	121	129	105	103	97	96	115
S3h1G0001906	0	0	0	0	0	0	7	14	10	9	11	6	5	11	12	11	14	5	11	13	4	13	14	11
S3h1G0001907	0	0	0	0	1	1	31	35	43	72	26	23	35	44	26	28	35	18	20	18	18	34	24	45
S3h1G0001908	0	0	0	0	0	0	2	2	6	4	16	4	4	3	6	11	10	5	0	1	4	5	1	8
S3h1G0001909	0	0	0	0	0	0	9	9	4	12	7	5	9	9	3	8	10	10	2	2	2	8	3	6
S3h1G0001910	0	0	0	0	0	0	0	0	3	1	2	1	0	0	1	0	1	1	0	0	0	3	0	0
S3h1G0001911	0	0	0	0	0	0	1	2	1	1	0	1	2	0	0	0	1	0	1	4	1	0	0	1
S3h1G0001912	0	0	0	0	0	0	3	1	5	0	0	0	2	3	3	2	4	1	0	2	0	0	2	0
S3h1G0001913	0	0	0	0	0	0	1	5	7	6	6	3	1	2	6	3	5	3	4	0	4	3	2	7
S3h1G0001914	7	1	5	3	3	2	13	11	10	11	18	11	28	13	14	18	19	14	9	6	10	15	10	13
S3h1G0001915	3	1	2	1	1	0	0	0	0	0	0	0	0	0	0	0	0	0	0	0	0	0	0	0
S3h1G0001916	4	6	5	1	4	4	0	0	0	0	0	0	0	0	0	0	0	0	0	0	0	0	0	0
S3h1G0001917	2817	2181	2014	2226	2378	2034	2094	2313	2091	2888	2815	2125	2338	1926	2255	2095	2063	1970	2386	2305	2052	2416	2026	2836
S3h1G0001918	1	2	1	0	1	2	0	0	1	1	0	0	0	0	0	0	0	0	0	1	0	0	0	0
S3h1G0001919	927	633	657	686	774	742	587	707	595	818	860	632	760	694	818	751	755	706	695	753	669	676	620	925
S3h1G0001920	1100	710	689	738	886	788	700	859	675	963	948	706	989	774	893	822	837	850	830	840	645	761	703	908
S3h1G0001921	7	0	5	4	6	4	2	6	3	8	4	1	11	6	9	2	0	3	7	7	2	3	5	4
S3h1G0001922	26	27	19	20	30	21	1171	1397	2661	2596	1649	907	190	125	127	124	132	142	1903	848	1284	1891	1112	1445
S3h1G0001923	1805	1376	1330	1337	1493	1323	843	948	836	1191	1186	896	1178	965	1204	1055	1010	1066	834	993	911	944	733	1201
S3h1G0001924	0	0	0	0	0	0	3	4	3	3	6	1	6	2	1	6	5	3	2	2	3	6	1	1
S3h1G0001925	1	1	0	0	1	0	0	1	0	0	0	0	0	0	0	0	1	2	0	0	1	0	1	0
S3h1G0001926	0	0	0	0	0	0	0	1	1	5	8	1	0	0	0	0	0	0	1	0	5	3	0	1
S3h1G0001927	1	1	0	1	0	0	0	0	0	1	0	0	0	0	0	0	1	0	0	0	0	0	0	0
S3h1G0001928	0	0	0	0	0	0	0	0	0	2	0	1	0	0	0	0	1	0	0	0	1	0	0	0
S3h1G0001929	81	78	55	50	63	67	30	46	42	38	35	45	33	37	27	43	34	30	38	36	32	45	24	33
S3h1G0001930	0	0	0	0	0	0	2	4	1	2	2	0	0	0	0	0	0	0	0	0	1	0	1	0
S3h1G0001931	0	0	0	0	0	2	0	0	1	1	1	0	0	0	0	0	0	0	4	1	1	3	1	0
S3h1G0001932	6712	5042	5133	4639	5633	5353	2663	2977	2940	4083	3724	2883	4155	3754	3880	3957	3915	3601	2798	3004	3259	3174	2558	4007
S3h1G0001933	114	65	85	74	90	94	6	12	3	13	11	12	7	9	9	6	13	14	9	11	7	11	9	12
S3h1G0001934	0	1	0	0	0	0	0	0	0	0	0	0	0	0	0	0	0	0	0	0	0	0	0	0
S3h1G0001935	19628	14472	14461	13844	17084	14715	9809	11244	9665	13321	14339	10108	16013	12726	14606	13459	13453	13551	11123	11002	11044	11193	9469	14797
S3h1G0001936	6	15	9	9	15	12	17	7	10	11	9	5	9	9	7	18	18	9	7	1	11	4	2	9
S3h1G0001937	3476	2826	3210	2312	3078	2803	2677	3077	4102	5121	3668	2432	3063	2497	3070	2486	2603	2488	3379	2205	2855	3220	2446	3413
S3h1G0001938	24	23	13	24	23	18	0	1	3	0	0	3	1	0	0	0	1	1	0	0	1	0	1	0
S3h1G0001939	1	2	0	1	3	3	19	22	25	26	15	24	1	0	3	3	0	3	22	17	23	29	31	31
S3h1G0001940	1	4	3	1	3	0	9	6	2	2	3	3	1	0	0	0	1	0	3	0	2	16	3	2
S3h1G0001941	4	0	2	3	4	3	0	0	0	0	1	0	0	0	0	0	0	0	0	0	0	0	0	0
S3h1G0001942	1	0	4	0	2	0	0	0	0	0	0	0	0	0	0	0	0	0	0	0	0	0	0	0
S3h1G0001943	277	188	214	201	226	213	216	241	208	329	295	225	224	192	224	202	203	180	245	269	215	267	215	275
S3h1G0001944	7	6	11	6	7	4	1208	1373	1875	2099	1645	905	10	10	16	21	9	12	1733	937	1010	1781	997	1233
S3h1G0001945	2240	1751	1576	1845	1733	1554	1552	1663	1430	2331	2253	1709	1770	1589	1876	1749	1806	1752	1700	1910	1655	1885	1564	2093
S3h1G0001946	2	1	1	0	1	4	1	3	0	2	1	0	0	0	1	1	0	1	2	0	0	0	1	0
S3h1G0001947	1	1	0	0	0	0	1	0	0	0	0	0	0	0	0	1	0	0	0	0	1	0	1	0
S3h1G0001948	532	360	343	394	415	359	230	256	233	319	286	206	345	357	358	355	313	282	244	238	267	257	207	283
S3h1G0001949	53	45	25	39	54	30	18	21	8	21	18	17	30	29	35	19	20	19	18	26	21	25	16	21
S3h1G0001950	13	8	13	19	13	11	13	17	3	15	14	15	16	22	18	20	13	14	5	13	22	14	5	6
S3h1G0001951	3	2	1	5	5	3	2	0	1	5	4	3	3	3	2	6	6	3	4	6	3	3	2	2
S3h1G0001952	2463	1639	1544	1680	1712	1755	1032	1313	1003	1395	1437	1122	1793	1804	1794	1575	1782	1734	1189	1411	1245	1037	1231	1494
S3h1G0001953	155	110	90	94	113	91	64	74	57	85	93	90	55	60	63	57	62	48	68	81	77	71	75	87
S3h1G0001954	5	3	4	1	2	2	7	12	7	8	19	5	17	10	12	22	13	7	8	6	7	6	13	14
S3h1G0001955	8	10	4	8	14	8	0	1	0	0	1	0	0	3	0	0	0	0	0	0	0	0	2	0
S3h1G0001956	0	0	0	0	0	0	0	0	0	0	0	0	0	0	1	0	0	0	0	0	0	0	0	0
S3h1G0001957	8	5	6	4	4	7	7	9	7	11	6	8	7	10	15	13	8	14	5	16	7	10	4	11
S3h1G0001958	3	11	4	7	10	5	17	20	18	21	27	24	27	23	29	27	27	14	17	24	22	12	11	13
S3h1G0001959	0	0	0	0	0	0	23	15	8	30	32	17	33	21	27	19	15	20	34	16	27	17	24	25
S3h1G0001960	8766	6526	6710	6643	7776	6589	7782	9106	8378	11387	11093	7415	7360	6238	6616	6322	6363	6177	9089	8259	7465	9221	7795	10396
S3h1G0001961	19	17	4	6	10	13	0	0	0	0	0	1	0	0	0	0	0	1	0	0	0	0	0	0
S3h1G0001962	4	4	2	0	3	0	0	0	0	0	0	1	0	1	0	0	1	0	0	0	1	0	0	0
S3h1G0001963	9	4	6	2	6	9	0	0	0	0	1	0	1	0	2	0	1	1	0	0	0	0	0	0
S3h1G0001964	0	1	2	0	1	1	0	0	0	0	0	0	0	0	0	0	0	0	0	0	0	0	0	0
S3h1G0001965	956	730	634	815	748	680	292	413	372	445	281	314	594	521	505	390	445	463	318	321	512	352	383	405
S3h1G0001966	2292	1802	1996	1427	1773	1994	1308	1480	1665	1758	1359	1146	1569	1537	1652	1419	1397	1320	1609	928	1539	1329	1429	1617
S3h1G0001967	3406	2420	2508	2510	2942	2595	1947	2325	2001	2779	2515	1964	2415	2115	2361	2135	2200	2092	2022	2226	2087	2165	1893	2704
S3h1G0001968	0	0	0	0	1	0	2	1	4	2	3	2	0	7	12	1	2	1	1	0	1	0	0	6
S3h1G0001969	0	0	0	0	0	1	2	1	8	6	1	4	7	6	6	10	10	7	7	5	1	4	3	3
S3h1G0001970	0	0	0	0	0	0	9	3	7	6	8	5	10	15	10	17	22	21	4	8	6	10	8	9
S3h1G0001971	1159	957	859	975	1000	1101	803	1043	830	1002	1114	866	891	779	923	895	936	769	935	878	892	889	881	1115
S3h1G0001972	0	0	1	1	0	1	0	0	0	0	0	0	0	0	0	0	0	0	0	0	0	0	0	0
S3h1G0001973	0	0	0	0	0	0	0	2	0	0	0	0	0	0	0	1	0	0	0	0	0	0	0	0
S3h1G0001974	2	1	2	1	3	2	0	0	0	0	0	0	0	1	0	0	0	0	0	0	0	0	0	0
S3h1G0001975	6	5	5	2	1	0	6	8	11	6	8	11	6	6	14	4	7	4	19	7	5	11	9	8
S3h1G0001976	0	0	0	0	0	0	2	4	0	3	1	1	0	0	1	1	1	0	0	0	4	1	3	0
S3h1G0001977	9	2	5	8	6	4	14	19	7	12	20	11	19	20	9	12	16	11	16	20	11	17	15	13
S3h1G0001978	184	148	129	159	167	144	114	143	134	175	178	146	135	110	132	107	108	107	161	207	204	151	177	228
S3h1G0001979	1711	1167	1214	1250	1433	1125	1417	1775	1635	2200	1984	1564	1776	1527	1693	1663	1649	1561	1418	1527	1481	1656	1265	1827
S3h1G0001980	9	0	3	0	0	2	6	8	10	8	17	9	10	13	11	9	9	7	6	5	16	12	6	11
S3h1G0001981	515	354	323	418	395	331	305	412	271	381	396	325	252	250	256	271	250	239	312	375	438	325	362	485
S3h1G0001982	0	0	0	0	0	0	0	0	0	0	0	0	1	0	0	0	0	1	0	0	0	0	0	0
S3h1G0001983	6	2	4	3	4	1	0	0	0	0	0	0	2	0	0	0	0	0	0	0	0	1	0	0
S3h1G0001984	101	84	92	69	96	77	963	1167	1656	1936	1405	748	87	31	73	69	70	61	1700	753	822	1441	1052	940
S3h1G0001985	1175	876	836	889	1104	955	594	764	629	869	779	681	1144	925	1090	883	992	952	735	880	833	736	772	974
S3h1G0001986	3	2	1	0	1	2	1	0	4	6	1	1	2	2	2	2	0	3	4	0	4	0	4	1
S3h1G0001987	19	10	9	7	11	16	9	13	6	12	10	9	10	5	7	8	4	8	15	8	5	8	10	9
S3h1G0001988	2552	1983	1955	1988	2307	1831	1219	1555	1193	1614	1717	1478	1778	1509	1680	1535	1527	1351	1517	1945	1718	1546	1721	2313
S3h1G0001989	2	0	2	3	1	3	0	2	0	1	0	0	0	0	0	0	0	0	0	0	0	1	0	0
S3h1G0001990	2882	2238	2182	2398	2416	2182	1736	2152	1670	2411	2610	2065	2411	1994	2193	2119	2090	1958	2117	2379	2223	2230	2182	3002
S3h1G0001991	7	8	5	6	6	4	10	7	7	8	9	6	12	10	11	10	4	8	8	9	9	8	4	1
S3h1G0001992	731	596	553	573	646	521	464	503	492	694	611	554	908	817	749	787	764	861	527	579	691	535	529	723
S3h1G0001993	0	0	1	0	0	3	1	5	0	1	4	0	0	0	0	3	2	2	1	1	3	2	3	2
S3h1G0001994	0	0	0	0	0	0	14	7	11	1	0	4	0	0	0	0	0	0	11	1	11	9	17	1
S3h1G0001995	1519	1198	1099	1231	1654	1059	464	586	484	669	685	545	851	603	666	647	724	655	619	644	622	498	624	851
S3h1G0001996	0	0	0	0	0	0	0	0	0	0	1	0	0	0	0	0	0	0	0	0	0	0	0	0
S3h1G0001997	37	51	50	49	63	62	65	78	55	81	74	52	59	43	50	49	40	51	66	69	58	70	53	47
S3h1G0001998	5	3	9	5	2	3	0	2	0	2	3	5	1	6	7	3	1	6	3	4	5	8	3	1
[truncated: 52,643 more rows]
