# Supplementary material for: Stepwise emergence of recombination suppression precedes fissiparous asexuality in the planarian Schmidtea mediterranea
Source: Nat Commun. 2026 Jun 26;17:5588. doi: 10.1038/s41467-026-74605-9 (PMC13309565; doi:10.1038/s41467-026-74605-9)
Supplement: Supplementary file 8 — Supplementary Dataset 5 [file 41467_2026_74605_MOESM8_ESM.xlsx]

## Sheet: ﻿Supplementary Data 5
﻿Supplementary Data 5. Differential expression analysis results. Log2-fold changes and adjusted p-values for comparisons between ophis RNAi, asexual wild-type, and sexual controls. Includes high-confidence reproduction-related gene classifications.
gene	E_v_S_logFC	E_v_S_padj	O_vs_A_logFC	O_vs_A_padj	O_vs_A_direction	S_vs_A_logFC	S_vs_A_padj	S_vs_A_direction	S_vs_O_logFC	S_vs_O_padj	S_vs_O_direction	hconf_rep_genes
S3h1G0010651	-1.38995	5.83826e-06	0.816743	0.054576	NS	1.071	0.0030861	NS	0.254261	0.433314	NS	other
S3h1G0046591	0.528635	4.65891e-05	-0.769949	3.13219e-06	NS	-0.820881	3.27697e-08	NS	-0.0509319	0.686184	NS	other
S3h1G0044373	0.605529	8.53366e-05	0.895102	7.88964e-06	NS	0.391418	0.00559703	NS	-0.503684	0.000931744	NS	other
S3h1G0035645	0.62711	8.53366e-05	-0.152351	0.799673	NS	3.75345	4.29997e-11	UP	3.9058	1.51553e-10	UP	hconf_rep_genes
S3h1G0049495	0.599907	9.53745e-05	0.784025	4.42613e-05	NS	0.33358	0.0160254	NS	-0.450445	0.00250041	NS	other
S3h1G0044015	-0.434697	9.53745e-05	-0.809739	1.06637e-07	NS	-1.2354	1.98162e-12	NS	-0.425664	0.000139719	NS	other
S3h1G0031766	-0.540951	9.53745e-05	0.0464829	0.792581	NS	-0.326243	0.0094538	NS	-0.372726	0.0048098	NS	other
S3h1G0004171	-0.509291	9.57261e-05	0.0965204	0.515679	NS	-0.141028	0.207414	NS	-0.237548	0.0445861	NS	other
S3h1G0038734	-0.5124	9.57261e-05	-1.34301	3.87171e-10	NS	-1.29064	1.34259e-11	NS	0.0523708	0.678651	NS	other
S3h1G0034135	-0.395005	9.57261e-05	-0.150949	0.179497	NS	-0.229454	0.012203	NS	-0.0785041	0.40523	NS	other
S3h1G0041556	-1.65434	9.57261e-05	-0.292024	0.49431	NS	-2.35694	1.51818e-07	DOWN	-2.06492	2.1593e-06	DOWN	other
S3h1G0005466	0.554736	9.78101e-05	0.218834	0.171902	NS	-0.188043	0.135427	NS	-0.406877	0.00335309	NS	other
S3h1G0041770	-0.368118	9.98635e-05	0.741752	1.43366e-07	NS	0.606281	1.62571e-07	NS	-0.135471	0.120843	NS	other
S3h1G0050236	0.612987	0.000150583	0.0725252	0.727143	NS	0.353303	0.0165492	NS	0.280778	0.0625428	NS	other
S3h1G0036723	0.417556	0.000156178	0.48119	0.000397866	NS	0.615269	1.3349e-06	NS	0.13408	0.186852	NS	other
S3h1G0042161	0.581706	0.000156178	0.953744	2.90716e-06	NS	0.406375	0.00392527	NS	-0.547369	0.000389176	NS	other
S3h1G0008064	0.396902	0.000156178	0.210085	0.0672412	NS	0.00582031	0.950116	NS	-0.204265	0.034416	NS	other
S3h1G0041106	0.708354	0.000242023	-0.226373	0.32607	NS	0.812532	4.62394e-05	NS	1.0389	3.8645e-06	NS	other
S3h1G0053189	0.910302	0.000242023	1.37447	1.26358e-05	NS	0.81122	0.000642029	NS	-0.563251	0.0125438	NS	other
S3h1G0003918	0.514675	0.000243151	-1.43854	0.0681821	NS	5.92128	1.12611e-12	UP	7.35981	2.42185e-11	UP	hconf_rep_genes
S3h1G0016039	-0.548316	0.000244082	0.123173	0.467985	NS	0.0742909	0.559989	NS	-0.0488819	0.725692	NS	other
S3h1G0053190	0.869067	0.000284845	1.28412	1.86581e-05	NS	0.74707	0.000977325	NS	-0.537046	0.0133721	NS	other
S3h1G0048011	0.813576	0.000284845	-0.690432	0.00214023	NS	-1.18831	2.40165e-07	NS	-0.497879	0.0114545	NS	other
S3h1G0039605	0.669313	0.000284845	-0.603665	0.0031328	NS	-1.15461	7.45198e-08	NS	-0.55095	0.00158661	NS	other
S3h1G0053187	0.72809	0.000310279	0.896559	0.000146222	NS	0.302464	0.0856523	NS	-0.594095	0.00138997	NS	other
S3h1G0051177	-0.528717	0.000310279	0.0850054	0.624674	NS	-0.735653	2.39973e-06	NS	-0.820658	8.08959e-07	NS	other
S3h1G0053363	-1.90374	0.000310279	0.213627	0.751786	NS	-2.89523	9.06673e-07	DOWN	-3.10886	5.46753e-07	DOWN	other
S3h1G0041632	-0.243762	0.000310279	-0.378941	1.0006e-05	NS	-0.0390997	0.494839	NS	0.339841	4.93623e-06	NS	other
S3h1G0022237	-0.41551	0.000310279	-0.159885	0.200201	NS	-0.22778	0.0231013	NS	-0.0678947	0.516089	NS	other
S3h1G0048094	-2.00696	0.000333605	-0.182789	0.804656	NS	-3.11325	8.35696e-07	DOWN	-2.93046	3.36574e-06	DOWN	other
S3h1G0048659	1.37138	0.000382074	3.16869	0.118934	NS	7.71849	6.71781e-05	UP	4.5498	1.30256e-05	UP	hconf_rep_genes
S3h1G0053191	0.829598	0.000393038	0.920929	0.000533905	NS	0.397315	0.0492979	NS	-0.523614	0.0121355	NS	other
S3h1G0001713	-2.17547	0.000529229	0.163045	0.843422	NS	-2.89473	9.1917e-06	DOWN	-3.05777	7.26513e-06	DOWN	other
S3h1G0048095	-1.82847	0.000557483	0.797655	0.16957	NS	-1.99535	9.91546e-05	NS	-2.79301	2.1281e-06	DOWN	other
S3h1G0039115	0.585704	0.000594395	0.609501	0.00177094	NS	0.911969	1.2612e-06	NS	0.302468	0.0447436	NS	other
S3h1G0043754	0.523734	0.000594395	1.03124	0.0133046	NS	5.39079	1.49722e-14	UP	4.35955	5.63229e-14	UP	hconf_rep_genes
S3h1G0001715	-1.59476	0.000594395	-1.14433	0.0239143	NS	-3.73966	1.03979e-09	DOWN	-2.59533	6.90217e-07	DOWN	other
S3h1G0039228	1.56647	0.000594395	0.0864594	0.97648	NS	8.43216	5.76017e-06	UP	8.3457	1.10187e-05	UP	hconf_rep_genes
S3h1G0001537	0.321223	0.000594395	0.00132513	0.991472	NS	0.958404	1.4157e-11	NS	0.957079	4.77182e-11	NS	other
S3h1G0039120	-0.293884	0.000599493	-0.335481	0.000420776	NS	-0.409093	2.73821e-06	NS	-0.0736125	0.323284	NS	other
S3h1G0040484	-0.1957	0.000640982	0.346075	2.25649e-06	NS	0.497668	1.72344e-10	NS	0.151592	0.00370414	NS	other
S3h1G0032775	1.58755	0.000640982	0.209287	0.958748	NS	9.15756	0.00017907	UP	8.94827	0.000342007	UP	hconf_rep_genes
S3h1G0048009	0.681769	0.000640982	-0.181003	0.400837	NS	-0.642048	0.000409541	NS	-0.461045	0.00929476	NS	other
S3h1G0003910	1.75016	0.000640982	0.785859	0.890066	NS	10.4492	0.00158921	UP	9.6633	0.00412725	UP	hconf_rep_genes
S3h1G0053071	-0.857177	0.000640982	-1.86947	7.33577e-08	NS	-1.62055	2.33559e-08	NS	0.24892	0.254346	NS	other
S3h1G0014385	1.56426	0.000640982	0.777479	0.784238	NS	6.85171	0.000287918	UP	6.07424	0.000434094	UP	hconf_rep_genes
S3h1G0017440	-1.75363	0.000640982	0.639415	0.254478	NS	-1.90865	0.000105526	NS	-2.54807	4.33036e-06	DOWN	other
S3h1G0003912	1.93974	0.000725802	0.290191	0.958771	NS	9.9931	0.00191866	UP	9.70291	0.00332405	UP	hconf_rep_genes
S3h1G0049973	0.34495	0.000725802	-0.0688056	0.54716	NS	-0.0207805	0.804155	NS	0.0480252	0.599928	NS	other
S3h1G0020136	-0.393299	0.00074784	-0.381566	0.0022029	NS	-0.378953	0.000323968	NS	0.00261233	0.980617	NS	other
S3h1G0050950	-0.421278	0.000780575	0.958798	4.31715e-08	NS	0.701313	2.43422e-07	NS	-0.257486	0.0191806	NS	other
S3h1G0041903	0.686517	0.000856772	-0.503913	0.125944	NS	1.62262	5.8066e-08	NS	2.12653	1.22643e-08	UP	other
S3h1G0049670	1.16889	0.000897541	-0.0690216	0.986162	NS	10.6367	1.82725e-05	UP	10.7058	2.69568e-05	UP	hconf_rep_genes
S3h1G0023907	-0.345559	0.000907339	-0.155057	0.141294	NS	-0.312476	0.000631016	NS	-0.157419	0.0746451	NS	other
S3h1G0035610	0.526993	0.000907339	2.80013	1.58175e-12	UP	2.42283	2.80268e-12	UP	-0.377305	0.00604324	NS	other
S3h1G0001714	-1.51716	0.000921746	-0.415257	0.409645	NS	-2.96357	2.73463e-08	DOWN	-2.54831	5.32695e-07	DOWN	other
S3h1G0007584	0.81623	0.000946376	0.780357	0.0269707	NS	1.54809	4.65443e-06	NS	0.767732	0.00296578	NS	other
S3h1G0006681	0.99657	0.000948149	1.25795	0.154929	NS	4.33117	5.58702e-07	UP	3.07322	1.9389e-06	UP	hconf_rep_genes
S3h1G0031083	-2.13328	0.00096264	-0.521095	0.482417	NS	-3.26972	1.92785e-06	DOWN	-2.74863	3.10122e-05	DOWN	other
S3h1G0015628	-0.391537	0.000970398	0.0351304	0.803345	NS	-0.0249429	0.79608	NS	-0.0600732	0.560255	NS	other
S3h1G0015250	-0.511086	0.00100527	-0.695797	7.79754e-05	NS	0.143043	0.253772	NS	0.83884	5.87926e-07	NS	other
S3h1G0042746	1.01344	0.00100527	-0.652226	0.727114	NS	6.08729	1.25008e-06	UP	6.73951	4.27217e-06	UP	hconf_rep_genes
S3h1G0016539	-0.647005	0.00100527	-0.0513295	0.82617	NS	-0.113437	0.4679	NS	-0.062108	0.720503	NS	other
S3h1G0003911	1.78948	0.00101003	-1.94231	0.715045	NS	8.75776	0.00322184	UP	10.7001	0.00294033	UP	hconf_rep_genes
S3h1G0014071	-0.460438	0.00101003	-0.1506	0.248994	NS	-0.670012	6.9333e-07	NS	-0.519411	5.50118e-05	NS	other
S3h1G0003909	1.83712	0.00117838	-1.16139	0.832262	NS	9.49375	0.00103052	UP	10.6551	0.00348306	UP	hconf_rep_genes
S3h1G0006682	0.641072	0.00122048	-3.18819	0.00332716	DOWN	4.62094	9.43643e-11	UP	7.80914	5.1162e-09	UP	hconf_rep_genes
S3h1G0044419	0.311332	0.00123817	-0.069648	0.502112	NS	-0.0391543	0.611505	NS	0.0304937	0.719669	NS	other
S3h1G0022873	-0.236215	0.00126481	-0.105226	0.152689	NS	-0.183427	0.002918	NS	-0.0782011	0.203157	NS	other
S3h1G0014388	1.00664	0.00127883	2.86395	0.0151093	NS	6.13515	5.08593e-07	UP	3.2712	3.65492e-06	UP	hconf_rep_genes
S3h1G0003913	1.86285	0.00127883	0.316211	0.960734	NS	10.7541	0.00320642	UP	10.4379	0.00538517	UP	hconf_rep_genes
S3h1G0014890	0.472573	0.0013741	-0.307735	0.0721335	NS	0.331368	0.0105037	NS	0.639103	7.61908e-05	NS	other
S3h1G0026635	1.63307	0.00139874	-0.504261	0.8533	NS	7.26085	3.48577e-05	UP	7.76511	2.35809e-05	UP	hconf_rep_genes
S3h1G0012802	-0.349096	0.00140747	-0.0682608	0.567927	NS	0.0251819	0.774105	NS	0.0934427	0.31383	NS	other
S3h1G0014439	-0.304212	0.00143331	-0.0288633	0.788799	NS	-0.271292	0.000797771	NS	-0.242429	0.00323225	NS	other
S3h1G0033330	1.22116	0.00144917	0.737608	0.867066	NS	11.692	2.97671e-05	UP	10.9544	0.000103036	UP	hconf_rep_genes
S3h1G0024511	-0.367989	0.00166	-0.643177	3.29362e-06	NS	-0.722061	1.95535e-08	NS	-0.0788831	0.421019	NS	other
S3h1G0028845	-0.21564	0.00166	-0.0535135	0.459792	NS	-0.0243593	0.655284	NS	0.0291542	0.619637	NS	other
S3h1G0052522	0.296313	0.00168386	-0.495343	5.45608e-06	NS	-0.504082	1.5696e-07	NS	-0.00873907	0.919712	NS	other
S3h1G0032428	-0.579575	0.00168386	0.342857	0.0638589	NS	0.326632	0.0295619	NS	-0.0162253	0.92304	NS	other
S3h1G0009500	0.597638	0.00171009	0.23131	0.23053	NS	-0.28009	0.0652458	NS	-0.5114	0.00222101	NS	other
S3h1G0045378	-0.342721	0.00171961	0.172314	0.114853	NS	-0.0619302	0.473003	NS	-0.234244	0.0118706	NS	other
S3h1G0043765	-0.235254	0.00174795	0.0421168	0.614518	NS	0.159373	0.0105187	NS	0.117256	0.0640816	NS	other
S3h1G0012118	1.84155	0.00174795	-3.11986	0.262407	NS	6.40888	1.79181e-06	UP	9.52874	0.000319565	UP	hconf_rep_genes
S3h1G0034773	0.244741	0.00183858	-0.187709	0.0155131	NS	-0.32197	1.11183e-05	NS	-0.13426	0.0400403	NS	other
S3h1G0006761	0.529887	0.00183858	0.139532	0.457622	NS	0.229872	0.101101	NS	0.0903401	0.542031	NS	other
S3h1G0005354	-1.04002	0.00183858	1.0663	0.0723726	NS	2.99597	3.42465e-07	UP	1.92968	2.70553e-05	NS	other
S3h1G0048441	0.477835	0.00202485	0.942157	8.20816e-07	NS	0.490883	0.000278113	NS	-0.451274	0.00101357	NS	other
S3h1G0032779	1.51734	0.00204214	-0.177701	0.95364	NS	8.47519	1.88234e-05	UP	8.65289	2.31581e-05	UP	hconf_rep_genes
S3h1G0045436	-0.26103	0.00204214	0.176145	0.0376652	NS	0.405263	1.63277e-06	NS	0.229118	0.00202763	NS	other
S3h1G0033085	1.39541	0.00211353	0.860435	0.751711	NS	8.67604	5.13318e-06	UP	7.81561	3.41078e-05	UP	hconf_rep_genes
S3h1G0014784	0.778214	0.00213626	0.995554	0.000240667	NS	0.247979	0.209622	NS	-0.747576	0.000796576	NS	other
S3h1G0043917	0.40537	0.00215688	0.0880731	0.496644	NS	-0.361678	0.000810277	NS	-0.449751	0.00011745	NS	other
S3h1G0047551	0.987528	0.00215688	0.0864594	0.977324	NS	10.4057	3.99978e-07	UP	10.3192	8.10103e-07	UP	hconf_rep_genes
S3h1G0053243	0.294174	0.00215688	-0.220017	0.0156062	NS	-0.316228	9.69075e-05	NS	-0.0962109	0.219153	NS	other
S3h1G0021654	-0.189432	0.00221474	0.628706	1.43888e-10	NS	0.32317	5.16597e-07	NS	-0.305536	1.26541e-06	NS	other
S3h1G0040841	0.920416	0.0023441	0.930083	0.381921	NS	4.86056	4.56804e-07	UP	3.93047	1.07116e-06	UP	hconf_rep_genes
S3h1G0044088	-0.285528	0.0023441	-0.0565961	0.571657	NS	-0.068379	0.349188	NS	-0.0117829	0.887959	NS	other
S3h1G0011576	-0.38414	0.0023441	0.203681	0.100758	NS	-0.105509	0.28156	NS	-0.30919	0.00413264	NS	other
S3h1G0020134	-0.395297	0.0023441	0.160345	0.205778	NS	0.0180552	0.859864	NS	-0.142289	0.171922	NS	other
S3h1G0052898	0.225865	0.0023441	-0.12218	0.0925927	NS	0.553961	7.9723e-10	NS	0.676141	6.39561e-11	NS	other
S3h1G0035041	0.420305	0.0023441	0.399975	0.00412912	NS	-0.160447	0.135823	NS	-0.560422	2.19103e-05	NS	other
S3h1G0004805	-0.301681	0.00241978	0.708162	6.91167e-08	NS	0.519725	3.94707e-07	NS	-0.188436	0.0225231	NS	other
S3h1G0037919	0.828464	0.00242664	-0.52429	0.0219443	NS	-0.835332	6.31064e-05	NS	-0.311042	0.140415	NS	other
S3h1G0048647	-0.462268	0.00242664	0.843635	3.23156e-06	NS	0.420348	0.00128196	NS	-0.423286	0.00128465	NS	other
S3h1G0037166	-0.195658	0.00242664	0.140251	0.0288463	NS	-0.0306273	0.545699	NS	-0.170879	0.00234039	NS	other
S3h1G0051920	0.505465	0.00242664	-2.39133e-05	0.999936	NS	1.80831	5.80192e-12	NS	1.80833	2.30848e-11	NS	other
S3h1G0037068	0.234517	0.00242664	-0.620084	4.94478e-09	NS	-0.713591	9.32965e-12	NS	-0.0935074	0.138802	NS	other
S3h1G0007395	-0.502815	0.00242664	-1.06044	2.38133e-07	NS	-1.04913	7.77318e-09	NS	0.0113098	0.939139	NS	other
S3h1G0048050	-0.673976	0.00259813	-0.386382	0.0303082	NS	-0.927644	8.14898e-07	NS	-0.541262	0.00196821	NS	other
S3h1G0009608	0.363921	0.00261919	-0.386801	0.0018715	NS	-0.147	0.111775	NS	0.239801	0.0195092	NS	other
S3h1G0049497	0.34397	0.0026554	1.20526	3.37756e-09	NS	1.98924	1.15785e-14	NS	0.783982	2.27968e-08	NS	other
S3h1G0020626	0.539059	0.0026554	0.285621	0.14351	NS	0.669085	0.00010859	NS	0.383464	0.0151113	NS	other
S3h1G0019106	-0.4664	0.0026554	-0.757949	1.45272e-05	NS	-0.774504	5.4293e-07	NS	-0.0165554	0.904401	NS	other
S3h1G0044052	-0.244236	0.00267856	-0.425954	8.38376e-06	NS	-0.0711516	0.253904	NS	0.354803	1.28842e-05	NS	other
S3h1G0000529	-0.280807	0.00270463	-0.161273	0.0789096	NS	-0.0776548	0.28445	NS	0.0836178	0.274746	NS	other
S3h1G0040005	0.337489	0.00270463	-0.318468	0.00298371	NS	-0.446252	6.96055e-06	NS	-0.127784	0.157088	NS	other
S3h1G0005972	0.48349	0.00272078	-0.544727	0.0401041	NS	1.47018	5.89261e-09	NS	2.01491	6.70764e-10	UP	other
S3h1G0027986	-0.432444	0.00274232	0.2786	0.0453862	NS	0.00848234	0.940296	NS	-0.270118	0.0215191	NS	other
S3h1G0048196	-0.300003	0.00280984	0.399105	0.000199667	NS	0.1671	0.0355008	NS	-0.232006	0.00598738	NS	other
S3h1G0038727	-0.663847	0.00280984	2.29063	3.15607e-08	UP	1.97294	6.19881e-08	NS	-0.317691	0.0649146	NS	other
S3h1G0027380	-0.306892	0.00284895	-0.214821	0.0332364	NS	-0.115774	0.146869	NS	0.0990463	0.236801	NS	other
S3h1G0020133	-0.233663	0.00296256	0.0292776	0.734783	NS	-0.157104	0.0117145	NS	-0.186381	0.00470409	NS	other
S3h1G0015857	0.469461	0.00298824	0.343155	0.0255813	NS	-0.26808	0.0304725	NS	-0.611235	3.45209e-05	NS	other
S3h1G0039248	1.59482	0.00324979	3.34785	0.421672	NS	10.3833	0.00176515	UP	7.03549	0.00134956	UP	hconf_rep_genes
S3h1G0027492	-0.302932	0.00324979	0.744389	3.21904e-08	NS	0.265513	0.00237604	NS	-0.478877	1.35453e-06	NS	other
S3h1G0004051	-0.738924	0.00325881	1.87648	0.000289765	NS	3.20357	1.27248e-08	UP	1.3271	1.60647e-05	NS	other
S3h1G0022890	0.371619	0.00325881	-0.249016	0.0365734	NS	-0.286484	0.00368886	NS	-0.0374684	0.725255	NS	other
S3h1G0019125	-0.238121	0.00325881	-0.188924	0.0195818	NS	0.190492	0.0040568	NS	0.379416	3.57952e-06	NS	other
S3h1G0001284	-0.523327	0.00325881	0.573764	0.00148995	NS	-0.0951796	0.484639	NS	-0.668944	4.87287e-05	NS	other
S3h1G0025593	0.476731	0.00325881	2.06661	0.001944	UP	6.22191	7.79352e-12	UP	4.15531	1.22864e-11	UP	hconf_rep_genes
S3h1G0004974	0.22439	0.00325881	-0.145438	0.0500588	NS	0.0636474	0.277925	NS	0.209085	0.00148483	NS	other
S3h1G0052926	0.339377	0.00328296	-0.307397	0.00688681	NS	-0.215009	0.0171403	NS	0.0923874	0.326522	NS	other
S3h1G0041891	-0.298937	0.00334453	0.288787	0.0045208	NS	0.233683	0.00470983	NS	-0.0551046	0.511131	NS	other
S3h1G0008041	0.338599	0.00341198	-0.0522744	0.681886	NS	0.363106	0.000282544	NS	0.415381	9.71688e-05	NS	other
S3h1G0015222	-0.304991	0.00342062	-0.433116	0.000114508	NS	-0.557329	2.02081e-07	NS	-0.124213	0.138978	NS	other
S3h1G0047421	-0.502155	0.00342062	-0.645904	0.000377411	NS	-1.50291	4.39164e-11	NS	-0.857003	1.04169e-06	NS	other
S3h1G0024076	0.223672	0.00343067	-0.243878	0.001703	NS	-0.0618728	0.29247	NS	0.182005	0.00469944	NS	other
S3h1G0041084	1.57818	0.00343067	-0.0967965	0.985755	NS	10.0133	0.00108359	UP	10.1101	0.00138237	UP	hconf_rep_genes
S3h1G0033084	1.74431	0.00343067	0.0864594	0.946758	NS	4.85183	5.54636e-07	UP	4.76537	1.2871e-06	UP	hconf_rep_genes
S3h1G0053313	0.276717	0.00343067	0.0549423	0.595807	NS	0.307456	0.000228394	NS	0.252514	0.00224968	NS	other
S3h1G0044058	-0.168229	0.00343067	-0.282219	1.50531e-05	NS	-0.146118	0.00218579	NS	0.136101	0.00514887	NS	other
S3h1G0023983	-0.723337	0.00343067	-0.0106499	0.968996	NS	-0.187819	0.293625	NS	-0.177169	0.361282	NS	other
S3h1G0051309	0.391896	0.00343067	-0.772335	2.79934e-06	NS	-0.30371	0.00339486	NS	0.468625	0.000384239	NS	other
S3h1G0005425	0.730542	0.00343642	0.202756	0.433599	NS	1.51115	3.06542e-08	NS	1.3084	5.51178e-07	NS	other
S3h1G0008588	1.1642	0.00344478	1.42849	0.681465	NS	10.0492	2.80945e-05	UP	8.62075	0.000205999	UP	hconf_rep_genes
S3h1G0007205	-0.296119	0.00344478	-0.0467968	0.662427	NS	-0.175253	0.024739	NS	-0.128457	0.111653	NS	other
S3h1G0052259	0.254301	0.00344478	-0.162274	0.0413937	NS	-0.407996	6.50608e-07	NS	-0.245722	0.000867654	NS	other
S3h1G0047586	0.361784	0.00344478	0.320851	0.00863261	NS	0.116269	0.221692	NS	-0.204582	0.0416418	NS	other
S3h1G0048825	0.323576	0.00350494	-0.638978	2.94763e-07	NS	-0.814898	1.06762e-10	NS	-0.17592	0.0466135	NS	other
S3h1G0027474	1.24507	0.00350494	-1.86243	0.563058	NS	7.03384	0.000107676	UP	8.89627	0.000502262	UP	hconf_rep_genes
S3h1G0047195	-0.420007	0.00350494	-0.19562	0.161708	NS	-0.389883	0.00110992	NS	-0.194262	0.0934753	NS	other
S3h1G0045035	-0.769189	0.00352683	0.321076	0.2366	NS	0.693561	0.00206822	NS	0.372485	0.0849519	NS	other
S3h1G0018546	-0.446456	0.00355129	0.103511	0.504919	NS	-0.167852	0.148285	NS	-0.271364	0.027785	NS	other
S3h1G0020691	-0.472325	0.00355129	-0.483859	0.000988496	NS	-0.739093	3.31417e-07	NS	-0.255234	0.0438467	NS	other
S3h1G0014386	0.693265	0.00355129	-1.21556	0.000118302	NS	-0.0670927	0.716998	NS	1.14847	6.69052e-05	NS	other
S3h1G0041073	-0.327318	0.00355129	-0.080778	0.484799	NS	-0.0807381	0.347386	NS	3.9905e-05	0.999603	NS	other
S3h1G0017751	0.594609	0.00355987	0.0811109	0.707978	NS	-0.195377	0.201701	NS	-0.276488	0.0861272	NS	other
S3h1G0038623	-0.452391	0.00355987	-0.451142	0.00260596	NS	-0.516464	7.43306e-05	NS	-0.0653214	0.609536	NS	other
S3h1G0014265	-0.28608	0.00366612	0.469041	1.69922e-05	NS	0.0720285	0.341866	NS	-0.397013	1.56683e-05	NS	other
S3h1G0025426	0.482514	0.00366612	-0.652133	2.67422e-05	NS	-0.950918	3.10986e-09	NS	-0.298786	0.0213812	NS	other
S3h1G0001370	-0.313832	0.00366612	-0.0673658	0.553949	NS	0.00837541	0.920872	NS	0.0757412	0.394932	NS	other
S3h1G0016755	-0.240844	0.00367163	-0.0978632	0.232503	NS	-0.155141	0.0185123	NS	-0.0572778	0.398349	NS	other
S3h1G0033080	1.36326	0.00367163	-0.177701	0.942877	NS	7.58204	4.29405e-06	UP	7.75974	5.20766e-06	UP	hconf_rep_genes
S3h1G0020913	0.508637	0.00367163	0.419988	0.0144417	NS	0.19077	0.168778	NS	-0.229218	0.0941581	NS	other
S3h1G0020893	-0.367084	0.00367529	-0.124954	0.300323	NS	-0.215078	0.023433	NS	-0.0901236	0.377157	NS	other
S3h1G0002506	-0.324157	0.00368189	0.414614	0.000393427	NS	0.0961246	0.261408	NS	-0.318489	0.00103534	NS	other
S3h1G0043847	-0.30192	0.00370619	-0.0925281	0.377353	NS	-0.312464	0.00042185	NS	-0.219936	0.0108113	NS	other
S3h1G0024601	-0.198851	0.00376179	0.13427	0.0447782	NS	0.038103	0.471406	NS	-0.0961666	0.0839658	NS	other
S3h1G0050289	-0.306921	0.00377981	-0.0633581	0.568347	NS	0.0127716	0.877962	NS	0.0761297	0.376909	NS	other
S3h1G0000456	-0.185701	0.00379255	0.275244	8.33028e-05	NS	0.410982	1.05576e-08	NS	0.135738	0.0111625	NS	other
S3h1G0038614	-0.349167	0.00379255	0.448406	0.000354557	NS	-0.0278423	0.765439	NS	-0.476248	2.46449e-05	NS	other
S3h1G0048721	0.247875	0.00382019	-0.385203	6.11489e-05	NS	0.301907	7.88548e-05	NS	0.68711	6.80044e-10	NS	other
S3h1G0026722	-0.249995	0.00382019	-0.65418	1.8382e-08	NS	-0.687819	2.09165e-10	NS	-0.033639	0.63978	NS	other
S3h1G0041081	1.3588	0.00382019	0.398871	0.937409	NS	10.2445	0.00053423	UP	9.84558	0.00111344	UP	hconf_rep_genes
S3h1G0013681	0.490853	0.00394358	-0.679376	0.000531862	NS	0.0202999	0.878252	NS	0.699676	8.98988e-05	NS	other
S3h1G0035631	0.756915	0.00398133	0.318047	0.209284	NS	-0.522967	0.0113228	NS	-0.841014	0.000269037	NS	other
S3h1G0011260	-0.301377	0.00405224	0.443607	8.61768e-05	NS	0.235098	0.00538291	NS	-0.208509	0.0156212	NS	other
S3h1G0027000	-0.239754	0.00405224	-0.0488836	0.577116	NS	-0.117676	0.0688875	NS	-0.0687925	0.308554	NS	other
S3h1G0052491	-0.372703	0.00405659	0.433223	0.0010618	NS	0.451668	7.8313e-05	NS	0.0184453	0.87011	NS	other
S3h1G0016256	-0.445479	0.00409103	0.382038	0.012144	NS	0.275549	0.0245899	NS	-0.106489	0.394762	NS	other
S3h1G0014088	1.42562	0.00409103	3.11973	0.456018	NS	11.6035	0.000392412	UP	8.48379	0.000525643	UP	hconf_rep_genes
S3h1G0042200	1.72884	0.00410262	2.09549	0.505115	NS	8.69938	0.000598931	UP	6.60388	0.000124595	UP	hconf_rep_genes
S3h1G0001988	-0.352945	0.00410262	-0.336452	0.00508239	NS	-0.337552	0.000804523	NS	-0.00110024	0.991922	NS	other
S3h1G0024422	-0.525809	0.00413015	-0.152813	0.401858	NS	-0.128457	0.348668	NS	0.0243558	0.878328	NS	other
S3h1G0031594	-0.234138	0.00414075	0.231267	0.0045598	NS	0.237031	0.000607256	NS	0.00576412	0.93624	NS	other
S3h1G0004058	-0.710413	0.004187	-0.994605	0.000308518	NS	-0.184449	0.317295	NS	0.810156	0.000660073	NS	other
S3h1G0020026	0.299193	0.00423621	-0.265729	0.0144665	NS	0.172712	0.0367842	NS	0.438442	2.78546e-05	NS	other
S3h1G0052606	-0.25854	0.00432701	0.263063	0.00356407	NS	0.135743	0.0530955	NS	-0.12732	0.0802273	NS	other
S3h1G0017047	0.174031	0.00432701	0.508257	5.03537e-09	NS	0.520903	9.30079e-11	NS	0.0126457	0.809042	NS	other
S3h1G0051205	-0.274629	0.00432701	0.306232	0.0015829	NS	0.080754	0.270873	NS	-0.225478	0.00486011	NS	other
S3h1G0026041	-0.334481	0.00439541	-0.147581	0.196208	NS	-0.270648	0.00423399	NS	-0.123067	0.190678	NS	other
S3h1G0031971	0.260927	0.0044121	-0.397514	6.75956e-05	NS	1.37651	1.52171e-15	NS	1.77402	2.24783e-16	NS	other
S3h1G0025585	0.454148	0.0044775	-0.322481	0.563543	NS	4.82929	2.59655e-13	UP	5.15177	2.80227e-12	UP	hconf_rep_genes
S3h1G0025844	-0.67916	0.00458533	-0.479668	0.0386059	NS	-0.54461	0.00490196	NS	-0.0649426	0.745488	NS	other
S3h1G0007689	0.374319	0.00458533	-0.0174543	0.899272	NS	-0.390568	0.000197168	NS	-0.373114	0.000553147	NS	other
S3h1G0002959	-0.385437	0.00458533	0.325946	0.00942068	NS	-0.131516	0.191726	NS	-0.457462	9.15114e-05	NS	other
S3h1G0043516	-0.23262	0.00458533	0.345967	0.000109165	NS	0.281171	0.000128424	NS	-0.0647953	0.326122	NS	other
S3h1G0005953	0.903227	0.00464373	-0.471577	0.0916963	NS	-1.03529	6.92834e-05	NS	-0.563708	0.0231272	NS	other
S3h1G0029457	-0.243303	0.00466491	-0.141997	0.092743	NS	0.432247	5.14529e-07	NS	0.574245	1.03583e-08	NS	other
S3h1G0014090	1.42117	0.00468558	0.0429713	0.993249	NS	10.5463	0.000357874	UP	10.5033	0.000541824	UP	hconf_rep_genes
S3h1G0003344	1.17761	0.00468558	0.0435998	0.992623	NS	12.6463	1.97717e-05	UP	12.6027	3.30312e-05	UP	hconf_rep_genes
S3h1G0004673	-0.18078	0.0047021	-0.163006	0.00967282	NS	-0.161879	0.00211792	NS	0.00112717	0.983769	NS	other
S3h1G0049965	-0.267963	0.0047021	0.131938	0.149259	NS	-0.00978279	0.893935	NS	-0.14172	0.062151	NS	other
S3h1G0004053	-0.81362	0.00475561	1.02197	0.019133	NS	1.89513	5.24956e-06	NS	0.873159	0.0036827	NS	other
S3h1G0030796	-0.219153	0.00477136	-0.148628	0.0477855	NS	0.000645645	0.99149	NS	0.149274	0.019459	NS	other
S3h1G0016346	-0.332827	0.0047942	-0.429133	0.00111953	NS	0.385885	0.000217644	NS	0.815018	2.1916e-08	NS	other
S3h1G0050228	-0.246031	0.00481017	-0.425144	5.28113e-06	NS	-0.775811	7.94964e-12	NS	-0.350667	1.26293e-05	NS	other
S3h1G0008564	-0.608232	0.00485553	0.252556	0.233129	NS	-0.354307	0.0347189	NS	-0.606863	0.00109661	NS	other
S3h1G0007698	0.328754	0.00485553	-0.189602	0.0667533	NS	-0.555699	3.56843e-07	NS	-0.366097	0.000228137	NS	other
S3h1G0024480	-0.337724	0.00485553	0.377208	0.00165939	NS	0.0748805	0.411347	NS	-0.302327	0.00255829	NS	other
S3h1G0049512	-0.18555	0.00485553	-0.190835	0.00376534	NS	-0.0242615	0.628213	NS	0.166573	0.00305181	NS	other
S3h1G0053270	-0.233377	0.00488008	-0.616237	1.73646e-08	NS	-0.665109	1.17054e-10	NS	-0.0488726	0.467255	NS	other
S3h1G0051068	-0.236669	0.00490915	0.177167	0.0286596	NS	-0.0626716	0.325678	NS	-0.239839	0.000906135	NS	other
S3h1G0042871	0.548928	0.00496017	0.847807	6.70067e-05	NS	1.22598	1.39795e-08	NS	0.378172	0.0176577	NS	other
S3h1G0016032	0.232727	0.00502913	-0.389731	8.89715e-06	NS	-0.812012	1.55053e-12	NS	-0.42228	3.94759e-07	NS	other
S3h1G0017195	0.195925	0.00505416	-0.0957495	0.168817	NS	1.1967	1.62218e-16	NS	1.29245	5.8366e-16	NS	other
S3h1G0023594	0.259229	0.00509613	-0.570554	3.84269e-07	NS	-0.55555	1.91829e-08	NS	0.0150039	0.850705	NS	other
S3h1G0044893	-0.320481	0.00509613	0.217185	0.0450211	NS	0.0697041	0.42068	NS	-0.147481	0.0993842	NS	other
S3h1G0019048	-0.16513	0.00510825	-0.809187	3.36831e-13	NS	-0.888509	1.67451e-15	NS	-0.079322	0.0942745	NS	other
S3h1G0053418	0.387818	0.00520275	-0.106025	0.360041	NS	-0.667625	1.18719e-07	NS	-0.5616	4.89504e-06	NS	other
S3h1G0052555	-0.469384	0.00523158	-0.549917	0.000610402	NS	-0.695295	2.52772e-06	NS	-0.145377	0.267033	NS	other
S3h1G0046321	-0.241586	0.00523158	0.125159	0.134269	NS	-0.142745	0.0334502	NS	-0.267905	0.000409075	NS	other
S3h1G0014140	0.747122	0.00523192	-2.00563	0.29382	NS	9.90662	2.21255e-10	UP	11.9123	1.54476e-08	UP	hconf_rep_genes
S3h1G0037108	-0.477442	0.00525555	-0.926299	1.4573e-06	NS	-0.915655	5.02567e-08	NS	0.0106444	0.942437	NS	other
S3h1G0007562	-0.439339	0.00525555	0.659927	0.000121488	NS	1.10906	2.40644e-09	NS	0.449135	0.000953809	NS	other
S3h1G0007784	-0.168241	0.00525555	-0.168505	0.00463815	NS	-0.132635	0.00584646	NS	0.0358703	0.46444	NS	other
S3h1G0007937	0.400401	0.00525555	0.0860289	0.555771	NS	-0.0181624	0.868703	NS	-0.104191	0.361328	NS	other
S3h1G0029502	0.440638	0.00525555	0.266775	0.186055	NS	2.89773	1.74346e-15	UP	2.63096	6.44253e-14	UP	hconf_rep_genes
S3h1G0022675	-0.559235	0.00525555	2.06988	0.0718007	NS	8.15073	1.12438e-09	UP	6.08085	8.37748e-10	UP	hconf_rep_genes
S3h1G0009562	-0.33748	0.00533281	-0.37578	0.00132579	NS	-0.580852	4.55017e-07	NS	-0.205072	0.0325919	NS	other
S3h1G0050325	-0.278933	0.00533281	1.08267	0.243114	NS	12.2812	5.27564e-16	UP	11.1985	3.1457e-14	UP	hconf_rep_genes
S3h1G0007897	-0.200678	0.00535234	-0.0762428	0.282198	NS	-0.0162449	0.768851	NS	0.0599979	0.301272	NS	other
S3h1G0038133	-0.144401	0.00542513	0.606992	9.07496e-12	NS	0.578832	7.27502e-13	NS	-0.0281599	0.506635	NS	other
S3h1G0035663	0.341293	0.00550421	-0.39185	0.000411623	NS	-0.698874	6.7977e-09	NS	-0.307024	0.00187206	NS	other
S3h1G0025376	-0.251864	0.005522	-0.298024	0.00116652	NS	-0.302414	0.00012213	NS	-0.00439023	0.955275	NS	other
S3h1G0006969	-0.80857	0.00557609	-0.828849	0.391934	NS	6.43792	1.62523e-10	UP	7.26677	5.5849e-11	UP	hconf_rep_genes
S3h1G0046949	0.358154	0.00557609	0.0521043	0.707083	NS	-0.313335	0.00251641	NS	-0.365439	0.000888014	NS	other
S3h1G0040370	-0.204535	0.00570374	0.28225	0.000253584	NS	0.285331	1.9673e-05	NS	0.00308132	0.961687	NS	other
S3h1G0022792	-0.445747	0.00572914	-0.550365	0.00044954	NS	-1.0225	3.74783e-09	NS	-0.472133	0.000501486	NS	other
S3h1G0048965	1.36549	0.00572914	4.05849	0.284533	NS	11.8275	0.000286971	UP	7.76903	0.000162558	UP	hconf_rep_genes
S3h1G0008286	-0.728623	0.00572914	0.582424	0.0197002	NS	-0.0981915	0.620443	NS	-0.680615	0.00186397	NS	other
S3h1G0005050	-0.271194	0.00572914	-0.321527	0.00124541	NS	-0.793481	1.34177e-10	NS	-0.471954	1.47595e-06	NS	other
S3h1G0050233	0.258746	0.00572914	-0.273529	0.00168419	NS	-0.551933	9.60451e-09	NS	-0.278404	0.000429851	NS	other
S3h1G0004050	-0.714977	0.00580395	-0.165342	0.570547	NS	0.908225	0.000108204	NS	1.07357	2.83096e-05	NS	other
S3h1G0018869	-0.307685	0.00581654	2.12053	1.49016e-15	UP	2.20141	3.41211e-17	UP	0.080884	0.365154	NS	other
S3h1G0005478	-0.198453	0.00586495	0.0836046	0.233734	NS	-0.144467	0.011042	NS	-0.228071	0.00031772	NS	other
S3h1G0014241	-1.15158	0.00590163	-1.90041	3.71484e-06	NS	-1.69007	1.44276e-07	NS	0.21034	0.544267	NS	other
S3h1G0050153	-0.33207	0.00590163	-0.855589	1.8915e-08	NS	-0.938433	8.21807e-11	NS	-0.0828441	0.388704	NS	other
S3h1G0047694	0.423826	0.00590163	-0.116144	0.401149	NS	-0.433888	0.000291592	NS	-0.317745	0.00832172	NS	other
S3h1G0006190	-0.158804	0.00590163	0.355794	4.32179e-07	NS	0.230838	1.21326e-05	NS	-0.124956	0.00869469	NS	other
S3h1G0014588	-0.261263	0.00596756	-0.0490851	0.622793	NS	0.0108431	0.882308	NS	0.0599281	0.431828	NS	other
S3h1G0022046	0.360474	0.00600987	0.155469	0.230595	NS	0.262752	0.011997	NS	0.107283	0.310744	NS	other
S3h1G0027312	-0.229395	0.00607419	-0.179749	0.027148	NS	0.114009	0.0739352	NS	0.293758	0.000113556	NS	other
S3h1G0039979	-0.281749	0.00614674	0.663398	1.73296e-07	NS	0.634039	1.1761e-08	NS	-0.0293591	0.730047	NS	other
S3h1G0042389	-0.146869	0.00621558	0.253078	1.98734e-05	NS	0.209398	1.68427e-05	NS	-0.0436793	0.310138	NS	other
S3h1G0007744	-0.39944	0.00626341	-0.360413	0.0116437	NS	0.0343226	0.755968	NS	0.394735	0.00165065	NS	other
S3h1G0026740	-0.165833	0.00626341	0.404225	1.70586e-07	NS	0.625042	2.37203e-12	NS	0.220817	6.88639e-05	NS	other
S3h1G0030568	-0.290885	0.00628805	-0.343725	0.00105785	NS	-0.3719	4.64991e-05	NS	-0.028175	0.748103	NS	other
S3h1G0005016	-0.170825	0.00631141	0.0520995	0.402914	NS	0.245751	1.45003e-05	NS	0.193652	0.000381071	NS	other
S3h1G0032210	0.225815	0.00641672	0.00954862	0.920495	NS	-0.156094	0.0150335	NS	-0.165643	0.0133484	NS	other
S3h1G0028063	-0.209412	0.00646771	-0.217953	0.00384208	NS	-0.0855972	0.139622	NS	0.132355	0.0315523	NS	other
S3h1G0019461	0.656384	0.00653064	-0.31524	0.0899697	NS	-0.861593	4.99273e-06	NS	-0.546353	0.00249852	NS	other
S3h1G0047082	-0.245498	0.00655687	0.108541	0.205929	NS	-0.0494069	0.463093	NS	-0.157948	0.0274569	NS	other
S3h1G0009841	-0.252311	0.00655687	-0.503637	2.36644e-06	NS	-0.322567	5.77024e-05	NS	0.18107	0.01583	NS	other
S3h1G0035634	-0.365344	0.00655687	-0.334953	0.00988338	NS	-0.485194	4.13736e-05	NS	-0.150241	0.156009	NS	other
S3h1G0001757	0.259884	0.00655687	-0.306313	0.00178882	NS	0.00299954	0.967295	NS	0.309313	0.000384626	NS	other
S3h1G0052906	0.274398	0.00655687	0.00999704	0.933643	NS	0.137347	0.0755003	NS	0.12735	0.117218	NS	other
S3h1G0046135	0.350638	0.00657982	-0.380576	0.00106071	NS	-0.608447	1.82567e-07	NS	-0.227871	0.0231252	NS	other
S3h1G0005318	-0.305698	0.00657982	1.06119	4.6652e-10	NS	0.75731	7.85611e-09	NS	-0.303882	0.00115468	NS	other
S3h1G0039506	0.635704	0.00665011	-0.215873	0.238021	NS	-0.846992	4.61096e-06	NS	-0.631119	0.000495505	NS	other
S3h1G0036300	0.20256	0.00665203	0.0165529	0.84299	NS	-0.0293369	0.598512	NS	-0.0458898	0.440216	NS	other
S3h1G0050367	-0.502871	0.00679496	-0.0961125	0.593948	NS	-0.752147	4.4764e-06	NS	-0.656034	4.8323e-05	NS	other
S3h1G0048572	-0.312955	0.00682895	0.758194	1.72755e-07	NS	0.502871	5.20835e-06	NS	-0.255323	0.00616733	NS	other
S3h1G0041096	-0.366157	0.00682895	1.19653	1.14476e-09	NS	0.944891	2.41587e-09	NS	-0.251644	0.0200643	NS	other
S3h1G0017656	-0.415523	0.00699259	-0.352401	0.016278	NS	-0.244422	0.0370645	NS	0.107979	0.37471	NS	other
S3h1G0041364	-0.582629	0.00700462	-0.277713	0.164082	NS	-0.280323	0.0742674	NS	-0.00261006	0.988803	NS	other
S3h1G0007574	-0.271103	0.00700462	3.70936	1.97325e-17	UP	3.55266	9.37887e-18	UP	-0.156697	0.0470337	NS	other
S3h1G0007253	-0.211436	0.00700462	-0.296606	0.000245101	NS	-0.105421	0.0761176	NS	0.191185	0.00317535	NS	other
S3h1G0001978	-0.399458	0.00711454	-0.319464	0.0363058	NS	0.139168	0.212162	NS	0.458633	0.00089571	NS	other
S3h1G0014748	-0.182219	0.00711454	0.19947	0.00280277	NS	0.147006	0.00610912	NS	-0.0524645	0.328346	NS	other
S3h1G0010583	-0.457716	0.00711611	0.537335	0.000864213	NS	-0.0370545	0.771562	NS	-0.57439	6.20788e-05	NS	other
S3h1G0027167	-0.329439	0.00712388	0.311738	0.00811155	NS	0.20425	0.0293044	NS	-0.107488	0.262739	NS	other
S3h1G0016774	-0.533229	0.00715521	-0.811254	7.91704e-05	NS	-0.713732	2.82843e-05	NS	0.0975212	0.539294	NS	other
S3h1G0025591	0.579919	0.00718702	-1.2848	0.39088	NS	7.92485	5.37047e-10	UP	9.20965	6.91882e-09	UP	hconf_rep_genes
S3h1G0041094	1.3227	0.00718702	0.693509	0.867938	NS	9.76024	0.00026733	UP	9.06673	0.000233178	UP	hconf_rep_genes
S3h1G0040896	-0.215471	0.00752717	-0.133903	0.0793263	NS	0.11257	0.0641522	NS	0.246474	0.000400897	NS	other
S3h1G0022864	0.423965	0.00753484	-0.657693	9.42472e-06	NS	-0.975909	6.39473e-10	NS	-0.318216	0.00867801	NS	other
S3h1G0046504	-0.243687	0.00755365	0.248225	0.00489454	NS	0.193268	0.00671706	NS	-0.0549566	0.448073	NS	other
S3h1G0005631	-0.330806	0.00759812	0.435965	0.000621799	NS	0.451774	4.59899e-05	NS	0.0158093	0.880449	NS	other
S3h1G0045858	0.412063	0.0076294	0.10522	0.494444	NS	0.212984	0.0660159	NS	0.107764	0.375016	NS	other
S3h1G0031315	-0.335333	0.00767247	0.757204	7.51511e-07	NS	0.462994	7.48301e-05	NS	-0.294211	0.00296135	NS	other
S3h1G0048191	-0.413522	0.00772378	-0.312212	0.01912	NS	-0.573035	7.64091e-06	NS	-0.260823	0.0268619	NS	other
S3h1G0001194	0.342915	0.00773067	0.222953	0.0378552	NS	-0.306833	0.00153443	NS	-0.529786	2.92763e-06	NS	other
S3h1G0053434	-0.342756	0.00780548	4.01991	1.515e-15	UP	3.79664	1.07396e-15	UP	-0.223271	0.0264563	NS	other
S3h1G0039603	-0.307362	0.00784287	-0.0831805	0.458182	NS	-0.214297	0.0138652	NS	-0.131117	0.142433	NS	other
S3h1G0011387	-0.362286	0.00784287	-0.140573	0.257536	NS	-0.358878	0.000723679	NS	-0.218306	0.0368654	NS	other
S3h1G0040941	-0.361494	0.00788797	0.172945	0.168665	NS	-0.342577	0.00145937	NS	-0.515522	2.40978e-05	NS	other
S3h1G0020326	-0.212285	0.00788797	0.0503093	0.532983	NS	0.0603814	0.309192	NS	0.010072	0.882183	NS	other
S3h1G0032953	-0.151762	0.00788797	0.391429	6.69366e-08	NS	0.472947	6.88309e-11	NS	0.0815182	0.0708661	NS	other
S3h1G0049668	1.62876	0.00794997	0.677179	0.916504	NS	10.8462	0.00300623	UP	10.169	0.0065458	UP	hconf_rep_genes
S3h1G0030672	-0.191669	0.00804689	0.202177	0.00400933	NS	0.0317573	0.557096	NS	-0.17042	0.00405798	NS	other
S3h1G0036777	-0.1834	0.00804689	-0.050501	0.463574	NS	-0.19477	0.000611026	NS	-0.144269	0.00980391	NS	other
S3h1G0000657	0.485705	0.00805343	0.0850415	0.617105	NS	-0.298079	0.0221708	NS	-0.38312	0.00569875	NS	other
S3h1G0050604	-0.23328	0.00808196	-0.245439	0.0033883	NS	-0.306445	4.10701e-05	NS	-0.0610055	0.377745	NS	other
S3h1G0044711	-0.26027	0.00810756	-0.276741	0.00320529	NS	-0.474308	4.48981e-07	NS	-0.197566	0.0115352	NS	other
S3h1G0007331	-0.253692	0.00816985	0.0554937	0.566541	NS	-0.0332247	0.641705	NS	-0.0887184	0.235745	NS	other
S3h1G0047436	-0.3944	0.00816985	-1.66849	7.79134e-14	NS	-2.41106	3.61097e-18	DOWN	-0.742568	1.23653e-07	NS	other
S3h1G0014972	-0.562665	0.00826122	-0.185255	0.387842	NS	0.239619	0.132711	NS	0.424874	0.0152482	NS	other
S3h1G0038237	-0.240741	0.00828098	0.435437	1.11487e-05	NS	0.164233	0.0199453	NS	-0.271204	0.000365248	NS	other
S3h1G0042205	-0.218285	0.00828098	-0.139427	0.077095	NS	0.376077	1.5794e-06	NS	0.515504	2.06511e-08	NS	other
S3h1G0047691	-0.566478	0.00828098	-0.108798	0.625422	NS	-0.479513	0.00449141	NS	-0.370715	0.0288507	NS	other
S3h1G0051927	-0.399357	0.00828098	-0.284625	0.0482023	NS	0.120009	0.284276	NS	0.404634	0.00156872	NS	other
S3h1G0048101	-0.420446	0.00828098	0.0609013	0.722959	NS	-0.499528	0.000197178	NS	-0.560429	7.907e-05	NS	other
S3h1G0035635	0.584053	0.00828098	0.490291	0.0195801	NS	-0.342292	0.0405374	NS	-0.832583	3.40382e-05	NS	other
S3h1G0024345	-0.250462	0.00829175	-0.138949	0.11629	NS	-0.35792	1.79013e-05	NS	-0.218972	0.00441089	NS	other
S3h1G0008619	-0.332229	0.00829175	0.282129	0.0179437	NS	0.0614445	0.511098	NS	-0.220684	0.0269285	NS	other
S3h1G0037128	-0.225009	0.00831207	0.193137	0.0170452	NS	0.233309	0.000791837	NS	0.0401723	0.555723	NS	other
S3h1G0013653	-0.194482	0.00831207	0.366893	7.92819e-06	NS	0.288503	1.38606e-05	NS	-0.0783899	0.173302	NS	other
S3h1G0044797	-0.251574	0.00832736	-0.159979	0.0748913	NS	-0.299376	0.00019307	NS	-0.139397	0.0625428	NS	other
S3h1G0050890	-0.3265	0.0084613	0.0267996	0.845398	NS	-0.127791	0.162992	NS	-0.15459	0.10816	NS	other
S3h1G0008701	-0.283607	0.0086357	0.996935	3.76583e-10	NS	0.888633	8.74941e-11	NS	-0.108302	0.197522	NS	other
S3h1G0041047	-0.188848	0.0086357	-0.315569	4.21306e-05	NS	-0.0717681	0.176604	NS	0.2438	0.000140307	NS	other
S3h1G0001372	-0.267305	0.0086376	0.114893	0.235549	NS	-0.0747805	0.32076	NS	-0.189673	0.0189994	NS	other
S3h1G0038023	0.26909	0.00863766	-0.316895	0.00106328	NS	-0.391733	7.45e-06	NS	-0.0748377	0.351312	NS	other
S3h1G0014982	-0.437279	0.00869189	-0.236583	0.118864	NS	-0.678961	4.67355e-06	NS	-0.442378	0.00116024	NS	other
S3h1G0030936	-0.123314	0.00872028	0.0901515	0.0431395	NS	0.258365	8.38309e-08	NS	0.168214	6.91069e-05	NS	other
S3h1G0024436	-0.122444	0.00873394	0.264264	1.30302e-06	NS	0.317054	2.21499e-09	NS	0.05279	0.151122	NS	other
S3h1G0003740	0.290406	0.00885609	0.000414238	0.997269	NS	-0.472059	1.43354e-06	NS	-0.472473	2.77415e-06	NS	other
S3h1G0011422	-0.337954	0.00894256	-0.106601	0.396512	NS	-0.262936	0.00835276	NS	-0.156335	0.118872	NS	other
S3h1G0012603	-0.34804	0.00895016	1.06217	4.06802e-09	NS	0.976832	4.81591e-10	NS	-0.0853366	0.414988	NS	other
S3h1G0015975	-0.256887	0.00895902	0.194969	0.0340152	NS	-0.0392953	0.590026	NS	-0.234265	0.00341347	NS	other
S3h1G0001247	-0.378675	0.00903065	-0.0518896	0.737852	NS	-0.172276	0.110081	NS	-0.120386	0.287079	NS	other
S3h1G0018512	-0.168006	0.00908213	-0.0736566	0.229002	NS	-0.0669346	0.16116	NS	0.00672194	0.902592	NS	other
S3h1G0033136	-0.263715	0.00916503	-0.12158	0.20355	NS	-0.0506203	0.494579	NS	0.0709599	0.374779	NS	other
S3h1G0046831	-0.281196	0.00916503	0.600761	1.31802e-06	NS	0.260964	0.00225402	NS	-0.339797	0.000245555	NS	other
S3h1G0001331	-0.198449	0.00920901	-0.237248	0.00128362	NS	-0.554573	3.97624e-10	NS	-0.317324	7.18567e-06	NS	other
S3h1G0006237	-0.318886	0.00921773	0.943843	9.33743e-08	NS	0.938094	5.97881e-09	NS	-0.00574871	0.955767	NS	other
S3h1G0010840	-0.45861	0.00927541	-0.288334	0.0881611	NS	0.45163	0.00144717	NS	0.739964	1.00588e-05	NS	other
S3h1G0041518	-0.524427	0.00931923	0.000150399	0.999429	NS	-0.899856	1.92839e-06	NS	-0.900007	3.25888e-06	NS	other
S3h1G0003004	-0.464421	0.00932038	-0.266244	0.173476	NS	0.802393	4.92613e-06	NS	1.06864	2.47986e-07	NS	other
S3h1G0027807	-0.401407	0.00932038	0.464204	0.00141978	NS	-0.179799	0.109622	NS	-0.644003	4.65382e-06	NS	other
S3h1G0003843	0.322714	0.00948514	-0.429239	0.000363816	NS	-0.374148	0.000124695	NS	0.0550913	0.582479	NS	other
S3h1G0015840	-0.322882	0.0095067	-0.057332	0.656219	NS	-0.0123425	0.894315	NS	0.0449896	0.652284	NS	other
S3h1G0043680	-0.319997	0.0095067	0.0950185	0.420382	NS	-0.271607	0.00419481	NS	-0.366625	0.000387387	NS	other
S3h1G0044140	-0.143846	0.0095067	-0.105245	0.0443506	NS	0.0646135	0.118157	NS	0.169858	0.000380618	NS	other
S3h1G0005236	0.167575	0.0095067	-0.453051	3.63897e-08	NS	-0.669756	9.73971e-13	NS	-0.216705	0.000127404	NS	other
S3h1G0039437	-0.323281	0.0095067	-0.356525	0.00283117	NS	-0.495014	7.96137e-06	NS	-0.138489	0.150527	NS	other
S3h1G0049820	-0.297055	0.0095067	-0.826992	3.568e-09	NS	-1.18275	1.50623e-13	NS	-0.355762	0.000193747	NS	other
S3h1G0004052	-0.817497	0.0095067	0.596756	0.204904	NS	2.21684	8.04285e-07	UP	1.62009	2.03292e-05	NS	other
S3h1G0023066	-0.218825	0.00956636	-0.0555103	0.510357	NS	-0.252717	0.000301254	NS	-0.197207	0.00406791	NS	other
S3h1G0008024	0.376214	0.00956993	0.339889	0.011003	NS	-0.372462	0.00113702	NS	-0.712352	5.03627e-07	NS	other
S3h1G0037346	-0.186248	0.00958505	-0.0936137	0.169412	NS	-0.347191	5.80942e-07	NS	-0.253577	7.25241e-05	NS	other
S3h1G0037795	-0.198788	0.00964771	-0.259477	0.000719646	NS	-0.322571	4.61446e-06	NS	-0.063094	0.293345	NS	other
S3h1G0036338	-0.265618	0.0097639	0.0959268	0.327037	NS	-0.0627052	0.405095	NS	-0.158632	0.0465818	NS	other
S3h1G0035960	-0.166567	0.0097639	-0.124799	0.0448763	NS	0.5081	1.62983e-10	NS	0.632899	1.41949e-11	NS	other
S3h1G0043215	1.39583	0.00980156	-0.802471	0.055582	NS	-1.28926	0.000489683	NS	-0.486786	0.215815	NS	other
S3h1G0052234	-0.48983	0.00990556	-0.343444	0.046667	NS	-0.676639	2.82147e-05	NS	-0.333194	0.0234962	NS	other
S3h1G0034600	-0.239666	0.00990556	0.32746	0.000434267	NS	0.343207	2.38461e-05	NS	0.0157469	0.837574	NS	other
S3h1G0025960	0.311193	0.00999296	0.0854336	0.476975	NS	0.112413	0.207938	NS	0.026979	0.785221	NS	other
S3h1G0015817	0.177681	0.00999296	0.661043	7.53423e-10	NS	1.42803	9.56684e-18	NS	0.766983	2.46455e-12	NS	other
S3h1G0034371	-0.383344	0.00999296	-0.147285	0.296355	NS	-0.338926	0.00339041	NS	-0.191641	0.0948002	NS	other
S3h1G0028749	-0.228157	0.00999296	-0.240785	0.00423653	NS	-0.226848	0.00119286	NS	0.0139369	0.850192	NS	other
S3h1G0053029	-0.170363	0.00999296	-0.158129	0.012086	NS	-0.483311	5.11947e-10	NS	-0.325183	7.40263e-07	NS	other
S3h1G0039735	1.11075	0.00999296	4.462	1.05408e-07	UP	3.61002	9.31882e-07	UP	-0.851974	0.00436001	NS	other
S3h1G0032475	-0.291092	0.00999296	0.671975	5.68105e-07	NS	0.552961	5.44374e-07	NS	-0.119014	0.172673	NS	other
S3h1G0048026	-0.182566	0.00999296	-0.0411994	0.563749	NS	-0.181164	0.0013673	NS	-0.139965	0.0130152	NS	other
S3h1G0005787	-0.250138	0.00999296	0.160778	0.0760322	NS	0.260674	0.000874151	NS	0.099896	0.184263	NS	other
S3h1G0015231	-0.216746	0.00999296	-0.368498	3.6069e-05	NS	-0.165461	0.0104533	NS	0.203037	0.00305899	NS	other
S3h1G0020059	-0.266885	0.00999296	-0.0988863	0.321293	NS	-0.398485	1.44446e-05	NS	-0.299599	0.000601839	NS	other
S3h1G0002691	-0.229859	0.00999296	0.744514	1.66272e-09	NS	0.597485	2.16141e-09	NS	-0.147029	0.0355542	NS	other
S3h1G0041771	-0.281568	0.00999296	0.203936	0.0478382	NS	0.160691	0.0525267	NS	-0.0432449	0.620877	NS	other
S3h1G0025543	-0.202685	0.00999296	-0.00553634	0.949485	NS	-0.276831	4.28043e-05	NS	-0.271294	8.53751e-05	NS	other
S3h1G0004764	-0.258941	0.00999296	-1.0272	4.36341e-11	NS	-1.32364	1.12762e-14	NS	-0.296447	0.000485438	NS	other
S3h1G0000472	-0.253486	0.00999296	-0.53367	2.03719e-06	NS	-0.607686	9.50129e-09	NS	-0.0740156	0.33511	NS	other
S3h1G0052198	0.344667	0.00999296	2.10543	3.08852e-11	UP	2.57991	6.2812e-14	UP	0.474479	0.000123981	NS	other
S3h1G0037139	-0.362028	0.00999296	0.907994	1.27201e-07	NS	0.494527	4.27705e-05	NS	-0.413467	0.000506871	NS	other
S3h1G0017394	0.490368	0.0100138	0.957703	4.93232e-06	NS	0.386034	0.0105351	NS	-0.571668	0.000231345	NS	other
S3h1G0038151	-0.498198	0.0100892	0.131815	0.477192	NS	-0.242343	0.0849122	NS	-0.374158	0.0126564	NS	other
S3h1G0052080	0.586695	0.0100892	-0.214196	0.461114	NS	0.721252	0.000780634	NS	0.935448	0.000154478	NS	other
S3h1G0043806	-0.196921	0.0100892	-0.67126	5.14734e-10	NS	-0.618927	5.00555e-11	NS	0.0523335	0.384091	NS	other
S3h1G0028003	-0.440195	0.0100892	-0.516039	0.000895963	NS	-0.581816	1.82321e-05	NS	-0.0657774	0.621585	NS	other
S3h1G0003114	-0.210344	0.0100892	0.21743	0.00541772	NS	0.223586	0.000729062	NS	0.00615663	0.929526	NS	other
S3h1G0050393	-0.440688	0.0101464	-0.508074	0.00203656	NS	-0.670335	9.50184e-06	NS	-0.162261	0.218767	NS	other
S3h1G0030666	-0.391138	0.0101464	0.256754	0.0673833	NS	0.0740594	0.510986	NS	-0.182695	0.115285	NS	other
S3h1G0002906	0.487775	0.0101741	0.138251	0.420204	NS	-0.17117	0.199935	NS	-0.309421	0.0279416	NS	other
S3h1G0028834	0.42156	0.0101741	0.724992	0.000313366	NS	1.12066	4.48315e-08	NS	0.395667	0.00514272	NS	other
S3h1G0008873	-0.15202	0.0101741	-0.0553734	0.32897	NS	-0.175538	0.0003133	NS	-0.120165	0.0109505	NS	other
S3h1G0002111	0.531962	0.0101741	0.428101	0.0166136	NS	-0.0485502	0.746061	NS	-0.476652	0.00209418	NS	other
S3h1G0020291	-0.287002	0.0101741	0.193268	0.0628483	NS	0.136164	0.100279	NS	-0.0571041	0.51584	NS	other
S3h1G0031559	-0.315743	0.0101915	-0.139254	0.225209	NS	-0.130717	0.140688	NS	0.00853692	0.935429	NS	other
S3h1G0045269	0.376491	0.0102182	0.158469	0.205696	NS	-0.211642	0.0407048	NS	-0.370112	0.00108089	NS	other
S3h1G0027166	-0.489665	0.0102182	-0.653484	0.000578014	NS	-0.240003	0.086892	NS	0.413481	0.00722303	NS	other
S3h1G0052103	-0.503733	0.0102182	0.0945386	0.639285	NS	-0.126812	0.379127	NS	-0.221351	0.14429	NS	other
S3h1G0001990	-0.228069	0.0102302	-0.0731323	0.396512	NS	-0.0589414	0.365943	NS	0.0141909	0.848394	NS	other
S3h1G0044263	-0.461951	0.0102633	-1.0189	2.92413e-07	NS	-1.00227	6.16407e-09	NS	0.0166367	0.914707	NS	other
S3h1G0049809	0.512847	0.0102633	-1.57337	0.02182	NS	3.89997	1.23574e-10	UP	5.47334	3.41588e-10	UP	hconf_rep_genes
S3h1G0036666	-0.266017	0.0102633	-0.161862	0.0907483	NS	-0.193376	0.0134667	NS	-0.0315133	0.705594	NS	other
S3h1G0019530	-0.324565	0.0102633	0.0480819	0.719706	NS	0.0711705	0.444993	NS	0.0230886	0.824938	NS	other
S3h1G0048213	-0.60098	0.0102633	-0.632929	0.0104107	NS	0.198347	0.254698	NS	0.831276	0.000266944	NS	other
S3h1G0019539	-0.253951	0.010328	0.822966	1.74824e-09	NS	0.475349	5.35389e-07	NS	-0.347617	7.35531e-05	NS	other
S3h1G0053306	-0.310066	0.0103595	0.344952	0.0030777	NS	0.0655545	0.462304	NS	-0.279398	0.00426971	NS	other
S3h1G0052048	-0.19931	0.0104226	-0.188146	0.0106719	NS	-0.382606	3.8904e-07	NS	-0.19446	0.00230008	NS	other
S3h1G0044637	0.352578	0.0104435	0.227133	0.062575	NS	-0.124215	0.20825	NS	-0.351348	0.0012977	NS	other
S3h1G0011810	-0.360351	0.0104642	0.106903	0.436426	NS	-0.453316	0.00012269	NS	-0.560218	1.37193e-05	NS	other
S3h1G0028787	-0.258568	0.0105579	-0.116236	0.220898	NS	-0.145119	0.0530149	NS	-0.0288829	0.724138	NS	other
S3h1G0045632	0.467905	0.01065	0.505813	0.00393999	NS	0.175804	0.190938	NS	-0.330009	0.0220967	NS	other
S3h1G0001640	0.329934	0.01065	0.015798	0.91252	NS	-0.536268	4.02101e-06	NS	-0.552066	4.53712e-06	NS	other
S3h1G0003669	-0.266339	0.0108754	0.0680913	0.508235	NS	-0.286779	0.000652807	NS	-0.354871	9.64222e-05	NS	other
S3h1G0044299	-0.264376	0.0108881	0.257652	0.00866908	NS	0.0695326	0.361662	NS	-0.188119	0.0210998	NS	other
S3h1G0030879	-0.201151	0.0108881	-0.0472373	0.552019	NS	-0.104253	0.0765275	NS	-0.0570157	0.35577	NS	other
S3h1G0042300	0.301393	0.0109175	0.326184	0.0179728	NS	1.07284	2.25197e-10	NS	0.746652	9.63177e-08	NS	other
S3h1G0027993	-0.357334	0.0109175	-0.0524046	0.71924	NS	-0.0726964	0.470934	NS	-0.0202918	0.861734	NS	other
S3h1G0020672	-0.137185	0.0109175	0.0441567	0.40235	NS	0.126438	0.00297509	NS	0.0822811	0.051402	NS	other
S3h1G0013870	-0.454922	0.010955	2.07141	4.84658e-12	UP	1.80804	1.8563e-12	NS	-0.263366	0.0580086	NS	other
S3h1G0017905	-0.296801	0.010955	0.549846	1.23444e-05	NS	0.0742558	0.385249	NS	-0.475591	9.17559e-06	NS	other
S3h1G0009740	-0.429592	0.011009	-0.454912	0.00345521	NS	-0.431413	0.000711978	NS	0.0234989	0.868557	NS	other
S3h1G0039359	0.264029	0.0110172	-0.622392	2.84739e-07	NS	-0.481207	3.84331e-07	NS	0.141185	0.0855732	NS	other
S3h1G0012883	0.595498	0.0110271	0.0864594	0.941426	NS	7.96213	5.37139e-12	UP	7.87567	2.23792e-11	UP	hconf_rep_genes
S3h1G0049629	0.294962	0.0110271	-0.690738	2.09885e-08	NS	-1.17374	5.94296e-14	NS	-0.482999	2.83092e-06	NS	other
S3h1G0042586	-0.679532	0.0110271	0.327172	0.175983	NS	0.0100217	0.960456	NS	-0.31715	0.108461	NS	other
S3h1G0031263	-0.20332	0.0110271	-0.175368	0.0199373	NS	-0.334172	4.64592e-06	NS	-0.158804	0.0125733	NS	other
S3h1G0043759	0.553774	0.0110271	-4.44717	0.000175885	DOWN	4.02537	5.59553e-10	UP	8.47255	2.65392e-09	UP	hconf_rep_genes
S3h1G0019898	-0.171425	0.0110551	-0.26911	0.000145018	NS	0.0328285	0.509073	NS	0.301939	4.4074e-06	NS	other
S3h1G0052501	-0.418021	0.0110776	-0.0659098	0.704731	NS	-0.204625	0.0936395	NS	-0.138715	0.277124	NS	other
S3h1G0050983	-0.373038	0.0110776	-0.870708	4.21225e-07	NS	-1.14114	1.27131e-10	NS	-0.270435	0.0186661	NS	other
S3h1G0035928	-0.545834	0.0110776	0.122886	0.557366	NS	-0.065549	0.673995	NS	-0.188435	0.245786	NS	other
S3h1G0038352	-0.275574	0.0111351	-0.24268	0.0148898	NS	-0.464511	2.19918e-06	NS	-0.221831	0.00939921	NS	other
S3h1G0032789	-0.251928	0.0111351	-0.352625	0.000401141	NS	-0.30087	0.000255201	NS	0.0517547	0.508067	NS	other
S3h1G0011926	-0.443716	0.0112448	-0.188197	0.251681	NS	-0.181803	0.154333	NS	0.00639448	0.965274	NS	other
S3h1G0013901	-0.249749	0.0112448	-0.0324992	0.757264	NS	-0.091029	0.208673	NS	-0.0585298	0.448073	NS	other
S3h1G0048672	-0.242271	0.0112813	-0.617165	1.23565e-07	NS	-0.357134	1.87843e-05	NS	0.260031	0.00107786	NS	other
S3h1G0048941	-0.270289	0.0112908	-0.134462	0.177622	NS	-0.0122091	0.878966	NS	0.122253	0.136744	NS	other
S3h1G0037406	1.15405	0.0113438	0.404157	0.500806	NS	1.73025	0.000273711	NS	1.3261	0.00268464	NS	other
S3h1G0046120	0.306694	0.0113438	-0.476678	1.70719e-05	NS	-0.858945	5.62273e-11	NS	-0.382267	0.000115967	NS	other
S3h1G0049469	-0.261016	0.0113438	-0.467734	8.88351e-06	NS	-0.602257	5.63592e-09	NS	-0.134523	0.0880119	NS	other
S3h1G0005030	-0.310615	0.0113438	-0.291007	0.0111191	NS	-0.227852	0.013188	NS	0.063155	0.514623	NS	other
S3h1G0007866	-0.256084	0.0113438	0.208598	0.0271706	NS	0.221852	0.00473833	NS	0.0132543	0.875564	NS	other
S3h1G0018736	-0.167234	0.0113438	0.028667	0.677295	NS	-0.0754962	0.1219	NS	-0.104163	0.0432686	NS	other
S3h1G0039432	-0.307498	0.011377	0.912961	1.01125e-08	NS	0.613071	2.65017e-07	NS	-0.29989	0.00237877	NS	other
S3h1G0025141	-0.18248	0.0114441	-0.301484	6.3957e-05	NS	-0.360476	2.95449e-07	NS	-0.0589918	0.2934	NS	other
S3h1G0012480	-0.276326	0.0114441	0.739812	5.90028e-08	NS	0.527186	5.23853e-07	NS	-0.212625	0.0138194	NS	other
S3h1G0005662	-0.2331	0.0114441	-0.130168	0.11849	NS	-0.380139	3.55511e-06	NS	-0.24997	0.000944012	NS	other
S3h1G0023782	-0.215421	0.0114441	1.16708	8.65315e-13	NS	0.917366	4.89253e-12	NS	-0.249715	0.000418725	NS	other
S3h1G0003387	-0.278302	0.0114441	-0.217003	0.0344213	NS	0.262436	0.00241611	NS	0.479439	3.99672e-06	NS	other
S3h1G0009226	-0.191276	0.0114441	-0.272995	0.000357302	NS	-0.475401	6.91537e-09	NS	-0.202406	0.00126641	NS	other
S3h1G0044100	-0.283607	0.0114936	-0.287078	0.00704894	NS	-0.562803	2.70463e-07	NS	-0.275725	0.00255296	NS	other
S3h1G0031186	0.337604	0.0115387	-0.469227	0.000308611	NS	-0.496968	1.15173e-05	NS	-0.0277415	0.798622	NS	other
S3h1G0022704	-0.869694	0.0115448	-0.505041	0.0653227	NS	-1.6212	1.16957e-07	NS	-1.11616	5.73623e-05	NS	other
S3h1G0015667	-0.301667	0.0115448	0.400783	0.0018635	NS	0.563938	3.22431e-06	NS	0.163155	0.0890385	NS	other
S3h1G0039846	-0.241905	0.0115448	0.0756854	0.409658	NS	-0.078989	0.256494	NS	-0.154674	0.0366037	NS	other
S3h1G0047664	-0.217291	0.0115448	-0.0061905	0.948703	NS	-0.191206	0.00425746	NS	-0.185015	0.00716841	NS	other
S3h1G0008801	-0.200682	0.0115573	-0.0141471	0.869758	NS	-0.318611	5.75988e-06	NS	-0.304463	1.8653e-05	NS	other
S3h1G0039815	-0.182084	0.011634	0.664024	2.85988e-10	NS	0.221975	0.000211196	NS	-0.442049	2.0588e-08	NS	other
S3h1G0012719	-0.411076	0.011634	-0.447626	0.00285126	NS	-0.686051	1.98001e-06	NS	-0.238425	0.0550191	NS	other
S3h1G0019154	-0.213727	0.0116363	0.297167	0.000461196	NS	0.0236311	0.707541	NS	-0.273536	0.000189626	NS	other
S3h1G0037839	-0.347578	0.0118174	-0.394405	0.00232105	NS	-0.60388	1.40082e-06	NS	-0.209475	0.0474215	NS	other
S3h1G0034046	-0.241894	0.0118284	-0.13052	0.137235	NS	-0.130608	0.0589073	NS	-8.80224e-05	0.999265	NS	other
S3h1G0053165	-0.2949	0.0118284	-0.203786	0.0518831	NS	-0.517796	1.14616e-06	NS	-0.31401	0.000999605	NS	other
S3h1G0014819	-0.30425	0.0118413	0.308173	0.00542625	NS	0.0383396	0.665242	NS	-0.269834	0.00380583	NS	other
S3h1G0046319	-0.316115	0.0119116	-0.580826	1.44449e-05	NS	-0.72658	2.03612e-08	NS	-0.145754	0.130833	NS	other
S3h1G0033582	-0.890089	0.0119508	6.43551	1.31231e-07	UP	7.10025	4.99855e-09	UP	0.664743	0.0390415	NS	other
S3h1G0032825	0.476751	0.0119512	0.873762	1.86661e-05	NS	0.467172	0.0022436	NS	-0.406589	0.00625843	NS	other
S3h1G0037540	-0.262906	0.0119512	-0.0936437	0.351494	NS	-0.179769	0.0228421	NS	-0.0861252	0.288113	NS	other
S3h1G0034660	-0.232495	0.0119512	-0.151517	0.0785127	NS	0.0211377	0.757604	NS	0.172655	0.0183503	NS	other
S3h1G0003901	-0.408943	0.0119512	-0.313141	0.0352461	NS	-0.630412	9.58629e-06	NS	-0.317271	0.0126994	NS	other
S3h1G0031070	0.326556	0.0119512	-0.536657	1.80126e-05	NS	-0.775908	2.13946e-09	NS	-0.239251	0.0160103	NS	other
S3h1G0010389	-0.222253	0.0119512	-0.0660749	0.44505	NS	-0.0214512	0.744583	NS	0.0446236	0.521951	NS	other
S3h1G0046612	-0.326907	0.0119512	2.40227	1.98157e-11	UP	2.80538	1.22201e-13	UP	0.40311	0.000717886	NS	other
S3h1G0052179	0.312152	0.0119512	-0.0898487	0.418714	NS	-0.355966	0.000212106	NS	-0.266117	0.00548038	NS	other
S3h1G0029463	-0.210981	0.0120518	-0.493419	4.7674e-07	NS	-0.398005	5.02918e-07	NS	0.0954144	0.141914	NS	other
S3h1G0025825	0.242166	0.0120518	-1.02755	8.41626e-13	NS	-1.32	1.74455e-16	NS	-0.292444	0.000225394	NS	other
S3h1G0019223	0.563661	0.0120724	-0.101156	0.615765	NS	-0.466324	0.00317126	NS	-0.365168	0.026178	NS	other
S3h1G0051239	0.438085	0.0120724	-0.756108	4.79105e-06	NS	-1.02138	1.13267e-09	NS	-0.265276	0.0436518	NS	other
S3h1G0049635	-0.332093	0.0121453	0.167911	0.17356	NS	0.239503	0.0166952	NS	0.0715928	0.489888	NS	other
S3h1G0011920	0.423619	0.0121453	3.30011	4.76907e-10	UP	3.84244	4.65539e-12	UP	0.542331	0.000639668	NS	other
S3h1G0030773	0.375835	0.0121453	-1.37722	1.12792e-05	NS	1.55173	1.60209e-10	NS	2.92895	6.48878e-12	UP	other
S3h1G0025607	0.406752	0.0122312	-1.26612	0.365012	NS	9.72406	2.56221e-11	UP	10.9902	4.06969e-11	UP	hconf_rep_genes
S3h1G0046191	0.399144	0.0122312	-0.0276214	0.874021	NS	-0.392369	0.00164907	NS	-0.364748	0.00414804	NS	other
S3h1G0014785	0.595994	0.0122312	0.988732	6.73597e-05	NS	0.51649	0.00579414	NS	-0.472242	0.0107771	NS	other
S3h1G0020829	-0.211041	0.0122312	-0.282526	0.000727483	NS	-0.354482	4.1022e-06	NS	-0.0719561	0.270881	NS	other
S3h1G0049129	-0.314889	0.0122312	-0.0370812	0.783998	NS	-0.328774	0.00105251	NS	-0.291693	0.00398364	NS	other
S3h1G0020049	-0.68274	0.0122312	-1.87331	7.10004e-09	NS	-2.04897	2.74787e-11	DOWN	-0.175666	0.397722	NS	other
S3h1G0019549	0.337111	0.0122312	0.488507	0.000341428	NS	0.621801	1.11538e-06	NS	0.133294	0.200406	NS	other
S3h1G0021671	-0.213345	0.0122662	-0.198078	0.0135831	NS	-0.14104	0.0282251	NS	0.0570385	0.390771	NS	other
S3h1G0016208	-0.132957	0.0123324	-0.178612	0.000743871	NS	0.106457	0.00942997	NS	0.28507	1.87844e-07	NS	other
S3h1G0022416	-0.227236	0.0123324	2.72313	2.96123e-18	UP	2.4518	1.73162e-18	UP	-0.271338	0.000368505	NS	other
S3h1G0008565	-0.645606	0.01237	0.355129	0.0820418	NS	-0.32392	0.064237	NS	-0.67905	0.000393647	NS	other
S3h1G0037299	-0.337192	0.01237	-0.167737	0.189176	NS	0.142526	0.150177	NS	0.310262	0.00475659	NS	other
S3h1G0014977	0.440255	0.0124543	0.614887	0.000449929	NS	0.205671	0.111699	NS	-0.409216	0.00398554	NS	other
S3h1G0007285	-0.299671	0.0124543	0.192153	0.0804153	NS	-0.0584768	0.503784	NS	-0.25063	0.00802481	NS	other
S3h1G0015891	-0.182387	0.0125209	-0.127169	0.0605565	NS	-0.312316	2.98622e-06	NS	-0.185147	0.00195635	NS	other
S3h1G0010216	-0.439434	0.0125209	-0.0203399	0.916087	NS	-0.158093	0.207659	NS	-0.137753	0.303599	NS	other
S3h1G0047561	1.10447	0.0125209	0.0864594	0.94151	NS	6.0453	1.30446e-09	UP	5.95884	3.44701e-09	UP	hconf_rep_genes
S3h1G0016292	-0.327298	0.0125209	-0.175142	0.14464	NS	-0.237938	0.0148003	NS	-0.0627958	0.539995	NS	other
S3h1G0025420	-0.242515	0.0125209	-0.100488	0.275492	NS	-0.0142949	0.843336	NS	0.0861929	0.25228	NS	other
S3h1G0019969	-0.183822	0.0125209	0.272526	0.000245798	NS	0.432474	1.89118e-08	NS	0.159948	0.00668217	NS	other
S3h1G0022351	0.303613	0.0125668	0.601225	8.48704e-06	NS	0.413358	0.000101512	NS	-0.187868	0.0422572	NS	other
S3h1G0050352	-0.301896	0.0125668	-0.432618	0.000265347	NS	-0.460876	9.02231e-06	NS	-0.0282581	0.772276	NS	other
S3h1G0013913	-0.225669	0.0125668	-0.198237	0.0203872	NS	0.0542162	0.412696	NS	0.252453	0.00093742	NS	other
S3h1G0036813	-0.21484	0.0125741	-0.813316	1.2382e-10	NS	-0.787631	5.40252e-12	NS	0.0256842	0.710819	NS	other
S3h1G0005126	-0.178038	0.0125749	0.148663	0.0256228	NS	0.261178	2.57922e-05	NS	0.112515	0.0430183	NS	other
S3h1G0019675	-0.274656	0.0125749	0.285421	0.00408992	NS	-0.15279	0.0544783	NS	-0.438211	6.80035e-06	NS	other
S3h1G0022376	-0.155201	0.0125749	0.101442	0.0804918	NS	0.0961327	0.0397832	NS	-0.0053088	0.920566	NS	other
S3h1G0041767	-0.262764	0.0125749	-0.100797	0.309173	NS	-0.235297	0.003695	NS	-0.134501	0.0957817	NS	other
S3h1G0026653	0.221744	0.0125749	-0.3225	0.000206787	NS	-0.600679	9.17908e-10	NS	-0.278179	0.000213624	NS	other
S3h1G0027960	0.408808	0.0126279	1.90315	0.147279	NS	10.9691	1.95587e-11	UP	9.06592	4.77016e-11	UP	hconf_rep_genes
S3h1G0034632	-0.228086	0.0126279	0.0163542	0.869808	NS	-0.13554	0.0437187	NS	-0.151894	0.0315952	NS	other
S3h1G0001985	-0.256559	0.0126279	0.12916	0.153164	NS	-0.295536	0.000280858	NS	-0.424697	4.53407e-06	NS	other
S3h1G0038465	-0.368865	0.0126279	-0.173547	0.203067	NS	-0.238538	0.0282778	NS	-0.064991	0.576247	NS	other
S3h1G0043207	0.522373	0.0126569	0.634812	0.0017142	NS	0.263676	0.0879345	NS	-0.371136	0.0230785	NS	other
S3h1G0005925	-0.215311	0.0126747	0.182538	0.0257636	NS	0.308027	4.19705e-05	NS	0.125489	0.0628468	NS	other
S3h1G0041436	0.703326	0.0127046	0.408582	0.110251	NS	0.131571	0.529306	NS	-0.277011	0.182871	NS	other
S3h1G0015017	-0.339361	0.0127046	0.215889	0.0940454	NS	0.228457	0.0286356	NS	0.0125678	0.913594	NS	other
S3h1G0054619	-0.267285	0.012837	-0.156882	0.11482	NS	-0.332098	0.000185129	NS	-0.175216	0.0358681	NS	other
S3h1G0028299	-0.240757	0.0128409	-0.181385	0.0427694	NS	-0.0783123	0.265084	NS	0.103073	0.167984	NS	other
S3h1G0052974	-0.637116	0.0128428	-0.258217	0.174866	NS	-1.03161	5.72062e-07	NS	-0.773391	8.56689e-05	NS	other
S3h1G0034896	-0.279826	0.0128428	-0.410036	0.00015186	NS	-0.78022	4.08185e-10	NS	-0.370184	0.000101506	NS	other
S3h1G0015827	0.558718	0.0129068	-0.3418	0.219551	NS	0.682406	0.00110025	NS	1.02421	5.77764e-05	NS	other
S3h1G0041589	-0.282003	0.0129068	0.31646	0.00397226	NS	0.445522	1.17766e-05	NS	0.129062	0.141356	NS	other
S3h1G0016838	-0.279535	0.0129068	0.187005	0.0902992	NS	0.403436	5.70147e-05	NS	0.216431	0.0177875	NS	other
S3h1G0026050	-0.196372	0.0129094	-0.0935817	0.205492	NS	-0.352088	1.5565e-06	NS	-0.258506	0.000150054	NS	other
S3h1G0050030	-0.269285	0.0129094	0.0474807	0.668649	NS	-0.267859	0.00163173	NS	-0.315339	0.000491628	NS	other
S3h1G0011163	0.546592	0.0129094	-0.43307	0.00862554	NS	-0.977713	8.23293e-08	NS	-0.544643	0.000920977	NS	other
S3h1G0006679	-0.438117	0.0129094	0.444471	0.00606432	NS	-0.158975	0.211207	NS	-0.603446	6.25137e-05	NS	other
S3h1G0047401	0.482941	0.0129094	0.671251	0.000426131	NS	0.225527	0.117416	NS	-0.445724	0.00331647	NS	other
S3h1G0039257	-0.154631	0.0129094	0.147798	0.011963	NS	0.0295499	0.520577	NS	-0.118248	0.0163946	NS	other
S3h1G0041037	-0.219415	0.0129094	0.286064	0.0010498	NS	0.415825	8.02205e-07	NS	0.129762	0.0589714	NS	other
S3h1G0011322	-0.147849	0.0129094	-0.203485	0.000460898	NS	-0.30322	1.39858e-07	NS	-0.0997346	0.0314378	NS	other
S3h1G0026150	-0.160178	0.0130096	0.0422342	0.509987	NS	-0.0718462	0.132014	NS	-0.11408	0.0245858	NS	other
S3h1G0010067	-0.213432	0.0130366	-0.194829	0.00877582	NS	-0.666419	4.20127e-11	NS	-0.471591	5.04334e-08	NS	other
S3h1G0032283	-0.270146	0.0130472	-1.19532	8.32812e-12	NS	-0.896028	3.45269e-11	NS	0.299294	0.000995789	NS	other
S3h1G0012806	0.675724	0.0131086	0.167364	0.946125	NS	9.61763	1.04226e-07	UP	9.45026	2.50057e-07	UP	hconf_rep_genes
S3h1G0035358	-0.255104	0.0131086	0.326889	0.00112621	NS	0.109674	0.147199	NS	-0.217215	0.00782508	NS	other
S3h1G0004173	0.797706	0.0131086	0.666675	0.0189488	NS	0.125521	0.60145	NS	-0.541154	0.0191836	NS	other
S3h1G0052955	-0.406922	0.0131086	0.381156	0.0116703	NS	0.0702416	0.558844	NS	-0.310915	0.0136777	NS	other
S3h1G0049764	-0.217242	0.0131086	-0.209781	0.00998425	NS	-0.546023	5.56095e-09	NS	-0.336242	1.96294e-05	NS	other
S3h1G0045294	-0.304288	0.0131885	-0.590367	8.85506e-06	NS	-0.567123	8.08427e-07	NS	0.0232442	0.81713	NS	other
S3h1G0043432	-0.553536	0.0131981	0.00390098	0.988796	NS	0.358743	0.038048	NS	0.354842	0.0515446	NS	other
S3h1G0003243	0.284763	0.0132157	0.189739	0.0754073	NS	0.117344	0.167038	NS	-0.0723948	0.417117	NS	other
S3h1G0003250	0.594965	0.0132739	-0.253357	0.174987	NS	-0.78008	1.95911e-05	NS	-0.526723	0.00331235	NS	other
S3h1G0017678	-0.156118	0.0133941	0.433228	4.78797e-08	NS	0.0968959	0.0406698	NS	-0.336332	1.93366e-07	NS	other
S3h1G0022870	-0.336983	0.0135898	0.0158127	0.91252	NS	-0.335866	0.00117671	NS	-0.351679	0.00114913	NS	other
S3h1G0006211	-0.735721	0.0135898	-0.957112	0.000606747	NS	-2.57722	1.03953e-11	DOWN	-1.62011	6.16986e-08	NS	other
S3h1G0006963	0.468524	0.0135898	0.0414706	0.821146	NS	-0.373669	0.00543117	NS	-0.41514	0.00343053	NS	other
S3h1G0010415	-0.224072	0.0135961	-0.434739	8.66e-06	NS	-0.309441	4.13063e-05	NS	0.125298	0.0772607	NS	other
S3h1G0027768	-0.379947	0.0137592	0.00709912	0.967255	NS	-0.0994483	0.377285	NS	-0.106547	0.372411	NS	other
S3h1G0042999	-0.194967	0.0137592	0.540172	4.78492e-08	NS	0.278196	4.3675e-05	NS	-0.261975	0.000127237	NS	other
S3h1G0013795	-0.418698	0.0137592	-0.47116	0.00282353	NS	-0.667443	6.02044e-06	NS	-0.196283	0.126414	NS	other
S3h1G0044765	-0.554394	0.0137592	1.87242	2.16577e-07	NS	1.73051	9.99594e-08	NS	-0.14191	0.40523	NS	other
S3h1G0007200	-0.294999	0.0137592	0.150776	0.160816	NS	-0.300323	0.00121875	NS	-0.451099	1.88285e-05	NS	other
S3h1G0033650	-0.325263	0.0137592	0.0568762	0.677643	NS	-0.122271	0.205198	NS	-0.179147	0.0779021	NS	other
S3h1G0044928	-0.251576	0.0137825	-0.246957	0.010531	NS	-0.462428	1.33796e-06	NS	-0.215471	0.00810168	NS	other
S3h1G0001749	0.252188	0.0138035	0.0931698	0.337681	NS	0.0165887	0.827047	NS	-0.0765811	0.332345	NS	other
S3h1G0035603	-0.322152	0.0138183	0.674091	3.67369e-06	NS	0.389856	0.000297961	NS	-0.284235	0.006184	NS	other
S3h1G0013291	0.657309	0.0138257	-0.16329	0.490221	NS	-0.478888	0.0100239	NS	-0.315598	0.106181	NS	other
S3h1G0016120	-0.19042	0.0139933	-0.136759	0.0568059	NS	-0.291278	1.76302e-05	NS	-0.154519	0.0116846	NS	other
S3h1G0008569	-0.416777	0.0140562	-0.0316443	0.867066	NS	-0.509548	0.000258323	NS	-0.477904	0.000717886	NS	other
S3h1G0001021	0.29185	0.0140562	0.068488	0.748219	NS	2.78726	3.04765e-16	UP	2.71877	5.94764e-15	UP	hconf_rep_genes
S3h1G0042551	-0.186607	0.0141399	0.233999	0.00154287	NS	0.373578	3.56067e-07	NS	0.13958	0.0193421	NS	other
S3h1G0032686	0.468148	0.0141435	-0.0526251	0.933948	NS	4.22512	8.27862e-12	UP	4.27775	3.19412e-11	UP	hconf_rep_genes
S3h1G0045600	0.383749	0.0142024	-0.521284	4.2497e-05	NS	-1.09164	2.11343e-11	NS	-0.570359	9.3688e-06	NS	other
S3h1G0021847	-0.288032	0.0142024	-0.0842651	0.459095	NS	-0.116753	0.171124	NS	-0.0324876	0.729905	NS	other
S3h1G0003607	-0.173037	0.0142024	-0.0711405	0.291508	NS	-0.197212	0.000588201	NS	-0.126072	0.0231201	NS	other
S3h1G0053074	-0.322689	0.0142024	-0.175356	0.130342	NS	-0.527131	3.88055e-06	NS	-0.351775	0.000913869	NS	other
S3h1G0013640	-0.246428	0.0142024	-0.188463	0.041275	NS	-0.211422	0.00579299	NS	-0.022959	0.776972	NS	other
S3h1G0047460	-0.275852	0.0142286	-0.265308	0.0108007	NS	-0.374734	6.5069e-05	NS	-0.109426	0.203459	NS	other
S3h1G0052712	-0.159974	0.0142394	0.000847946	0.990809	NS	-0.0624862	0.192195	NS	-0.0633342	0.208567	NS	other
S3h1G0043899	0.151212	0.0142394	-0.00326775	0.962803	NS	0.444747	5.46692e-10	NS	0.448015	1.05996e-09	NS	other
S3h1G0036052	-0.212087	0.0143891	-1.5547	4.11628e-16	NS	-1.4961	1.96065e-17	NS	0.0586003	0.385443	NS	other
S3h1G0010256	-0.252962	0.0143891	0.360126	0.000451777	NS	0.113577	0.133386	NS	-0.246549	0.00318249	NS	other
S3h1G0015004	0.255832	0.0144805	-0.197663	0.0351926	NS	-0.339207	7.24542e-05	NS	-0.141544	0.0760513	NS	other
S3h1G0040535	-2.17882	0.0146376	-2.62604	0.000136739	DOWN	-3.41828	1.35092e-07	DOWN	-0.792242	0.226806	NS	other
S3h1G0043392	0.193923	0.0146376	-0.622879	3.14614e-09	NS	-0.955451	3.47083e-14	NS	-0.332572	5.70069e-06	NS	other
S3h1G0007745	-0.301029	0.0146376	0.0849105	0.485541	NS	0.227295	0.0150038	NS	0.142384	0.13336	NS	other
S3h1G0038666	-0.27931	0.0146376	0.0175367	0.890036	NS	0.0819607	0.324077	NS	0.0644239	0.469367	NS	other
S3h1G0044553	0.207089	0.0146376	0.0262278	0.767873	NS	-0.143774	0.022241	NS	-0.170002	0.0104861	NS	other
S3h1G0009160	-0.291025	0.0146376	0.0688258	0.555457	NS	-0.137769	0.110934	NS	-0.206595	0.0245825	NS	other
S3h1G0043545	0.259223	0.0146408	-0.0592332	0.559169	NS	-0.191081	0.0133099	NS	-0.131848	0.100286	NS	other
S3h1G0007848	-0.272918	0.0146572	-0.0568298	0.616156	NS	-0.00783154	0.925037	NS	0.0489982	0.577019	NS	other
S3h1G0027697	0.293909	0.0146572	-0.104094	0.337098	NS	-0.300363	0.000988227	NS	-0.196269	0.0317045	NS	other
S3h1G0045384	-0.327285	0.014659	-0.896687	5.39203e-09	NS	-1.09661	2.8986e-12	NS	-0.199921	0.0447436	NS	other
S3h1G0013554	-0.644448	0.014659	-0.847438	0.00105278	NS	-0.843698	0.000137318	NS	0.00374062	0.986387	NS	other
S3h1G0033496	-0.229856	0.0147079	-0.199514	0.0213739	NS	-0.193713	0.00655466	NS	0.00580023	0.941072	NS	other
S3h1G0004323	-0.40926	0.0147079	0.244627	0.108703	NS	-0.313582	0.0125461	NS	-0.558209	0.000100904	NS	other
S3h1G0025620	0.362332	0.0147376	0.00903836	0.956647	NS	-0.390229	0.000970879	NS	-0.399268	0.00109205	NS	other
S3h1G0014070	-0.218655	0.0149963	-0.240933	0.0046482	NS	-0.0261648	0.69204	NS	0.214768	0.00302855	NS	other
S3h1G0040588	-0.284806	0.0149963	0.130892	0.191416	NS	-0.353527	0.00012871	NS	-0.484419	3.2108e-06	NS	other
S3h1G0022189	0.407009	0.015004	7.74568	7.75803e-17	UP	7.12154	1.59219e-16	UP	-0.624142	7.16823e-06	NS	other
S3h1G0025895	-0.253508	0.0150635	0.959751	3.01796e-10	NS	0.754082	6.81353e-10	NS	-0.205669	0.0120136	NS	other
S3h1G0022987	0.275855	0.0150635	0.0964198	0.328449	NS	-0.349593	9.51191e-05	NS	-0.446012	6.48057e-06	NS	other
S3h1G0011706	-0.229732	0.0151442	-0.0619269	0.503701	NS	-0.0415437	0.546856	NS	0.0203832	0.789047	NS	other
S3h1G0035899	0.45576	0.0151782	-0.738986	5.65276e-06	NS	-1.17836	1.13144e-10	NS	-0.439378	0.00174922	NS	other
S3h1G0009308	-0.246469	0.0152535	0.0420243	0.685068	NS	-0.223159	0.0039939	NS	-0.265183	0.00127578	NS	other
S3h1G0028358	-0.24401	0.0152535	-0.160274	0.087666	NS	0.0718692	0.325613	NS	0.232143	0.00448606	NS	other
S3h1G0004087	0.683142	0.0152837	-1.11656	8.8414e-06	NS	-1.37831	8.51736e-09	NS	-0.261751	0.206481	NS	other
S3h1G0006229	0.276063	0.0152941	-0.565208	2.50042e-05	NS	0.0734391	0.379282	NS	0.638647	6.06289e-07	NS	other
S3h1G0028314	-0.26805	0.0152941	-0.184252	0.0687924	NS	-0.205634	0.0132651	NS	-0.0213812	0.811659	NS	other
S3h1G0040676	0.328598	0.0153215	0.00441595	0.980486	NS	0.644844	2.48193e-06	NS	0.640428	5.85046e-06	NS	other
S3h1G0022276	-0.307065	0.0153488	2.21483	9.7078e-14	UP	1.79748	6.72422e-13	NS	-0.417346	7.26149e-05	NS	other
S3h1G0000249	-0.20037	0.0153872	-0.200559	0.00955592	NS	-0.0984981	0.103557	NS	0.102061	0.107324	NS	other
S3h1G0008730	-0.234016	0.015432	0.313419	0.000879577	NS	0.209936	0.00470239	NS	-0.103483	0.161817	NS	other
S3h1G0025646	-0.22301	0.015432	-0.114492	0.177264	NS	-0.203833	0.00389028	NS	-0.0893405	0.203582	NS	other
S3h1G0016354	0.309875	0.0154735	0.807051	1.46439e-07	NS	0.345127	0.00105805	NS	-0.461923	2.37053e-05	NS	other
S3h1G0015384	0.237488	0.0154857	0.00117713	0.990809	NS	-0.399043	2.67291e-06	NS	-0.40022	4.92871e-06	NS	other
S3h1G0003508	-0.199274	0.0155321	-0.229356	0.0034152	NS	-0.0157792	0.795577	NS	0.213577	0.00147574	NS	other
S3h1G0026165	-0.292319	0.0155979	0.682421	8.98434e-07	NS	0.354545	0.000365302	NS	-0.327877	0.000865983	NS	other
S3h1G0046322	0.165391	0.0156263	-0.334983	2.80426e-06	NS	-0.699442	3.15857e-13	NS	-0.364459	9.84198e-08	NS	other
S3h1G0020061	-0.30405	0.0156323	0.379547	0.00170887	NS	0.0573401	0.531241	NS	-0.322207	0.00165189	NS	other
S3h1G0041831	-0.227293	0.0156389	-0.0451129	0.634446	NS	-0.295257	0.000139344	NS	-0.250144	0.00113785	NS	other
S3h1G0029557	-0.476642	0.0156389	-0.348456	0.0543056	NS	-0.271289	0.0615789	NS	0.0771671	0.617668	NS	other
S3h1G0044506	0.260516	0.0156389	-0.516561	6.28108e-06	NS	-0.445125	2.10658e-06	NS	0.0714363	0.395636	NS	other
S3h1G0026435	-0.35449	0.0156389	-0.326294	0.0141783	NS	-0.623961	2.0098e-06	NS	-0.297667	0.0090402	NS	other
S3h1G0034765	-0.161395	0.0156389	-0.386064	8.0676e-07	NS	0.0328637	0.499709	NS	0.418927	1.59751e-08	NS	other
S3h1G0037701	-0.161651	0.0156711	0.200986	0.00187569	NS	0.169086	0.00143189	NS	-0.0319002	0.543028	NS	other
S3h1G0005209	0.155055	0.0156711	-0.110798	0.0570457	NS	-0.504956	8.0857e-11	NS	-0.394158	1.33391e-08	NS	other
S3h1G0047196	-0.400922	0.0156711	0.111267	0.493404	NS	-0.0587804	0.627904	NS	-0.170047	0.180561	NS	other
S3h1G0020081	-0.186683	0.0156711	0.146942	0.0375514	NS	-0.0443471	0.428829	NS	-0.191289	0.00209418	NS	other
S3h1G0031736	0.234041	0.0156711	-0.69899	5.14415e-09	NS	-0.897215	1.40621e-12	NS	-0.198226	0.00857543	NS	other
S3h1G0045973	-0.352467	0.015681	0.208274	0.115857	NS	0.0582118	0.58251	NS	-0.150062	0.170765	NS	other
S3h1G0016296	-0.318659	0.0157041	0.178331	0.135316	NS	-0.106635	0.26064	NS	-0.284967	0.00572574	NS	other
S3h1G0046054	-0.252699	0.0157557	3.39577	5.1972e-18	UP	3.32885	8.96003e-19	UP	-0.0669185	0.407676	NS	other
S3h1G0001835	-0.3266	0.015773	-0.208526	0.0652194	NS	-0.543133	2.00246e-06	NS	-0.334606	0.00150667	NS	other
S3h1G0016818	-0.291701	0.015773	-0.622399	1.81514e-06	NS	-0.667921	1.8561e-08	NS	-0.0455214	0.629412	NS	other
S3h1G0044926	0.205646	0.015773	-0.230284	0.00269489	NS	-0.639708	9.35113e-11	NS	-0.409424	5.01802e-07	NS	other
S3h1G0013897	0.349556	0.015773	0.205264	0.124359	NS	0.245303	0.0233524	NS	0.0400394	0.729215	NS	other
S3h1G0004054	-0.739052	0.015784	3.60786	9.9068e-05	UP	5.25261	7.85386e-08	UP	1.64475	2.85415e-05	NS	other
S3h1G0024432	-0.156595	0.015784	-0.0903782	0.134506	NS	-0.184908	0.00045538	NS	-0.09453	0.0594873	NS	other
S3h1G0046239	-0.209627	0.0158085	0.070874	0.396493	NS	0.0193487	0.762585	NS	-0.0515253	0.445699	NS	other
S3h1G0031716	0.39047	0.0158984	0.498543	0.000802336	NS	0.0276821	0.815308	NS	-0.47086	0.000214831	NS	other
S3h1G0042139	-0.257279	0.0160065	-0.108006	0.268444	NS	-0.272382	0.000973197	NS	-0.164376	0.0430031	NS	other
S3h1G0048458	-0.374213	0.016039	-0.53354	0.000367717	NS	-0.470893	0.000128048	NS	0.0626471	0.608614	NS	other
S3h1G0016833	-0.163387	0.0160566	0.0281079	0.690533	NS	0.0575483	0.244675	NS	0.0294404	0.581714	NS	other
S3h1G0022377	-0.182808	0.0160795	-0.149028	0.0340408	NS	-0.128123	0.0244219	NS	0.0209054	0.731117	NS	other
S3h1G0048844	0.444125	0.0160795	-0.020702	0.919922	NS	-0.528423	0.000371405	NS	-0.507721	0.000798067	NS	other
S3h1G0047471	-0.218244	0.0160795	-0.201149	0.0169816	NS	-0.211367	0.00273198	NS	-0.0102185	0.892695	NS	other
S3h1G0032321	0.20577	0.0162615	-0.204241	0.0104928	NS	-0.35725	3.63819e-06	NS	-0.153009	0.0216037	NS	other
S3h1G0036147	-0.286628	0.0162843	1.27307	3.20797e-11	NS	1.04956	4.32712e-11	NS	-0.223519	0.0154583	NS	other
S3h1G0012016	-0.158491	0.0163052	0.0376747	0.564315	NS	-0.10794	0.0277436	NS	-0.145614	0.00548038	NS	other
S3h1G0000225	0.273646	0.0163052	-0.91428	1.83739e-10	NS	-1.10289	1.06102e-13	NS	-0.188605	0.0288933	NS	other
S3h1G0014954	-0.716916	0.0163147	-1.27254	3.72484e-06	NS	-1.62863	2.29226e-09	NS	-0.356084	0.0962068	NS	other
S3h1G0050707	-0.30422	0.0163578	0.183894	0.114458	NS	0.0654099	0.477168	NS	-0.118484	0.220961	NS	other
S3h1G0000431	-0.513416	0.0163672	0.941829	7.55112e-05	NS	0.679287	0.000543299	NS	-0.262542	0.0941717	NS	other
S3h1G0044079	0.514321	0.0163672	0.304538	0.154009	NS	0.665372	0.000334278	NS	0.360834	0.0360591	NS	other
S3h1G0036656	-0.28582	0.0164539	-0.31618	0.00438313	NS	-0.485712	4.16517e-06	NS	-0.169532	0.0617478	NS	other
S3h1G0006949	-0.304474	0.0165122	-0.318687	0.00648114	NS	-0.466079	1.67586e-05	NS	-0.147393	0.125234	NS	other
S3h1G0008094	-0.297528	0.0165432	-0.482446	4.14637e-05	NS	-0.752777	1.84521e-09	NS	-0.270331	0.00468093	NS	other
S3h1G0003995	0.406813	0.0165432	-0.0976328	0.519758	NS	-0.494281	0.000147198	NS	-0.396648	0.00226591	NS	other
S3h1G0044993	-0.246936	0.0165432	-0.667309	6.11887e-08	NS	-0.588842	1.10615e-08	NS	0.0784673	0.325364	NS	other
S3h1G0034141	-0.253681	0.0166134	-0.704487	5.26929e-08	NS	-0.867002	3.80087e-11	NS	-0.162515	0.0449296	NS	other
S3h1G0000618	-0.304066	0.016623	0.550907	3.38767e-05	NS	0.0799469	0.384839	NS	-0.47096	3.06413e-05	NS	other
S3h1G0044198	-0.2152	0.016664	-0.527859	5.31677e-07	NS	-0.903491	1.38987e-12	NS	-0.375632	6.33928e-06	NS	other
S3h1G0013919	-0.279198	0.016664	-0.961659	1.32015e-09	NS	-0.741201	2.85756e-09	NS	0.220458	0.0160117	NS	other
S3h1G0021054	0.175667	0.0166929	0.130818	0.0579984	NS	0.512652	1.04939e-09	NS	0.381834	2.82601e-07	NS	other
S3h1G0012963	0.342725	0.0167238	5.24005	3.26397e-13	UP	5.07217	2.01198e-13	UP	-0.167876	0.118754	NS	other
S3h1G0050495	0.383969	0.0167238	0.428167	0.00467564	NS	0.0129625	0.912636	NS	-0.415205	0.00148873	NS	other
S3h1G0010587	-0.332585	0.0167238	0.372211	0.0045208	NS	0.144712	0.151573	NS	-0.227499	0.0340189	NS	other
S3h1G0001618	0.445368	0.0167238	-0.611245	0.0262326	NS	1.35134	3.43664e-08	NS	1.96259	2.31463e-09	NS	other
S3h1G0039180	-0.263748	0.0167238	0.0694174	0.518606	NS	0.0204499	0.799787	NS	-0.0489675	0.568452	NS	other
S3h1G0025096	-0.461693	0.0167238	0.533249	0.00535201	NS	0.585881	0.000404761	NS	0.0526323	0.73326	NS	other
S3h1G0040177	-0.384305	0.0167238	-1.083	2.70575e-08	NS	-0.850111	2.35245e-08	NS	0.232888	0.0640366	NS	other
S3h1G0006305	-0.214643	0.0167238	-0.456011	3.9505e-06	NS	-0.215275	0.00193369	NS	0.240736	0.00114065	NS	other
S3h1G0053572	0.875655	0.0167238	5.70461	2.14004e-10	UP	5.11674	3.52229e-10	UP	-0.587862	0.0223442	NS	other
S3h1G0035925	0.711571	0.0167238	-0.170283	0.538867	NS	-0.301768	0.138417	NS	-0.131485	0.567075	NS	other
S3h1G0044566	-0.108477	0.0167581	0.340692	1.01946e-08	NS	0.211016	9.08585e-07	NS	-0.129676	0.000656113	NS	other
S3h1G0052733	-0.250521	0.0168085	-0.339486	0.00120114	NS	0.0984088	0.196051	NS	0.437895	1.07197e-05	NS	other
S3h1G0034336	-0.340774	0.0168085	0.0893717	0.518494	NS	-0.224413	0.0324141	NS	-0.313784	0.00524365	NS	other
S3h1G0004854	-0.366186	0.0168085	-0.695703	1.34171e-05	NS	-0.780734	1.0969e-07	NS	-0.085031	0.469546	NS	other
S3h1G0016856	-0.321699	0.016874	-1.07146	7.32641e-10	NS	-1.94694	4.0022e-16	NS	-0.875479	2.53063e-09	NS	other
S3h1G0039438	-0.347494	0.0169473	-0.125847	0.341815	NS	-0.421964	0.000236891	NS	-0.296117	0.00821157	NS	other
S3h1G0012899	0.197076	0.0170621	0.00831112	0.93172	NS	0.245041	0.000347129	NS	0.23673	0.000785973	NS	other
S3h1G0027765	-0.266685	0.0170621	0.376782	0.000550262	NS	0.585255	9.90674e-08	NS	0.208474	0.016464	NS	other
S3h1G0012081	-0.289991	0.0170621	0.122977	0.28012	NS	0.172104	0.053983	NS	0.0491273	0.605663	NS	other
S3h1G0019934	-0.41219	0.017075	-1.06044	1.72163e-07	NS	-1.03779	7.2553e-09	NS	0.0226509	0.873116	NS	other
S3h1G0013471	-0.183359	0.017075	0.973025	1.17169e-12	NS	0.864578	3.99741e-13	NS	-0.108446	0.065939	NS	other
S3h1G0010156	-0.202379	0.0170984	-0.148434	0.0556531	NS	-0.295983	3.88361e-05	NS	-0.147549	0.0246638	NS	other
S3h1G0016197	0.426163	0.0170984	-0.133699	0.427748	NS	-0.288539	0.0268101	NS	-0.15484	0.253445	NS	other
S3h1G0013578	0.373766	0.0171072	-0.603826	1.64492e-05	NS	-1.02433	1.5777e-10	NS	-0.420504	0.000597008	NS	other
S3h1G0012436	-0.262973	0.017122	0.101517	0.33042	NS	0.0117661	0.885558	NS	-0.0897514	0.288655	NS	other
S3h1G0015055	-0.234281	0.017122	-0.205167	0.0237487	NS	-0.0641165	0.368808	NS	0.141051	0.0608545	NS	other
S3h1G0048766	-0.156833	0.017122	0.283166	3.93986e-05	NS	0.134812	0.00735824	NS	-0.148354	0.00483408	NS	other
S3h1G0037185	0.167179	0.0171235	-0.0153501	0.839799	NS	-0.258622	1.87022e-05	NS	-0.243272	6.56496e-05	NS	other
S3h1G0002897	0.172182	0.0171255	-0.0406682	0.542663	NS	-0.400869	1.79405e-08	NS	-0.3602	2.36927e-07	NS	other
S3h1G0053285	-0.178178	0.0172525	0.134804	0.048613	NS	-0.0344874	0.526028	NS	-0.169292	0.00439074	NS	other
S3h1G0044229	0.405724	0.0172525	0.334247	0.0229618	NS	-0.19881	0.100141	NS	-0.533057	0.000116701	NS	other
S3h1G0047472	-0.216019	0.0172525	0.474536	2.86595e-06	NS	0.681339	2.39605e-10	NS	0.206803	0.00431393	NS	other
S3h1G0006029	-0.385924	0.0173024	0.0140731	0.938783	NS	-0.0566377	0.631585	NS	-0.0707107	0.576703	NS	other
S3h1G0011550	-0.26867	0.0173024	-0.379545	0.000506436	NS	-0.408027	1.9673e-05	NS	-0.0284821	0.750433	NS	other
S3h1G0034903	0.426806	0.0173616	0.326972	0.0363858	NS	-0.0786444	0.543517	NS	-0.405617	0.00299767	NS	other
S3h1G0027255	0.124327	0.0173616	-0.188044	0.00032188	NS	-0.271505	1.38132e-07	NS	-0.0834607	0.0397067	NS	other
S3h1G0011173	-0.270146	0.0173616	-1.85046	5.36793e-15	NS	-1.95922	5.97339e-17	NS	-0.108758	0.209665	NS	other
S3h1G0048961	0.418737	0.0174029	-0.671133	5.66207e-06	NS	-1.22299	1.41032e-11	NS	-0.551857	6.35421e-05	NS	other
S3h1G0009330	-0.185822	0.0175473	-0.118883	0.09846	NS	-0.393655	2.11507e-07	NS	-0.274772	5.90325e-05	NS	other
S3h1G0049016	-0.170546	0.0175919	-0.0131935	0.867991	NS	-0.0585716	0.262709	NS	-0.0453781	0.414334	NS	other
S3h1G0050668	-0.570025	0.0176025	1.05689	2.74604e-05	NS	0.509172	0.00791578	NS	-0.547716	0.00249296	NS	other
S3h1G0045774	0.231338	0.0176851	-0.586528	1.19134e-07	NS	-0.670132	2.63096e-10	NS	-0.0836037	0.259901	NS	other
S3h1G0021851	0.323131	0.0176851	-0.467	0.000103679	NS	-0.892765	2.63538e-10	NS	-0.425764	0.000118419	NS	other
S3h1G0045797	-0.419061	0.0176851	-1.57446	8.58347e-12	NS	-1.88115	5.76551e-15	NS	-0.30669	0.0201851	NS	other
S3h1G0025838	-0.34086	0.0177038	-0.13998	0.299808	NS	0.000452341	0.99655	NS	0.140432	0.199633	NS	other
S3h1G0034842	0.215535	0.0177038	-0.233504	0.00595254	NS	-0.510202	3.13885e-08	NS	-0.276699	0.000290376	NS	other
S3h1G0033489	-0.379714	0.0177038	-0.199075	0.162972	NS	-0.268361	0.0193471	NS	-0.0692861	0.576107	NS	other
S3h1G0011141	-0.190507	0.0177038	0.0643983	0.402763	NS	0.0651292	0.263443	NS	0.000730901	0.991391	NS	other
S3h1G0038828	-0.217449	0.0177038	0.605176	4.53156e-08	NS	0.110566	0.0989927	NS	-0.49461	6.32083e-08	NS	other
S3h1G0040516	-0.149325	0.0177038	-0.0405226	0.512266	NS	-0.110237	0.0195165	NS	-0.0697147	0.147944	NS	other
S3h1G0048563	0.504849	0.0177038	-0.383608	0.0324412	NS	-0.525762	0.000636906	NS	-0.142154	0.376026	NS	other
S3h1G0003376	0.322821	0.0177038	0.678733	4.98776e-06	NS	0.367447	0.000678541	NS	-0.311286	0.00415812	NS	other
S3h1G0014979	0.369168	0.0177038	-0.0509213	0.738666	NS	-0.37361	0.00131921	NS	-0.322689	0.00657034	NS	other
S3h1G0051246	0.529049	0.0177038	0.169603	0.422735	NS	-0.691359	0.00014601	NS	-0.860962	1.51739e-05	NS	other
S3h1G0026441	0.229648	0.0177038	-0.33622	0.000726542	NS	0.499065	1.95594e-07	NS	0.835285	1.12376e-10	NS	other
S3h1G0053336	-0.269508	0.0177038	0.0856299	0.414284	NS	-0.288336	0.00100099	NS	-0.373966	9.36909e-05	NS	other
S3h1G0024810	-0.158017	0.0177038	-0.293311	2.99674e-05	NS	-0.34013	1.8428e-07	NS	-0.046819	0.363564	NS	other
S3h1G0013552	-0.63003	0.0177038	2.00087	7.24806e-09	UP	2.14705	5.67136e-11	UP	0.146176	0.476368	NS	other
S3h1G0052178	-0.219825	0.0177038	-0.316213	0.000513646	NS	-0.21999	0.00220186	NS	0.0962225	0.174844	NS	other
S3h1G0047353	-0.225383	0.0177038	0.0619914	0.505469	NS	-0.225229	0.00233599	NS	-0.28722	0.00032894	NS	other
S3h1G0048872	-0.411707	0.0177038	-0.320121	0.0164589	NS	-0.995735	1.96191e-09	NS	-0.675614	4.06532e-06	NS	other
S3h1G0031119	-0.189022	0.0177038	-0.181081	0.0146499	NS	-0.0599322	0.296927	NS	0.121149	0.0498643	NS	other
S3h1G0052953	-0.824697	0.0177038	-1.47183	4.22446e-08	NS	-2.49185	6.32253e-13	DOWN	-1.02002	4.69602e-05	NS	other
S3h1G0003023	-0.142263	0.0177038	0.379666	2.39635e-07	NS	0.656979	4.26515e-13	NS	0.277313	1.77817e-06	NS	other
S3h1G0011601	-0.415829	0.0177038	-0.100085	0.563929	NS	-0.403587	0.00288309	NS	-0.303501	0.0250814	NS	other
S3h1G0048236	-0.216007	0.0177038	0.0187486	0.849784	NS	-0.144727	0.0314076	NS	-0.163475	0.0205246	NS	other
S3h1G0040024	-0.33473	0.0177038	0.0700226	0.624093	NS	-0.0529967	0.606418	NS	-0.123019	0.254626	NS	other
S3h1G0041448	-0.196318	0.0177265	-0.0935722	0.225541	NS	-0.279525	6.21349e-05	NS	-0.185952	0.00482358	NS	other
S3h1G0012543	0.445832	0.0177873	-0.0767541	0.634857	NS	-0.591527	3.3871e-05	NS	-0.514773	0.000361269	NS	other
S3h1G0025421	0.163212	0.0177873	-0.363622	2.21683e-06	NS	-0.476746	8.55869e-10	NS	-0.113124	0.0338618	NS	other
S3h1G0021235	-0.879713	0.0177873	-0.768785	0.0231217	NS	-2.82766	1.43387e-10	DOWN	-2.05887	6.03979e-08	DOWN	other
S3h1G0028005	-0.41579	0.0178679	-0.464242	0.00337262	NS	-0.681323	4.90427e-06	NS	-0.217082	0.100115	NS	other
S3h1G0030465	-0.20162	0.0179107	0.0524477	0.532922	NS	-0.0932446	0.133743	NS	-0.145692	0.0274107	NS	other
S3h1G0008690	0.207419	0.0179107	0.313314	0.00155473	NS	1.27617	1.22731e-14	NS	0.962853	5.47177e-12	NS	other
S3h1G0033935	-0.218297	0.0179209	-0.195066	0.0210767	NS	-0.130872	0.0492345	NS	0.0641941	0.369881	NS	other
S3h1G0019436	0.43251	0.0179836	-1.52559	1.18535e-10	NS	-1.38118	2.77988e-12	NS	0.144408	0.321403	NS	other
S3h1G0023831	-0.182325	0.0180181	1.04048	1.74203e-13	NS	0.504347	2.36094e-09	NS	-0.536134	2.14601e-09	NS	other
S3h1G0041685	-0.256471	0.0180718	-1.53385	4.75806e-14	NS	-1.61909	4.56205e-16	NS	-0.0852408	0.304658	NS	other
S3h1G0044773	-0.192416	0.0180721	0.077379	0.315762	NS	0.111464	0.0628552	NS	0.0340848	0.594089	NS	other
S3h1G0020184	-0.154851	0.018147	0.137775	0.0252496	NS	0.233551	3.7338e-05	NS	0.0957758	0.0593183	NS	other
S3h1G0002766	-0.245274	0.018147	-0.483135	1.27425e-05	NS	-1.02491	1.57391e-12	NS	-0.541777	1.9646e-07	NS	other
S3h1G0013324	0.474265	0.018147	-0.623617	7.21282e-05	NS	-1.27548	8.20339e-11	NS	-0.651867	3.96322e-05	NS	other
S3h1G0018673	-0.178044	0.018147	0.0334392	0.665694	NS	-0.0130186	0.814668	NS	-0.0464579	0.425408	NS	other
S3h1G0000227	0.403048	0.0181646	0.830129	0.00450152	NS	2.42611	4.1757e-11	UP	1.59598	5.28481e-09	NS	other
S3h1G0016766	0.186345	0.0182063	-0.298342	0.00012072	NS	-0.453709	1.29794e-08	NS	-0.155367	0.0112306	NS	other
S3h1G0014291	-0.202783	0.0182354	3.06353	1.03664e-20	UP	2.75075	4.08081e-21	UP	-0.312776	3.86416e-05	NS	other
S3h1G0022425	-0.161274	0.0182354	-0.216185	0.00101769	NS	-0.388028	2.50541e-08	NS	-0.171844	0.00186752	NS	other
S3h1G0040117	-0.18338	0.0182354	-0.195836	0.00692064	NS	-0.225977	0.000313161	NS	-0.0301412	0.620839	NS	other
S3h1G0016536	0.486167	0.0182867	-2.18161	0.000570205	DOWN	3.22352	1.29154e-10	UP	5.40514	7.25396e-11	UP	hconf_rep_genes
S3h1G0046320	-0.443972	0.0183077	-0.190019	0.269396	NS	-0.48722	0.000856332	NS	-0.297201	0.0371396	NS	other
S3h1G0018157	0.415644	0.0183634	-0.0737187	0.667119	NS	-0.323476	0.0111326	NS	-0.249757	0.058125	NS	other
S3h1G0010081	-0.219521	0.0183704	0.0837825	0.333284	NS	-0.0361217	0.590026	NS	-0.119904	0.0879984	NS	other
S3h1G0040437	0.258382	0.0183812	-0.403565	8.81643e-05	NS	-0.78283	1.34529e-10	NS	-0.379266	4.23827e-05	NS	other
S3h1G0008578	-0.191529	0.0183947	0.0791481	0.300897	NS	0.0840102	0.154911	NS	0.00486217	0.942258	NS	other
S3h1G0053321	0.192289	0.0183985	-0.019454	0.825818	NS	-0.0127363	0.831652	NS	0.00671767	0.922286	NS	other
S3h1G0038145	-0.168859	0.0184612	-0.498768	2.68905e-08	NS	-0.626708	1.2893e-11	NS	-0.12794	0.0214725	NS	other
S3h1G0048554	-0.208663	0.0184612	0.392251	2.53011e-05	NS	0.21133	0.00231976	NS	-0.180921	0.0088375	NS	other
S3h1G0016556	0.449019	0.0184736	-0.680967	6.26106e-05	NS	-0.846362	1.03297e-07	NS	-0.165396	0.241729	NS	other
S3h1G0045665	-0.561537	0.0184736	-0.336151	0.101577	NS	-0.682522	0.000211182	NS	-0.346371	0.0510301	NS	other
S3h1G0042922	-0.234353	0.0184736	-0.666275	4.77041e-08	NS	-0.523205	7.76523e-08	NS	0.14307	0.0609061	NS	other
S3h1G0012324	0.164172	0.0184736	-0.300304	3.16256e-05	NS	-0.463215	1.51756e-09	NS	-0.162911	0.00342252	NS	other
S3h1G0011109	-0.23509	0.0184769	0.239414	0.00985002	NS	-0.120186	0.0986801	NS	-0.3596	4.10821e-05	NS	other
S3h1G0038587	-0.369897	0.0185071	-0.451469	0.00261302	NS	-0.390338	0.00159605	NS	0.0611304	0.618883	NS	other
S3h1G0037111	-0.509179	0.0185071	-0.622719	0.00288321	NS	-1.52093	8.50741e-10	NS	-0.898216	6.93941e-06	NS	other
S3h1G0052743	0.142298	0.0185357	-0.0587383	0.30754	NS	0.0467626	0.287876	NS	0.105501	0.025942	NS	other
S3h1G0039319	-0.19978	0.0185357	0.0973907	0.217711	NS	0.132118	0.0355773	NS	0.0347273	0.601804	NS	other
S3h1G0022263	-0.26939	0.0185863	0.909312	3.90679e-09	NS	0.710161	9.50736e-09	NS	-0.199151	0.0240651	NS	other
S3h1G0024524	-0.132618	0.0185863	0.0845388	0.105953	NS	-0.0671689	0.105682	NS	-0.151708	0.00111679	NS	other
S3h1G0002511	-0.145587	0.0185863	0.024801	0.703125	NS	0.100993	0.0289139	NS	0.0761924	0.109918	NS	other
S3h1G0051610	-0.209795	0.018769	-0.276625	0.00212243	NS	0.307181	6.08931e-05	NS	0.583806	1.18318e-08	NS	other
S3h1G0012293	-0.282531	0.0187831	0.208223	0.0583712	NS	0.240536	0.00821273	NS	0.032313	0.735467	NS	other
S3h1G0038595	-0.151125	0.0188218	0.617479	1.0407e-10	NS	0.338555	1.04438e-07	NS	-0.278924	3.87934e-06	NS	other
S3h1G0053228	0.230779	0.0189496	-0.588532	1.32402e-07	NS	-0.778443	2.67243e-11	NS	-0.189911	0.012054	NS	other
S3h1G0027988	-0.256703	0.0189662	0.368911	0.000802408	NS	0.350856	0.000176089	NS	-0.0180548	0.840237	NS	other
S3h1G0053017	-0.236876	0.0189662	0.201659	0.0297054	NS	0.0876982	0.230176	NS	-0.113961	0.137572	NS	other
S3h1G0022266	-0.208241	0.0190834	-0.299354	0.000591183	NS	-0.274234	0.000175643	NS	0.0251199	0.722247	NS	other
S3h1G0039310	-0.173671	0.0192689	0.255525	0.000497037	NS	0.546253	3.24726e-10	NS	0.290728	1.49325e-05	NS	other
S3h1G0000418	-0.163896	0.0192689	-0.422746	2.98728e-07	NS	-0.288669	4.27737e-06	NS	0.134078	0.0143141	NS	other
S3h1G0022865	-0.26021	0.0193286	0.235779	0.0208496	NS	-0.0785302	0.32723	NS	-0.314309	0.000599935	NS	other
S3h1G0007831	0.178785	0.019355	0.522309	5.43627e-08	NS	1.94845	3.32762e-20	NS	1.42614	1.75043e-16	NS	other
S3h1G0046662	-0.192878	0.0194067	-0.217768	0.00496537	NS	-0.200347	0.00182319	NS	0.0174209	0.792704	NS	other
S3h1G0034200	-0.218956	0.019489	-0.171839	0.0423872	NS	-0.29517	0.00011345	NS	-0.123331	0.0824967	NS	other
S3h1G0020809	-0.169282	0.019489	-0.228893	0.00108207	NS	-0.214099	0.000272126	NS	0.0147934	0.800092	NS	other
S3h1G0045729	0.443012	0.019489	0.488104	0.00571238	NS	0.134055	0.327873	NS	-0.35405	0.0153135	NS	other
S3h1G0052069	0.317234	0.019489	-0.732124	1.55413e-07	NS	-1.02608	1.20745e-11	NS	-0.293958	0.00423436	NS	other
S3h1G0046620	-0.249358	0.019489	0.833792	2.17136e-08	NS	0.79476	2.3898e-09	NS	-0.0390317	0.639827	NS	other
S3h1G0049996	0.481333	0.019489	2.30115	9.26634e-09	UP	2.17912	3.18151e-09	UP	-0.122036	0.438758	NS	other
S3h1G0016557	-0.14867	0.019489	-0.386821	1.91064e-07	NS	-0.688679	2.06658e-13	NS	-0.301859	7.93607e-07	NS	other
S3h1G0013032	-0.476324	0.019489	-0.178909	0.297644	NS	-0.517412	0.000515932	NS	-0.338502	0.0233115	NS	other
S3h1G0038548	-0.457879	0.019489	0.276738	0.123147	NS	0.0926033	0.51323	NS	-0.184135	0.216964	NS	other
S3h1G0045836	-0.233683	0.019489	0.138036	0.134225	NS	0.114741	0.115808	NS	-0.0232947	0.77019	NS	other
S3h1G0007422	-0.167552	0.0195056	0.185377	0.00602061	NS	0.00203873	0.969591	NS	-0.183339	0.00167046	NS	other
S3h1G0009456	-0.139417	0.019509	-0.237773	9.5949e-05	NS	-0.111677	0.0126642	NS	0.126097	0.00776692	NS	other
S3h1G0020885	-0.511748	0.0195701	0.345838	0.0800781	NS	-0.0255002	0.874025	NS	-0.371338	0.0258785	NS	other
S3h1G0048367	-0.145146	0.0197089	-0.285267	1.50719e-05	NS	-0.361005	1.76176e-08	NS	-0.0757376	0.110422	NS	other
S3h1G0053451	0.280197	0.0197151	-0.232795	0.0158073	NS	-0.611271	2.33729e-08	NS	-0.378476	9.86227e-05	NS	other
S3h1G0036848	0.879646	0.0197336	-0.0597628	0.876894	NS	-0.240801	0.346542	NS	-0.181038	0.517895	NS	other
S3h1G0053309	0.236708	0.0198045	-0.10882	0.217434	NS	-0.507787	9.79362e-08	NS	-0.398967	8.42096e-06	NS	other
S3h1G0027903	-0.643651	0.0198045	1.90533	7.23766e-07	NS	1.83791	1.17926e-07	NS	-0.067415	0.757016	NS	other
S3h1G0047682	-0.169222	0.0198121	0.0233067	0.760782	NS	-0.12837	0.0180697	NS	-0.151677	0.00801601	NS	other
S3h1G0035364	-0.279171	0.0198121	-0.66566	7.30233e-07	NS	-1.01174	1.73586e-11	NS	-0.34608	0.000445864	NS	other
S3h1G0031760	-0.518406	0.0198282	0.233467	0.235485	NS	-0.391661	0.0152652	NS	-0.625129	0.000453981	NS	other
S3h1G0031402	-0.163162	0.0198351	-0.173852	0.00785058	NS	-0.256524	2.11987e-05	NS	-0.0826721	0.121361	NS	other
S3h1G0025382	-0.22895	0.0198351	-0.261169	0.00421649	NS	-0.278212	0.000349617	NS	-0.0170434	0.830338	NS	other
S3h1G0026699	-0.854315	0.0198351	0.278052	0.35432	NS	-0.582216	0.0203145	NS	-0.860268	0.00137002	NS	other
S3h1G0024604	-0.179878	0.0198351	-0.226329	0.00216521	NS	-0.11392	0.0456932	NS	0.112409	0.0572382	NS	other
S3h1G0025525	-0.190772	0.0198351	-0.457954	9.98521e-07	NS	-0.753857	5.94539e-12	NS	-0.295903	4.08815e-05	NS	other
S3h1G0006770	-0.197836	0.0198351	-0.0599868	0.465596	NS	0.0228968	0.71249	NS	0.0828836	0.200045	NS	other
S3h1G0020016	0.484442	0.0199122	-1.02318	2.50893e-06	NS	-0.780818	1.88329e-06	NS	0.242358	0.141737	NS	other
S3h1G0010554	0.258978	0.0199244	-0.491139	3.63762e-06	NS	-0.862745	1.11887e-11	NS	-0.371605	5.21841e-05	NS	other
S3h1G0012604	0.436035	0.0199244	-0.0322748	0.922301	NS	2.33766	8.79869e-12	UP	2.36994	3.59613e-11	UP	hconf_rep_genes
S3h1G0027076	-0.160402	0.0199244	0.0230305	0.750295	NS	-0.0879373	0.0810634	NS	-0.110968	0.0365891	NS	other
S3h1G0044870	-0.332777	0.020071	-0.130165	0.298826	NS	-0.28913	0.00466723	NS	-0.158965	0.131719	NS	other
S3h1G0041769	-0.341616	0.0201936	-0.0721077	0.62598	NS	-0.0124249	0.90777	NS	0.0596828	0.604173	NS	other
S3h1G0043726	-0.328344	0.0202018	0.0419314	0.777305	NS	-0.133088	0.190693	NS	-0.175019	0.101783	NS	other
S3h1G0005731	-0.351881	0.0202081	-0.498265	0.000714598	NS	-0.433858	0.000372732	NS	0.0644068	0.584524	NS	other
S3h1G0050875	-0.513364	0.0202081	0.160461	0.434313	NS	-0.508616	0.0023429	NS	-0.669077	0.000232825	NS	other
S3h1G0003769	0.369259	0.0202487	-0.0714345	0.615471	NS	-0.493313	5.75637e-05	NS	-0.421878	0.000624499	NS	other
S3h1G0024609	-0.157328	0.0203002	-0.025969	0.714213	NS	-0.155911	0.0030093	NS	-0.129942	0.0142723	NS	other
S3h1G0005658	-0.312426	0.0203002	-0.865604	4.72908e-08	NS	-1.59842	2.41621e-14	NS	-0.732817	6.18815e-08	NS	other
S3h1G0039738	1.08008	0.0203002	5.98555	9.41599e-11	UP	4.72088	1.90081e-09	UP	-1.26467	0.000166074	NS	other
S3h1G0047437	-0.410296	0.0204028	-1.21901	3.47699e-08	NS	-1.13605	3.63224e-09	NS	0.0829571	0.544267	NS	other
S3h1G0014366	-0.474766	0.0204249	0.510269	0.00343642	NS	-0.466165	0.00193517	NS	-0.976434	2.11252e-07	NS	other
S3h1G0052622	-0.235785	0.0204527	-0.139277	0.135889	NS	-0.122628	0.0980444	NS	0.0166499	0.840457	NS	other
S3h1G0050942	-0.255414	0.0205397	0.690823	1.70586e-07	NS	0.43585	8.71865e-06	NS	-0.254973	0.00358221	NS	other
S3h1G0043561	-0.34718	0.0205563	-0.0838797	0.552381	NS	-0.190591	0.068385	NS	-0.106711	0.340768	NS	other
S3h1G0027151	-0.280625	0.0206495	0.598655	5.48288e-06	NS	0.338663	0.000484929	NS	-0.259991	0.00636459	NS	other
S3h1G0005635	-0.290507	0.0206688	-1.20946	2.44754e-10	NS	-0.361216	0.000208975	NS	0.848249	1.69436e-08	NS	other
S3h1G0049849	-0.141151	0.0206688	-0.0261709	0.678479	NS	0.135096	0.00405934	NS	0.161267	0.00127114	NS	other
S3h1G0048201	-0.289205	0.0206688	-0.512162	4.62734e-05	NS	-0.424304	3.09318e-05	NS	0.0878571	0.359761	NS	other
S3h1G0053414	-0.16905	0.0206688	-0.590853	2.12869e-09	NS	-0.45185	6.52311e-09	NS	0.139003	0.0146245	NS	other
S3h1G0005443	-0.247142	0.0206688	-0.176028	0.0552345	NS	-0.427672	2.79977e-06	NS	-0.251643	0.00254333	NS	other
S3h1G0041495	-0.206322	0.0206688	0.0149894	0.877293	NS	-0.207555	0.00248911	NS	-0.222544	0.0018878	NS	other
S3h1G0034066	0.954495	0.0207411	0.574903	0.121747	NS	0.156252	0.611831	NS	-0.418651	0.160447	NS	other
S3h1G0022374	-0.648259	0.0207534	6.98954	6.03365e-13	UP	6.31209	1.37426e-12	UP	-0.677445	0.000929511	NS	other
S3h1G0034042	-0.198848	0.0207534	-0.234233	0.00383341	NS	-0.0831408	0.180246	NS	0.151092	0.0231175	NS	other
S3h1G0045261	-0.163988	0.0207534	-0.0551946	0.458722	NS	0.523016	6.4773e-10	NS	0.578211	3.51461e-10	NS	other
S3h1G0008031	-0.168921	0.0207534	0.187357	0.00622815	NS	0.0411635	0.437177	NS	-0.146193	0.01069	NS	other
S3h1G0029033	-0.205947	0.0207534	0.156	0.0557001	NS	0.193962	0.00445585	NS	0.0379618	0.584524	NS	other
S3h1G0025417	-0.160658	0.0207534	-0.0381311	0.580181	NS	-0.121729	0.0187244	NS	-0.0835974	0.11377	NS	other
S3h1G0048360	0.336868	0.0207534	-0.412957	0.00127087	NS	-0.544095	3.89008e-06	NS	-0.131138	0.229459	NS	other
S3h1G0027675	0.240654	0.0207534	-0.431463	1.25636e-05	NS	-0.639438	8.19865e-10	NS	-0.207974	0.00851494	NS	other
S3h1G0006043	0.359095	0.0207534	-0.3394	0.00917381	NS	-0.554645	6.9865e-06	NS	-0.215245	0.0625428	NS	other
S3h1G0037660	-0.246994	0.0207534	-0.326711	0.000915578	NS	-0.445096	1.55832e-06	NS	-0.118384	0.14082	NS	other
S3h1G0050639	-0.364009	0.0207534	0.339153	0.0171793	NS	-0.0290933	0.799166	NS	-0.368246	0.00283358	NS	other
S3h1G0042170	-0.56279	0.0208067	-0.676956	0.00356485	NS	-0.217437	0.199418	NS	0.459519	0.0192405	NS	other
S3h1G0039423	-0.269469	0.0208759	0.280006	0.00939235	NS	0.101801	0.22738	NS	-0.178205	0.0439216	NS	other
S3h1G0045314	-0.338703	0.0208759	0.520765	0.000322907	NS	0.275619	0.0122431	NS	-0.245147	0.0292946	NS	other
S3h1G0003906	-0.357496	0.0208759	-0.637457	9.42472e-06	NS	-1.16051	2.1793e-11	NS	-0.523056	3.81671e-05	NS	other
S3h1G0009754	-0.280217	0.0208759	0.42031	0.00053914	NS	0.684615	4.29011e-08	NS	0.264305	0.00617801	NS	other
S3h1G0031090	-0.343231	0.0208759	-0.244785	0.0690991	NS	-0.22123	0.0409887	NS	0.0235551	0.845431	NS	other
S3h1G0017129	0.298932	0.0208759	-0.456697	3.92023e-05	NS	-0.901031	4.06324e-11	NS	-0.444333	2.83647e-05	NS	other
S3h1G0052215	-0.249126	0.0208759	0.156183	0.118484	NS	0.310858	0.000384236	NS	0.154675	0.06153	NS	other
S3h1G0032078	-0.154252	0.0208759	-0.149557	0.0156642	NS	-0.149102	0.00372884	NS	0.000454947	0.99353	NS	other
S3h1G0014613	0.236035	0.0208759	0.253461	0.0115712	NS	1.09347	7.66619e-13	NS	0.840013	1.80041e-10	NS	other
S3h1G0008902	-0.312997	0.0208759	0.773227	3.00935e-07	NS	0.104296	0.285332	NS	-0.668931	1.42507e-07	NS	other
S3h1G0033652	-0.189786	0.0208759	-0.11	0.147301	NS	0.865694	4.80287e-13	NS	0.975695	3.74421e-13	NS	other
S3h1G0026261	-0.195056	0.0208759	0.149828	0.0768405	NS	0.483206	7.26125e-08	NS	0.333378	2.66315e-05	NS	other
S3h1G0046696	0.337558	0.0208759	-0.810097	1.13453e-06	NS	-0.442514	6.97788e-05	NS	0.367583	0.00367122	NS	other
S3h1G0018102	0.371981	0.0209731	-0.621248	0.00027405	NS	-0.0849713	0.447887	NS	0.536276	0.00035394	NS	other
S3h1G0043503	-0.18995	0.0210103	-0.696098	3.63358e-10	NS	-0.714194	4.28056e-12	NS	-0.0180963	0.78433	NS	other
S3h1G0042054	-0.15222	0.0210348	0.0717	0.241867	NS	-0.0956454	0.0485248	NS	-0.167345	0.00171435	NS	other
S3h1G0002754	-0.372867	0.0213789	0.0816979	0.60443	NS	-0.302861	0.0111029	NS	-0.384559	0.00250534	NS	other
S3h1G0022239	-0.146142	0.021394	-0.10114	0.0825814	NS	-0.0485997	0.290986	NS	0.0525403	0.279941	NS	other
S3h1G0038640	-0.212415	0.0214556	-0.0623799	0.485541	NS	-0.113372	0.0912338	NS	-0.0509923	0.473625	NS	other
S3h1G0029682	-0.253484	0.0214973	-0.122242	0.219968	NS	-0.367814	5.13676e-05	NS	-0.245572	0.00436504	NS	other
S3h1G0026770	-0.19316	0.0215996	-0.0994229	0.173201	NS	-0.383314	4.29623e-07	NS	-0.283891	6.20481e-05	NS	other
S3h1G0024111	-0.226048	0.0215996	0.191998	0.0335826	NS	0.157621	0.0307034	NS	-0.0343775	0.655762	NS	other
S3h1G0017583	-0.263236	0.0215996	-0.0175544	0.883268	NS	-0.474705	2.21134e-06	NS	-0.457151	6.98334e-06	NS	other
S3h1G0014205	-0.179904	0.0215996	-0.271476	0.000390325	NS	-0.324449	3.30805e-06	NS	-0.0529726	0.376151	NS	other
S3h1G0045421	-0.245567	0.0215996	-0.203132	0.0278478	NS	-0.666723	2.18754e-09	NS	-0.463591	1.96641e-06	NS	other
S3h1G0012429	0.324461	0.0215996	-0.334976	0.00618899	NS	-0.517838	6.97318e-06	NS	-0.182862	0.0808021	NS	other
S3h1G0015820	-0.221772	0.0215996	0.727401	7.45102e-09	NS	0.499556	1.39926e-07	NS	-0.227844	0.0030511	NS	other
S3h1G0051925	-0.192951	0.0215996	0.0351797	0.675746	NS	-0.168747	0.00697259	NS	-0.203927	0.00217603	NS	other
S3h1G0033562	0.2457	0.0217169	0.172045	0.0820651	NS	0.190498	0.0181731	NS	0.0184533	0.831821	NS	other
S3h1G0013796	-0.227418	0.0217551	0.328706	0.000986587	NS	0.565781	4.47943e-08	NS	0.237075	0.00323938	NS	other
S3h1G0017399	0.159423	0.0217551	0.0538291	0.412555	NS	-0.0435616	0.381292	NS	-0.0973907	0.0645961	NS	other
S3h1G0018464	0.296961	0.0218431	0.167364	0.884838	NS	10.3215	4.13192e-14	UP	10.1542	3.93599e-13	UP	hconf_rep_genes
S3h1G0035583	-0.360617	0.0218607	0.411176	0.00674585	NS	0.329514	0.00833283	NS	-0.081662	0.498377	NS	other
S3h1G0047062	-0.329265	0.0218818	1.15068	2.19498e-09	NS	0.592733	3.53316e-06	NS	-0.557948	1.53967e-05	NS	other
S3h1G0024256	-0.145456	0.021892	-0.0894647	0.124418	NS	0.171708	0.000682952	NS	0.261173	7.08551e-06	NS	other
S3h1G0007451	-0.23446	0.0219116	-0.316998	0.00123575	NS	-0.0832235	0.259771	NS	0.233774	0.00389896	NS	other
S3h1G0040622	-0.218337	0.0219116	0.0100185	0.921779	NS	-0.157362	0.0214066	NS	-0.16738	0.0201261	NS	other
S3h1G0052211	-0.393448	0.0219116	-2.15482	5.69759e-13	DOWN	-2.06953	3.60224e-14	DOWN	0.0852924	0.51945	NS	other
S3h1G0040594	-0.44539	0.0219116	-0.26255	0.13888	NS	-0.0884351	0.525989	NS	0.174115	0.238291	NS	other
S3h1G0022931	-0.506386	0.0219672	0.489923	0.0161987	NS	0.290225	0.0790605	NS	-0.199698	0.218175	NS	other
S3h1G0035693	-0.206434	0.0219672	-0.301644	0.000598276	NS	-0.174182	0.0102763	NS	0.127463	0.0630001	NS	other
S3h1G0043355	-0.228892	0.0220005	0.141254	0.121876	NS	-0.195112	0.00941016	NS	-0.336366	8.95327e-05	NS	other
S3h1G0049783	0.605683	0.022007	1.32995	0.0966487	NS	10.6432	1.42366e-14	UP	9.31323	3.48838e-15	UP	hconf_rep_genes
S3h1G0048361	-0.175452	0.0220302	-0.446131	4.066e-07	NS	-0.526402	7.46559e-10	NS	-0.0802702	0.166128	NS	other
S3h1G0041295	-0.141228	0.0220306	0.143332	0.0125637	NS	-0.00165755	0.971206	NS	-0.144989	0.00337369	NS	other
S3h1G0003937	-0.220354	0.0222064	0.0249128	0.808906	NS	0.0139247	0.844004	NS	-0.0109881	0.890168	NS	other
S3h1G0051051	-0.206717	0.0222677	-0.585304	8.5908e-08	NS	-0.385877	2.18362e-06	NS	0.199427	0.00540093	NS	other
S3h1G0037188	-0.146532	0.0222677	-0.0982686	0.0948034	NS	-0.188286	0.000297341	NS	-0.0900171	0.0662692	NS	other
S3h1G0023063	-0.184586	0.0222677	0.954897	2.01271e-12	NS	0.727585	9.34719e-12	NS	-0.227312	0.000612844	NS	other
S3h1G0015026	-0.388239	0.0222677	-0.76257	4.16056e-06	NS	-0.932631	4.89627e-09	NS	-0.17006	0.172951	NS	other
S3h1G0034907	-0.0984127	0.0222677	-1.07998	1.69877e-18	NS	-1.25192	2.99887e-21	NS	-0.171941	1.26937e-05	NS	other
S3h1G0012807	0.593836	0.0222864	0.473447	0.851318	NS	11.1598	1.43095e-08	UP	10.6864	5.59492e-08	UP	hconf_rep_genes
S3h1G0007103	-0.153955	0.0223322	-0.0325716	0.632909	NS	-0.224934	6.9105e-05	NS	-0.192363	0.000571475	NS	other
S3h1G0015273	-0.143588	0.0223322	-0.46153	7.92385e-09	NS	-0.400647	2.00498e-09	NS	0.0608833	0.205371	NS	other
S3h1G0046188	0.475616	0.0223322	0.300543	0.110437	NS	-0.15487	0.298256	NS	-0.455413	0.0051701	NS	other
S3h1G0028646	0.269481	0.0223322	-0.0796408	0.536884	NS	0.328438	0.000859888	NS	0.408078	0.000193606	NS	other
S3h1G0044068	-0.196648	0.0223438	-0.493618	6.97612e-07	NS	-0.235689	0.000343776	NS	0.257929	0.000592731	NS	other
S3h1G0016827	-0.125755	0.0223438	0.01212	0.839889	NS	-0.0175573	0.662408	NS	-0.0296773	0.487405	NS	other
S3h1G0030266	-0.1593	0.0224547	-0.207952	0.00183544	NS	-0.0475157	0.34717	NS	0.160436	0.00386345	NS	other
S3h1G0029894	-0.164812	0.0224547	-0.111478	0.0898862	NS	-0.201717	0.000461275	NS	-0.0902399	0.0993563	NS	other
S3h1G0014961	-0.165295	0.0224547	-0.0157818	0.839799	NS	-0.28263	8.02523e-06	NS	-0.266848	2.85289e-05	NS	other
S3h1G0011703	0.281266	0.0224547	0.00087342	0.995694	NS	0.365594	0.000502271	NS	0.364721	0.000901628	NS	other
S3h1G0044534	0.194216	0.0225815	0.364013	2.45145e-05	NS	-0.0110931	0.85886	NS	-0.375106	1.50085e-06	NS	other
S3h1G0009079	-0.232201	0.0225815	-0.203078	0.0263459	NS	-0.342027	4.65658e-05	NS	-0.138948	0.0699127	NS	other
S3h1G0013903	-0.263739	0.022694	-0.202068	0.0549849	NS	-0.134349	0.108947	NS	0.0677183	0.444983	NS	other
S3h1G0018127	-0.304821	0.022735	0.125629	0.326189	NS	0.210532	0.0347134	NS	0.0849026	0.411728	NS	other
S3h1G0011043	-0.249526	0.0227732	-0.0343142	0.7607	NS	-0.375569	3.79032e-05	NS	-0.341255	0.000186439	NS	other
S3h1G0052156	0.200706	0.0228029	0.438904	5.76741e-05	NS	0.901384	1.56823e-11	NS	0.46248	7.59432e-07	NS	other
S3h1G0010688	-0.157439	0.0228029	-0.246824	0.000266652	NS	-0.52373	1.34001e-10	NS	-0.276906	8.98893e-06	NS	other
S3h1G0049876	-0.464104	0.0228795	0.256471	0.172672	NS	0.315768	0.036023	NS	0.0592967	0.711728	NS	other
S3h1G0010227	0.2548	0.0229002	0.0335377	0.782359	NS	0.163993	0.0479771	NS	0.130456	0.131138	NS	other
S3h1G0014123	-0.162068	0.0229002	0.0465519	0.498812	NS	-0.0319704	0.533352	NS	-0.0785223	0.14508	NS	other
S3h1G0019189	0.169982	0.0229002	-0.0742915	0.280495	NS	-0.263426	2.87302e-05	NS	-0.189134	0.00161709	NS	other
S3h1G0011843	0.247485	0.0229417	-0.190165	0.0477031	NS	-0.293193	0.000472176	NS	-0.103028	0.207938	NS	other
S3h1G0032507	-0.196115	0.0230261	0.0302609	0.736001	NS	-0.0597026	0.335578	NS	-0.0899636	0.168299	NS	other
S3h1G0010304	-0.523509	0.0230261	-0.772516	0.000541088	NS	-0.353838	0.0292068	NS	0.418679	0.0212681	NS	other
S3h1G0009741	-0.197668	0.0230971	0.0369141	0.677037	NS	0.00774593	0.902975	NS	-0.0291682	0.668947	NS	other
S3h1G0052357	-0.142043	0.0230971	-0.291936	1.16998e-05	NS	-0.470985	1.81323e-10	NS	-0.179048	0.000534267	NS	other
S3h1G0047607	-0.204325	0.0232573	0.136888	0.0947742	NS	0.198999	0.00378649	NS	0.0621113	0.365777	NS	other
S3h1G0017546	-0.440373	0.0234147	-0.494302	0.00610461	NS	-0.225753	0.108014	NS	0.26855	0.0669284	NS	other
S3h1G0016017	-0.148485	0.0234304	0.0363255	0.57535	NS	0.00346887	0.942666	NS	-0.0328566	0.517368	NS	other
S3h1G0044065	-0.243733	0.0234304	0.405955	0.000205721	NS	0.425646	9.7287e-06	NS	0.019691	0.82106	NS	other
S3h1G0024280	-0.4713	0.0234836	-0.623919	0.00164599	NS	-0.711782	4.72931e-05	NS	-0.0878638	0.584581	NS	other
S3h1G0047752	-0.175655	0.0237465	0.42882	1.00871e-06	NS	0.665655	1.71036e-11	NS	0.236835	0.000267241	NS	other
S3h1G0030985	-0.170801	0.0238767	-0.115539	0.0931851	NS	-0.31955	2.65831e-06	NS	-0.204011	0.00092302	NS	other
S3h1G0028566	0.152984	0.0239025	-0.169357	0.00595254	NS	-0.308516	5.90866e-07	NS	-0.139159	0.00802726	NS	other
S3h1G0012475	-0.238466	0.0239297	0.103894	0.290752	NS	0.144468	0.0600988	NS	0.0405741	0.620806	NS	other
S3h1G0023023	-0.284313	0.0239297	-0.142771	0.216068	NS	-0.450832	2.45479e-05	NS	-0.308062	0.00213624	NS	other
S3h1G0038195	0.42854	0.0239297	0.931272	7.45083e-06	NS	0.767015	7.86338e-06	NS	-0.164256	0.248628	NS	other
S3h1G0014811	-0.168774	0.0239893	0.0722449	0.3071	NS	0.252446	5.93139e-05	NS	0.180201	0.00269187	NS	other
S3h1G0013379	0.325528	0.0240123	0.320243	0.014326	NS	0.0558002	0.590984	NS	-0.264443	0.0156444	NS	other
S3h1G0014146	0.580589	0.0240567	0.35062	0.748526	NS	7.96284	5.3316e-12	UP	7.61222	3.66983e-11	UP	hconf_rep_genes
S3h1G0035797	-0.228641	0.0240727	-0.239476	0.0107221	NS	-0.0451707	0.531938	NS	0.194305	0.0143392	NS	other
S3h1G0017148	0.145859	0.0240727	-0.14309	0.0160453	NS	-0.462801	4.28662e-10	NS	-0.319711	4.32357e-07	NS	other
S3h1G0029001	-0.23175	0.0241698	-0.307616	0.000888379	NS	-0.407825	2.06113e-06	NS	-0.100209	0.192257	NS	other
S3h1G0053122	-0.270688	0.0241698	-0.720124	2.41805e-07	NS	-0.972739	3.9232e-11	NS	-0.252616	0.00678616	NS	other
S3h1G0008617	-0.42026	0.0242264	0.012935	0.948441	NS	-0.0415768	0.75359	NS	-0.0545118	0.706539	NS	other
S3h1G0041292	-0.182715	0.0242966	0.0325902	0.704917	NS	0.328822	6.03897e-06	NS	0.296232	4.11142e-05	NS	other
S3h1G0040570	0.258208	0.0243921	-0.857677	1.2745e-10	NS	-1.30886	1.67451e-15	NS	-0.451183	3.94191e-06	NS	other
S3h1G0041720	-0.193492	0.0243921	-0.386928	1.36444e-05	NS	-0.32622	6.73159e-06	NS	0.0607078	0.359099	NS	other
S3h1G0025597	0.366347	0.0244336	-0.35316	0.467278	NS	4.31945	2.55724e-13	UP	4.6726	2.131e-12	UP	hconf_rep_genes
S3h1G0040144	-0.167904	0.0245101	0.062517	0.381921	NS	0.15989	0.00505469	NS	0.0973725	0.0875092	NS	other
S3h1G0030070	-0.553291	0.0245101	-0.892359	0.000134485	NS	-0.685465	0.000158591	NS	0.206894	0.269761	NS	other
S3h1G0009355	-0.256837	0.0245101	-0.287244	0.00653972	NS	-0.0321528	0.696705	NS	0.255091	0.00447014	NS	other
S3h1G0017473	-0.147265	0.0245101	-0.214479	0.000799875	NS	-0.0149631	0.751547	NS	0.199516	0.000339256	NS	other
S3h1G0042714	-0.22888	0.0245101	-0.196267	0.0341426	NS	-0.362964	2.67424e-05	NS	-0.166698	0.0317617	NS	other
S3h1G0030777	-0.420514	0.024579	-0.0798676	0.674357	NS	-0.255812	0.0596192	NS	-0.175945	0.211495	NS	other
S3h1G0045662	0.46014	0.0245837	0.496793	0.00756401	NS	0.105654	0.475514	NS	-0.391139	0.010987	NS	other
S3h1G0020051	-0.436396	0.0245837	0.611556	0.00100357	NS	0.397077	0.00676191	NS	-0.21448	0.139392	NS	other
S3h1G0004994	-0.271444	0.0246195	0.0807455	0.474931	NS	-0.161023	0.061156	NS	-0.241769	0.00871794	NS	other
S3h1G0014884	0.296684	0.0246195	-0.496807	1.93617e-05	NS	-0.88411	8.28718e-11	NS	-0.387303	0.000187939	NS	other
S3h1G0033702	0.192981	0.0246916	-0.643188	3.83826e-10	NS	-1.10033	6.16694e-16	NS	-0.457141	4.2972e-08	NS	other
S3h1G0006636	-0.206739	0.024722	0.0405604	0.658224	NS	-0.0778905	0.232467	NS	-0.118451	0.0854565	NS	other
S3h1G0053016	-0.193775	0.0247439	-0.00325064	0.973178	NS	-0.156624	0.014031	NS	-0.153374	0.0201537	NS	other
S3h1G0016894	-0.168048	0.0247439	-0.341413	1.52019e-05	NS	-0.170598	0.00253756	NS	0.170815	0.00444277	NS	other
S3h1G0050948	-0.213378	0.0248281	0.202938	0.0177996	NS	0.0341301	0.615775	NS	-0.168808	0.0187954	NS	other
S3h1G0018436	-0.132863	0.0248281	-0.291099	6.11576e-06	NS	-0.293462	2.61778e-07	NS	-0.00236269	0.961631	NS	other
S3h1G0044301	-0.18332	0.0248844	0.134958	0.0679468	NS	0.34196	2.86817e-06	NS	0.207001	0.00158764	NS	other
S3h1G0025820	-0.367021	0.0248844	0.063197	0.694925	NS	-0.622315	7.36736e-06	NS	-0.685512	3.16532e-06	NS	other
S3h1G0006320	-0.781142	0.0249836	-0.764787	0.00629793	NS	-1.7791	2.10721e-08	NS	-1.01431	0.0001644	NS	other
S3h1G0052570	-0.174413	0.0249836	0.981361	7.66931e-13	NS	0.862149	3.15089e-13	NS	-0.119212	0.0430673	NS	other
S3h1G0026680	-0.193568	0.0249836	-0.0810478	0.31369	NS	0.0612364	0.321772	NS	0.142284	0.0307202	NS	other
S3h1G0018732	-0.302513	0.0249836	-0.721038	9.11757e-07	NS	-0.720831	2.59502e-08	NS	0.000207276	0.998622	NS	other
S3h1G0033086	1.75437	0.0250015	0.0864594	0.953081	NS	4.30646	2.55158e-05	UP	4.22	5.19504e-05	UP	hconf_rep_genes
S3h1G0045998	0.265649	0.0250516	-0.209834	0.0316398	NS	-0.517681	4.15478e-07	NS	-0.307847	0.00083818	NS	other
S3h1G0026644	-0.227426	0.0250516	-0.861392	6.6296e-10	NS	-0.746862	2.10064e-10	NS	0.114529	0.134292	NS	other
S3h1G0027902	-0.581944	0.0250516	2.16987	8.82196e-08	UP	1.62641	1.63374e-06	NS	-0.543452	0.00431294	NS	other
S3h1G0032911	-0.218586	0.0251917	0.359238	0.000221073	NS	0.328608	6.08787e-05	NS	-0.0306301	0.688925	NS	other
S3h1G0043586	-0.250148	0.0252386	-0.274069	0.00818994	NS	-0.623535	3.25707e-08	NS	-0.349467	0.000196879	NS	other
S3h1G0039734	0.725722	0.0253669	6.39482	1.05571e-09	UP	5.52833	4.28622e-09	UP	-0.866485	0.000242941	NS	other
S3h1G0052833	-0.183927	0.0253963	-0.154505	0.050969	NS	0.210513	0.00127507	NS	0.365017	4.87483e-06	NS	other
S3h1G0052994	-0.447139	0.0254127	-0.815306	6.02803e-05	NS	-0.78498	7.1171e-06	NS	0.0303259	0.850979	NS	other
S3h1G0039716	0.405287	0.025422	-1.74785	1.66589e-11	NS	-1.87283	9.76468e-14	NS	-0.124987	0.35771	NS	other
S3h1G0042112	-0.299422	0.0254748	1.33041	1.14739e-10	NS	0.861183	1.79558e-08	NS	-0.469225	2.69913e-05	NS	other
S3h1G0035200	-0.508895	0.0254748	-0.552217	0.0076138	NS	-0.334776	0.0365956	NS	0.217442	0.207371	NS	other
S3h1G0040698	-1.6393	0.0255175	3.97541	1.53006e-05	UP	3.72815	5.63438e-06	UP	-0.247257	0.652411	NS	other
S3h1G0019536	-0.222097	0.0255452	-0.176111	0.0365626	NS	-0.464348	2.13052e-07	NS	-0.288237	0.000317285	NS	other
S3h1G0036220	0.859341	0.0255729	0.0313866	0.948231	NS	0.610641	0.0466706	NS	0.579254	0.0706604	NS	other
S3h1G0007723	-0.196065	0.025579	-0.0168815	0.857502	NS	-0.0811534	0.190905	NS	-0.0642719	0.331862	NS	other
S3h1G0048257	-0.223717	0.025579	-0.183447	0.0420622	NS	-0.195188	0.00865994	NS	-0.0117401	0.88594	NS	other
S3h1G0002197	-0.26686	0.025579	0.541999	1.61695e-05	NS	0.408923	4.75421e-05	NS	-0.133076	0.136656	NS	other
S3h1G0022851	-0.389316	0.025579	-0.257898	0.102057	NS	-0.271063	0.0331992	NS	-0.0131653	0.927184	NS	other
S3h1G0007533	-0.1956	0.025579	0.226431	0.00597527	NS	0.269871	0.00017895	NS	0.0434397	0.520593	NS	other
S3h1G0045787	-0.18273	0.025579	0.124598	0.0871329	NS	-0.0836283	0.150424	NS	-0.208226	0.0013528	NS	other
S3h1G0009559	0.425567	0.025579	0.291739	0.0726082	NS	-0.0660211	0.622861	NS	-0.35776	0.0103014	NS	other
S3h1G0049328	-0.281559	0.0256007	0.671818	1.39498e-06	NS	0.213351	0.0224484	NS	-0.458467	2.38805e-05	NS	other
S3h1G0045450	0.460823	0.0256089	0.182512	0.26729	NS	-0.374175	0.00810337	NS	-0.556686	0.000303127	NS	other
S3h1G0020308	-0.155887	0.0256197	-0.505247	1.18535e-08	NS	-0.311438	8.95039e-07	NS	0.193809	0.000769859	NS	other
S3h1G0050999	-0.140915	0.0256197	0.321917	3.46225e-06	NS	0.245853	9.28234e-06	NS	-0.0760632	0.110135	NS	other
S3h1G0046072	0.128367	0.0256197	-0.151433	0.0047365	NS	-0.252962	1.40571e-06	NS	-0.101529	0.0218466	NS	other
S3h1G0040291	-0.435449	0.0256197	0.155765	0.396896	NS	0.0617369	0.66109	NS	-0.0940277	0.528967	NS	other
S3h1G0006071	-0.194163	0.0256197	-0.124664	0.106289	NS	-0.211204	0.0013526	NS	-0.0865408	0.183306	NS	other
S3h1G0029520	-0.181169	0.0256197	-0.174815	0.018549	NS	-0.343616	2.49336e-06	NS	-0.168801	0.00767338	NS	other
S3h1G0045255	-0.172445	0.0256197	-0.853212	1.37238e-12	NS	-0.944714	3.84308e-15	NS	-0.0915011	0.113137	NS	other
S3h1G0028855	0.14092	0.0256197	-0.0347675	0.568143	NS	-0.57217	4.91487e-12	NS	-0.537403	4.68527e-11	NS	other
S3h1G0039673	-0.308595	0.0256197	0.0568621	0.685662	NS	-0.159914	0.107534	NS	-0.216776	0.038717	NS	other
S3h1G0004451	-0.182764	0.0256197	0.0152465	0.862033	NS	-0.213303	0.000795154	NS	-0.22855	0.000587018	NS	other
S3h1G0034028	-0.569315	0.0256197	0.25255	0.163113	NS	-0.821644	1.61089e-05	NS	-1.07419	4.0081e-07	NS	other
S3h1G0040550	-0.185507	0.0256197	0.00933253	0.919723	NS	-0.301533	2.20175e-05	NS	-0.310865	2.36192e-05	NS	other
S3h1G0011803	-0.294123	0.0256197	-0.424732	0.000647424	NS	-0.582361	9.0476e-07	NS	-0.157629	0.109557	NS	other
S3h1G0009282	-0.292268	0.0256197	0.14305	0.234096	NS	0.0566957	0.547257	NS	-0.0863546	0.384931	NS	other
S3h1G0024327	0.203906	0.0256197	0.0501708	0.560616	NS	-0.254439	0.000354005	NS	-0.30461	7.20935e-05	NS	other
S3h1G0012677	-0.193	0.0256197	-0.138382	0.0682927	NS	-0.243237	0.00029116	NS	-0.104854	0.103211	NS	other
S3h1G0039670	-0.193491	0.0256197	0.147641	0.0606369	NS	0.0607624	0.32802	NS	-0.0868784	0.184525	NS	other
S3h1G0027905	-0.170902	0.0256197	-0.193381	0.00660305	NS	0.119409	0.033506	NS	0.312789	7.29336e-06	NS	other
S3h1G0016510	-0.423684	0.0257145	0.0399284	0.84119	NS	-0.198536	0.137387	NS	-0.238465	0.0896995	NS	other
S3h1G0038500	-0.182292	0.0257321	0.357317	2.59036e-05	NS	0.226674	0.000477411	NS	-0.130644	0.0362726	NS	other
S3h1G0032534	-0.314458	0.0259144	-0.163656	0.204785	NS	-0.0645172	0.523681	NS	0.0991393	0.35366	NS	other
S3h1G0040511	-0.179706	0.0259508	0.0640519	0.402233	NS	0.0834103	0.150337	NS	0.0193584	0.761458	NS	other
S3h1G0038879	0.462395	0.0259508	-0.610452	0.000812679	NS	-0.611253	5.67949e-05	NS	-0.000800921	0.996556	NS	other
S3h1G0025603	0.409382	0.0259508	0.473447	0.694297	NS	8.60957	8.00211e-12	UP	8.13613	6.34198e-11	UP	hconf_rep_genes
S3h1G0030076	-0.253388	0.0259681	0.257504	0.0137217	NS	-0.105275	0.196905	NS	-0.362778	0.000158638	NS	other
S3h1G0048525	0.16551	0.0262239	0.355914	1.00368e-05	NS	0.345363	8.86703e-07	NS	-0.010551	0.862097	NS	other
S3h1G0016526	0.4891	0.0262239	0.537724	0.00785024	NS	-0.0301924	0.849998	NS	-0.567916	0.00129093	NS	other
S3h1G0052601	0.283738	0.0262239	0.0494702	0.690744	NS	-0.176188	0.0492941	NS	-0.225658	0.0177359	NS	other
S3h1G0022357	-0.192965	0.0262362	-0.271571	0.000875365	NS	-0.377116	1.17157e-06	NS	-0.105544	0.103609	NS	other
S3h1G0045405	0.259558	0.0262362	-0.908039	3.67024e-09	NS	-0.515245	3.0676e-07	NS	0.392794	0.00021081	NS	other
S3h1G0040643	-0.213666	0.0262472	-0.152068	0.0800531	NS	-0.0941176	0.171214	NS	0.0579504	0.428295	NS	other
S3h1G0003981	0.874563	0.0263523	1.4188	0.0432473	NS	3.09409	3.91264e-06	UP	1.67529	0.00046346	NS	other
S3h1G0037067	-0.25268	0.026374	0.00179495	0.988796	NS	-0.00128317	0.987801	NS	-0.00307812	0.973886	NS	other
S3h1G0048372	0.247203	0.026374	-0.154873	0.180716	NS	0.556567	5.54159e-07	NS	0.71144	3.66079e-08	NS	other
S3h1G0005096	-0.198675	0.026374	-0.0585722	0.490896	NS	-0.306083	3.81261e-05	NS	-0.247511	0.00063994	NS	other
S3h1G0004862	-0.244989	0.026374	-0.186042	0.0613213	NS	-0.194706	0.0164484	NS	-0.008664	0.924141	NS	other
S3h1G0012508	0.283228	0.026374	-0.426606	0.000166285	NS	-0.656572	1.73556e-08	NS	-0.229966	0.0149776	NS	other
S3h1G0041799	-0.119036	0.026374	0.204614	0.000139817	NS	0.0238403	0.538309	NS	-0.180774	8.50244e-05	NS	other
S3h1G0025504	-0.247435	0.026374	-0.905431	1.14665e-09	NS	-0.693873	2.25862e-09	NS	0.211558	0.0150355	NS	other
S3h1G0027396	-0.164012	0.0264725	-0.144157	0.033075	NS	0.127697	0.0193656	NS	0.271854	3.0802e-05	NS	other
S3h1G0003518	0.281046	0.0264795	1.05696	7.64457e-08	NS	1.28629	1.14192e-10	NS	0.229331	0.0260541	NS	other
S3h1G0027633	0.38385	0.0264972	-0.323462	0.0168053	NS	-0.689132	7.46796e-07	NS	-0.365669	0.00413185	NS	other
S3h1G0011040	-0.152586	0.0264972	-0.068852	0.262269	NS	-0.336474	1.67293e-07	NS	-0.267622	1.02824e-05	NS	other
S3h1G0016710	-0.24643	0.0265018	-0.168563	0.0934376	NS	-0.406333	1.82834e-05	NS	-0.23777	0.00607572	NS	other
S3h1G0020706	-0.25833	0.0266174	0.0397423	0.738994	NS	-0.149427	0.0737451	NS	-0.189169	0.0317496	NS	other
S3h1G0046111	-0.357406	0.0268075	-0.310019	0.0275815	NS	-0.361414	0.00216903	NS	-0.0513946	0.679641	NS	other
S3h1G0004391	0.121706	0.0268075	-0.166688	0.00116911	NS	-0.369375	8.43304e-10	NS	-0.202687	2.43209e-05	NS	other
S3h1G0033778	-0.204227	0.0268192	-0.524002	4.60166e-07	NS	-0.366283	2.95795e-06	NS	0.157719	0.0276442	NS	other
S3h1G0032503	-0.163473	0.0268192	-0.339725	1.31179e-05	NS	-0.102703	0.0561966	NS	0.237022	0.000143347	NS	other
S3h1G0043442	-0.313938	0.0268192	0.0819531	0.506089	NS	-0.404661	0.000167874	NS	-0.486615	2.85626e-05	NS	other
S3h1G0035113	-0.184552	0.0268192	0.255443	0.00131827	NS	0.231124	0.000487233	NS	-0.0243199	0.710262	NS	other
S3h1G0034243	-0.177156	0.0268192	-0.143712	0.0479876	NS	-0.376189	5.12745e-07	NS	-0.232476	0.000431119	NS	other
S3h1G0025276	-0.216881	0.0268377	-0.148692	0.0781896	NS	-0.518908	3.6664e-08	NS	-0.370217	1.35516e-05	NS	other
S3h1G0042614	-0.398753	0.0268757	-0.264171	0.104503	NS	-0.220164	0.0893155	NS	0.0440075	0.755539	NS	other
S3h1G0038918	0.302431	0.0268757	-0.209915	0.0891993	NS	-0.0971916	0.317533	NS	0.112723	0.275066	NS	other
S3h1G0038644	-0.175517	0.0268757	0.0223081	0.789311	NS	-0.073918	0.193569	NS	-0.0962261	0.107239	NS	other
S3h1G0025612	-0.464047	0.0268783	-0.779304	0.000116639	NS	-0.874164	1.58779e-06	NS	-0.0948602	0.55053	NS	other
S3h1G0031171	-0.196197	0.026918	-0.0898522	0.273096	NS	0.0258493	0.686292	NS	0.115701	0.0829584	NS	other
S3h1G0053389	-0.183836	0.026918	-0.0591292	0.456966	NS	-0.0546724	0.358351	NS	0.00445676	0.947712	NS	other
S3h1G0030454	-0.182385	0.0270513	0.138995	0.0624761	NS	0.182489	0.00360419	NS	0.0434942	0.491273	NS	other
S3h1G0013382	-0.19919	0.0270513	-0.240746	0.00376039	NS	-0.189449	0.00454584	NS	0.0512972	0.456222	NS	other
S3h1G0035561	-0.336404	0.0270513	0.767536	3.49544e-06	NS	0.97062	2.92471e-09	NS	0.203084	0.0757185	NS	other
S3h1G0050718	-0.207112	0.0271321	-0.007463	0.942659	NS	0.172459	0.0132293	NS	0.179922	0.0131825	NS	other
S3h1G0030066	-0.229797	0.0271396	-0.147875	0.11026	NS	-0.355573	3.56696e-05	NS	-0.207698	0.00929554	NS	other
S3h1G0014357	-0.296364	0.0271396	-0.328133	0.00492494	NS	-0.670137	7.03965e-08	NS	-0.342005	0.00108889	NS	other
S3h1G0010947	0.18982	0.0272528	-0.342528	3.48487e-05	NS	-0.591057	2.5074e-10	NS	-0.248529	0.000347861	NS	other
S3h1G0021602	-0.174593	0.0274124	0.209158	0.00456891	NS	0.00955629	0.868901	NS	-0.199602	0.00166244	NS	other
S3h1G0004745	0.220241	0.0275826	-0.253043	0.00559162	NS	-0.40184	4.07993e-06	NS	-0.148797	0.047845	NS	other
S3h1G0047938	-0.293534	0.0276189	-0.49365	8.83156e-05	NS	-0.878782	5.82084e-10	NS	-0.385131	0.000317285	NS	other
S3h1G0003068	0.221201	0.0279278	-0.0157565	0.880666	NS	-0.343945	2.99368e-05	NS	-0.328188	8.93855e-05	NS	other
S3h1G0008179	-0.15529	0.0280507	0.0770095	0.236267	NS	0.0414608	0.412934	NS	-0.0355487	0.51297	NS	other
S3h1G0029673	-0.148751	0.0280507	-0.210985	0.00102848	NS	-0.314203	5.31306e-07	NS	-0.103218	0.0437059	NS	other
S3h1G0046788	0.143955	0.0281537	0.131679	0.0275815	NS	0.134202	0.00661205	NS	0.00252364	0.962618	NS	other
S3h1G0028246	-0.214016	0.0282002	0.420207	5.21549e-05	NS	0.994276	1.38245e-12	NS	0.574069	3.09445e-08	NS	other
S3h1G0022230	0.156237	0.0282252	-0.191551	0.00340061	NS	-0.313651	1.00037e-06	NS	-0.1221	0.0238229	NS	other
S3h1G0002664	0.143893	0.0282915	0.128423	0.0266951	NS	-0.339522	7.74584e-08	NS	-0.467944	6.43076e-10	NS	other
S3h1G0017608	-0.231084	0.0282915	0.363902	0.000377599	NS	0.200133	0.0104279	NS	-0.16377	0.0396946	NS	other
S3h1G0009977	0.174813	0.028377	-0.0122117	0.888229	NS	0.0376501	0.509452	NS	0.0498618	0.411009	NS	other
S3h1G0006569	0.416676	0.028377	1.21307	2.69655e-07	NS	0.989995	4.39857e-07	NS	-0.223073	0.111133	NS	other
S3h1G0047977	-0.321855	0.0285066	-0.138475	0.310558	NS	-0.531122	2.104e-05	NS	-0.392648	0.000932271	NS	other
S3h1G0039434	-0.343047	0.0285208	0.138928	0.339317	NS	0.149821	0.179259	NS	0.0108931	0.932295	NS	other
S3h1G0035285	0.173516	0.0286147	-0.164998	0.0199127	NS	-0.220504	0.000358808	NS	-0.0555054	0.35333	NS	other
S3h1G0021975	0.155384	0.0286147	-0.0496367	0.459775	NS	-0.332191	4.59918e-07	NS	-0.282554	8.76479e-06	NS	other
S3h1G0021433	-0.143417	0.0286147	0.766096	1.87618e-12	NS	0.40519	5.83683e-09	NS	-0.360905	6.07674e-08	NS	other
S3h1G0032918	0.36656	0.0286147	-0.411846	0.089264	NS	1.43121	2.68462e-09	NS	1.84305	6.25748e-10	NS	other
S3h1G0038945	0.601746	0.0286147	0.344514	0.17458	NS	0.316759	0.11663	NS	-0.0277548	0.900286	NS	other
S3h1G0053109	-0.219792	0.0286147	-0.476786	6.15607e-06	NS	-0.512982	8.48349e-08	NS	-0.0361955	0.638692	NS	other
S3h1G0030820	-0.155435	0.0286147	0.0687734	0.2841	NS	-0.22343	9.6939e-05	NS	-0.292203	4.77265e-06	NS	other
S3h1G0020199	0.24641	0.028803	-0.127496	0.177264	NS	-0.443242	2.51288e-06	NS	-0.315746	0.000389047	NS	other
S3h1G0018025	0.43609	0.028809	-0.0363682	0.980217	NS	9.32841	1.25017e-11	UP	9.36478	3.59613e-11	UP	hconf_rep_genes
S3h1G0050745	-0.217191	0.0288144	-0.101287	0.251946	NS	-0.308829	9.5019e-05	NS	-0.207542	0.00631049	NS	other
S3h1G0044196	0.336733	0.0289704	-1.04512	0.000789129	NS	1.98356	2.8016e-11	NS	3.02868	7.49428e-12	UP	other
S3h1G0036863	-0.267026	0.0289704	-0.907812	3.04621e-09	NS	-0.791642	5.04157e-10	NS	0.11617	0.208332	NS	other
S3h1G0014667	-0.215758	0.0289704	0.111116	0.207032	NS	-0.121035	0.0837556	NS	-0.23215	0.00251408	NS	other
S3h1G0037485	0.185516	0.0289704	-0.032737	0.697174	NS	-0.244649	0.000233955	NS	-0.211912	0.00150429	NS	other
S3h1G0021866	-0.387001	0.0289704	0.478789	0.00349694	NS	0.191413	0.129891	NS	-0.287376	0.0311143	NS	other
S3h1G0053005	0.241682	0.0290389	-0.299442	0.00111163	NS	-0.647489	1.5541e-09	NS	-0.348048	9.33407e-05	NS	other
S3h1G0019751	0.284732	0.0290389	-0.283573	0.00684313	NS	-0.96263	3.44101e-11	NS	-0.679057	5.00635e-08	NS	other
S3h1G0028769	-0.212316	0.0290389	0.305012	0.000844539	NS	0.0910886	0.189562	NS	-0.213923	0.00391384	NS	other
S3h1G0050705	-0.389667	0.0290389	4.12888	8.39215e-12	UP	4.13013	2.0387e-12	UP	0.00124953	0.993313	NS	other
S3h1G0053090	-0.307218	0.0290389	0.16998	0.17359	NS	0.0470339	0.635843	NS	-0.122946	0.23298	NS	other
S3h1G0032324	-0.147475	0.0290389	-0.298834	2.02211e-05	NS	-0.212474	0.00010919	NS	0.0863596	0.0893954	NS	other
S3h1G0034038	-0.168614	0.0290389	-0.335884	2.56093e-05	NS	-0.0737242	0.18208	NS	0.26216	7.01272e-05	NS	other
S3h1G0014222	-0.78005	0.0290389	-0.394072	0.114336	NS	-1.89982	3.1353e-09	NS	-1.50575	4.115e-07	NS	other
S3h1G0054343	0.315755	0.0290389	-1.1763	9.07496e-12	NS	-1.63135	5.51617e-16	NS	-0.45505	6.9789e-05	NS	other
S3h1G0050915	0.191887	0.0291219	-0.0185372	0.843174	NS	-0.200936	0.00256721	NS	-0.182399	0.00727085	NS	other
S3h1G0035909	0.452093	0.0291225	0.826987	0.000170571	NS	0.835034	1.58521e-05	NS	0.0080478	0.962167	NS	other
S3h1G0046693	-0.310266	0.0291409	6.03683	2.78046e-14	UP	5.49009	6.49654e-14	UP	-0.546733	5.03562e-06	NS	other
S3h1G0008814	0.221568	0.0293145	-0.477759	7.18347e-06	NS	-0.668535	1.18229e-09	NS	-0.190776	0.0138226	NS	other
S3h1G0033058	-0.210489	0.0295053	-0.0329992	0.739258	NS	-0.167229	0.0181633	NS	-0.13423	0.0640302	NS	other
S3h1G0039736	1.03595	0.0296238	3.33643	3.36295e-06	UP	2.58835	3.37977e-05	UP	-0.748081	0.021331	NS	other
S3h1G0006926	0.192396	0.0296238	-0.265877	0.000450419	NS	-0.702238	9.53469e-12	NS	-0.436361	1.47357e-07	NS	other
S3h1G0023168	-0.253634	0.0296766	0.359115	0.00114724	NS	0.191968	0.0246345	NS	-0.167147	0.0548787	NS	other
S3h1G0042611	-0.159401	0.0296766	-0.293581	6.55554e-05	NS	-0.327837	8.59409e-07	NS	-0.0342559	0.54161	NS	other
S3h1G0025378	-0.237626	0.0297224	0.662614	1.4759e-07	NS	0.0263007	0.736611	NS	-0.636314	1.68131e-08	NS	other
S3h1G0045587	0.261812	0.0297224	0.482367	5.87032e-05	NS	0.117221	0.173943	NS	-0.365146	0.000192518	NS	other
S3h1G0020163	-0.334657	0.0297224	-0.525189	0.000318031	NS	-0.897105	8.40031e-09	NS	-0.371916	0.0019754	NS	other
S3h1G0026300	-0.288308	0.0297224	-0.936802	1.53344e-08	NS	-0.558501	1.84447e-06	NS	0.378301	0.000524228	NS	other
S3h1G0010162	-0.181788	0.0297224	-0.0414916	0.617383	NS	-0.294016	2.97137e-05	NS	-0.252525	0.000271034	NS	other
S3h1G0017392	0.302424	0.0297224	0.142328	0.266241	NS	0.0899331	0.365414	NS	-0.0523953	0.622595	NS	other
S3h1G0014145	0.471341	0.0297224	-0.645593	0.66057	NS	9.09255	1.32125e-10	UP	9.73815	1.04762e-10	UP	hconf_rep_genes
S3h1G0040567	-0.300968	0.0297291	-0.155944	0.21761	NS	-0.0345505	0.723349	NS	0.121393	0.249834	NS	other
S3h1G0049078	0.478745	0.0298552	-0.692781	9.33962e-05	NS	-1.10893	4.47191e-09	NS	-0.41615	0.00821161	NS	other
S3h1G0000996	0.186226	0.0298632	-0.0800071	0.307251	NS	-0.0974414	0.106201	NS	-0.0174343	0.796917	NS	other
S3h1G0001308	0.224828	0.0299972	-0.091458	0.307566	NS	-0.373064	1.02253e-05	NS	-0.281606	0.000561879	NS	other
S3h1G0026320	-0.161235	0.0299972	0.112405	0.0938883	NS	-0.0509374	0.335967	NS	-0.163343	0.00493879	NS	other
S3h1G0013652	0.123016	0.0299972	0.0933389	0.0688883	NS	-0.0418888	0.301705	NS	-0.135228	0.00265781	NS	other
S3h1G0037106	-0.201135	0.0299972	-0.751917	1.47856e-09	NS	-0.660517	3.99868e-10	NS	0.0913997	0.186852	NS	other
S3h1G0041541	-0.464125	0.030001	0.480148	0.0132334	NS	0.289861	0.0584024	NS	-0.190288	0.233762	NS	other
S3h1G0003658	0.172188	0.0300249	0.418682	2.84236e-06	NS	0.599093	2.49745e-10	NS	0.180412	0.00409909	NS	other
S3h1G0031079	-0.156395	0.0301286	0.0524087	0.436786	NS	-0.0867367	0.0905838	NS	-0.139145	0.011424	NS	other
S3h1G0032830	-0.223066	0.0301533	-0.00194362	0.986209	NS	-0.0661597	0.35779	NS	-0.0642161	0.40523	NS	other
S3h1G0034425	0.139952	0.0302951	-0.123131	0.0316991	NS	-0.17575	0.000431881	NS	-0.0526192	0.277325	NS	other
S3h1G0035592	0.594332	0.0303613	0.392704	0.0786484	NS	-0.120451	0.521375	NS	-0.513155	0.00779285	NS	other
S3h1G0004943	0.202308	0.0304078	-0.161635	0.0564475	NS	-0.0503126	0.440896	NS	0.111322	0.121252	NS	other
S3h1G0017261	-0.893193	0.0304101	0.143293	0.732879	NS	0.0334527	0.910217	NS	-0.109841	0.730603	NS	other
S3h1G0036553	-0.195089	0.0305424	-0.446509	3.83663e-06	NS	-0.513985	1.62571e-08	NS	-0.0674759	0.317769	NS	other
S3h1G0048333	0.421358	0.030565	3.2688	0.023725	NS	12.8727	2.64132e-11	UP	9.60393	7.6328e-12	UP	hconf_rep_genes
S3h1G0047564	0.438636	0.0306484	0.167364	0.932252	NS	11.1032	1.26492e-10	UP	10.9358	3.87738e-10	UP	hconf_rep_genes
S3h1G0052166	-0.470284	0.0306484	-0.603317	0.000342676	NS	-1.1094	4.19337e-09	NS	-0.506082	0.0013349	NS	other
S3h1G0003460	-0.25234	0.0307905	-0.160068	0.128324	NS	-0.54474	4.87786e-07	NS	-0.384672	9.51264e-05	NS	other
S3h1G0008365	-0.342022	0.0307971	-0.240068	0.354856	NS	2.44791	3.97848e-13	UP	2.68797	1.6855e-12	UP	hconf_rep_genes
S3h1G0028793	-0.268747	0.0308261	0.853928	2.44855e-08	NS	0.457688	1.41451e-05	NS	-0.39624	0.000146673	NS	other
S3h1G0018735	-0.208784	0.0308485	0.591432	3.1333e-07	NS	0.673882	1.17158e-09	NS	0.0824502	0.257546	NS	other
S3h1G0031551	0.198925	0.0308485	-0.43141	2.78388e-06	NS	-0.682705	4.16385e-11	NS	-0.251295	0.000541383	NS	other
S3h1G0020792	-0.212452	0.0308485	-0.150827	0.0891762	NS	0.685062	5.60589e-10	NS	0.835888	5.13127e-11	NS	other
S3h1G0042047	0.200432	0.0308485	0.156072	0.0475598	NS	-0.279827	0.000118226	NS	-0.435899	4.08691e-07	NS	other
S3h1G0037707	-0.422596	0.0308485	0.158439	0.384956	NS	-0.0125919	0.928918	NS	-0.171031	0.241649	NS	other
S3h1G0042702	-0.263694	0.0308485	-0.389193	0.000784901	NS	-0.299502	0.00132045	NS	0.0896911	0.327986	NS	other
S3h1G0041363	-0.321787	0.0308485	0.308278	0.018622	NS	0.0273215	0.796985	NS	-0.280957	0.010987	NS	other
S3h1G0052052	-0.240089	0.0308547	0.278893	0.00622742	NS	0.215047	0.00893098	NS	-0.0638456	0.447981	NS	other
S3h1G0028732	-0.217798	0.030896	-1.71147	2.08681e-15	NS	-0.944385	7.68102e-13	NS	0.767085	1.32506e-09	NS	other
S3h1G0050857	-0.385865	0.0309348	0.260396	0.104126	NS	0.0935522	0.459374	NS	-0.166844	0.210502	NS	other
S3h1G0006781	-0.366048	0.0309348	-1.61833	3.17857e-12	NS	-2.12858	5.55112e-16	DOWN	-0.510249	0.000127029	NS	other
S3h1G0002572	-0.231338	0.030945	0.256341	0.0114823	NS	0.24485	0.00369525	NS	-0.0114915	0.896336	NS	other
S3h1G0021104	-0.214593	0.030945	0.199923	0.0265071	NS	0.137079	0.0574406	NS	-0.0628438	0.401122	NS	other
S3h1G0003127	0.16788	0.0309891	-0.0433214	0.564855	NS	-0.06529	0.235217	NS	-0.0219686	0.717257	NS	other
S3h1G0007337	-0.177713	0.0309947	-0.0599725	0.439058	NS	-0.0329366	0.571157	NS	0.0270359	0.673148	NS	other
S3h1G0051321	0.254515	0.0309947	-0.0287203	0.8948	NS	1.96392	9.24435e-14	NS	1.99264	8.24561e-13	NS	other
S3h1G0031199	-0.0922279	0.0309947	0.540817	5.18053e-13	NS	0.527795	2.46365e-14	NS	-0.0130223	0.699286	NS	other
S3h1G0036590	-0.130854	0.0309947	0.509896	7.84077e-10	NS	0.462186	1.18465e-10	NS	-0.04771	0.297588	NS	other
S3h1G0051948	-0.243658	0.031083	0.187334	0.0460048	NS	-0.254424	0.00199132	NS	-0.441758	4.86031e-06	NS	other
S3h1G0001979	0.139019	0.031083	0.419578	8.29871e-08	NS	0.365631	2.96754e-08	NS	-0.0539468	0.265001	NS	other
S3h1G0050924	-0.214818	0.0311093	0.388546	8.90096e-05	NS	0.725105	2.34124e-10	NS	0.33656	6.94076e-05	NS	other
S3h1G0012794	0.619338	0.0311093	0.0486643	0.987527	NS	12.4015	3.8381e-08	UP	12.3529	7.56992e-08	UP	hconf_rep_genes
S3h1G0015838	-0.411879	0.0311093	6.50961	6.97476e-12	UP	6.19784	5.72145e-12	UP	-0.311768	0.0247737	NS	other
S3h1G0001366	-0.259734	0.0311093	3.42475	5.22125e-16	UP	3.33061	1.74455e-16	UP	-0.0941451	0.295204	NS	other
S3h1G0025608	0.407246	0.0311105	-0.0605825	0.918912	NS	4.8259	1.96509e-13	UP	4.88649	1.74668e-12	UP	hconf_rep_genes
S3h1G0019169	-0.232642	0.0311105	-0.25414	0.0092575	NS	-0.166223	0.0302007	NS	0.0879175	0.279447	NS	other
S3h1G0048493	-0.289021	0.0311105	-0.28308	0.0194681	NS	-0.594132	1.06099e-06	NS	-0.311051	0.00304991	NS	other
S3h1G0041135	0.0907284	0.031155	-0.0230341	0.580941	NS	0.0316411	0.297085	NS	0.0546752	0.0875162	NS	other
S3h1G0051029	-0.191209	0.0312006	-0.0541637	0.52564	NS	-0.0520923	0.408786	NS	0.00207133	0.977323	NS	other
S3h1G0051214	-0.18915	0.0312623	-0.18095	0.021907	NS	-0.30545	2.97962e-05	NS	-0.1245	0.0583366	NS	other
S3h1G0016084	-0.147047	0.0312623	0.100264	0.108009	NS	0.28379	3.28938e-06	NS	0.183526	0.00093787	NS	other
S3h1G0049568	0.505967	0.0313184	0.486723	0.0303249	NS	0.442792	0.017372	NS	-0.0439318	0.813872	NS	other
S3h1G0052363	0.141279	0.0314058	0.761804	9.59047e-12	NS	1.15328	1.14828e-16	NS	0.391474	2.65515e-08	NS	other
S3h1G0000070	-0.227279	0.0314982	0.167437	0.05919	NS	-0.207484	0.00627247	NS	-0.374921	2.11257e-05	NS	other
S3h1G0042062	0.446148	0.0315173	-0.52841	0.0158929	NS	0.207381	0.176541	NS	0.735791	0.000276077	NS	other
S3h1G0047998	-1.35313	0.0316138	4.20497	6.9144e-08	UP	2.72872	1.34748e-05	UP	-1.47625	0.000954134	NS	other
S3h1G0029341	0.221359	0.031627	-0.649562	2.8603e-08	NS	-0.935538	1.21358e-12	NS	-0.285976	0.000495836	NS	other
S3h1G0010956	-0.374049	0.031627	-0.401448	0.00926685	NS	-0.652588	8.04293e-06	NS	-0.25114	0.050436	NS	other
S3h1G0048344	-0.377831	0.031627	-0.0833688	0.631694	NS	-0.222949	0.0766761	NS	-0.13958	0.288113	NS	other
S3h1G0017807	-0.225692	0.031627	-0.195401	0.0366069	NS	-0.298351	0.000299044	NS	-0.10295	0.186806	NS	other
S3h1G0013784	0.567451	0.0317056	-0.454225	0.0209897	NS	-0.841298	9.56292e-06	NS	-0.387073	0.0338263	NS	other
S3h1G0045728	-0.163605	0.0318826	-0.132242	0.0538426	NS	-0.333214	1.36644e-06	NS	-0.200973	0.00103094	NS	other
S3h1G0003667	-0.16598	0.0318906	0.0632619	0.370897	NS	-0.183867	0.00164613	NS	-0.247129	0.000117448	NS	other
S3h1G0040592	-0.199865	0.031904	0.375371	6.24924e-05	NS	0.261522	0.000383217	NS	-0.113849	0.100449	NS	other
S3h1G0010932	-0.13007	0.0319838	0.02004	0.749117	NS	0.0991622	0.0253289	NS	0.0791223	0.0823108	NS	other
S3h1G0033871	-0.278838	0.0320415	0.0551048	0.670709	NS	-0.150206	0.103459	NS	-0.205311	0.0352244	NS	other
S3h1G0037740	-0.214913	0.0321611	-0.117209	0.232324	NS	0.543773	7.80643e-08	NS	0.660982	7.88918e-09	NS	other
S3h1G0016588	-0.212332	0.0322921	0.582964	3.02015e-07	NS	0.403955	3.44379e-06	NS	-0.179009	0.0176903	NS	other
S3h1G0024656	1.62843	0.0322921	-0.456728	0.461666	NS	-1.03905	0.032176	NS	-0.582323	0.274639	NS	other
S3h1G0017545	-0.183093	0.0322921	-0.00505253	0.954874	NS	-0.198225	0.00182036	NS	-0.193172	0.00330909	NS	other
S3h1G0010699	-0.348906	0.032309	-1.04323	8.23968e-10	NS	-1.59014	1.47756e-14	NS	-0.546915	2.43919e-05	NS	other
S3h1G0027556	-0.266318	0.0324674	-0.406103	0.000673131	NS	-0.740426	9.10114e-09	NS	-0.334323	0.0008408	NS	other
S3h1G0048019	-0.154141	0.032509	-0.601913	6.00199e-10	NS	-0.582074	2.45963e-11	NS	0.0198394	0.725203	NS	other
S3h1G0041413	-0.203151	0.0325362	0.0622954	0.484647	NS	-0.13626	0.0442602	NS	-0.198556	0.00632527	NS	other
S3h1G0032839	-0.161654	0.0325362	0.242273	0.000798307	NS	0.18181	0.00176845	NS	-0.0604631	0.284013	NS	other
S3h1G0008732	-0.135794	0.0325538	-0.320156	2.90927e-06	NS	-0.294303	4.4641e-07	NS	0.0258521	0.596607	NS	other
S3h1G0049717	-0.246697	0.0325538	0.351343	0.00120114	NS	0.174024	0.0374797	NS	-0.17732	0.0387832	NS	other
S3h1G0009522	1.92464	0.0325723	-0.0817583	0.932311	NS	-0.265563	0.67477	NS	-0.183804	0.795421	NS	other
S3h1G0049276	-0.231881	0.0325723	0.304478	0.00253519	NS	0.117346	0.127371	NS	-0.187132	0.0227054	NS	other
S3h1G0029109	-0.139363	0.0329351	-0.121842	0.0389508	NS	-0.247043	1.12226e-05	NS	-0.125201	0.0125333	NS	other
S3h1G0004748	-0.238067	0.0329826	-0.3704	0.000521512	NS	-0.758959	7.63446e-10	NS	-0.388559	4.57887e-05	NS	other
S3h1G0019448	-0.331175	0.0329913	-0.108277	0.458918	NS	0.0153641	0.890625	NS	0.123641	0.284549	NS	other
S3h1G0041061	-0.304195	0.0331462	1.20474	1.43151e-09	NS	1.21101	4.38856e-11	NS	0.0062698	0.956691	NS	other
S3h1G0052790	-0.290963	0.0331462	0.128247	0.305522	NS	0.0756575	0.432693	NS	-0.0525891	0.613745	NS	other
S3h1G0034756	-0.203976	0.0331518	-0.0599077	0.51202	NS	-0.123685	0.0707438	NS	-0.063777	0.374183	NS	other
S3h1G0005307	-0.305785	0.0331518	0.0965428	0.481423	NS	-0.433239	0.00017446	NS	-0.529782	2.38432e-05	NS	other
S3h1G0010744	-0.254822	0.0331518	0.0937832	0.398083	NS	0.0430742	0.610397	NS	-0.050709	0.576247	NS	other
S3h1G0011371	0.20847	0.0331518	-0.211504	0.00817729	NS	-0.639464	3.38204e-10	NS	-0.42796	9.73062e-07	NS	other
S3h1G0004855	-0.325078	0.0331518	-1.29866	1.40231e-10	NS	-1.46827	3.35597e-13	NS	-0.169606	0.125888	NS	other
S3h1G0007156	0.257245	0.0331518	0.321123	0.00397114	NS	-0.00338295	0.9692	NS	-0.324506	0.000833846	NS	other
S3h1G0048700	0.140226	0.0331518	-0.0685183	0.244187	NS	-0.239311	1.40595e-05	NS	-0.170792	0.00107965	NS	other
S3h1G0013951	-0.168646	0.0331518	0.0569329	0.443348	NS	-0.314123	5.03186e-06	NS	-0.371056	7.38432e-07	NS	other
S3h1G0021689	-0.489978	0.0331518	-1.01356	7.33577e-08	NS	-2.19261	1.12762e-14	DOWN	-1.17905	7.58209e-09	NS	other
S3h1G0040056	0.12172	0.0331518	-0.084927	0.0981147	NS	-0.269935	4.00944e-07	NS	-0.185008	0.000120021	NS	other
S3h1G0003310	-0.244732	0.0331518	-0.328009	0.00165779	NS	-0.33282	0.000163142	NS	-0.00481087	0.958742	NS	other
S3h1G0004180	0.497331	0.0331798	0.589665	0.00306961	NS	0.0362052	0.827141	NS	-0.553459	0.00102542	NS	other
S3h1G0047557	0.40474	0.0331798	-0.0363682	0.98257	NS	10.1963	2.09286e-11	UP	10.2327	5.7385e-11	UP	hconf_rep_genes
S3h1G0027985	-0.38429	0.0331798	-0.805648	4.9689e-06	NS	-1.05279	2.29947e-09	NS	-0.247143	0.0586454	NS	other
S3h1G0041539	0.144202	0.0331798	-0.166087	0.00741201	NS	-0.101482	0.037977	NS	0.0646049	0.202329	NS	other
S3h1G0006935	-0.259112	0.0331798	-0.467342	0.000109056	NS	-0.567852	4.70782e-07	NS	-0.10051	0.267436	NS	other
S3h1G0033656	0.197212	0.0331798	-0.0591219	0.458243	NS	-0.532048	4.65927e-09	NS	-0.472926	8.35368e-08	NS	other
S3h1G0049415	-0.194881	0.0332437	-0.117384	0.151625	NS	-0.230552	0.00102073	NS	-0.113167	0.0964193	NS	other
S3h1G0022423	0.226633	0.0333667	-0.515986	4.20217e-06	NS	-0.505311	2.3203e-07	NS	0.0106748	0.902137	NS	other
S3h1G0015661	-0.125218	0.0333667	0.035833	0.527386	NS	0.368201	3.75738e-09	NS	0.332368	4.1559e-08	NS	other
S3h1G0012884	0.485634	0.0333667	-0.300529	0.810127	NS	8.11611	2.42478e-11	UP	8.41663	3.88939e-11	UP	hconf_rep_genes
S3h1G0041522	-0.154011	0.0333832	-0.132883	0.0408609	NS	-0.106365	0.04159	NS	0.0265177	0.633082	NS	other
S3h1G0008261	-0.186163	0.0333862	-0.305062	0.00030258	NS	-0.438656	1.34515e-07	NS	-0.133593	0.0414768	NS	other
S3h1G0013195	-0.201098	0.0333862	0.216335	0.0115995	NS	0.060636	0.363942	NS	-0.155698	0.028691	NS	other
S3h1G0001288	-0.871522	0.0333862	2.08657	2.3558e-06	UP	0.874947	0.0111224	NS	-1.21162	2.12574e-05	NS	other
S3h1G0024149	-0.523893	0.0335529	6.20661	2.26351e-13	UP	6.3672	2.7689e-14	UP	0.160591	0.401644	NS	other
S3h1G0036967	-0.207433	0.0335529	-0.27034	0.00260459	NS	-0.327453	4.14522e-05	NS	-0.0571129	0.436528	NS	other
S3h1G0051327	0.655893	0.0335529	6.15328	4.02101e-11	UP	6.45073	2.95544e-12	UP	0.297445	0.230024	NS	other
S3h1G0043271	-0.168997	0.0335529	-0.585871	5.51534e-09	NS	-0.6698	1.28324e-11	NS	-0.0839297	0.154539	NS	other
S3h1G0046958	-0.224389	0.033576	1.63721	2.57739e-13	NS	1.47998	1.51173e-13	NS	-0.157228	0.0435868	NS	other
S3h1G0032285	-0.166975	0.0336198	-0.352717	8.5845e-06	NS	-0.786862	4.00242e-13	NS	-0.434145	3.76585e-08	NS	other
S3h1G0029921	-0.251478	0.0336446	0.196351	0.0634885	NS	0.027279	0.747057	NS	-0.169072	0.0559857	NS	other
S3h1G0049580	0.362014	0.0336446	0.58801	0.00031069	NS	0.254345	0.0426049	NS	-0.333665	0.00757519	NS	other
S3h1G0010167	-0.201098	0.0337675	-0.243246	0.00501366	NS	-0.791305	1.92807e-11	NS	-0.548059	2.36776e-08	NS	other
S3h1G0008699	-0.240433	0.0337872	0.285216	0.00595718	NS	0.156418	0.0551458	NS	-0.128798	0.124454	NS	other
S3h1G0006860	-0.157633	0.0339322	-0.122191	0.0650106	NS	-0.142113	0.00926869	NS	-0.0199229	0.730076	NS	other
S3h1G0009708	0.507889	0.033935	0.465038	0.0241916	NS	0.095712	0.573457	NS	-0.369326	0.0288255	NS	other
S3h1G0025447	-0.206277	0.033986	0.373036	0.000107618	NS	0.337211	3.10269e-05	NS	-0.0358253	0.630173	NS	other
S3h1G0016850	-0.47327	0.033986	0.958137	3.80903e-05	NS	0.624225	0.000735792	NS	-0.333912	0.0371229	NS	other
S3h1G0052334	0.23952	0.033986	-0.199096	0.0519039	NS	-0.0413689	0.604609	NS	0.157727	0.0679531	NS	other
S3h1G0052307	-0.292392	0.033986	-0.296931	0.0165303	NS	-0.134705	0.15994	NS	0.162226	0.116102	NS	other
S3h1G0037925	0.536207	0.034079	6.61502	1.51361e-14	UP	6.05649	2.54309e-14	UP	-0.558539	0.00205123	NS	other
S3h1G0033864	-0.165344	0.034141	-0.233342	0.00124905	NS	-0.349033	6.80228e-07	NS	-0.115691	0.0464878	NS	other
S3h1G0014658	0.217514	0.0342128	-0.688829	6.22208e-10	NS	-1.2382	5.40828e-16	NS	-0.549374	2.12327e-08	NS	other
S3h1G0017466	-0.175618	0.0342156	0.404051	5.4811e-06	NS	0.244704	0.000269108	NS	-0.159347	0.0110098	NS	other
S3h1G0042588	0.212347	0.0342484	-0.614615	2.03672e-06	NS	0.275231	0.000685093	NS	0.889847	4.2478e-10	NS	other
S3h1G0013802	-0.19017	0.0342484	0.0829805	0.315063	NS	0.118326	0.065591	NS	0.0353455	0.606502	NS	other
S3h1G0049061	-0.178822	0.0343152	0.531686	8.78728e-08	NS	0.158889	0.0108634	NS	-0.372798	1.48831e-06	NS	other
S3h1G0024612	-0.248959	0.0343774	-0.045735	0.680521	NS	-0.440235	5.98569e-06	NS	-0.3945	4.68271e-05	NS	other
S3h1G0038403	-0.405854	0.0344475	-0.291625	0.0798922	NS	-0.244916	0.0629363	NS	0.0467085	0.751811	NS	other
S3h1G0027295	-0.19239	0.0344475	0.326096	0.000238992	NS	0.291482	8.60067e-05	NS	-0.0346144	0.61844	NS	other
S3h1G0047562	0.423442	0.0345098	0.167364	0.933643	NS	11.5267	9.18199e-11	UP	11.3593	2.88849e-10	UP	hconf_rep_genes
S3h1G0001028	0.372229	0.034539	0.425118	0.00640049	NS	-0.00530329	0.966645	NS	-0.430421	0.00141182	NS	other
S3h1G0046050	-0.266899	0.034539	3.46155	1.95611e-14	UP	3.25231	1.64967e-14	UP	-0.209238	0.0238042	NS	other
S3h1G0012314	-0.380972	0.034539	-0.996354	4.09982e-07	NS	-0.777357	4.3457e-07	NS	0.218997	0.105943	NS	other
S3h1G0046957	-0.157847	0.034539	-0.54949	6.45436e-09	NS	-0.770104	3.98777e-13	NS	-0.220614	0.000303026	NS	other
S3h1G0004125	1.20656	0.034539	-1.7094	0.000251	NS	-1.85373	3.5783e-06	NS	-0.144333	0.741083	NS	other
S3h1G0050469	-0.207435	0.0346296	-0.00222044	0.984767	NS	0.408271	4.14918e-06	NS	0.410492	7.37309e-06	NS	other
S3h1G0002905	-0.277198	0.0348273	-0.263296	0.0181825	NS	-0.482683	6.64389e-06	NS	-0.219387	0.0236715	NS	other
S3h1G0043873	-0.143116	0.0348828	0.0630341	0.312292	NS	-0.165687	0.00142665	NS	-0.228722	7.02651e-05	NS	other
S3h1G0036939	-0.227299	0.0349642	-0.0100208	0.931775	NS	-0.0519887	0.492156	NS	-0.0419679	0.608989	NS	other
S3h1G0050017	-0.27661	0.0349958	0.601062	1.17464e-05	NS	-0.0990605	0.283818	NS	-0.700123	9.77852e-08	NS	other
S3h1G0029052	-0.275787	0.0349958	0.482215	0.000170107	NS	0.00706545	0.940015	NS	-0.47515	2.76341e-05	NS	other
S3h1G0025605	0.510841	0.0350447	1.08865	0.628513	NS	11.8494	3.5863e-09	UP	10.7608	2.01533e-08	UP	hconf_rep_genes
S3h1G0053027	0.462565	0.0351089	-0.716196	0.000122095	NS	-0.896211	2.43017e-07	NS	-0.180014	0.256947	NS	other
S3h1G0049252	0.17436	0.0351593	-0.278201	0.000473065	NS	-0.311518	1.11133e-05	NS	-0.033317	0.598245	NS	other
S3h1G0015236	-0.177584	0.0351593	0.191486	0.0122754	NS	-0.156121	0.0117288	NS	-0.347607	5.03562e-06	NS	other
S3h1G0024903	0.155025	0.0353513	-0.221658	0.00145038	NS	0.151424	0.00578614	NS	0.373082	2.50846e-07	NS	other
S3h1G0006791	-0.199692	0.0354005	0.379634	5.75947e-05	NS	-0.0288877	0.667292	NS	-0.408522	2.27857e-06	NS	other
S3h1G0004544	0.171039	0.0354005	-0.214098	0.00277631	NS	-0.467694	6.34474e-09	NS	-0.253596	0.000128592	NS	other
S3h1G0003104	-0.175487	0.0355798	0.434277	1.97808e-06	NS	0.337631	4.17628e-06	NS	-0.0966456	0.117728	NS	other
S3h1G0046189	0.430439	0.0358872	0.470726	0.0102439	NS	0.00577326	0.96885	NS	-0.464953	0.00315664	NS	other
S3h1G0038549	-0.36988	0.0359643	0.157774	0.323157	NS	-0.0483741	0.697641	NS	-0.206148	0.110594	NS	other
S3h1G0036341	-0.36212	0.03602	-0.188236	0.238865	NS	-0.0205752	0.866481	NS	0.167661	0.208647	NS	other
S3h1G0029940	-0.232093	0.0361772	-0.258082	0.00982089	NS	-0.0899696	0.245964	NS	0.168113	0.0419757	NS	other
S3h1G0045105	-0.276056	0.0361772	-0.421468	0.000404721	NS	-0.785941	2.82526e-09	NS	-0.364472	0.000438658	NS	other
S3h1G0050494	0.429384	0.0361772	0.814244	6.63153e-05	NS	0.352499	0.0199246	NS	-0.461745	0.00303328	NS	other
S3h1G0027772	-0.133708	0.0361772	-0.112529	0.0474263	NS	-0.108679	0.0186138	NS	0.00384998	0.94034	NS	other
S3h1G0025499	-0.210222	0.0361864	-0.144581	0.105529	NS	-0.359453	1.92516e-05	NS	-0.214872	0.00536979	NS	other
S3h1G0032655	-0.229127	0.0361864	0.168861	0.0809828	NS	0.0682877	0.373263	NS	-0.100573	0.210942	NS	other
S3h1G0053089	-0.422951	0.0361864	-1.93651	3.72657e-12	NS	-2.03981	1.9892e-14	DOWN	-0.103296	0.483756	NS	other
S3h1G0050402	0.309926	0.0361864	0.1758	0.168817	NS	-0.0633976	0.538411	NS	-0.239197	0.0265969	NS	other
S3h1G0051399	-0.256444	0.0361864	-0.0620132	0.595776	NS	-0.171461	0.0465111	NS	-0.109447	0.224715	NS	other
S3h1G0017468	0.151957	0.0361864	-0.0935472	0.149124	NS	-0.0590833	0.242805	NS	0.034464	0.532929	NS	other
S3h1G0047001	0.223689	0.0361864	-0.269594	0.00337866	NS	-0.752119	1.49414e-10	NS	-0.482524	7.2927e-07	NS	other
S3h1G0045382	-0.564541	0.0363711	-0.541643	0.00616261	NS	-1.26846	2.20547e-08	NS	-0.726814	0.000247214	NS	other
S3h1G0039497	-0.309612	0.0363943	-0.723097	2.69141e-06	NS	-0.86812	4.87329e-09	NS	-0.145023	0.17951	NS	other
S3h1G0050190	0.168279	0.036448	-0.0970387	0.128995	NS	-0.603644	2.72839e-11	NS	-0.506605	1.88411e-09	NS	other
S3h1G0032954	-0.202697	0.036448	-0.107943	0.212679	NS	-0.113576	0.0947697	NS	-0.0056333	0.942157	NS	other
S3h1G0029945	-0.215123	0.0364516	-0.320898	0.000868492	NS	-0.434742	1.7149e-06	NS	-0.113843	0.133004	NS	other
S3h1G0002117	-0.314634	0.0364742	-0.0298306	0.847938	NS	-0.334264	0.0025985	NS	-0.304434	0.00728234	NS	other
S3h1G0001242	-0.222701	0.0364753	0.13626	0.152596	NS	-0.0410994	0.584939	NS	-0.17736	0.0264599	NS	other
S3h1G0032504	0.352907	0.0365146	-0.228929	0.469241	NS	2.315	2.29527e-11	UP	2.54393	4.74496e-11	UP	hconf_rep_genes
S3h1G0052909	-0.168139	0.0365186	-0.264548	0.000553539	NS	-0.198306	0.00124302	NS	0.0662419	0.267853	NS	other
S3h1G0009289	-0.224954	0.0365813	-1.03397	1.42376e-11	NS	-1.15068	4.16432e-14	NS	-0.116714	0.136878	NS	other
S3h1G0049605	0.223853	0.0365813	-0.386498	0.000219474	NS	-0.105301	0.159577	NS	0.281197	0.00110754	NS	other
S3h1G0032518	0.219653	0.0366499	0.255736	0.00410428	NS	-0.163921	0.0249274	NS	-0.419657	2.95755e-06	NS	other
S3h1G0025547	0.181073	0.0366499	-0.143982	0.0465044	NS	-0.616641	1.2986e-10	NS	-0.472659	3.29955e-08	NS	other
S3h1G0050846	-0.280459	0.0367016	-0.130166	0.266241	NS	-0.233608	0.0127855	NS	-0.103442	0.294502	NS	other
S3h1G0030297	-0.22098	0.0367089	0.29271	0.00354325	NS	0.503807	4.77929e-07	NS	0.211097	0.00980391	NS	other
S3h1G0002629	-0.211747	0.0367298	-0.0264159	0.804154	NS	0.32205	9.17106e-05	NS	0.348466	5.62707e-05	NS	other
S3h1G0003108	-0.174016	0.0367572	0.102462	0.153392	NS	-0.189279	0.00207645	NS	-0.29174	2.98818e-05	NS	other
S3h1G0024777	-0.496399	0.0367572	1.01807	2.40693e-05	NS	0.419255	0.0235361	NS	-0.598813	0.000512876	NS	other
S3h1G0033740	0.417122	0.0369026	0.532142	0.00290672	NS	0.200757	0.158527	NS	-0.331385	0.0189269	NS	other
S3h1G0045554	-0.125967	0.0369311	-0.164083	0.00302902	NS	-0.274004	5.94911e-07	NS	-0.109921	0.0160939	NS	other
S3h1G0004612	-0.139843	0.0369646	-0.122078	0.0407159	NS	-0.248254	1.22169e-05	NS	-0.126176	0.013139	NS	other
S3h1G0045041	-0.169089	0.0369646	0.168008	0.0201794	NS	-0.265645	5.77024e-05	NS	-0.433652	7.90446e-08	NS	other
S3h1G0003781	-0.346104	0.037037	0.39784	0.0089528	NS	0.305055	0.0136358	NS	-0.0927852	0.453752	NS	other
S3h1G0041773	-0.346486	0.037037	0.316969	0.0364348	NS	0.328262	0.00880232	NS	0.0112931	0.933351	NS	other
S3h1G0002532	0.566114	0.0370377	-0.484359	0.017033	NS	-0.887655	6.68836e-06	NS	-0.403296	0.032274	NS	other
S3h1G0052999	0.199275	0.0370732	0.106443	0.204364	NS	-0.18227	0.00840204	NS	-0.288714	0.000191772	NS	other
S3h1G0005853	0.132881	0.0371774	-0.2091	0.000598591	NS	-0.0314442	0.483487	NS	0.177656	0.000595401	NS	other
S3h1G0008803	-0.601975	0.0372799	0.541135	0.0263459	NS	0.103524	0.60952	NS	-0.437611	0.0275157	NS	other
S3h1G0029122	-0.154147	0.0372799	-0.132635	0.0408764	NS	-0.317006	1.24618e-06	NS	-0.184371	0.00146852	NS	other
S3h1G0024471	-0.294205	0.0374072	0.158496	0.211045	NS	-0.0515194	0.604431	NS	-0.210015	0.0451827	NS	other
S3h1G0040738	-0.282806	0.0374072	-0.0429913	0.744269	NS	-0.618565	3.36751e-07	NS	-0.575573	1.88965e-06	NS	other
S3h1G0015058	0.178867	0.0374072	-0.0897059	0.249686	NS	-0.00615546	0.919698	NS	0.0835505	0.192991	NS	other
S3h1G0000155	0.19354	0.0374854	-0.145351	0.0764122	NS	-0.610499	1.17728e-09	NS	-0.465148	2.30537e-07	NS	other
S3h1G0014761	-0.190282	0.0376766	-0.728398	1.1149e-09	NS	-1.10402	1.48394e-14	NS	-0.375621	4.26204e-06	NS	other
S3h1G0027971	-0.376386	0.0377222	-0.0128301	0.945304	NS	-0.250159	0.045943	NS	-0.237329	0.070634	NS	other
S3h1G0048422	-0.154846	0.0377222	-0.116167	0.0781399	NS	-0.261532	2.37612e-05	NS	-0.145365	0.0102188	NS	other
S3h1G0002630	0.16362	0.0377847	0.137547	0.047837	NS	-0.0412296	0.454866	NS	-0.178777	0.00325218	NS	other
S3h1G0001183	0.252352	0.0378162	0.0397468	0.756919	NS	0.136177	0.11888	NS	0.0964305	0.298161	NS	other
S3h1G0046067	-0.157268	0.0379217	0.180656	0.00848065	NS	0.272112	1.87155e-05	NS	0.0914558	0.10278	NS	other
S3h1G0025797	0.185162	0.0379217	-0.26131	0.00100462	NS	-0.367887	1.09001e-06	NS	-0.106578	0.101295	NS	other
S3h1G0015842	0.170405	0.0379231	-0.141004	0.052311	NS	-0.441991	3.80509e-08	NS	-0.300987	2.18629e-05	NS	other
S3h1G0026003	-0.103368	0.0381773	-0.00487344	0.928619	NS	-0.0507067	0.152499	NS	-0.0458333	0.218243	NS	other
S3h1G0035908	0.670888	0.0381773	-0.701526	0.0165709	NS	-0.406685	0.0582149	NS	0.294841	0.255188	NS	other
S3h1G0024819	-0.391707	0.0382637	-0.457471	0.027146	NS	0.453319	0.00319865	NS	0.91079	8.22792e-06	NS	other
S3h1G0022665	0.180888	0.0382637	-0.524877	1.22613e-07	NS	-0.426132	8.08319e-08	NS	0.0987453	0.131402	NS	other
S3h1G0002258	-0.28671	0.0382893	-0.323125	0.0113722	NS	-0.036169	0.710111	NS	0.286956	0.00886207	NS	other
S3h1G0053350	-0.359854	0.0382893	-0.0249274	0.891932	NS	-0.471017	0.000444382	NS	-0.446089	0.00107786	NS	other
S3h1G0046247	0.198089	0.0382893	-0.0172139	0.865593	NS	-0.0522034	0.43492	NS	-0.0349895	0.629509	NS	other
S3h1G0025794	-0.167444	0.0382893	-0.208114	0.00477863	NS	-0.0474355	0.403696	NS	0.160679	0.00906489	NS	other
S3h1G0022720	-0.300088	0.0382893	-0.179632	0.165938	NS	-0.350357	0.00147051	NS	-0.170725	0.110044	NS	other
S3h1G0028886	0.315589	0.0384345	-0.143521	0.214135	NS	-0.662797	1.69093e-07	NS	-0.519276	1.90882e-05	NS	other
S3h1G0010107	0.751198	0.0384901	0.395353	0.451764	NS	1.66869	7.79641e-05	NS	1.27333	0.00105805	NS	other
S3h1G0030801	0.184169	0.0385996	-0.419066	6.00124e-07	NS	-0.897292	4.14607e-14	NS	-0.478226	2.20658e-08	NS	other
S3h1G0010419	0.290378	0.0385996	0.153445	0.26861	NS	0.703683	3.51547e-07	NS	0.550238	1.91437e-05	NS	other
S3h1G0026086	-0.276066	0.0386363	0.474303	0.000211902	NS	0.756485	1.38283e-08	NS	0.282182	0.005565	NS	other
S3h1G0044874	-0.141048	0.0386383	-0.0824018	0.177824	NS	-0.273144	4.18464e-06	NS	-0.190742	0.000522948	NS	other
S3h1G0049835	-0.211803	0.0386383	0.723071	1.22951e-08	NS	0.537336	5.55575e-08	NS	-0.185735	0.0162849	NS	other
S3h1G0050243	-0.236715	0.0386383	-0.308039	0.00430535	NS	0.123561	0.125501	NS	0.431599	2.53483e-05	NS	other
S3h1G0052540	-0.470302	0.0386428	-1.32709	5.68174e-09	NS	-1.57176	3.95828e-12	NS	-0.244675	0.122874	NS	other
S3h1G0046719	0.118171	0.0386434	0.496636	2.94979e-10	NS	0.174232	0.000167057	NS	-0.322404	2.34148e-08	NS	other
S3h1G0005554	-0.227071	0.0386434	-0.0660889	0.523101	NS	-0.100526	0.188696	NS	-0.0344375	0.681719	NS	other
S3h1G0026656	-0.16502	0.0386434	-0.0704422	0.330957	NS	-0.101911	0.0694278	NS	-0.0314689	0.602648	NS	other
S3h1G0015791	-0.16254	0.0386434	-0.11382	0.115093	NS	0.275985	2.95441e-05	NS	0.389804	4.39288e-07	NS	other
S3h1G0033078	-0.569048	0.038736	-0.0919943	0.802961	NS	0.737256	0.00245891	NS	0.82925	0.00176441	NS	other
S3h1G0038924	-0.169932	0.038736	0.0740153	0.318764	NS	-0.0313648	0.58505	NS	-0.10538	0.0803267	NS	other
S3h1G0031495	-0.828798	0.0387572	4.22804	1.03409e-10	UP	3.5527	3.06206e-10	UP	-0.675339	0.0148437	NS	other
S3h1G0031219	-0.186066	0.0388298	0.05331	0.530588	NS	-0.202126	0.0026091	NS	-0.255436	0.000417635	NS	other
S3h1G0026538	0.150392	0.038991	-0.103041	0.11278	NS	-0.211249	0.000247019	NS	-0.108209	0.0460926	NS	other
S3h1G0045766	0.160022	0.038991	-0.347436	1.12254e-05	NS	-0.639169	1.71036e-11	NS	-0.291733	1.45193e-05	NS	other
S3h1G0026467	-0.261149	0.0392979	0.327755	0.00265486	NS	-0.11744	0.174231	NS	-0.445195	1.70212e-05	NS	other
S3h1G0008220	-0.482058	0.0393034	1.94665	2.66515e-07	NS	1.85371	7.57501e-08	NS	-0.0929356	0.603384	NS	other
S3h1G0000807	0.202222	0.0393034	0.260133	0.00267489	NS	-0.114238	0.0931558	NS	-0.374371	7.86479e-06	NS	other
S3h1G0048081	-0.146152	0.039483	0.332755	8.07728e-06	NS	0.285279	4.22978e-06	NS	-0.0474755	0.367517	NS	other
S3h1G0038258	-0.300455	0.039566	-0.154565	0.231372	NS	-0.154446	0.124523	NS	0.000118331	0.999265	NS	other
S3h1G0025193	0.22606	0.039669	-0.178545	0.0568472	NS	-0.25253	0.00153172	NS	-0.0739853	0.358806	NS	other
S3h1G0044390	0.232838	0.0397918	-0.075046	0.463119	NS	-0.151418	0.0501234	NS	-0.0763718	0.359313	NS	other
S3h1G0028964	-0.229463	0.0398016	-0.037956	0.727337	NS	-0.333629	0.000119772	NS	-0.295673	0.000685084	NS	other
S3h1G0038033	-0.271897	0.0398016	-0.295653	0.0138453	NS	-0.0859405	0.349999	NS	0.209712	0.0378044	NS	other
S3h1G0040790	0.545791	0.0398016	-0.00231478	0.999291	NS	13.851	6.23928e-10	UP	13.8533	1.31177e-09	UP	hconf_rep_genes
S3h1G0036448	0.192782	0.0398216	-0.413559	1.68397e-05	NS	-0.238046	0.00070636	NS	0.175513	0.0154436	NS	other
S3h1G0026958	-0.347982	0.0398216	-0.810119	5.80872e-06	NS	-0.97681	1.25975e-08	NS	-0.166692	0.180217	NS	other
S3h1G0047865	-0.297318	0.0398627	-0.305244	0.0157176	NS	-0.317054	0.00257451	NS	-0.0118109	0.919081	NS	other
S3h1G0036542	0.240399	0.0400268	-0.491159	4.55258e-05	NS	-0.163504	0.0411615	NS	0.327654	0.000982541	NS	other
S3h1G0017397	-0.623512	0.0401713	-0.074805	0.816334	NS	-1.85217	5.1421e-09	NS	-1.77736	1.97935e-08	NS	other
S3h1G0021283	-0.280402	0.0401713	0.164954	0.175981	NS	0.126888	0.185837	NS	-0.0380655	0.715567	NS	other
S3h1G0010605	0.271077	0.0401713	0.670767	2.54401e-06	NS	0.378031	0.000314671	NS	-0.292736	0.00372018	NS	other
S3h1G0031916	-0.163929	0.0402717	-0.0444523	0.567469	NS	0.138999	0.0167886	NS	0.183451	0.00342743	NS	other
S3h1G0028819	-0.150514	0.0402717	-0.256349	0.000219498	NS	-0.469867	1.30055e-09	NS	-0.213518	0.000297495	NS	other
S3h1G0010674	0.610888	0.0404488	0.344299	0.159097	NS	-0.0710552	0.726146	NS	-0.415354	0.0410934	NS	other
S3h1G0039674	0.287021	0.0409477	0.086758	0.514957	NS	0.0756345	0.442688	NS	-0.0111236	0.922385	NS	other
S3h1G0030804	0.316351	0.0409523	0.812065	0.000108062	NS	1.87457	5.35319e-12	NS	1.0625	1.50628e-08	NS	other
S3h1G0031724	-0.092617	0.0409896	-0.0650518	0.109937	NS	0.0527056	0.102951	NS	0.117757	0.00114504	NS	other
S3h1G0028343	-0.159112	0.0410735	-0.11604	0.0923631	NS	-0.240497	0.000114179	NS	-0.124457	0.0318177	NS	other
S3h1G0036148	-0.149507	0.0410928	-0.313011	2.5976e-05	NS	-0.370305	1.12009e-07	NS	-0.057294	0.289983	NS	other
S3h1G0032505	-0.445949	0.0411897	-0.133105	0.471133	NS	-0.48806	0.00139497	NS	-0.354955	0.0230504	NS	other
S3h1G0027139	-0.288486	0.0413678	-0.0114403	0.939702	NS	-0.421543	0.000145673	NS	-0.410103	0.000298143	NS	other
S3h1G0013027	-0.213953	0.041443	-0.0820781	0.385845	NS	-0.813273	4.71712e-11	NS	-0.731195	7.05902e-10	NS	other
S3h1G0016205	-0.30606	0.0414466	0.942226	1.30304e-07	NS	0.785365	1.15813e-07	NS	-0.156861	0.149484	NS	other
S3h1G0011033	-0.297848	0.0417584	-0.0612759	0.67528	NS	0.153236	0.134234	NS	0.214512	0.0491835	NS	other
S3h1G0050555	-0.215605	0.0417693	0.00774914	0.945895	NS	0.11473	0.12269	NS	0.106981	0.172507	NS	other
S3h1G0032411	-0.104391	0.0417787	0.128994	0.00599424	NS	0.232682	6.88275e-07	NS	0.103688	0.00828229	NS	other
S3h1G0018167	0.27764	0.0417787	-1.05551	0.0556329	NS	5.25786	3.63546e-14	UP	6.31337	6.42273e-13	UP	hconf_rep_genes
S3h1G0025482	-0.214856	0.0418739	-0.17675	0.0553754	NS	-0.155412	0.0356474	NS	0.0213383	0.794159	NS	other
S3h1G0048623	-0.209719	0.0418796	-0.0102503	0.926503	NS	-0.281767	0.00042139	NS	-0.271517	0.000866977	NS	other
S3h1G0050297	0.948178	0.0420512	0.0864594	0.926149	NS	4.96854	1.17158e-09	UP	4.88208	3.27379e-09	UP	hconf_rep_genes
S3h1G0049178	0.224817	0.0420659	-0.175022	0.0480636	NS	-0.602188	7.91416e-09	NS	-0.427166	5.20192e-06	NS	other
S3h1G0039445	-0.183608	0.0420659	-0.162382	0.0385486	NS	-0.249884	0.000304348	NS	-0.0875013	0.18378	NS	other
S3h1G0016897	-0.152949	0.0420659	-0.598361	3.01796e-10	NS	-0.770645	6.47099e-14	NS	-0.172284	0.00252226	NS	other
S3h1G0042131	0.188169	0.0420659	-0.642527	3.75185e-09	NS	-1.01509	2.58651e-14	NS	-0.372563	3.70346e-06	NS	other
S3h1G0035020	-0.14012	0.0420662	-0.205512	0.00126144	NS	-0.292468	1.47945e-06	NS	-0.086956	0.0857891	NS	other
S3h1G0025879	0.220159	0.0420662	0.110142	0.256334	NS	0.0310554	0.683327	NS	-0.0790865	0.320621	NS	other
S3h1G0045408	-0.165333	0.0420662	0.099466	0.166161	NS	-0.0248686	0.662405	NS	-0.124335	0.0381513	NS	other
S3h1G0039861	-0.478825	0.0420847	-1.90998	4.40178e-10	NS	-2.10457	2.03523e-12	DOWN	-0.194586	0.250483	NS	other
S3h1G0026155	-0.407941	0.0421058	-0.45957	0.0102798	NS	-0.215002	0.125631	NS	0.244568	0.0946282	NS	other
S3h1G0044372	0.117182	0.0421335	-0.280248	4.76534e-06	NS	-0.61492	2.17422e-13	NS	-0.334672	2.12765e-08	NS	other
S3h1G0053001	-0.221288	0.042309	-1.06239	3.12673e-11	NS	-1.12861	2.8737e-13	NS	-0.0662217	0.411191	NS	other
S3h1G0006386	0.324583	0.0423703	-0.6187	5.11092e-06	NS	-1.07693	2.36542e-11	NS	-0.458225	0.000162981	NS	other
S3h1G0017839	-0.146149	0.0423703	-0.5852	8.31717e-10	NS	-0.493258	3.93234e-10	NS	0.0919412	0.0841539	NS	other
S3h1G0046224	0.273918	0.0423703	-0.314516	0.00893265	NS	-0.586677	9.95104e-07	NS	-0.272161	0.00748303	NS	other
S3h1G0048702	-0.132335	0.0423703	-0.0710459	0.225546	NS	-0.203728	0.0001013	NS	-0.132682	0.00756175	NS	other
S3h1G0025384	0.134811	0.0425341	-0.248912	0.000124783	NS	-0.318131	2.49283e-07	NS	-0.0692189	0.156839	NS	other
S3h1G0038984	-0.206305	0.0425341	-0.302935	0.001135	NS	-0.289106	0.000215128	NS	0.0138292	0.863741	NS	other
S3h1G0046450	-0.251246	0.0425341	0.170707	0.113513	NS	-0.0468758	0.585356	NS	-0.217583	0.0173618	NS	other
S3h1G0048102	-0.356578	0.0426859	-0.177166	0.265131	NS	-0.516128	0.000202773	NS	-0.338962	0.010597	NS	other
S3h1G0012008	0.224267	0.0427252	-0.621028	1.23333e-07	NS	-0.808238	3.07308e-11	NS	-0.18721	0.0204451	NS	other
S3h1G0049436	-0.208344	0.042748	-0.308409	0.00127042	NS	-0.517112	1.15666e-07	NS	-0.208703	0.00746091	NS	other
S3h1G0029134	-0.32862	0.042748	-0.380827	0.00853052	NS	-0.445934	0.000370056	NS	-0.0651077	0.591741	NS	other
S3h1G0023461	-0.213308	0.042859	-0.172893	0.0634885	NS	-0.503466	2.59373e-07	NS	-0.330573	0.000138109	NS	other
S3h1G0004878	-0.323584	0.0428603	-0.0130631	0.944069	NS	0.553835	4.8992e-05	NS	0.566898	6.79633e-05	NS	other
S3h1G0052093	-0.485583	0.0428772	-0.0638941	0.790919	NS	-0.528896	0.00260822	NS	-0.465002	0.00917028	NS	other
S3h1G0038704	0.216676	0.0428825	-0.814133	9.62953e-11	NS	-1.28481	6.90378e-16	NS	-0.470682	5.45014e-07	NS	other
S3h1G0045091	-0.139761	0.0429686	-0.2354	0.000365337	NS	-0.28424	2.67031e-06	NS	-0.0488404	0.339737	NS	other
S3h1G0022723	-0.178808	0.0429686	-0.00919072	0.922977	NS	-0.13132	0.0367111	NS	-0.12213	0.0604886	NS	other
S3h1G0002587	-0.165744	0.0431359	0.162731	0.0254219	NS	0.12508	0.0326976	NS	-0.0376512	0.539844	NS	other
S3h1G0028301	-0.170526	0.0431434	-0.196535	0.00820358	NS	-0.346057	1.95903e-06	NS	-0.149523	0.0168539	NS	other
S3h1G0036331	-0.524047	0.0431434	-1.06202	1.37107e-05	NS	-0.852261	6.38746e-06	NS	0.209757	0.274617	NS	other
S3h1G0038684	-0.119395	0.0432257	-0.293966	3.05151e-06	NS	-0.146132	0.00104703	NS	0.147834	0.00149819	NS	other
S3h1G0032197	-0.222504	0.0432257	0.813275	2.1248e-08	NS	0.981967	2.51716e-11	NS	0.168692	0.0412313	NS	other
S3h1G0014608	-0.231548	0.0432257	0.125598	0.184828	NS	-0.540724	1.36974e-07	NS	-0.666322	7.52955e-09	NS	other
S3h1G0047101	-0.205235	0.0432257	-0.0994358	0.276755	NS	-0.0830405	0.240383	NS	0.0163953	0.836145	NS	other
S3h1G0011729	-0.199356	0.0432512	0.707884	1.30116e-08	NS	0.73267	2.14461e-10	NS	0.024786	0.742969	NS	other
S3h1G0027406	-0.218743	0.0437962	-0.196838	0.0405616	NS	-0.620101	1.30679e-08	NS	-0.423264	8.77871e-06	NS	other
S3h1G0017754	-0.113099	0.0438152	0.013291	0.820559	NS	0.0104944	0.791396	NS	-0.00279666	0.950311	NS	other
S3h1G0035590	0.16212	0.0438245	-0.32137	4.83765e-05	NS	-0.482581	4.38262e-09	NS	-0.161211	0.00780681	NS	other
S3h1G0007432	-0.35838	0.0438885	0.328395	0.0361208	NS	0.515347	0.00021703	NS	0.186952	0.149373	NS	other
S3h1G0001628	0.240257	0.0439183	0.417482	0.000262581	NS	0.233715	0.00843781	NS	-0.183767	0.033099	NS	other
S3h1G0052294	-0.212503	0.0439771	0.0981494	0.301833	NS	0.0434088	0.555058	NS	-0.0547406	0.484705	NS	other
S3h1G0034828	0.234813	0.0439771	-0.181581	0.0852628	NS	0.16823	0.0430812	NS	0.349811	0.000305167	NS	other
S3h1G0011923	-0.23269	0.0439771	0.876134	6.10915e-09	NS	0.697261	1.36546e-08	NS	-0.178874	0.0328131	NS	other
S3h1G0034288	-0.184486	0.0439771	-0.515402	3.98741e-07	NS	-0.470814	5.95411e-08	NS	0.0445888	0.51333	NS	other
S3h1G0013600	-0.168806	0.0442437	0.455453	8.48215e-07	NS	0.289462	3.15198e-05	NS	-0.165992	0.00839196	NS	other
S3h1G0009579	-0.117834	0.0442619	0.0129675	0.832593	NS	0.0769713	0.0628808	NS	0.0640038	0.136672	NS	other
S3h1G0012178	-0.250222	0.0442619	-0.0820441	0.428858	NS	-0.534584	3.78907e-07	NS	-0.45254	9.89678e-06	NS	other
S3h1G0035534	-0.175049	0.0442619	-0.186473	0.0159516	NS	-0.138371	0.0260151	NS	0.0481022	0.456222	NS	other
S3h1G0022404	0.165911	0.0443176	-0.417928	2.13995e-06	NS	-0.238817	0.00014793	NS	0.179112	0.00557322	NS	other
S3h1G0023398	-0.152227	0.0444358	0.0868051	0.219893	NS	0.297962	7.14542e-06	NS	0.211157	0.000663127	NS	other
S3h1G0021825	-0.166192	0.0444358	0.0852729	0.236884	NS	-0.10273	0.0721714	NS	-0.188002	0.00268931	NS	other
S3h1G0048207	-0.384074	0.044473	-0.0946514	0.606945	NS	0.133305	0.3125	NS	0.227956	0.102661	NS	other
S3h1G0011367	0.372566	0.0444999	-0.313215	0.0253637	NS	-0.687848	1.45846e-06	NS	-0.374633	0.00468261	NS	other
S3h1G0040629	-0.230183	0.0445581	0.0706064	0.508235	NS	0.00298051	0.970767	NS	-0.0676259	0.422318	NS	other
S3h1G0020210	-0.179279	0.0445662	-0.805602	4.42499e-11	NS	-0.811324	6.67068e-13	NS	-0.00572182	0.936522	NS	other
S3h1G0040746	-0.298829	0.0445662	0.313839	0.0162796	NS	0.0658231	0.523024	NS	-0.248016	0.0230755	NS	other
S3h1G0031569	0.636345	0.0446308	-0.00546421	0.984787	NS	-0.650445	0.00186332	NS	-0.644981	0.00305166	NS	other
S3h1G0038652	-0.201199	0.0448536	0.312358	0.000577132	NS	-0.0487888	0.478807	NS	-0.361147	1.50832e-05	NS	other
S3h1G0042141	-0.189176	0.0449902	-0.652266	1.38829e-08	NS	-0.613426	1.04939e-09	NS	0.0388403	0.582754	NS	other
S3h1G0036841	0.306419	0.0449902	-0.8586	1.91742e-08	NS	-1.15002	2.37003e-12	NS	-0.291419	0.0078764	NS	other
S3h1G0015865	-0.144062	0.0449908	0.224329	0.000899539	NS	-0.239581	4.53895e-05	NS	-0.46391	3.38509e-09	NS	other
S3h1G0001057	0.120223	0.0449908	-0.134202	0.0119036	NS	-0.116345	0.00736053	NS	0.0178576	0.697048	NS	other
S3h1G0005467	-0.311935	0.0449987	0.399052	0.00439323	NS	0.17053	0.114513	NS	-0.228522	0.0453672	NS	other
S3h1G0013173	-0.146863	0.0450657	-0.834005	3.83682e-13	NS	-1.3411	1.41048e-18	NS	-0.507096	4.97756e-10	NS	other
S3h1G0039547	0.169342	0.0450657	-0.543074	5.56544e-08	NS	-0.305918	1.16514e-05	NS	0.237155	0.000541583	NS	other
S3h1G0037181	-0.334917	0.0450657	-0.0504672	0.760782	NS	-0.426234	0.000691562	NS	-0.375767	0.00299802	NS	other
S3h1G0023393	-0.196888	0.0450657	-0.446665	9.38729e-06	NS	-0.780388	3.32605e-11	NS	-0.333723	4.83742e-05	NS	other
S3h1G0047555	0.448068	0.0450657	0.415124	0.854553	NS	12.6859	2.14333e-10	UP	12.2708	8.55773e-10	UP	hconf_rep_genes
S3h1G0048499	-0.307157	0.0450657	-0.785603	7.51354e-07	NS	-0.649329	2.03287e-07	NS	0.136274	0.240005	NS	other
S3h1G0028551	-0.347999	0.0450657	0.594557	0.000273532	NS	0.272069	0.0290374	NS	-0.322489	0.0102461	NS	other
S3h1G0051211	-0.251634	0.0450657	0.347704	0.00232935	NS	-0.0841408	0.332201	NS	-0.431844	4.15761e-05	NS	other
S3h1G0032698	-0.212029	0.0451129	0.373062	0.000123796	NS	-0.0465592	0.519826	NS	-0.419621	2.93577e-06	NS	other
S3h1G0007037	-0.181078	0.0451274	-0.334489	0.000117147	NS	-0.801486	4.2375e-12	NS	-0.466997	1.05409e-07	NS	other
S3h1G0004176	0.188767	0.0451558	0.113615	0.140961	NS	-0.248816	0.000347477	NS	-0.362432	4.96753e-06	NS	other
S3h1G0044600	-0.166617	0.0454667	-0.299634	7.49296e-05	NS	-0.708364	3.27644e-12	NS	-0.408731	1.50464e-07	NS	other
S3h1G0036757	0.121476	0.0454986	-0.117838	0.0283008	NS	-0.0621524	0.140557	NS	0.0556854	0.21404	NS	other
S3h1G0049711	0.244444	0.0454986	-0.159136	0.0811032	NS	-0.638983	6.35648e-09	NS	-0.479846	2.33299e-06	NS	other
S3h1G0028770	-0.132935	0.0455047	0.263303	6.25422e-05	NS	0.129187	0.00771976	NS	-0.134117	0.00780416	NS	other
S3h1G0010628	0.313448	0.0455259	-0.592991	9.37882e-06	NS	-0.981414	1.0762e-10	NS	-0.388423	0.000837994	NS	other
S3h1G0019354	-0.180176	0.0455378	-0.0219666	0.813117	NS	-0.191018	0.00393851	NS	-0.169052	0.0122336	NS	other
S3h1G0043339	-0.218476	0.045557	-0.141247	0.138605	NS	-0.299679	0.000348347	NS	-0.158432	0.0470896	NS	other
S3h1G0038547	-0.337983	0.0455853	-0.145494	0.341169	NS	-0.336252	0.00631588	NS	-0.190758	0.120814	NS	other
S3h1G0030980	-0.291463	0.0457071	-0.452285	0.000413542	NS	-0.707069	5.66956e-08	NS	-0.254784	0.0155564	NS	other
S3h1G0051525	-0.133521	0.0457071	0.129811	0.0284572	NS	0.187041	0.000328869	NS	0.0572294	0.243826	NS	other
S3h1G0041423	-0.274685	0.0457071	-0.410655	0.00107116	NS	-0.273195	0.00434501	NS	0.13746	0.183049	NS	other
S3h1G0026859	-0.148844	0.0457993	0.361396	4.34152e-06	NS	-0.00851262	0.872257	NS	-0.369909	2.47954e-07	NS	other
S3h1G0015528	-0.154689	0.0459049	-0.14861	0.0263796	NS	-0.197954	0.000610393	NS	-0.0493443	0.384931	NS	other
S3h1G0004410	-0.201245	0.0459049	-0.570098	4.89143e-07	NS	-1.00427	7.35015e-13	NS	-0.434167	2.13841e-06	NS	other
S3h1G0016674	-0.180136	0.0460225	-0.131484	0.0966743	NS	0.0289971	0.645733	NS	0.160481	0.0167914	NS	other
S3h1G0006287	0.096239	0.0460819	-0.085722	0.0449818	NS	0.276138	1.37691e-08	NS	0.36186	2.79046e-10	NS	other
S3h1G0030658	-0.187364	0.0461103	0.210016	0.0121172	NS	0.152455	0.0235704	NS	-0.0575618	0.403072	NS	other
S3h1G0035376	-0.171604	0.0461103	0.332382	7.9559e-05	NS	0.236811	0.000366816	NS	-0.0955706	0.127887	NS	other
S3h1G0023054	0.419338	0.0461103	-0.567661	0.000635319	NS	-0.942816	4.56e-08	NS	-0.375155	0.0122159	NS	other
S3h1G0033693	-0.344032	0.0461124	-0.984033	2.44003e-07	NS	-1.12639	7.14412e-10	NS	-0.142357	0.253445	NS	other
S3h1G0037405	0.372197	0.0461124	-0.260857	0.12977	NS	0.0294925	0.821202	NS	0.290349	0.0476022	NS	other
S3h1G0052279	-0.130381	0.0461124	-0.273062	2.8422e-05	NS	-0.439322	6.24245e-10	NS	-0.16626	0.00113491	NS	other
S3h1G0042536	0.178016	0.0461124	-0.49127	1.55455e-07	NS	-0.716086	5.82778e-12	NS	-0.224816	0.000992339	NS	other
S3h1G0051974	-0.239838	0.0461124	-0.59574	9.03512e-07	NS	-0.954989	9.12373e-12	NS	-0.359249	0.000154716	NS	other
S3h1G0003218	-0.20253	0.0461317	0.443471	1.92616e-05	NS	0.463463	5.77464e-07	NS	0.0199914	0.798232	NS	other
S3h1G0039449	-0.28666	0.0461317	0.0117675	0.939195	NS	-0.14822	0.136598	NS	-0.159987	0.125191	NS	other
S3h1G0037862	-0.141454	0.0461317	-0.315613	1.43692e-05	NS	0.0145336	0.771172	NS	0.330147	7.01457e-07	NS	other
S3h1G0019394	-0.28727	0.0461317	-0.407807	0.00205264	NS	-0.650761	5.94911e-07	NS	-0.242955	0.0228858	NS	other
S3h1G0022869	-0.221655	0.0461317	0.36398	0.000575991	NS	0.349778	0.0001041	NS	-0.0142027	0.870434	NS	other
S3h1G0049357	-0.170628	0.0461317	0.593872	4.02503e-08	NS	0.706338	6.02876e-11	NS	0.112466	0.0760513	NS	other
S3h1G0036061	-0.341061	0.0461317	-1.44245	1.49696e-10	NS	-1.41142	3.76142e-12	NS	0.031032	0.815025	NS	other
S3h1G0026982	-0.29589	0.0461317	-2.04214	6.92301e-16	DOWN	-2.59443	2.43591e-19	DOWN	-0.552294	5.97637e-06	NS	other
S3h1G0053325	0.778787	0.0461317	-0.288581	0.273198	NS	-1.30009	2.85475e-06	NS	-1.01151	0.000226912	NS	other
S3h1G0025506	-1.17523	0.0461317	-1.12826	0.0131446	NS	-3.26781	4.18092e-09	DOWN	-2.13956	6.40568e-06	DOWN	other
S3h1G0049569	0.214147	0.0461777	-0.929216	1.34689e-11	NS	-1.23066	1.69806e-15	NS	-0.301441	0.000281641	NS	other
S3h1G0050112	-0.217925	0.0461931	-0.063742	0.519885	NS	-0.545869	7.34485e-08	NS	-0.482127	1.00165e-06	NS	other
S3h1G0010494	-0.348703	0.0462407	-0.0543735	0.765329	NS	0.335773	0.00873033	NS	0.390147	0.00422843	NS	other
S3h1G0008152	-0.144611	0.0463119	0.287839	5.58046e-05	NS	-0.0119873	0.814575	NS	-0.299826	3.52458e-06	NS	other
S3h1G0050492	0.125225	0.0463119	0.254097	4.69953e-05	NS	-0.065606	0.135087	NS	-0.319703	1.57567e-07	NS	other
S3h1G0010918	-0.119791	0.0463541	-0.108187	0.0405836	NS	-0.111452	0.0100859	NS	-0.00326511	0.94531	NS	other
S3h1G0018088	-0.465535	0.0463541	-0.77359	0.0418867	NS	1.8032	3.18822e-08	NS	2.57679	5.31575e-09	UP	other
S3h1G0035303	0.257108	0.0463849	-0.0121561	0.927562	NS	-0.139265	0.111707	NS	-0.127109	0.172425	NS	other
S3h1G0048022	-0.388671	0.0463849	0.212622	0.218413	NS	0.184145	0.173732	NS	-0.0284769	0.850788	NS	other
S3h1G0013849	-0.12829	0.0464222	-0.316924	3.66217e-06	NS	-0.326002	1.04918e-07	NS	-0.00907862	0.85874	NS	other
S3h1G0029253	-0.196041	0.0464222	-0.358893	0.000131597	NS	-0.384335	3.69789e-06	NS	-0.0254413	0.733789	NS	other
S3h1G0002980	-0.163645	0.0464222	0.1353	0.0604849	NS	0.0644343	0.25813	NS	-0.070866	0.23796	NS	other
S3h1G0007971	-0.972285	0.0464405	-1.78844	3.12598e-05	NS	-1.44613	7.02156e-06	NS	0.342304	0.341518	NS	other
S3h1G0044740	0.163876	0.0464405	0.127599	0.0658932	NS	-0.202829	0.000872436	NS	-0.330428	3.72514e-06	NS	other
S3h1G0031289	-0.364024	0.0464405	-0.166482	0.247581	NS	-0.856921	6.76733e-08	NS	-0.690439	4.41882e-06	NS	other
S3h1G0041625	-0.237415	0.0464752	-0.00391448	0.976103	NS	-0.250589	0.00401962	NS	-0.246674	0.00603038	NS	other
S3h1G0046509	-0.208801	0.0464752	0.338533	0.000596147	NS	0.270293	0.000759053	NS	-0.0682396	0.375379	NS	other
S3h1G0002962	-0.244028	0.0465252	0.0660009	0.559716	NS	-0.0771992	0.353141	NS	-0.1432	0.102509	NS	other
S3h1G0001363	-0.152568	0.0465636	-0.243766	0.000647458	NS	-0.276194	1.39753e-05	NS	-0.0324276	0.571964	NS	other
S3h1G0023015	-0.314195	0.0465908	-0.151977	0.283594	NS	-0.220358	0.047768	NS	-0.0683814	0.561109	NS	other
S3h1G0040122	-0.153162	0.0465908	-0.293437	0.000103538	NS	-0.422695	2.69793e-08	NS	-0.129258	0.0241173	NS	other
S3h1G0005918	-0.135051	0.0469486	0.117358	0.049821	NS	0.0044355	0.92683	NS	-0.112922	0.0253395	NS	other
S3h1G0007639	-0.292064	0.0470878	0.278381	0.0284784	NS	-0.100075	0.32018	NS	-0.378456	0.000867886	NS	other
S3h1G0001901	-0.214943	0.0471464	-0.747051	1.58426e-08	NS	-0.696944	1.52379e-09	NS	0.0501076	0.532954	NS	other
S3h1G0016042	0.214691	0.0471464	0.556682	2.43225e-06	NS	0.534252	2.27004e-07	NS	-0.02243	0.787176	NS	other
S3h1G0000749	-0.454113	0.0472404	0.517826	0.00760515	NS	0.0273192	0.864083	NS	-0.490507	0.00285385	NS	other
S3h1G0031635	0.80733	0.0473082	1.23257	0.00169539	NS	0.908878	0.00557652	NS	-0.323689	0.253341	NS	other
S3h1G0049313	0.145458	0.0473082	-0.575029	1.27857e-09	NS	-0.409516	7.88825e-09	NS	0.165513	0.00388745	NS	other
S3h1G0046939	-0.267717	0.0473844	-0.828381	4.8909e-08	NS	-0.730814	6.96939e-09	NS	0.0975669	0.328443	NS	other
S3h1G0021856	-0.14062	0.0473844	-0.00089833	0.990609	NS	-0.186195	0.000616556	NS	-0.185296	0.000913553	NS	other
S3h1G0030836	-0.131792	0.0473844	-0.230244	0.00023686	NS	-0.268379	2.30828e-06	NS	-0.0381354	0.436639	NS	other
S3h1G0023943	-0.188177	0.0475319	0.0574733	0.524451	NS	0.1671	0.0149074	NS	0.109627	0.116627	NS	other
S3h1G0042859	0.419396	0.0475499	-0.603916	0.762877	NS	11.6498	1.11081e-10	UP	12.2537	3.68416e-10	UP	hconf_rep_genes
S3h1G0021969	-0.18582	0.0475593	0.462414	3.00379e-06	NS	0.123238	0.0613123	NS	-0.339177	2.11892e-05	NS	other
S3h1G0008579	-0.203064	0.0475593	0.158146	0.0787613	NS	-0.103662	0.145705	NS	-0.261808	0.00110206	NS	other
S3h1G0018953	-0.281938	0.0475593	0.320814	0.0110013	NS	0.189748	0.0567286	NS	-0.131066	0.205409	NS	other
S3h1G0005328	-0.200034	0.0478492	0.331804	0.000441379	NS	0.141338	0.0480473	NS	-0.190465	0.0104243	NS	other
S3h1G0040692	0.6104	0.0479488	-0.273337	0.322355	NS	-0.155493	0.450626	NS	0.117845	0.618541	NS	other
S3h1G0008589	0.593756	0.048025	0.382094	0.458227	NS	2.67364	3.51621e-08	UP	2.29154	3.46144e-07	UP	hconf_rep_genes
S3h1G0042393	-0.67589	0.048025	-0.768441	0.0108132	NS	-0.362035	0.117236	NS	0.406406	0.105047	NS	other
S3h1G0021383	-0.159787	0.048025	0.277305	0.000294446	NS	-0.0628668	0.260682	NS	-0.340172	2.69278e-06	NS	other
S3h1G0007879	-0.217803	0.048025	-0.748229	2.355e-08	NS	-1.05092	1.56348e-12	NS	-0.302687	0.00054154	NS	other
S3h1G0007694	-0.219485	0.0480641	-0.162442	0.0902992	NS	-0.152767	0.0459762	NS	0.009675	0.913219	NS	other
S3h1G0033183	-0.156894	0.0481432	-0.167273	0.017715	NS	-0.41588	5.4409e-08	NS	-0.248607	0.000135209	NS	other
S3h1G0003150	0.273942	0.0481575	-0.746418	4.97846e-07	NS	-0.741634	1.48318e-08	NS	0.00478489	0.965499	NS	other
S3h1G0000474	-0.198663	0.0481627	0.419976	3.00569e-05	NS	-0.107863	0.122641	NS	-0.527839	8.9962e-08	NS	other
S3h1G0044218	-0.166205	0.0481627	-0.488065	1.91064e-07	NS	-0.64842	3.93003e-11	NS	-0.160355	0.0104452	NS	other
S3h1G0033248	-0.0987885	0.0481627	0.0745206	0.0949428	NS	-0.216256	1.37426e-06	NS	-0.290776	2.15799e-08	NS	other
S3h1G0040387	-0.139722	0.0481627	0.777212	3.55636e-12	NS	0.475836	7.38628e-10	NS	-0.301377	2.32447e-06	NS	other
S3h1G0015713	0.229751	0.048168	-0.521948	1.3423e-06	NS	-0.945405	2.09546e-12	NS	-0.423456	9.06873e-06	NS	other
S3h1G0035076	-0.209629	0.048168	-1.41556	6.55571e-14	NS	-1.51876	4.88273e-16	NS	-0.103197	0.179554	NS	other
S3h1G0012074	0.232306	0.048168	-1.22246	5.03286e-13	NS	-1.42027	5.02914e-16	NS	-0.197808	0.0193412	NS	other
S3h1G0003502	-0.260134	0.048168	0.321233	0.00535872	NS	-0.049504	0.585186	NS	-0.370737	0.00032165	NS	other
S3h1G0010684	-0.236511	0.0484869	-0.644613	6.03025e-07	NS	-0.906863	5.42158e-11	NS	-0.26225	0.00374857	NS	other
S3h1G0045538	-0.127492	0.0485021	-0.0637736	0.266755	NS	-0.239185	9.42154e-06	NS	-0.175411	0.000588192	NS	other
S3h1G0001745	-0.117945	0.0485818	-0.21166	0.000225467	NS	-0.310168	6.35596e-08	NS	-0.0985088	0.0264528	NS	other
S3h1G0047296	0.387259	0.0485818	-0.868146	9.87547e-07	NS	-1.1009	4.02524e-10	NS	-0.232757	0.0887222	NS	other
S3h1G0045741	-0.127541	0.0486919	-0.259886	6.45416e-05	NS	0.065373	0.146724	NS	0.325259	2.83599e-07	NS	other
S3h1G0036733	0.42086	0.0486919	-0.834994	2.4617e-06	NS	-1.29604	6.05576e-11	NS	-0.461045	0.00224816	NS	other
S3h1G0049498	-0.189019	0.0487019	-0.896722	1.52901e-11	NS	-1.16369	2.91248e-15	NS	-0.266967	0.000375156	NS	other
S3h1G0016790	0.211343	0.0487131	-0.478529	8.15836e-06	NS	-0.633017	3.58105e-09	NS	-0.154488	0.0474576	NS	other
S3h1G0050259	-0.331215	0.048782	-0.367984	0.0134958	NS	-0.0799064	0.480743	NS	0.288078	0.02262	NS	other
S3h1G0047692	-0.357596	0.048782	-1.41679	6.55741e-10	NS	-1.76832	3.22078e-13	NS	-0.351524	0.0084817	NS	other
S3h1G0012156	0.230381	0.048821	-0.112631	0.226734	NS	-0.398949	8.81652e-06	NS	-0.286317	0.000963038	NS	other
S3h1G0047584	0.15985	0.0489486	-0.0634899	0.391908	NS	-0.314315	5.48479e-06	NS	-0.250825	0.000152471	NS	other
S3h1G0010652	-0.258729	0.0489815	-0.187524	0.0937267	NS	-0.212636	0.0186407	NS	-0.0251117	0.802705	NS	other
S3h1G0020467	0.408516	0.0490254	1.09656	8.73278e-06	NS	0.996693	3.79332e-06	NS	-0.0998625	0.511304	NS	other
S3h1G0044918	-0.164528	0.0490257	0.353892	2.47385e-05	NS	0.240451	0.000233173	NS	-0.113441	0.0619281	NS	other
S3h1G0039130	-0.128127	0.0490257	-0.273524	2.87123e-05	NS	-0.115472	0.0139043	NS	0.158052	0.00175011	NS	other
S3h1G0011056	-0.191191	0.0490257	0.116627	0.176194	NS	0.147705	0.0322461	NS	0.031078	0.672388	NS	other
S3h1G0002966	0.177725	0.0490257	-0.123251	0.1016	NS	-0.223983	0.000603079	NS	-0.100731	0.119523	NS	other
S3h1G0023448	-0.272268	0.0490257	0.856668	1.54868e-07	NS	0.551617	9.17083e-06	NS	-0.30505	0.00300099	NS	other
S3h1G0040905	-0.198262	0.0490257	-0.558496	4.5992e-07	NS	-0.394431	3.26933e-06	NS	0.164066	0.0282895	NS	other
S3h1G0054291	0.44786	0.0490257	0.0930486	0.805957	NS	1.68438	7.14006e-08	NS	1.59133	3.48726e-07	NS	other
S3h1G0026011	-1.60554	0.0490257	3.54712	4.08057e-05	UP	2.84318	0.000129053	UP	-0.703946	0.207521	NS	other
S3h1G0035569	-0.16488	0.0490268	-0.116292	0.114895	NS	-0.318702	7.19675e-06	NS	-0.20241	0.00180975	NS	other
S3h1G0045630	0.826711	0.0492491	0.866908	0.0249	NS	0.678397	0.0358875	NS	-0.188511	0.523671	NS	other
S3h1G0023070	-0.34376	0.0492491	1.05443	7.26311e-08	NS	-0.111005	0.349694	NS	-1.16544	7.79122e-10	NS	other
S3h1G0032693	-0.790988	0.0493812	0.76629	0.00423366	NS	-0.741041	0.00387835	NS	-1.50733	4.27865e-07	NS	other
S3h1G0038576	-0.368043	0.049402	0.403708	0.0142457	NS	0.312136	0.0185531	NS	-0.0915719	0.508221	NS	other
S3h1G0010232	-0.101359	0.0494613	-0.157625	0.00104517	NS	-0.0266561	0.457978	NS	0.130969	0.0012538	NS	other
S3h1G0049922	-0.215353	0.0494613	0.238985	0.0145328	NS	0.313002	0.000263677	NS	0.0740172	0.357231	NS	other
S3h1G0046959	-0.160906	0.049473	-0.0555597	0.45865	NS	-0.429098	4.33526e-08	NS	-0.373538	7.46148e-07	NS	other
S3h1G0050621	0.140014	0.049473	-0.0174504	0.807902	NS	-0.16223	0.00190038	NS	-0.144779	0.0066882	NS	other
S3h1G0016658	-0.147883	0.0496279	0.126787	0.0563291	NS	0.0822676	0.119579	NS	-0.0445192	0.423538	NS	other
S3h1G0030067	-0.194632	0.0498868	0.300057	0.000825796	NS	-0.0353087	0.604431	NS	-0.335366	3.71843e-05	NS	other
S3h1G0050073	0.521149	0.0499719	1.08137	1.27115e-05	NS	-0.135646	0.450992	NS	-1.21701	1.65415e-07	NS	other
S3h1G0024250	-0.148788	0.0499719	0.0360699	0.621413	NS	-0.186408	0.00109341	NS	-0.222478	0.000266467	NS	other
S3h1G0032036	-0.153055	0.0499719	0.0697995	0.32137	NS	0.0283484	0.601619	NS	-0.0414511	0.473108	NS	other
S3h1G0022677	0.2349	0.0499719	0.123128	0.238465	NS	-0.299815	0.000813936	NS	-0.422944	2.50621e-05	NS	other
S3h1G0030060	-0.145278	0.0500724	0.0442275	0.518574	NS	-0.250953	2.92109e-05	NS	-0.29518	5.41935e-06	NS	other
S3h1G0004046	-0.258096	0.0501389	0.104348	0.451764	NS	0.504429	2.20289e-05	NS	0.400082	0.000471168	NS	other
S3h1G0039279	0.614157	0.0501488	-0.910841	0.000738129	NS	-0.753024	0.000331653	NS	0.157817	0.505249	NS	other
S3h1G0044078	1.31254	0.0502078	-5.11054	3.09044e-05	DOWN	-0.969476	0.0173604	NS	4.14106	0.000273075	UP	other
S3h1G0008226	0.151078	0.0502259	-0.0413042	0.566321	NS	-0.20167	0.000544118	NS	-0.160366	0.00573912	NS	other
S3h1G0002297	-0.131594	0.050302	0.0579949	0.337558	NS	0.0122008	0.795323	NS	-0.0457941	0.3524	NS	other
S3h1G0049725	-0.119157	0.050302	-0.148394	0.0068077	NS	-0.429611	3.11379e-10	NS	-0.281216	7.35007e-07	NS	other
S3h1G0031636	-0.142216	0.050302	0.381218	1.74961e-06	NS	0.599941	2.53236e-11	NS	0.218724	0.000222558	NS	other
S3h1G0039899	-0.190111	0.050302	0.0917763	0.290729	NS	0.103233	0.125069	NS	0.011457	0.881204	NS	other
S3h1G0022777	-0.278315	0.0503377	0.815084	1.01352e-05	NS	1.41402	4.07693e-11	NS	0.598934	9.57497e-06	NS	other
S3h1G0052498	-0.360208	0.050522	0.946421	1.13706e-06	NS	0.33088	0.0166591	NS	-0.615541	1.78413e-05	NS	other
S3h1G0027234	-0.168775	0.050534	0.0972199	0.201327	NS	-0.195156	0.00222924	NS	-0.292375	4.83684e-05	NS	other
S3h1G0026929	-0.344733	0.0505886	-0.777279	2.96577e-06	NS	-0.905795	6.76257e-09	NS	-0.128516	0.307512	NS	other
S3h1G0000704	0.512534	0.0506319	0.103199	0.652197	NS	-0.340037	0.048065	NS	-0.443237	0.0149456	NS	other
S3h1G0039274	0.445115	0.0506575	-0.730331	0.000272895	NS	-0.633732	7.43306e-05	NS	0.0965986	0.573839	NS	other
S3h1G0013718	0.723826	0.0509244	-1.57998	1.18154e-06	NS	-1.69335	4.43823e-09	NS	-0.113367	0.680373	NS	other
S3h1G0033981	-0.159566	0.0509574	-0.103003	0.150898	NS	-0.370951	4.81082e-07	NS	-0.267948	7.29848e-05	NS	other
S3h1G0010000	-0.2408	0.0509574	-0.397397	0.000615574	NS	-0.0482312	0.569807	NS	0.349165	0.000458046	NS	other
S3h1G0045530	-0.149455	0.0509748	-0.155788	0.0210169	NS	-0.0822426	0.122826	NS	0.0735459	0.186571	NS	other
S3h1G0039544	-0.313922	0.0510147	4.55277	3.2494e-12	UP	4.6536	5.9609e-13	UP	0.100836	0.404317	NS	other
S3h1G0024329	-0.525979	0.0510187	-0.972886	9.68726e-05	NS	-1.41487	2.21999e-08	NS	-0.441982	0.0220453	NS	other
S3h1G0013772	-0.28636	0.0510361	0.0958405	0.481592	NS	0.191768	0.0612978	NS	0.0959274	0.371088	NS	other
S3h1G0044986	0.225209	0.0510361	-0.309979	0.00374153	NS	-0.0788368	0.31062	NS	0.231142	0.0113626	NS	other
S3h1G0034652	-0.139828	0.0510399	-0.0144596	0.846016	NS	0.000434883	0.993122	NS	0.0148945	0.786211	NS	other
S3h1G0039092	0.327233	0.0511521	-0.614107	9.76184e-06	NS	-1.14932	1.88872e-11	NS	-0.535215	3.66137e-05	NS	other
S3h1G0003899	-0.170571	0.0512586	-0.134955	0.0689769	NS	-0.409548	2.00888e-07	NS	-0.274593	0.000101393	NS	other
S3h1G0031392	0.310851	0.0512624	0.367032	0.212679	NS	3.16247	1.46984e-13	UP	2.79543	2.20061e-12	UP	hconf_rep_genes
S3h1G0030643	-0.19233	0.0514684	-0.191321	0.0202873	NS	-0.452203	1.98687e-07	NS	-0.260882	0.000584251	NS	other
S3h1G0014577	-0.156376	0.0514702	-0.534563	2.06079e-08	NS	-0.718049	2.97478e-12	NS	-0.183486	0.00265865	NS	other
S3h1G0003439	-0.180103	0.0515074	0.163678	0.0426068	NS	0.112621	0.0806503	NS	-0.0510578	0.45142	NS	other
S3h1G0024555	-0.129913	0.0518618	-0.00949158	0.892154	NS	-0.0681423	0.140381	NS	-0.0586507	0.227569	NS	other
S3h1G0032659	-0.261037	0.0520193	0.0431181	0.747008	NS	-0.0769996	0.403958	NS	-0.120118	0.216086	NS	other
S3h1G0046827	-0.118182	0.0521406	0.283732	6.73871e-06	NS	0.0724709	0.0879987	NS	-0.211261	3.71329e-05	NS	other
S3h1G0042230	0.340787	0.0521917	-0.605589	0.0783427	NS	2.68071	4.84575e-12	UP	3.2863	1.38338e-11	UP	hconf_rep_genes
S3h1G0031510	-0.198327	0.0521917	0.146762	0.100902	NS	-0.195814	0.00796333	NS	-0.342576	5.6199e-05	NS	other
S3h1G0006152	0.276181	0.0521917	-0.121655	0.414366	NS	0.411667	0.00043745	NS	0.533322	6.00137e-05	NS	other
S3h1G0013793	-0.478091	0.0522721	0.527394	0.00171325	NS	-0.722865	2.92731e-05	NS	-1.25026	3.76913e-09	NS	other
S3h1G0030881	-0.210521	0.052276	-0.395178	0.000147618	NS	-0.70151	1.21178e-09	NS	-0.306332	0.000376879	NS	other
S3h1G0047739	-0.120822	0.0523047	-0.152756	0.00618831	NS	-0.0498449	0.247106	NS	0.102911	0.0254894	NS	other
S3h1G0045914	-0.307723	0.0523047	-0.369168	0.0077024	NS	-0.507178	5.02887e-05	NS	-0.138009	0.22657	NS	other
S3h1G0054165	0.336116	0.0523047	-1.66643	2.80342e-13	NS	-1.90426	2.28611e-16	NS	-0.237831	0.0494165	NS	other
S3h1G0000554	-0.244531	0.0523047	-0.45902	0.000111777	NS	-0.465069	6.43839e-06	NS	-0.00604833	0.951089	NS	other
S3h1G0029111	-0.118333	0.0524842	-0.104167	0.049396	NS	-0.218548	1.41512e-05	NS	-0.114381	0.0117992	NS	other
S3h1G0037560	-0.272398	0.0525924	-0.109965	0.380048	NS	-0.164309	0.0869136	NS	-0.0543437	0.599581	NS	other
S3h1G0053849	3.14255	0.0525924	-5.15412	0.00282861	DOWN	-0.922401	0.197641	NS	4.23172	0.00938546	UP	other
S3h1G0014086	0.730301	0.0526277	-1.71203	1.24933e-07	NS	-2.20381	3.13339e-11	DOWN	-0.491778	0.056427	NS	other
S3h1G0039857	-0.266893	0.0526277	0.223255	0.0619643	NS	0.107673	0.254462	NS	-0.115582	0.246713	NS	other
S3h1G0043428	-0.184732	0.0528193	-0.00823331	0.93489	NS	-0.0736315	0.256826	NS	-0.0653982	0.343928	NS	other
S3h1G0039737	1.08814	0.0528193	2.42725	7.00038e-05	UP	1.55024	0.00245837	NS	-0.877008	0.0173982	NS	other
S3h1G0031864	-0.251727	0.0528681	-0.260056	0.0230371	NS	-0.564353	9.80095e-07	NS	-0.304297	0.00224368	NS	other
S3h1G0022814	-0.171802	0.0529072	0.00765895	0.935354	NS	-0.396751	5.66348e-07	NS	-0.40441	7.43272e-07	NS	other
S3h1G0027080	0.268124	0.0529072	-0.479243	0.000350233	NS	-0.181822	0.0504076	NS	0.297422	0.00771066	NS	other
S3h1G0016353	0.145166	0.0529072	-0.425765	5.10379e-07	NS	-0.108035	0.0368748	NS	0.31773	4.79042e-06	NS	other
S3h1G0018166	0.294551	0.0529228	0.382047	0.00441446	NS	0.0848887	0.41652	NS	-0.297158	0.0077041	NS	other
S3h1G0006088	-0.256457	0.052935	-0.0230421	0.862704	NS	-0.402865	7.92399e-05	NS	-0.379823	0.000246561	NS	other
S3h1G0052125	0.224895	0.0530047	0.244252	0.357775	NS	3.38091	2.11003e-15	UP	3.13666	4.86874e-14	UP	hconf_rep_genes
S3h1G0024483	-0.134081	0.0530776	-0.122456	0.0422252	NS	-0.240892	2.11006e-05	NS	-0.118436	0.0205573	NS	other
S3h1G0033197	0.450982	0.0530776	1.14366	2.01705e-06	NS	0.395777	0.0242175	NS	-0.747888	2.17144e-05	NS	other
S3h1G0050305	-0.145288	0.0530776	-0.0802484	0.226347	NS	0.147671	0.006591	NS	0.227919	0.000174532	NS	other
S3h1G0012812	0.533164	0.0530776	2.22874	0.313145	NS	12.5569	8.46319e-09	UP	10.3281	3.08581e-08	UP	hconf_rep_genes
S3h1G0045540	-0.0860126	0.0532674	-0.0587919	0.136492	NS	0.103266	0.002001	NS	0.162058	2.30352e-05	NS	other
S3h1G0009499	-0.656485	0.0533134	0.0912409	0.79084	NS	-1.73197	6.68669e-08	NS	-1.82321	5.26599e-08	NS	other
S3h1G0001232	-0.171696	0.0533134	-0.211165	0.00656699	NS	-0.247445	0.000235722	NS	-0.0362798	0.581549	NS	other
S3h1G0052603	-0.141652	0.0533164	-0.375069	1.63525e-06	NS	-0.329424	5.19205e-07	NS	0.0456456	0.395721	NS	other
S3h1G0019057	-0.256477	0.0534785	0.017081	0.903414	NS	-0.546523	2.15649e-06	NS	-0.563604	2.33476e-06	NS	other
S3h1G0023507	-0.157152	0.0534963	0.110739	0.119148	NS	0.124021	0.0304295	NS	0.0132823	0.832402	NS	other
S3h1G0010026	-0.120648	0.0537405	0.392214	7.37162e-08	NS	0.213021	3.07556e-05	NS	-0.179193	0.000333236	NS	other
S3h1G0031293	-0.0862755	0.0537405	-0.0769289	0.0513229	NS	0.108401	0.00136422	NS	0.18533	3.87934e-06	NS	other
S3h1G0020102	-0.134021	0.0538055	0.0138855	0.847215	NS	-0.181319	0.000592175	NS	-0.195205	0.000404543	NS	other
S3h1G0021998	-0.635001	0.0538055	-1.86495	3.79013e-07	NS	-1.73989	4.49479e-08	NS	0.125061	0.606944	NS	other
S3h1G0043366	-0.632745	0.0538055	-2.28149	4.03111e-09	DOWN	-2.07188	2.77738e-10	DOWN	0.209606	0.382858	NS	other
S3h1G0043565	0.200233	0.0538055	-0.276824	0.00257437	NS	-0.236996	0.00141119	NS	0.0398285	0.609664	NS	other
S3h1G0019158	-0.39386	0.0538503	0.120527	0.512485	NS	-0.167854	0.221521	NS	-0.288381	0.0469342	NS	other
S3h1G0038961	0.332884	0.0538503	-0.189846	0.203361	NS	-0.137909	0.22498	NS	0.051937	0.692943	NS	other
S3h1G0050239	-0.186353	0.0538503	-0.356007	7.29798e-05	NS	-0.637815	3.72377e-10	NS	-0.281808	0.000209842	NS	other
S3h1G0052996	-0.116291	0.0538547	-0.0591717	0.273755	NS	0.0311296	0.454866	NS	0.0903013	0.042146	NS	other
S3h1G0003965	0.112519	0.0538833	-0.136681	0.0086652	NS	-0.219808	8.02145e-06	NS	-0.0831275	0.0518083	NS	other
S3h1G0029412	-0.151794	0.0538833	-0.967185	1.34611e-13	NS	-1.10356	2.82661e-16	NS	-0.136378	0.0176132	NS	other
S3h1G0047355	-0.182182	0.0538885	1.08049	3.67741e-12	NS	1.01711	4.58314e-13	NS	-0.0633792	0.356299	NS	other
S3h1G0005732	-0.17006	0.0540306	-0.402697	8.97056e-06	NS	-0.0558405	0.355272	NS	0.346856	7.58981e-06	NS	other
S3h1G0030846	-0.179102	0.0540306	0.221705	0.00694881	NS	0.0889042	0.163968	NS	-0.132801	0.0481866	NS	other
S3h1G0025239	0.106786	0.0540306	-0.123595	0.0116132	NS	-0.142509	0.000674747	NS	-0.0189137	0.650182	NS	other
S3h1G0014959	-0.192012	0.0540306	-0.0905117	0.29839	NS	-0.532013	2.42027e-08	NS	-0.441501	9.39757e-07	NS	other
S3h1G0025836	0.245023	0.0541251	-0.384223	0.00239706	NS	0.164774	0.0667829	NS	0.548997	8.07781e-06	NS	other
S3h1G0052561	-0.243276	0.0541676	-0.467414	8.54159e-05	NS	-0.636199	5.23379e-08	NS	-0.168785	0.0622884	NS	other
S3h1G0002146	-0.105231	0.0541684	-0.139612	0.00447591	NS	-0.144752	0.000521266	NS	-0.00514057	0.906077	NS	other
S3h1G0025124	-0.20651	0.0542625	-0.756718	1.04781e-08	NS	-0.412779	2.36792e-06	NS	0.34394	0.000180327	NS	other
S3h1G0024748	-0.135848	0.0542964	0.11181	0.0618125	NS	-0.276502	3.27082e-06	NS	-0.388312	2.72194e-08	NS	other
S3h1G0051939	-0.125047	0.0544262	0.408762	7.04168e-08	NS	0.162014	0.000943802	NS	-0.246748	1.17287e-05	NS	other
S3h1G0047839	0.206091	0.054471	-0.16624	0.0757373	NS	-0.629837	6.52093e-09	NS	-0.463597	1.68641e-06	NS	other
S3h1G0052123	-0.211156	0.054471	0.592122	1.4579e-06	NS	0.703949	3.2838e-09	NS	0.111828	0.162003	NS	other
S3h1G0014694	-0.0966625	0.0544727	-0.0776234	0.0834041	NS	0.227826	5.84214e-07	NS	0.305449	1.01657e-08	NS	other
S3h1G0001831	-0.209138	0.0546623	0.370773	0.000285946	NS	0.117316	0.117869	NS	-0.253456	0.00218714	NS	other
S3h1G0048412	0.113902	0.05513	-0.101226	0.0496813	NS	-0.337551	1.08983e-08	NS	-0.236325	5.63451e-06	NS	other
S3h1G0052282	-0.576598	0.05513	-0.466148	0.068978	NS	-0.560976	0.00809355	NS	-0.0948284	0.670851	NS	other
S3h1G0012349	-0.127878	0.0552754	-0.259286	3.67164e-05	NS	-0.664044	2.4068e-13	NS	-0.404759	4.55648e-09	NS	other
S3h1G0036466	-0.113253	0.0552864	-0.135154	0.00996176	NS	-0.0128552	0.755056	NS	0.122299	0.00609392	NS	other
S3h1G0039695	-0.248917	0.0552864	-0.50648	5.40955e-05	NS	-0.605523	2.33074e-07	NS	-0.0990435	0.290199	NS	other
S3h1G0015953	-0.646927	0.0553868	-0.938755	0.00598492	NS	-0.0384409	0.866532	NS	0.900314	0.00325041	NS	other
S3h1G0036703	-0.18999	0.0555623	0.963846	3.65168e-11	NS	0.779239	5.436e-11	NS	-0.184607	0.0117615	NS	other
S3h1G0033331	-0.172196	0.0555623	-0.164945	0.0317128	NS	-0.277262	7.2343e-05	NS	-0.112317	0.0819569	NS	other
S3h1G0013534	-0.126739	0.0556555	-0.178892	0.00264958	NS	-0.124885	0.00808884	NS	0.0540071	0.262124	NS	other
S3h1G0028655	-0.491388	0.0556555	-0.30663	0.128293	NS	-0.451351	0.00635815	NS	-0.144721	0.422511	NS	other
S3h1G0015877	-0.25384	0.0557655	-0.118194	0.308448	NS	-0.242467	0.0092935	NS	-0.124273	0.19065	NS	other
S3h1G0012404	-0.370423	0.0559367	-0.842813	1.73104e-06	NS	-0.991688	2.38914e-09	NS	-0.148876	0.276574	NS	other
S3h1G0023543	0.165807	0.0559367	-0.0622287	0.481286	NS	0.361089	3.60199e-06	NS	0.423318	9.24109e-07	NS	other
S3h1G0048238	0.186959	0.0560565	-0.168892	0.0378783	NS	-0.309244	3.9177e-05	NS	-0.140352	0.0450735	NS	other
S3h1G0007738	-0.227139	0.0561291	-0.00786348	0.949014	NS	0.0935106	0.249732	NS	0.101374	0.236219	NS	other
S3h1G0010701	-0.262296	0.0561387	-0.17196	0.102557	NS	-0.533703	9.90116e-07	NS	-0.361743	0.000410011	NS	other
S3h1G0046048	-0.220874	0.0561467	0.910109	4.20303e-09	NS	0.668498	5.8066e-08	NS	-0.241611	0.00377883	NS	other
S3h1G0049716	0.324956	0.0562864	0.141402	0.347388	NS	-0.146309	0.205888	NS	-0.287711	0.0200297	NS	other
S3h1G0022385	0.2692	0.0562864	0.963325	1.36092e-08	NS	0.719438	5.62852e-08	NS	-0.243888	0.0184324	NS	other
S3h1G0049043	-0.476511	0.0563548	-1.7349	1.41062e-08	NS	-1.81711	1.84086e-10	NS	-0.0822096	0.65803	NS	other
S3h1G0018742	-0.307343	0.0565131	0.0289637	0.859172	NS	-0.372831	0.00146177	NS	-0.401795	0.00103612	NS	other
S3h1G0053486	-0.11144	0.0565131	-0.223175	8.43514e-05	NS	-0.22401	5.78431e-06	NS	-0.000835142	0.985523	NS	other
S3h1G0044391	0.172581	0.0565282	-0.128113	0.102078	NS	-0.0585959	0.333917	NS	0.0695173	0.295754	NS	other
S3h1G0038233	-0.370058	0.0565282	0.422508	0.00838317	NS	-0.0872743	0.500444	NS	-0.509782	0.000382566	NS	other
S3h1G0011711	0.190264	0.0565282	-0.0883962	0.332536	NS	0.0571434	0.405749	NS	0.14554	0.0506659	NS	other
S3h1G0031860	-0.19828	0.0565282	0.0133902	0.902171	NS	0.159364	0.0288524	NS	0.145974	0.0530715	NS	other
S3h1G0019623	-0.171456	0.0565282	0.0874261	0.281446	NS	0.209207	0.00182925	NS	0.121781	0.0640998	NS	other
S3h1G0047560	0.573194	0.0565282	0.189238	0.949612	NS	12.7046	2.75561e-08	UP	12.5154	6.60161e-08	UP	hconf_rep_genes
S3h1G0004773	-0.113161	0.0565982	0.103612	0.0455372	NS	0.0661285	0.108268	NS	-0.0374839	0.388758	NS	other
S3h1G0051125	-0.768657	0.0566083	-0.0966838	0.802196	NS	-0.221225	0.394195	NS	-0.124541	0.67337	NS	other
S3h1G0026281	-0.194883	0.0566099	-0.273004	0.00146351	NS	-0.5446	8.8448e-09	NS	-0.271597	0.00047368	NS	other
S3h1G0008336	0.146593	0.0567222	0.122809	0.0959997	NS	0.582701	2.31209e-10	NS	0.459892	2.5772e-08	NS	other
S3h1G0020396	-0.179683	0.0567941	-0.361704	6.67458e-05	NS	-0.369901	3.2272e-06	NS	-0.0081969	0.91241	NS	other
S3h1G0014579	-0.181678	0.056831	-0.0436645	0.630019	NS	-0.0953241	0.143438	NS	-0.0516596	0.457324	NS	other
S3h1G0004252	-0.838836	0.0568335	3.30926	3.08194e-07	UP	4.03865	3.72377e-10	UP	0.729388	0.0371205	NS	other
S3h1G0051097	-0.552249	0.0569787	4.90088	1.53012e-08	UP	4.8769	3.94339e-09	UP	-0.0239797	0.917663	NS	other
S3h1G0008852	-0.181306	0.0570195	-0.145624	0.0764251	NS	-0.265182	0.000274761	NS	-0.119559	0.0809744	NS	other
S3h1G0004132	0.127922	0.0570436	-0.326173	3.7255e-06	NS	-0.415554	2.74645e-09	NS	-0.0893814	0.0671233	NS	other
S3h1G0048997	-0.121578	0.0570436	-0.0948719	0.0937659	NS	0.0809504	0.0690253	NS	0.175822	0.000607726	NS	other
S3h1G0040513	0.248686	0.0571519	-0.552355	0.000147085	NS	0.231123	0.015989	NS	0.783478	1.39792e-07	NS	other
S3h1G0017290	-0.312418	0.057194	-0.199385	0.163985	NS	-0.310436	0.00834745	NS	-0.111051	0.350707	NS	other
S3h1G0020547	-0.150075	0.0574739	-0.130371	0.0565574	NS	-0.316254	2.83917e-06	NS	-0.185883	0.00203358	NS	other
S3h1G0048498	-0.394416	0.0575379	-0.570304	0.00107674	NS	-0.577889	7.47045e-05	NS	-0.00758479	0.96255	NS	other
S3h1G0013964	-0.13864	0.0578112	-0.462843	3.59178e-08	NS	-0.408971	6.6728e-09	NS	0.0538728	0.311466	NS	other
S3h1G0016597	0.241244	0.0578112	-0.0659647	0.549512	NS	-0.278042	0.00162396	NS	-0.212078	0.0184206	NS	other
S3h1G0036805	-0.142715	0.0578155	-0.253411	0.000497911	NS	0.305914	2.80309e-06	NS	0.559324	4.23818e-10	NS	other
S3h1G0028562	-0.270232	0.0578155	0.465823	0.000378568	NS	0.15557	0.112046	NS	-0.310253	0.00316768	NS	other
S3h1G0052638	-0.377317	0.0578491	-0.0775421	0.694692	NS	0.131491	0.333346	NS	0.209033	0.150229	NS	other
S3h1G0016676	-0.127843	0.0578491	0.0152074	0.821928	NS	-0.371711	1.31523e-08	NS	-0.386918	1.31695e-08	NS	other
S3h1G0003905	-0.466386	0.0579934	6.9217	4.32769e-14	UP	6.41507	5.89668e-14	UP	-0.506626	0.00311596	NS	other
S3h1G0039722	0.607546	0.058362	0.215437	0.548727	NS	0.856816	0.00163439	NS	0.641379	0.0158626	NS	other
S3h1G0047063	-0.453982	0.058362	-0.600622	0.00130006	NS	-1.03182	9.98363e-08	NS	-0.431198	0.00899988	NS	other
S3h1G0026633	-0.256889	0.0584476	-0.638771	4.28226e-06	NS	-0.605976	4.29788e-07	NS	0.0327952	0.746828	NS	other
S3h1G0034961	-0.284487	0.0587212	0.126367	0.334651	NS	-0.0193726	0.851136	NS	-0.145739	0.169915	NS	other
S3h1G0003855	-0.430898	0.0587934	-0.637579	0.000680263	NS	-1.10141	2.82898e-08	NS	-0.463827	0.0041939	NS	other
S3h1G0039590	0.459491	0.0589687	-0.320867	0.121975	NS	-0.213914	0.177262	NS	0.106953	0.558862	NS	other
S3h1G0034268	0.212356	0.0589965	-0.417325	0.00115453	NS	0.624984	8.11297e-08	NS	1.04231	1.88344e-10	NS	other
S3h1G0015893	-0.197978	0.0589965	0.0349469	0.718137	NS	-0.319335	5.83316e-05	NS	-0.354282	2.64482e-05	NS	other
S3h1G0035186	-0.895996	0.0589965	3.94936	8.00762e-07	UP	4.79998	1.83668e-09	UP	0.850627	0.0300145	NS	other
S3h1G0003971	-0.398405	0.0591545	-0.535053	0.00137518	NS	-0.739291	2.22904e-06	NS	-0.204238	0.162877	NS	other
S3h1G0027962	0.326313	0.0591545	1.09116	6.11877e-07	NS	1.01108	1.65996e-07	NS	-0.0800791	0.525856	NS	other
S3h1G0047119	-0.238456	0.0591545	0.756789	6.33405e-08	NS	0.124565	0.154193	NS	-0.632224	4.81187e-08	NS	other
S3h1G0002068	0.191492	0.0591815	0.183181	0.0548921	NS	0.435849	2.55243e-06	NS	0.252669	0.00186129	NS	other
S3h1G0031364	0.249347	0.0591892	0.55523	0.000171489	NS	0.946321	2.76252e-09	NS	0.391091	0.000416079	NS	other
S3h1G0049319	0.150961	0.0591892	-0.18701	0.00420874	NS	-0.661383	3.88497e-12	NS	-0.474373	4.10279e-09	NS	other
S3h1G0037797	0.133915	0.0592527	-0.10643	0.0841472	NS	-0.191108	0.000416062	NS	-0.084678	0.0980205	NS	other
S3h1G0039442	-0.422023	0.0593305	-1.57325	3.54491e-10	NS	-1.68024	9.30984e-13	NS	-0.106984	0.510396	NS	other
S3h1G0026714	-0.302523	0.0594007	0.584166	0.000368006	NS	0.635476	1.43461e-05	NS	0.0513101	0.670294	NS	other
S3h1G0021707	-0.400131	0.0594007	0.23288	0.120538	NS	-0.84595	4.15663e-07	NS	-1.07883	1.14186e-08	NS	other
S3h1G0016655	-0.155832	0.0594007	-0.8765	2.13502e-12	NS	-0.780739	3.01297e-13	NS	0.095761	0.110382	NS	other
S3h1G0043208	0.63229	0.0594007	7.68339	7.38302e-12	UP	6.95971	1.47247e-11	UP	-0.723677	0.00152814	NS	other
S3h1G0019531	-0.0957807	0.0597876	-0.0466905	0.30795	NS	0.0944971	0.0096756	NS	0.141188	0.000488162	NS	other
S3h1G0014130	-0.402908	0.0597876	-0.960549	8.27008e-06	NS	-0.874328	1.68435e-06	NS	0.0862208	0.582057	NS	other
S3h1G0004903	0.152115	0.0597942	-0.0924789	0.187509	NS	-0.233628	0.000176145	NS	-0.141149	0.0170017	NS	other
S3h1G0050682	-0.132288	0.0597942	0.184348	0.00326316	NS	0.0634719	0.186696	NS	-0.120876	0.0185549	NS	other
S3h1G0019283	-0.156599	0.0598363	0.187087	0.00989209	NS	-0.0936356	0.100285	NS	-0.280723	4.21732e-05	NS	other
S3h1G0012413	-0.0907647	0.0598363	0.0100785	0.84055	NS	0.111963	0.00183127	NS	0.101884	0.0052463	NS	other
S3h1G0014989	1.48112	0.0598383	2.47186	0.000933643	UP	1.26615	0.0464135	NS	-1.20571	0.0162864	NS	other
S3h1G0004899	-0.149407	0.0598967	-0.350116	1.26077e-05	NS	-0.394762	1.00633e-07	NS	-0.0446467	0.439895	NS	other
S3h1G0031956	-0.341099	0.0598967	-0.899299	5.42407e-07	NS	-0.967761	3.55598e-09	NS	-0.0684618	0.599673	NS	other
S3h1G0022982	-0.182721	0.0599782	-0.332397	0.00022452	NS	-0.254018	0.000381655	NS	0.078379	0.265858	NS	other
S3h1G0027710	0.473247	0.0600469	-1.19641	1.28642e-07	NS	-1.54537	2.96527e-11	NS	-0.348958	0.0445176	NS	other
S3h1G0018561	-0.26514	0.0600613	0.257271	0.0254394	NS	-0.792937	5.56095e-09	NS	-1.05021	9.90356e-11	NS	other
S3h1G0048023	-0.137012	0.0600629	-0.0396445	0.559153	NS	-0.0694148	0.163187	NS	-0.0297703	0.578959	NS	other
S3h1G0037384	-0.17927	0.0601383	-0.145244	0.0789257	NS	-0.570039	4.24646e-09	NS	-0.424795	9.73743e-07	NS	other
S3h1G0019455	-0.184838	0.0601609	-0.0099347	0.926784	NS	0.205158	0.00468264	NS	0.215093	0.00488017	NS	other
S3h1G0007593	0.269754	0.0601609	-0.395256	0.00678837	NS	0.288364	0.0071113	NS	0.68362	3.1549e-06	NS	other
S3h1G0043554	-0.180221	0.0602571	0.460131	4.49604e-06	NS	0.338947	2.24554e-05	NS	-0.121184	0.0746429	NS	other
S3h1G0014258	-0.15663	0.0604853	0.148324	0.0389198	NS	0.0150717	0.79354	NS	-0.133252	0.0274571	NS	other
S3h1G0003614	-0.128865	0.0604853	-0.267827	6.11172e-05	NS	-0.112485	0.020463	NS	0.155343	0.00280708	NS	other
S3h1G0042265	0.357352	0.0604853	-0.0221974	0.908149	NS	-0.103413	0.406452	NS	-0.0812157	0.552815	NS	other
S3h1G0045994	0.241801	0.0605965	1.05338	0.00502109	NS	4.81081	7.8632e-15	UP	3.75744	1.10729e-13	UP	hconf_rep_genes
S3h1G0035316	-0.248143	0.0606375	0.724521	7.5951e-07	NS	0.554485	2.59633e-06	NS	-0.170036	0.0700759	NS	other
S3h1G0011383	0.312492	0.060924	-0.628115	5.44731e-06	NS	-1.08256	2.9625e-11	NS	-0.454443	0.000224699	NS	other
S3h1G0047089	-0.111417	0.0610762	0.0705973	0.183657	NS	0.269538	5.32925e-07	NS	0.198941	6.19782e-05	NS	other
S3h1G0021019	-0.21131	0.0610929	0.113731	0.249626	NS	-0.049311	0.521375	NS	-0.163042	0.0448899	NS	other
S3h1G0016889	-0.182641	0.0611025	-0.751265	1.95531e-10	NS	-1.13235	2.72319e-15	NS	-0.381087	3.21334e-06	NS	other
S3h1G0032673	-0.16442	0.0611875	0.0170498	0.857613	NS	0.272279	0.000107276	NS	0.25523	0.000369603	NS	other
S3h1G0034627	-0.229528	0.0612975	-0.16383	0.168882	NS	0.316957	0.000958281	NS	0.480787	2.42739e-05	NS	other
S3h1G0004949	-0.230827	0.0613772	-0.368678	0.000925242	NS	-0.508272	1.46077e-06	NS	-0.139594	0.11156	NS	other
S3h1G0014923	0.190143	0.0614127	-0.221113	0.00709341	NS	-0.616541	8.75643e-10	NS	-0.395428	3.74102e-06	NS	other
S3h1G0034081	-0.50569	0.0615607	-0.375306	0.133363	NS	0.36934	0.0524788	NS	0.744646	0.000854511	NS	other
S3h1G0023337	-0.110734	0.0615607	-0.186138	0.000630294	NS	-0.200395	2.64206e-05	NS	-0.0142576	0.74902	NS	other
S3h1G0037695	-0.225426	0.0617963	0.322633	0.00283852	NS	0.460379	5.48628e-06	NS	0.137747	0.110388	NS	other
S3h1G0023459	-0.145501	0.0617963	-0.533215	1.18274e-08	NS	-0.425744	1.52705e-08	NS	0.10747	0.0554164	NS	other
S3h1G0050779	0.272496	0.0618512	0.512547	0.000185122	NS	0.116946	0.236612	NS	-0.395601	0.000498267	NS	other
S3h1G0019582	-0.11632	0.0620095	-0.00989977	0.876454	NS	-0.176791	0.000201833	NS	-0.166892	0.000556405	NS	other
S3h1G0026145	-0.137197	0.0620095	-0.325178	7.94593e-06	NS	-0.50204	2.34787e-10	NS	-0.176861	0.00148236	NS	other
S3h1G0005259	-0.184839	0.0620682	0.105971	0.211726	NS	-0.116609	0.0825735	NS	-0.22258	0.00255175	NS	other
S3h1G0040003	0.181627	0.0620744	-0.122006	0.135357	NS	-0.424083	5.05068e-07	NS	-0.302077	0.000100243	NS	other
S3h1G0052704	-0.143974	0.0620821	0.0402587	0.575896	NS	0.0789119	0.134317	NS	0.0386531	0.491668	NS	other
S3h1G0047818	-0.144496	0.0620917	-0.491891	5.06016e-08	NS	-0.618503	2.53929e-11	NS	-0.126611	0.0247353	NS	other
S3h1G0004320	-0.146709	0.062177	-0.0496228	0.493827	NS	-0.519027	7.34659e-10	NS	-0.469404	8.36332e-09	NS	other
S3h1G0008016	0.166822	0.0622255	-0.463753	1.11503e-07	NS	-0.87771	4.74746e-14	NS	-0.413957	1.93788e-07	NS	other
S3h1G0014827	-0.212766	0.0622494	0.184502	0.0607564	NS	0.133424	0.0896464	NS	-0.051078	0.53948	NS	other
S3h1G0033328	-0.118673	0.0622494	-0.0696162	0.211181	NS	-0.0678466	0.120417	NS	0.00176953	0.971733	NS	other
S3h1G0028561	-0.271806	0.0622494	-0.671262	3.65317e-06	NS	-0.924616	6.75511e-10	NS	-0.253354	0.0154583	NS	other
S3h1G0041250	-0.131143	0.0622713	0.113025	0.0629454	NS	-0.104577	0.0330085	NS	-0.217601	0.000128082	NS	other
S3h1G0046759	-0.342748	0.0623116	1.41424	1.91306e-09	NS	0.627482	4.68978e-05	NS	-0.786755	7.65337e-07	NS	other
S3h1G0028186	-0.160454	0.0623116	-0.117417	0.107416	NS	-0.240737	0.00021027	NS	-0.12332	0.0452821	NS	other
S3h1G0017979	-0.127423	0.0625252	0.0567956	0.352173	NS	-0.115686	0.0164503	NS	-0.172482	0.00106407	NS	other
S3h1G0015637	-0.187981	0.062563	0.295444	0.00127066	NS	0.238534	0.00144393	NS	-0.0569099	0.433236	NS	other
S3h1G0016645	0.0832702	0.0626303	0.159262	0.000185448	NS	-0.0243632	0.429198	NS	-0.183625	3.59258e-06	NS	other
S3h1G0044436	-0.312314	0.0627659	0.505982	0.000879065	NS	0.418148	0.000771514	NS	-0.0878337	0.469367	NS	other
S3h1G0001644	-0.132341	0.0629337	0.376505	8.50962e-07	NS	0.267367	6.43191e-06	NS	-0.109138	0.0344046	NS	other
S3h1G0047979	-0.161324	0.0629677	0.173992	0.0209404	NS	-0.160226	0.00934335	NS	-0.334218	7.71917e-06	NS	other
S3h1G0050042	0.424637	0.063003	0.771209	0.00021683	NS	0.160356	0.306913	NS	-0.610853	0.000348491	NS	other
S3h1G0035558	-0.242245	0.063003	-0.550643	1.86381e-05	NS	-0.143436	0.107016	NS	0.407207	9.78095e-05	NS	other
S3h1G0052486	-0.215677	0.063003	0.452415	5.21752e-05	NS	0.184744	0.0224064	NS	-0.26767	0.00211465	NS	other
S3h1G0038043	-0.160658	0.0630848	0.103427	0.156753	NS	-0.0759074	0.190342	NS	-0.179335	0.00468261	NS	other
S3h1G0022383	0.27232	0.0631075	-0.165764	0.19246	NS	-0.393323	0.000384736	NS	-0.227559	0.0313676	NS	other
S3h1G0008604	-0.111238	0.0632373	0.189263	0.00063217	NS	-0.129182	0.00309487	NS	-0.318444	5.9938e-08	NS	other
S3h1G0024559	0.126164	0.0633423	-0.0498894	0.430038	NS	0.249545	1.08599e-05	NS	0.299434	1.57844e-06	NS	other
S3h1G0012997	-0.296558	0.0633876	-0.883288	2.35162e-07	NS	-0.83319	1.49721e-08	NS	0.0500982	0.67325	NS	other
S3h1G0015781	-0.123033	0.0636411	0.0750039	0.191044	NS	-0.000866171	0.985103	NS	-0.0758701	0.10891	NS	other
S3h1G0050796	-0.287991	0.0636411	-0.876352	2.49814e-07	NS	-0.912889	3.82365e-09	NS	-0.0365368	0.751543	NS	other
S3h1G0048482	-0.0965946	0.0636411	0.278571	8.85894e-07	NS	0.0492967	0.170249	NS	-0.229274	1.3687e-06	NS	other
S3h1G0009131	0.0917203	0.0636411	0.0741774	0.084285	NS	0.118479	0.00130313	NS	0.0443017	0.21549	NS	other
S3h1G0031769	0.230904	0.0636411	-0.426702	4.15932e-05	NS	-0.789434	1.16139e-10	NS	-0.362732	0.000120583	NS	other
S3h1G0027925	-0.326864	0.0636966	-0.889137	1.42742e-06	NS	-0.688502	2.80648e-06	NS	0.200636	0.110181	NS	other
S3h1G0033637	-0.615159	0.0637887	-1.43954	1.42701e-05	NS	-1.19468	1.23235e-05	NS	0.244858	0.300086	NS	other
S3h1G0009231	-0.135285	0.0637999	0.0826905	0.190549	NS	0.0514726	0.297581	NS	-0.0312178	0.557498	NS	other
S3h1G0018169	0.221383	0.0638454	-0.210118	0.292005	NS	4.80156	7.60072e-21	UP	5.01168	4.65426e-19	UP	hconf_rep_genes
S3h1G0027571	-0.149107	0.0640707	-0.0727417	0.297584	NS	-0.109715	0.04393	NS	-0.0369733	0.528169	NS	other
S3h1G0000949	0.118809	0.0640905	-0.26973	2.42478e-05	NS	-0.436049	4.59493e-10	NS	-0.166318	0.000837994	NS	other
S3h1G0029878	-0.187115	0.0640905	-0.0248821	0.806819	NS	0.101015	0.141129	NS	0.125897	0.0813538	NS	other
S3h1G0037960	0.556976	0.0643571	-0.663103	0.00187278	NS	-1.25668	5.19983e-08	NS	-0.593575	0.00381017	NS	other
S3h1G0015391	0.608233	0.0643664	-0.251315	0.358566	NS	-0.422397	0.0461744	NS	-0.171082	0.467362	NS	other
S3h1G0038261	-0.165215	0.0643879	0.122283	0.112014	NS	-0.0789084	0.193843	NS	-0.201192	0.00276299	NS	other
S3h1G0049332	0.0972671	0.0644323	-0.0280846	0.568449	NS	-0.02762	0.443617	NS	0.000464596	0.99114	NS	other
S3h1G0013712	-0.141513	0.0644405	-0.154798	0.017266	NS	-0.353231	2.13848e-07	NS	-0.198433	0.000712524	NS	other
S3h1G0005382	-0.384699	0.0645319	0.822144	7.89004e-05	NS	0.829942	6.06704e-06	NS	0.00779802	0.961277	NS	other
S3h1G0047469	-0.255219	0.0646163	-0.422952	0.000601533	NS	-0.391552	0.000140486	NS	0.0314	0.759324	NS	other
S3h1G0052662	0.267242	0.0648912	0.784666	0.00445187	NS	3.03022	1.58451e-13	UP	2.24555	7.49428e-12	UP	hconf_rep_genes
S3h1G0000068	-0.147004	0.0648912	0.184359	0.00828266	NS	-0.128075	0.0213929	NS	-0.312434	5.83416e-06	NS	other
S3h1G0019268	-0.237257	0.0650418	-0.292991	0.0068728	NS	-0.621714	7.58987e-08	NS	-0.328722	0.00071031	NS	other
S3h1G0004553	-0.152482	0.0650418	-0.184251	0.00991918	NS	-0.301146	8.40386e-06	NS	-0.116895	0.0478004	NS	other
S3h1G0010782	0.232904	0.0651432	-0.387725	0.000347833	NS	-0.490545	9.85537e-07	NS	-0.10282	0.249386	NS	other
S3h1G0053207	0.37005	0.0651891	0.100542	0.57701	NS	-0.0922077	0.489041	NS	-0.192749	0.167031	NS	other
S3h1G0003275	-0.112348	0.0651891	0.0465991	0.399338	NS	0.690536	4.22026e-14	NS	0.643937	9.30935e-13	NS	other
S3h1G0041060	0.400256	0.0651891	-0.440122	0.00361196	NS	-1.02989	7.05244e-09	NS	-0.589768	0.000148149	NS	other
S3h1G0002005	-0.257357	0.0651891	-0.892722	1.29668e-08	NS	-1.3163	3.57219e-13	NS	-0.423577	0.000102481	NS	other
S3h1G0033385	-0.187114	0.0651891	-0.791007	1.37284e-09	NS	-0.431172	3.45343e-07	NS	0.359835	5.00156e-05	NS	other
S3h1G0037074	-0.143788	0.0651891	-0.5033	3.45658e-08	NS	-0.464462	4.08071e-09	NS	0.0388382	0.49264	NS	other
S3h1G0014940	-1.4865	0.0651891	-1.65848	0.0618647	NS	-0.109156	0.851766	NS	1.54932	0.0489243	NS	other
S3h1G0002388	-0.156218	0.0651891	-0.227469	0.00255663	NS	-0.47911	9.3531e-09	NS	-0.251641	0.000184347	NS	other
S3h1G0028832	-0.3204	0.0651891	-0.487508	0.000336343	NS	-0.828521	1.11452e-08	NS	-0.341013	0.00495439	NS	other
S3h1G0017907	-0.212101	0.0651891	-0.470463	2.20362e-05	NS	-0.684099	2.64552e-09	NS	-0.213636	0.0104657	NS	other
S3h1G0039558	-0.131701	0.0651891	0.205599	0.00127726	NS	0.0406917	0.400211	NS	-0.164907	0.00199764	NS	other
S3h1G0052381	-0.293425	0.065288	-1.11848	1.44509e-09	NS	-1.10182	2.35988e-11	NS	0.0166563	0.892695	NS	other
S3h1G0018395	-0.246356	0.0653518	-0.0127141	0.926784	NS	-0.131964	0.143847	NS	-0.11925	0.208817	NS	other
S3h1G0052989	-0.173788	0.0653536	0.0863841	0.293736	NS	-0.156558	0.0170216	NS	-0.242942	0.000770177	NS	other
S3h1G0019371	0.492239	0.0653958	1.42735	7.65604e-06	NS	1.28242	4.3949e-06	NS	-0.144931	0.446748	NS	other
S3h1G0026462	0.207256	0.0654459	-0.293147	0.00139696	NS	-0.575648	1.10283e-08	NS	-0.282501	0.000694917	NS	other
S3h1G0052734	-0.251278	0.0657196	0.0478361	0.68335	NS	-0.638668	6.25607e-08	NS	-0.686505	3.65841e-08	NS	other
S3h1G0026572	0.146194	0.0657361	0.233774	0.00487251	NS	0.955986	1.34768e-13	NS	0.722212	4.25138e-11	NS	other
S3h1G0049950	-0.226835	0.065873	-0.013095	0.918913	NS	-0.192198	0.0244813	NS	-0.179103	0.042406	NS	other
S3h1G0039677	0.196125	0.0659013	-0.356044	7.46478e-05	NS	-0.737354	3.81987e-11	NS	-0.38131	9.53374e-06	NS	other
S3h1G0037393	-0.233855	0.0660779	-0.83318	3.52661e-09	NS	-0.876727	1.86591e-11	NS	-0.0435478	0.636254	NS	other
S3h1G0000656	0.27491	0.0660779	0.290778	0.0162085	NS	-0.119495	0.22445	NS	-0.410273	0.000224699	NS	other
S3h1G0015336	-0.938701	0.0661934	2.7142	7.52673e-05	UP	3.34274	3.28204e-07	UP	0.628544	0.122231	NS	other
S3h1G0009626	-0.321644	0.0662043	-0.0453748	0.783505	NS	-0.259158	0.0258308	NS	-0.213783	0.080725	NS	other
S3h1G0049379	-0.154748	0.0662244	1.69887	2.75921e-17	NS	1.25354	3.63261e-16	NS	-0.445331	5.33083e-08	NS	other
S3h1G0038696	-0.215275	0.0662244	-0.0881228	0.39771	NS	-0.0436026	0.580388	NS	0.0445202	0.604173	NS	other
S3h1G0031404	0.319766	0.0663541	-0.357181	0.00380289	NS	-0.893646	2.09595e-09	NS	-0.536464	3.46929e-05	NS	other
S3h1G0035429	-0.142817	0.0665985	-0.00200424	0.979828	NS	-0.35027	2.20514e-07	NS	-0.348266	4.80694e-07	NS	other
S3h1G0004759	-0.168591	0.0665985	-0.102235	0.196849	NS	-0.257175	0.00022869	NS	-0.15494	0.0197429	NS	other
S3h1G0013996	-0.181849	0.0666195	0.122408	0.149506	NS	0.015583	0.818349	NS	-0.106825	0.128213	NS	other
S3h1G0022852	-0.223863	0.0667471	-0.0255569	0.836361	NS	-0.49296	2.01881e-06	NS	-0.467404	7.2806e-06	NS	other
S3h1G0039740	0.594694	0.0669136	-0.196916	0.489524	NS	-1.14287	1.02376e-05	NS	-0.945955	0.000172816	NS	other
S3h1G0016791	-0.132713	0.0669577	-0.206055	0.00151973	NS	-0.261532	1.03212e-05	NS	-0.0554772	0.283682	NS	other
S3h1G0012710	-0.277101	0.0669946	-0.456421	0.000426359	NS	-0.575177	1.49135e-06	NS	-0.118756	0.261926	NS	other
S3h1G0011204	-0.181511	0.0669946	-0.321176	0.000340761	NS	-0.577881	3.7234e-09	NS	-0.256705	0.000682299	NS	other
S3h1G0002949	-0.189049	0.0670648	-0.0478245	0.624526	NS	-0.392918	5.08919e-06	NS	-0.345094	4.57047e-05	NS	other
S3h1G0050222	0.122798	0.0673642	-0.451721	2.25715e-08	NS	-0.128336	0.0062382	NS	0.323385	4.9717e-07	NS	other
S3h1G0037488	-0.274018	0.0674315	-0.0871435	0.529446	NS	0.26633	0.0115707	NS	0.353473	0.00191628	NS	other
S3h1G0006158	-0.140964	0.0675621	-0.279833	5.89691e-05	NS	-0.603761	1.07642e-11	NS	-0.323929	1.28906e-06	NS	other
S3h1G0036328	-0.133077	0.0676281	-0.212454	0.00102307	NS	-0.33984	1.68952e-07	NS	-0.127386	0.0154156	NS	other
S3h1G0042045	-0.109559	0.0676281	-0.291322	2.40251e-06	NS	-0.365429	2.01915e-09	NS	-0.0741066	0.0823759	NS	other
S3h1G0035140	0.120811	0.0676872	-0.187482	0.00161492	NS	-0.0632725	0.156233	NS	0.12421	0.0109936	NS	other
S3h1G0042064	-0.419264	0.0677039	-0.228207	0.22446	NS	-0.296644	0.0443597	NS	-0.0684373	0.67898	NS	other
S3h1G0048909	-0.19489	0.067705	0.214859	0.0198645	NS	-0.44827	1.16163e-06	NS	-0.663129	3.61224e-09	NS	other
S3h1G0052322	-0.185129	0.0677354	-0.0469839	0.632459	NS	0.15485	0.0287947	NS	0.201834	0.00821338	NS	other
S3h1G0016446	-0.143032	0.0677972	0.046349	0.508435	NS	-0.241645	6.54214e-05	NS	-0.287994	1.10704e-05	NS	other
S3h1G0048759	-0.142301	0.0680075	-0.263022	0.000283644	NS	-0.202845	0.000519081	NS	0.0601774	0.279372	NS	other
S3h1G0052291	-0.184175	0.0681452	0.24619	0.00579388	NS	0.257455	0.000684213	NS	0.0112646	0.885475	NS	other
S3h1G0016492	0.131234	0.0681855	-0.342109	3.52692e-06	NS	-0.272016	4.92013e-06	NS	0.0700937	0.171433	NS	other
S3h1G0034650	-0.20663	0.0681855	0.12055	0.218197	NS	-0.0250342	0.745925	NS	-0.145584	0.0706997	NS	other
S3h1G0021452	-0.203027	0.0681855	-2.11511	2.09774e-17	DOWN	-2.52907	2.28524e-20	DOWN	-0.413961	7.69823e-06	NS	other
S3h1G0034195	-0.383024	0.0681897	0.409269	0.0260382	NS	0.401444	0.00831041	NS	-0.00782492	0.961631	NS	other
S3h1G0054040	-0.72129	0.0681897	-1.23558	3.51883e-06	NS	-2.05841	7.18677e-11	DOWN	-0.822828	0.00105541	NS	other
S3h1G0009583	-0.181522	0.0681897	-0.0918459	0.313436	NS	0.493053	1.16201e-07	NS	0.584899	1.55204e-08	NS	other
S3h1G0005577	-0.231639	0.0684001	0.317874	0.00603396	NS	0.842025	9.78308e-10	NS	0.524151	3.38878e-06	NS	other
S3h1G0033460	0.559627	0.0684001	0.491953	0.498836	NS	5.48487	1.53357e-11	UP	4.99292	2.02182e-10	UP	hconf_rep_genes
S3h1G0041175	-0.330265	0.0685202	1.12691	1.03187e-07	NS	0.604706	0.000117442	NS	-0.522205	8.68778e-05	NS	other
S3h1G0026759	0.173074	0.0686573	-0.181528	0.0379379	NS	0.325977	2.9705e-05	NS	0.507505	1.31598e-07	NS	other
S3h1G0014034	0.255973	0.0687487	0.65828	4.07229e-06	NS	0.621881	4.50244e-07	NS	-0.0363997	0.725928	NS	other
S3h1G0019792	0.174995	0.0687487	-0.216269	0.0156944	NS	0.224836	0.00169326	NS	0.441104	1.64557e-06	NS	other
S3h1G0020109	0.516243	0.0687487	0.402522	0.0635187	NS	-0.180511	0.323052	NS	-0.583033	0.00239757	NS	other
S3h1G0018562	-0.127699	0.0687487	0.0492241	0.433486	NS	-0.00916693	0.8492	NS	-0.058391	0.242172	NS	other
S3h1G0018724	0.20573	0.0688033	-0.521529	1.11084e-06	NS	-0.793457	2.75574e-11	NS	-0.271928	0.0010292	NS	other
S3h1G0047995	-0.45639	0.0688033	1.54546	2.62259e-06	NS	1.60079	1.462e-07	NS	0.0553332	0.76957	NS	other
S3h1G0022265	-0.200753	0.0688033	0.216836	0.0222544	NS	0.24919	0.00189321	NS	0.0323544	0.690935	NS	other
S3h1G0045407	-0.201299	0.0688033	0.124535	0.19342	NS	-0.255782	0.00155129	NS	-0.380318	3.17678e-05	NS	other
S3h1G0003881	0.229898	0.0688033	-0.259173	0.0127667	NS	-0.385911	4.50346e-05	NS	-0.126738	0.151124	NS	other
S3h1G0039187	-0.177998	0.0688033	-0.533142	3.30278e-07	NS	-0.562415	3.8888e-09	NS	-0.0292734	0.683125	NS	other
S3h1G0048139	0.0892472	0.0688154	-0.150929	0.000828158	NS	-0.276245	1.23501e-08	NS	-0.125316	0.000971471	NS	other
S3h1G0037472	-0.168775	0.0689715	-0.00556367	0.953147	NS	0.151094	0.0190455	NS	0.156657	0.0193065	NS	other
S3h1G0048728	0.396899	0.0689878	0.992908	3.64471e-05	NS	0.876694	2.49971e-05	NS	-0.116214	0.450703	NS	other
S3h1G0010655	-0.424776	0.0689878	-1.71893	5.72679e-10	NS	-2.17243	2.33309e-13	DOWN	-0.453493	0.00625872	NS	other
S3h1G0025496	0.650014	0.0690717	1.92365	0.00803971	NS	4.82156	3.11988e-09	UP	2.89792	2.63455e-07	UP	hconf_rep_genes
S3h1G0035711	-0.183499	0.0691583	1.38004	2.13038e-13	NS	1.06135	2.25768e-12	NS	-0.318697	5.92478e-05	NS	other
S3h1G0002252	-0.213838	0.0691583	0.476825	1.94219e-05	NS	0.0822108	0.297845	NS	-0.394614	2.17697e-05	NS	other
S3h1G0016463	-0.123156	0.0692682	0.33594	2.09675e-06	NS	-0.145697	0.00290925	NS	-0.481637	3.89798e-10	NS	other
S3h1G0027961	-0.429912	0.069428	-0.698453	0.000586628	NS	-0.980181	5.52192e-07	NS	-0.281729	0.0842846	NS	other
S3h1G0038218	-0.151751	0.0696383	0.087852	0.224505	NS	0.0769084	0.173308	NS	-0.0109436	0.864528	NS	other
S3h1G0033071	-0.117114	0.0697934	-0.00850472	0.899272	NS	-0.46176	1.63647e-10	NS	-0.453255	5.131e-10	NS	other
S3h1G0038082	-0.190186	0.069951	-0.06725	0.478372	NS	-0.513624	9.79362e-08	NS	-0.446374	1.55915e-06	NS	other
S3h1G0025776	0.25676	0.069951	-0.761736	1.77113e-07	NS	-0.858669	4.94135e-10	NS	-0.0969332	0.333992	NS	other
S3h1G0009407	-0.143306	0.069951	-0.0247851	0.748498	NS	0.0718517	0.177775	NS	0.0966368	0.0854568	NS	other
S3h1G0015692	0.142618	0.069951	-0.128978	0.0329645	NS	-0.664306	1.73834e-12	NS	-0.535329	2.79326e-10	NS	other
S3h1G0004115	-0.224163	0.0699563	-0.395007	0.000452789	NS	-0.526613	8.26046e-07	NS	-0.131606	0.131082	NS	other
S3h1G0024539	-0.181796	0.070035	0.233837	0.00668103	NS	0.0643919	0.339689	NS	-0.169445	0.0173379	NS	other
S3h1G0007996	-0.127827	0.0700694	-0.0326949	0.621915	NS	-0.217804	7.45723e-05	NS	-0.185109	0.000654571	NS	other
S3h1G0033807	-0.229191	0.0701518	0.103157	0.354091	NS	-0.0392323	0.646921	NS	-0.142389	0.111291	NS	other
S3h1G0014148	0.399142	0.0702146	-0.319034	0.880666	NS	11.2729	5.30929e-10	UP	11.592	7.2531e-10	UP	hconf_rep_genes
S3h1G0049696	-0.147681	0.0702146	-0.228338	0.00156792	NS	-0.390984	1.19787e-07	NS	-0.162646	0.00645424	NS	other
S3h1G0006390	0.494794	0.0702146	0.50591	0.0309055	NS	0.203373	0.289661	NS	-0.302537	0.105902	NS	other
S3h1G0027099	0.119323	0.0702146	-0.130474	0.0227539	NS	0.0706787	0.115013	NS	0.201153	0.000152908	NS	other
S3h1G0001751	0.275908	0.0702279	-0.0953023	0.492344	NS	0.127385	0.212607	NS	0.222687	0.0419731	NS	other
S3h1G0025067	-0.142395	0.0702305	0.204988	0.00324362	NS	-0.0507105	0.339505	NS	-0.255698	6.3919e-05	NS	other
S3h1G0004763	0.473197	0.0702305	-1.2264	1.44585e-07	NS	-1.52799	5.70653e-11	NS	-0.301586	0.0896468	NS	other
S3h1G0006268	-0.121108	0.0703759	0.0376748	0.539699	NS	0.177921	0.000403182	NS	0.140246	0.00469083	NS	other
S3h1G0049750	-0.212851	0.0704728	-0.34851	0.000521512	NS	-0.641368	5.46065e-09	NS	-0.292859	0.000829969	NS	other
S3h1G0007100	-0.137183	0.0704728	0.019759	0.793141	NS	0.0595015	0.243632	NS	0.0397425	0.46762	NS	other
S3h1G0035187	-0.17603	0.0704872	-0.310675	0.000232348	NS	-0.421517	1.98e-07	NS	-0.110842	0.103033	NS	other
S3h1G0052490	-0.194231	0.0706851	0.511925	3.2136e-06	NS	0.122998	0.0917986	NS	-0.388928	1.40426e-05	NS	other
S3h1G0015205	-0.208844	0.0706956	0.145511	0.150694	NS	0.282767	0.00104271	NS	0.137256	0.097567	NS	other
S3h1G0052824	-0.210708	0.0708244	-0.0944831	0.36604	NS	0.237434	0.00439322	NS	0.331917	0.000317693	NS	other
S3h1G0047325	-0.133543	0.0708631	0.676286	6.55929e-11	NS	0.42404	8.06418e-09	NS	-0.252247	3.15916e-05	NS	other
S3h1G0013628	-0.232729	0.0709144	-0.0310054	0.769612	NS	-0.908029	2.02253e-11	NS	-0.877024	1.20339e-10	NS	other
S3h1G0039514	0.759617	0.0709145	-0.603147	0.0486917	NS	-0.992222	0.000274665	NS	-0.389075	0.16604	NS	other
S3h1G0033717	-0.12094	0.0713781	0.252274	7.88395e-05	NS	0.185752	0.000258299	NS	-0.0665219	0.162029	NS	other
S3h1G0024960	-0.191175	0.0713781	0.614065	2.59045e-07	NS	0.576411	2.93131e-08	NS	-0.0376543	0.624164	NS	other
S3h1G0045073	0.38158	0.0713836	-1.77006	0.156813	NS	7.28733	2.88035e-10	UP	9.05739	6.09156e-10	UP	hconf_rep_genes
S3h1G0019115	-0.168292	0.0714111	-1.52085	7.18073e-16	NS	-1.45981	4.69038e-17	NS	0.061039	0.358043	NS	other
S3h1G0024366	0.36761	0.0714111	2.59829	6.33544e-12	UP	1.63936	6.76257e-09	NS	-0.958922	2.07681e-08	NS	other
S3h1G0024823	0.31613	0.0714111	0.631163	7.41143e-05	NS	0.155214	0.196754	NS	-0.475949	0.000173526	NS	other
S3h1G0002034	0.458539	0.0714939	-0.623059	0.00154628	NS	-0.89994	1.50503e-06	NS	-0.276881	0.110462	NS	other
S3h1G0013620	-0.161192	0.0715463	-0.189851	0.0136705	NS	-0.0813185	0.172179	NS	0.108532	0.0896468	NS	other
S3h1G0028222	-0.0923557	0.0719473	-0.0769229	0.0784075	NS	-0.235261	2.81508e-07	NS	-0.158338	0.000116425	NS	other
S3h1G0052087	-0.181057	0.0719473	0.0745504	0.402914	NS	0.0776228	0.250144	NS	0.00307236	0.968096	NS	other
S3h1G0000716	0.724981	0.0719473	-1.38137	1.70697e-05	NS	-1.67811	2.51963e-08	NS	-0.29674	0.274632	NS	other
S3h1G0048416	0.238602	0.0720468	-0.675142	1.43394e-06	NS	-1.23572	1.34291e-12	NS	-0.560574	1.70238e-06	NS	other
S3h1G0010912	0.330981	0.0722794	-0.255559	0.126462	NS	0.215022	0.0902754	NS	0.470581	0.00149581	NS	other
S3h1G0029418	-0.27878	0.0723023	-0.143257	0.293559	NS	0.0326348	0.754044	NS	0.175892	0.114434	NS	other
S3h1G0040485	-0.582663	0.0723363	3.37022	1.75897e-07	UP	3.40494	2.61123e-08	UP	0.0347219	0.890085	NS	other
S3h1G0014841	-0.281778	0.0723661	-0.022914	0.866444	NS	-0.860621	1.91514e-09	NS	-0.837707	7.19769e-09	NS	other
S3h1G0049130	-0.220804	0.0724115	0.0352957	0.767274	NS	-0.335089	0.000266947	NS	-0.370384	0.000130735	NS	other
S3h1G0022829	-0.462911	0.0724889	0.311085	0.140593	NS	0.0630472	0.715329	NS	-0.248038	0.15112	NS	other
S3h1G0028075	-0.151416	0.0724889	-0.249918	0.00100652	NS	-0.408867	1.15297e-07	NS	-0.158949	0.00970355	NS	other
S3h1G0041121	-0.239928	0.0724896	0.261341	0.0197551	NS	-0.0384084	0.668719	NS	-0.29975	0.00220705	NS	other
S3h1G0011488	-0.176008	0.0725178	-0.33908	0.000184321	NS	-0.487283	6.49738e-08	NS	-0.148203	0.0336248	NS	other
S3h1G0016364	-0.227089	0.0725262	-0.103175	0.323616	NS	-0.420481	1.55801e-05	NS	-0.317306	0.000736208	NS	other
S3h1G0039263	-0.247883	0.0726214	0.103604	0.391893	NS	0.0235298	0.800794	NS	-0.0800737	0.412884	NS	other
S3h1G0029783	-0.761258	0.07279	0.05689	0.88969	NS	-0.55602	0.0463236	NS	-0.61291	0.0359673	NS	other
S3h1G0017568	0.956295	0.0728028	-2.84704	3.97197e-06	DOWN	-0.9568	0.00353817	NS	1.89024	0.000344598	NS	other
S3h1G0023545	-0.155459	0.0728028	-0.0372511	0.644063	NS	-0.11053	0.0581086	NS	-0.0732788	0.229242	NS	other
S3h1G0032691	0.370561	0.0728028	-0.862859	7.97208e-05	NS	-0.109975	0.418759	NS	0.752884	9.85543e-05	NS	other
S3h1G0000584	-0.169151	0.0729653	0.167972	0.0356373	NS	0.027929	0.660662	NS	-0.140043	0.0365352	NS	other
S3h1G0015723	-0.3123	0.0729763	-0.765724	1.00808e-06	NS	-0.992012	2.96931e-10	NS	-0.226288	0.0587836	NS	other
S3h1G0052083	-0.0895564	0.0729952	-0.554476	1.73385e-12	NS	-0.621643	5.64899e-15	NS	-0.0671669	0.060524	NS	other
S3h1G0005358	-0.207867	0.0731353	-0.0774534	0.45318	NS	-0.24869	0.00265527	NS	-0.171236	0.0376352	NS	other
S3h1G0022004	-0.120332	0.0731385	0.0664039	0.25608	NS	0.150656	0.00199361	NS	0.0842524	0.0777943	NS	other
S3h1G0034678	-0.106153	0.0732561	0.0830979	0.101909	NS	-0.00106013	0.97939	NS	-0.084158	0.0475222	NS	other
S3h1G0012137	-0.136914	0.0733459	-0.0279635	0.703262	NS	-0.311339	1.58439e-06	NS	-0.283376	1.034e-05	NS	other
S3h1G0047075	-0.391258	0.0734208	3.13735	1.15335e-13	UP	2.1298	1.10874e-11	UP	-1.00755	2.93272e-07	NS	other
S3h1G0042708	-0.111741	0.0735927	-0.073385	0.171888	NS	0.0376664	0.370866	NS	0.111051	0.0144572	NS	other
S3h1G0053238	-0.227709	0.0736869	-0.0851194	0.45092	NS	-0.296165	0.00127948	NS	-0.211046	0.0203606	NS	other
S3h1G0011620	0.70383	0.0736879	-1.0201	0.000242201	NS	-1.68912	1.28905e-08	NS	-0.669023	0.00968762	NS	other
S3h1G0005580	-0.177476	0.0737707	-0.782566	1.09304e-09	NS	-0.384996	1.40227e-06	NS	0.397569	9.44113e-06	NS	other
S3h1G0032128	0.959361	0.0738541	1.14367	0.0228287	NS	0.91158	0.0303759	NS	-0.232092	0.546673	NS	other
S3h1G0008328	0.252695	0.0738541	-0.555972	1.0568e-05	NS	-0.656451	2.36185e-08	NS	-0.100479	0.309124	NS	other
S3h1G0014400	-0.13829	0.0741811	-0.282776	0.000101367	NS	-0.16681	0.00239521	NS	0.115967	0.037096	NS	other
S3h1G0036016	-0.141608	0.0741811	0.21326	0.00225768	NS	-0.176697	0.00197475	NS	-0.389957	1.46939e-07	NS	other
S3h1G0039782	-0.288508	0.0744029	-0.500691	0.000554422	NS	-0.862512	1.78454e-08	NS	-0.361821	0.00240083	NS	other
S3h1G0007640	-0.260093	0.0744353	-0.0854233	0.478128	NS	-0.470746	1.66146e-05	NS	-0.385322	0.000339716	NS	other
S3h1G0012693	-0.28469	0.0744353	-0.446652	0.000488293	NS	-0.834351	4.2971e-09	NS	-0.387699	0.000761813	NS	other
S3h1G0005766	0.203777	0.0744838	-0.233228	0.0163178	NS	-0.530268	1.92155e-07	NS	-0.29704	0.00063456	NS	other
S3h1G0039475	0.476919	0.0744838	0.0204933	0.931757	NS	-0.523594	0.00242588	NS	-0.544088	0.00262212	NS	other
S3h1G0009242	-0.116451	0.0744838	0.0593793	0.297864	NS	0.107893	0.0173289	NS	0.0485138	0.295924	NS	other
S3h1G0038568	-0.148487	0.0745461	0.0700277	0.354156	NS	0.204744	0.00099118	NS	0.134716	0.0271574	NS	other
S3h1G0027637	-0.120355	0.0745801	-0.140434	0.015594	NS	0.0224985	0.621888	NS	0.162933	0.00141234	NS	other
S3h1G0000413	-0.126922	0.0746169	0.0104883	0.883731	NS	-0.110719	0.0228172	NS	-0.121207	0.0173763	NS	other
S3h1G0025772	-0.164974	0.0746436	-0.0873005	0.286074	NS	0.183479	0.00534614	NS	0.27078	0.000236888	NS	other
S3h1G0032045	0.140335	0.0746436	0.130686	0.0553714	NS	0.731698	1.52824e-12	NS	0.601011	1.29834e-10	NS	other
S3h1G0008234	-0.167715	0.0746436	0.113636	0.153095	NS	-0.0196035	0.757228	NS	-0.13324	0.0446608	NS	other
S3h1G0014534	-0.580223	0.0746534	4.76047	2.34045e-11	UP	4.93341	1.41732e-12	UP	0.172933	0.467147	NS	other
S3h1G0026445	-0.135032	0.0747578	0.0286642	0.692909	NS	-0.124167	0.0179081	NS	-0.152831	0.00591765	NS	other
S3h1G0052197	-0.191367	0.0747578	-0.00660003	0.950835	NS	-0.349293	3.12535e-05	NS	-0.342693	6.33902e-05	NS	other
S3h1G0035451	0.269547	0.0748544	0.0487075	0.727565	NS	-0.367142	0.000672892	NS	-0.41585	0.000276799	NS	other
S3h1G0046572	-0.300708	0.0748544	0.593907	6.42912e-05	NS	-0.533826	2.88575e-05	NS	-1.12773	3.1908e-10	NS	other
[truncated: 15,496 more rows]
