# Supplementary material for: Stepwise emergence of recombination suppression precedes fissiparous asexuality in the planarian Schmidtea mediterranea
Source: Nat Commun. 2026 Jun 26;17:5588. doi: 10.1038/s41467-026-74605-9 (PMC13309565; doi:10.1038/s41467-026-74605-9)
Supplement: Supplementary file 9 — Supplementary Dataset 6 [file 41467_2026_74605_MOESM9_ESM.xlsx]

## Sheet: ﻿Supplementary Data 6﻿
﻿Supplementary Data 6. Summary of differential expression categories. Binary matrix indicating gene presence in specific differential expression categories (up/down-regulated) across the experimental comparisons.
gene_id	O_vs_A_UP	S_vs_A_UP	S_vs_O_UP	O_vs_A_DOWN	S_vs_A_DOWN	S_vs_O_DOWN
S3h1G0022599	1	1	0	0	0	0
S3h1G0000173	1	1	0	0	0	0
S3h1G0047496	1	1	0	0	0	0
S3h1G0014291	1	1	0	0	0	0
S3h1G0038512	1	1	0	0	0	0
S3h1G0042382	1	1	0	0	0	0
S3h1G0029685	1	1	0	0	0	0
S3h1G0047495	1	1	0	0	0	0
S3h1G0046967	1	1	0	0	0	0
S3h1G0047494	1	1	0	0	0	0
S3h1G0022416	1	1	0	0	0	0
S3h1G0024201	1	1	0	0	0	0
S3h1G0046590	1	1	0	0	0	0
S3h1G0047524	1	1	0	0	0	0
S3h1G0022328	1	1	0	0	0	0
S3h1G0015910	1	1	0	0	0	0
S3h1G0018864	1	1	0	0	0	0
S3h1G0000594	1	1	0	0	0	0
S3h1G0046054	1	1	0	0	0	0
S3h1G0024431	1	0	0	0	0	0
S3h1G0047044	1	1	0	0	0	0
S3h1G0052172	1	1	0	0	0	0
S3h1G0040641	1	1	0	0	0	0
S3h1G0006222	1	1	0	0	0	0
S3h1G0015720	1	1	0	0	0	0
S3h1G0007574	1	1	0	0	0	0
S3h1G0024148	1	1	0	0	0	0
S3h1G0049198	1	1	0	0	0	0
S3h1G0025997	1	1	0	0	0	0
S3h1G0039545	1	1	0	0	0	0
S3h1G0022189	1	1	0	0	0	0
S3h1G0005284	1	1	0	0	0	0
S3h1G0022417	1	1	0	0	0	0
S3h1G0021162	1	1	0	0	0	0
S3h1G0043012	1	1	0	0	0	0
S3h1G0015610	1	1	0	0	0	0
S3h1G0035489	1	1	0	0	0	0
S3h1G0036095	1	1	0	0	0	0
S3h1G0020922	1	1	0	0	0	0
S3h1G0044518	1	1	0	0	0	0
S3h1G0053201	1	1	0	0	0	0
S3h1G0000532	1	1	0	0	0	0
S3h1G0024847	1	1	0	0	0	0
S3h1G0046873	1	1	0	0	0	0
S3h1G0053331	1	1	0	0	0	0
S3h1G0001366	1	1	0	0	0	0
S3h1G0018229	1	1	0	0	0	0
S3h1G0028573	1	1	0	0	0	0
S3h1G0013882	1	1	0	0	0	0
S3h1G0021584	1	1	0	0	0	0
S3h1G0015295	1	1	0	0	0	0
S3h1G0004795	1	1	0	0	0	0
S3h1G0024462	1	1	0	0	0	0
S3h1G0018869	1	1	0	0	0	0
S3h1G0053434	1	1	0	0	0	0
S3h1G0001476	1	1	0	0	0	0
S3h1G0049845	1	1	0	0	0	0
S3h1G0025279	1	1	0	0	0	0
S3h1G0017923	1	1	0	0	0	0
S3h1G0054131	1	1	0	0	0	0
S3h1G0021819	1	1	0	0	0	0
S3h1G0050282	1	1	0	0	0	0
S3h1G0053671	1	1	0	0	0	0
S3h1G0014058	1	1	0	0	0	0
S3h1G0018172	1	1	0	0	0	0
S3h1G0042908	1	1	0	0	0	0
S3h1G0046932	1	1	0	0	0	0
S3h1G0036458	1	1	0	0	0	0
S3h1G0044103	1	1	0	0	0	0
S3h1G0043977	1	1	0	0	0	0
S3h1G0053680	1	1	0	0	0	0
S3h1G0021774	1	1	0	0	0	0
S3h1G0003896	1	1	0	0	0	0
S3h1G0007579	1	1	0	0	0	0
S3h1G0047078	1	1	0	0	0	0
S3h1G0023809	1	0	0	0	0	0
S3h1G0043021	1	1	0	0	0	0
S3h1G0037925	1	1	0	0	0	0
S3h1G0043014	1	1	0	0	0	0
S3h1G0000586	1	1	0	0	0	0
S3h1G0045218	1	1	0	0	0	0
S3h1G0046050	1	1	0	0	0	0
S3h1G0020217	1	1	0	0	0	0
S3h1G0031910	1	1	0	0	0	0
S3h1G0025745	1	1	0	0	0	0
S3h1G0046693	1	1	0	0	0	0
S3h1G0003596	1	1	0	0	0	0
S3h1G0026535	1	0	0	0	0	0
S3h1G0032245	1	1	0	0	0	0
S3h1G0016686	1	1	0	0	0	0
S3h1G0053516	1	1	0	0	0	0
S3h1G0003905	1	1	0	0	0	0
S3h1G0009964	1	1	0	0	0	0
S3h1G0052016	1	1	0	0	0	0
S3h1G0042978	1	1	0	0	0	0
S3h1G0042807	1	1	0	0	0	0
S3h1G0026275	1	1	0	0	0	0
S3h1G0013577	1	1	0	0	0	0
S3h1G0025221	1	1	0	0	0	0
S3h1G0037096	1	1	0	0	0	0
S3h1G0042735	1	1	0	0	0	0
S3h1G0032716	1	0	0	0	0	0
S3h1G0029310	1	1	0	0	0	0
S3h1G0039925	1	1	0	0	0	0
S3h1G0036434	1	1	0	0	0	0
S3h1G0022276	1	0	0	0	0	0
S3h1G0018751	1	1	0	0	0	0
S3h1G0012660	1	1	0	0	0	0
S3h1G0021585	1	1	0	0	0	0
S3h1G0047075	1	1	0	0	0	0
S3h1G0020559	1	1	0	0	0	0
S3h1G0003263	1	1	0	0	0	0
S3h1G0022766	1	1	0	0	0	0
S3h1G0015150	1	1	0	0	0	0
S3h1G0039311	1	1	0	0	0	0
S3h1G0016255	1	1	0	0	0	0
S3h1G0052015	1	1	0	0	0	0
S3h1G0024149	1	1	0	0	0	0
S3h1G0028639	1	1	0	0	0	0
S3h1G0026834	1	1	0	0	0	0
S3h1G0001870	1	1	0	0	0	0
S3h1G0000560	1	1	0	0	0	0
S3h1G0046045	1	0	0	0	0	0
S3h1G0047040	1	1	0	0	0	0
S3h1G0015589	1	1	0	0	0	0
S3h1G0032405	1	1	0	0	0	0
S3h1G0012963	1	1	0	0	0	0
S3h1G0003357	1	1	0	0	0	0
S3h1G0048177	1	1	0	0	0	0
S3h1G0050929	1	1	0	0	0	0
S3h1G0023840	1	1	0	0	0	0
S3h1G0007084	1	1	0	0	0	0
S3h1G0015148	1	1	0	0	0	0
S3h1G0003160	1	1	0	0	0	0
S3h1G0007463	1	1	0	0	0	0
S3h1G0022374	1	1	0	0	0	0
S3h1G0052408	1	1	0	0	0	0
S3h1G0041848	1	1	0	0	0	0
S3h1G0011372	1	1	0	0	0	0
S3h1G0022767	1	1	0	0	0	0
S3h1G0054353	1	1	0	0	0	0
S3h1G0043978	1	1	0	0	0	0
S3h1G0047080	1	1	0	0	0	0
S3h1G0012775	1	0	0	0	0	0
S3h1G0028988	1	1	0	0	0	0
S3h1G0014479	1	1	0	0	0	0
S3h1G0040663	1	1	0	0	0	0
S3h1G0036093	1	1	0	0	0	0
S3h1G0035473	1	1	0	0	0	0
S3h1G0023146	1	1	0	0	0	0
S3h1G0007568	1	0	0	0	0	0
S3h1G0025734	1	1	0	0	0	0
S3h1G0044464	1	1	0	0	0	0
S3h1G0005167	1	1	0	0	0	0
S3h1G0001439	1	1	0	0	0	0
S3h1G0010122	1	1	0	0	0	0
S3h1G0001406	1	1	0	0	0	0
S3h1G0033694	1	1	0	0	0	0
S3h1G0048782	1	1	0	0	0	0
S3h1G0053440	1	1	0	0	0	0
S3h1G0034515	1	1	0	0	0	0
S3h1G0035610	1	1	0	0	0	0
S3h1G0010959	1	1	0	0	0	0
S3h1G0029315	1	1	0	0	0	0
S3h1G0040010	1	1	0	0	0	0
S3h1G0006516	1	1	0	0	0	0
S3h1G0032978	1	1	0	0	0	0
S3h1G0032415	1	1	0	0	0	0
S3h1G0000562	1	1	0	0	0	0
S3h1G0048160	1	1	0	0	0	0
S3h1G0011082	1	0	0	0	0	0
S3h1G0009265	1	1	0	0	0	0
S3h1G0003514	1	1	0	0	0	0
S3h1G0044832	1	1	0	0	0	0
S3h1G0003311	1	1	0	0	0	0
S3h1G0020667	1	1	0	0	0	0
S3h1G0016691	1	1	0	0	0	0
S3h1G0039544	1	1	0	0	0	0
S3h1G0022563	1	0	0	0	0	0
S3h1G0037933	1	1	0	0	0	0
S3h1G0022149	1	1	0	0	0	0
S3h1G0040259	1	1	0	0	0	0
S3h1G0003597	1	1	0	0	0	0
S3h1G0022685	1	1	0	0	0	0
S3h1G0023580	1	1	0	0	0	0
S3h1G0016174	1	1	0	0	0	0
S3h1G0021581	1	1	0	0	0	0
S3h1G0021531	1	1	0	0	0	0
S3h1G0013870	1	0	0	0	0	0
S3h1G0035242	1	1	0	0	0	0
S3h1G0047969	1	1	0	0	0	0
S3h1G0026301	1	1	0	0	0	0
S3h1G0013051	1	1	0	0	0	0
S3h1G0000423	1	1	0	0	0	0
S3h1G0024366	1	0	0	0	0	0
S3h1G0029735	1	1	0	0	0	0
S3h1G0042093	1	0	0	0	0	0
S3h1G0007580	1	1	0	0	0	0
S3h1G0019345	1	1	0	0	0	0
S3h1G0016783	1	1	0	0	0	0
S3h1G0024043	1	1	0	0	0	0
S3h1G0015838	1	1	0	0	0	0
S3h1G0053433	1	1	0	0	0	0
S3h1G0037927	1	1	0	0	0	0
S3h1G0039918	1	1	0	0	0	0
S3h1G0043208	1	1	0	0	0	0
S3h1G0041954	1	1	0	0	0	0
S3h1G0044997	1	1	0	0	0	0
S3h1G0017560	1	1	0	0	0	0
S3h1G0038194	1	1	0	0	0	0
S3h1G0029188	1	1	0	0	0	0
S3h1G0028542	1	1	0	0	0	0
S3h1G0000809	1	0	0	0	0	0
S3h1G0050705	1	1	0	0	0	0
S3h1G0045542	1	1	0	0	0	0
S3h1G0024486	1	1	0	0	0	0
S3h1G0047105	1	1	0	0	0	0
S3h1G0000561	1	1	0	0	0	0
S3h1G0013459	1	1	0	0	0	0
S3h1G0039986	1	1	0	0	0	0
S3h1G0050068	1	1	0	0	0	0
S3h1G0015328	1	1	0	0	0	0
S3h1G0051915	1	1	0	0	0	0
S3h1G0023368	1	0	0	0	0	0
S3h1G0047965	1	1	0	0	0	0
S3h1G0044466	1	1	0	0	0	0
S3h1G0023039	1	1	0	0	0	0
S3h1G0042792	1	1	0	0	0	0
S3h1G0010126	1	0	0	0	0	0
S3h1G0039428	1	1	0	0	0	0
S3h1G0006801	1	1	0	0	0	0
S3h1G0021632	1	1	0	0	0	0
S3h1G0048757	1	1	0	0	0	0
S3h1G0022934	1	1	0	0	0	0
S3h1G0023976	1	1	0	0	0	0
S3h1G0046612	1	1	0	0	0	0
S3h1G0017784	1	1	0	0	0	0
S3h1G0047389	1	0	0	0	0	0
S3h1G0019795	1	1	0	0	0	0
S3h1G0037926	1	1	0	0	0	0
S3h1G0042634	1	1	0	0	0	0
S3h1G0014534	1	1	0	0	0	0
S3h1G0049933	1	1	0	0	0	0
S3h1G0005984	1	1	0	0	0	0
S3h1G0017160	1	1	0	0	0	0
S3h1G0052805	1	1	0	0	0	0
S3h1G0019096	1	1	0	0	0	0
S3h1G0053571	1	1	0	0	0	0
S3h1G0046167	1	1	0	0	0	0
S3h1G0052017	1	1	0	0	0	0
S3h1G0054304	1	1	0	0	0	0
S3h1G0045227	1	1	0	0	0	0
S3h1G0001306	1	1	0	0	0	0
S3h1G0043025	1	1	0	0	0	0
S3h1G0052198	1	1	0	0	0	0
S3h1G0014315	1	1	0	0	0	0
S3h1G0026279	1	1	0	0	0	0
S3h1G0044677	1	1	0	0	0	0
S3h1G0034499	1	1	0	0	0	0
S3h1G0006647	1	1	0	0	0	0
S3h1G0000768	1	1	0	0	0	0
S3h1G0043943	1	1	0	0	0	0
S3h1G0018311	1	0	0	0	0	0
S3h1G0039984	1	1	0	0	0	0
S3h1G0050071	1	1	0	0	0	0
S3h1G0051327	1	1	0	0	0	0
S3h1G0021634	1	1	0	0	0	0
S3h1G0048226	1	1	0	0	0	0
S3h1G0036494	1	1	0	0	0	0
S3h1G0049411	1	1	0	0	0	0
S3h1G0036635	1	1	0	0	0	0
S3h1G0006566	1	1	0	0	0	0
S3h1G0051603	1	1	0	0	0	0
S3h1G0039596	1	1	0	0	0	0
S3h1G0022544	1	0	0	0	0	0
S3h1G0034057	1	1	0	0	0	0
S3h1G0016171	1	1	0	0	0	0
S3h1G0018248	1	1	0	0	0	0
S3h1G0024425	1	1	0	0	0	0
S3h1G0009545	1	1	0	0	0	0
S3h1G0033475	1	1	0	0	0	0
S3h1G0027193	1	1	0	0	0	0
S3h1G0028366	1	1	0	0	0	0
S3h1G0021573	1	1	0	0	0	0
S3h1G0035181	1	1	0	0	0	0
S3h1G0039738	1	1	0	0	0	0
S3h1G0053518	1	1	0	0	0	0
S3h1G0031495	1	1	0	0	0	0
S3h1G0012323	1	1	0	0	0	0
S3h1G0042985	1	1	0	0	0	0
S3h1G0002904	1	1	0	0	0	0
S3h1G0010585	1	1	0	0	0	0
S3h1G0022846	1	1	0	0	0	0
S3h1G0032905	1	1	0	0	0	0
S3h1G0036496	1	1	0	0	0	0
S3h1G0008831	1	1	0	0	0	0
S3h1G0006720	1	1	0	0	0	0
S3h1G0050565	1	1	0	0	0	0
S3h1G0003648	1	1	0	0	0	0
S3h1G0048242	1	1	0	0	0	0
S3h1G0053517	1	1	0	0	0	0
S3h1G0003529	1	1	0	0	0	0
S3h1G0007998	1	1	0	0	0	0
S3h1G0001437	1	1	0	0	0	0
S3h1G0019382	1	1	0	0	0	0
S3h1G0041717	1	0	0	0	0	0
S3h1G0029686	1	1	0	0	0	0
S3h1G0030529	1	1	0	0	0	0
S3h1G0018772	1	1	0	0	0	0
S3h1G0009361	1	1	0	0	0	0
S3h1G0053572	1	1	0	0	0	0
S3h1G0033362	1	1	0	0	0	0
S3h1G0007383	1	1	0	0	0	0
S3h1G0000559	1	1	0	0	0	0
S3h1G0050876	1	1	0	0	0	0
S3h1G0036433	1	1	0	0	0	0
S3h1G0036248	1	1	0	0	0	0
S3h1G0024487	1	1	0	0	0	0
S3h1G0029195	1	1	0	0	0	0
S3h1G0053824	1	1	0	0	0	0
S3h1G0036007	1	0	0	0	0	0
S3h1G0007381	1	1	0	0	0	0
S3h1G0033567	1	1	0	0	0	0
S3h1G0006428	1	1	0	0	0	0
S3h1G0011313	1	1	0	0	0	0
S3h1G0018505	1	1	0	0	0	0
S3h1G0034585	1	1	0	0	0	0
S3h1G0003772	1	1	0	0	0	0
S3h1G0034120	1	1	0	0	0	0
S3h1G0001907	1	1	0	0	0	0
S3h1G0030123	1	1	0	0	0	0
S3h1G0045308	1	1	0	0	0	0
S3h1G0001906	1	1	0	0	0	0
S3h1G0014437	1	1	0	0	0	0
S3h1G0053506	1	1	0	0	0	0
S3h1G0021178	1	1	0	0	0	0
S3h1G0010302	1	1	0	0	0	0
S3h1G0047380	1	1	0	0	0	0
S3h1G0011920	1	1	0	0	0	0
S3h1G0004807	1	1	0	0	0	0
S3h1G0003852	1	1	0	0	0	0
S3h1G0008824	1	1	0	0	0	0
S3h1G0036345	1	1	0	0	0	0
S3h1G0029316	1	1	0	0	0	0
S3h1G0046548	1	1	0	0	0	0
S3h1G0043250	1	1	0	0	0	0
S3h1G0022128	1	1	0	0	0	0
S3h1G0026195	1	1	0	0	0	0
S3h1G0005207	1	1	0	0	0	0
S3h1G0007380	1	1	0	0	0	0
S3h1G0000276	1	1	0	0	0	0
S3h1G0023742	1	1	0	0	0	0
S3h1G0019852	1	1	0	0	0	0
S3h1G0027131	1	1	0	0	0	0
S3h1G0022381	1	1	0	0	0	0
S3h1G0027932	1	1	0	0	0	0
S3h1G0039341	1	1	0	0	0	0
S3h1G0037773	1	1	0	0	0	0
S3h1G0037934	1	1	0	0	0	0
S3h1G0003904	1	1	0	0	0	0
S3h1G0039734	1	1	0	0	0	0
S3h1G0003545	1	1	0	0	0	0
S3h1G0042986	1	1	0	0	0	0
S3h1G0018117	1	1	0	0	0	0
S3h1G0012519	1	1	0	0	0	0
S3h1G0042533	1	1	0	0	0	0
S3h1G0030455	1	1	0	0	0	0
S3h1G0046800	1	1	0	0	0	0
S3h1G0019717	1	1	0	0	0	0
S3h1G0046102	1	1	0	0	0	0
S3h1G0022721	1	1	0	0	0	0
S3h1G0030453	1	1	0	0	0	0
S3h1G0021113	1	1	0	0	0	0
S3h1G0019997	1	1	0	0	0	0
S3h1G0039961	1	1	0	0	0	0
S3h1G0022808	1	1	0	0	0	0
S3h1G0021798	1	1	0	0	0	0
S3h1G0042531	1	1	0	0	0	0
S3h1G0000784	1	1	0	0	0	0
S3h1G0022806	1	1	0	0	0	0
S3h1G0021311	1	1	0	0	0	0
S3h1G0013684	1	1	0	0	0	0
S3h1G0008666	1	1	0	0	0	0
S3h1G0044063	1	1	0	0	0	0
S3h1G0020068	1	1	0	0	0	0
S3h1G0021633	1	1	0	0	0	0
S3h1G0041946	1	1	0	0	0	0
S3h1G0010515	1	1	0	0	0	0
S3h1G0006750	1	1	0	0	0	0
S3h1G0002044	1	1	0	0	0	0
S3h1G0042525	1	1	0	0	0	0
S3h1G0005955	1	1	0	0	0	0
S3h1G0040999	1	1	0	0	0	0
S3h1G0052175	1	1	0	0	0	0
S3h1G0002457	1	1	0	0	0	0
S3h1G0023924	1	0	0	0	0	0
S3h1G0008212	1	1	0	0	0	0
S3h1G0029522	1	1	0	0	0	0
S3h1G0042530	1	1	0	0	0	0
S3h1G0017731	1	0	0	0	0	0
S3h1G0021677	1	1	0	0	0	0
S3h1G0039453	1	1	0	0	0	0
S3h1G0042524	1	1	0	0	0	0
S3h1G0028921	1	1	0	0	0	0
S3h1G0011612	1	1	0	0	0	0
S3h1G0021029	1	1	0	0	0	0
S3h1G0034935	1	1	0	0	0	0
S3h1G0042491	1	1	0	0	0	0
S3h1G0025280	1	1	0	0	0	0
S3h1G0018612	1	0	0	0	0	0
S3h1G0038800	1	1	0	0	0	0
S3h1G0013300	1	0	0	0	0	0
S3h1G0014016	1	1	0	0	0	0
S3h1G0022184	1	1	0	0	0	0
S3h1G0017841	1	1	0	0	0	0
S3h1G0054041	1	1	0	0	0	0
S3h1G0004345	1	1	0	0	0	0
S3h1G0004251	1	1	0	0	0	0
S3h1G0033706	1	1	0	0	0	0
S3h1G0046838	1	1	0	0	0	0
S3h1G0013552	1	1	0	0	0	0
S3h1G0032658	1	1	1	0	0	0
S3h1G0054352	1	1	0	0	0	0
S3h1G0028534	1	1	0	0	0	0
S3h1G0037242	1	1	0	0	0	0
S3h1G0024150	1	1	0	0	0	0
S3h1G0030109	1	0	0	0	0	0
S3h1G0034971	1	1	0	0	0	0
S3h1G0049955	1	1	0	0	0	0
S3h1G0049996	1	1	0	0	0	0
S3h1G0041976	1	1	0	0	0	0
S3h1G0025415	1	1	0	0	0	0
S3h1G0020477	1	1	0	0	0	0
S3h1G0008315	1	1	0	0	0	0
S3h1G0049047	1	1	0	0	0	0
S3h1G0012427	1	1	0	0	0	0
S3h1G0016216	1	1	0	0	0	0
S3h1G0011442	1	1	0	0	0	0
S3h1G0036032	1	0	0	0	0	0
S3h1G0030693	1	1	0	0	0	0
S3h1G0001909	1	1	0	0	0	0
S3h1G0021629	1	1	0	0	0	0
S3h1G0006218	1	1	0	0	0	0
S3h1G0019095	1	1	0	0	0	0
S3h1G0051097	1	1	0	0	0	0
S3h1G0025909	1	1	0	0	0	0
S3h1G0045506	1	1	0	0	0	0
S3h1G0052539	1	0	0	0	0	0
S3h1G0036456	1	1	0	0	0	0
S3h1G0021587	1	1	0	0	0	0
S3h1G0031543	1	1	0	0	0	0
S3h1G0045778	1	1	0	0	0	0
S3h1G0036870	1	1	0	0	0	0
S3h1G0054025	1	1	0	0	0	0
S3h1G0022973	1	0	0	0	0	0
S3h1G0014251	1	1	0	0	0	0
S3h1G0006127	1	1	0	0	0	0
S3h1G0018919	1	1	0	0	0	0
S3h1G0050211	1	1	0	0	0	0
S3h1G0041311	1	1	0	0	0	0
S3h1G0000422	1	0	0	0	0	0
S3h1G0047415	1	1	0	0	0	0
S3h1G0028396	1	1	0	0	0	0
S3h1G0025400	1	0	0	0	0	0
S3h1G0030540	1	1	0	0	0	0
S3h1G0007651	1	1	0	0	0	0
S3h1G0038727	1	0	0	0	0	0
S3h1G0009311	1	1	0	0	0	0
S3h1G0035719	1	1	0	0	0	0
S3h1G0021597	1	1	0	0	0	0
S3h1G0024647	1	1	0	0	0	0
S3h1G0051367	1	1	0	0	0	0
S3h1G0003528	1	1	0	0	0	0
S3h1G0042642	1	1	0	0	0	0
S3h1G0029619	1	1	0	0	0	0
S3h1G0007140	1	0	0	0	0	0
S3h1G0051106	1	1	0	0	0	0
S3h1G0011884	1	1	0	0	0	0
S3h1G0039929	1	1	0	0	0	0
S3h1G0036431	1	1	0	0	0	0
S3h1G0014532	1	1	0	0	0	0
S3h1G0014301	1	0	0	0	0	0
S3h1G0038787	1	1	0	0	0	0
S3h1G0004234	1	0	0	0	0	0
S3h1G0011172	1	1	0	0	0	0
S3h1G0047924	1	0	0	0	0	0
S3h1G0035182	1	1	0	0	0	0
S3h1G0049812	1	0	0	0	0	0
S3h1G0028419	1	1	0	0	0	0
S3h1G0039461	1	1	0	0	0	0
S3h1G0030603	1	1	0	0	0	0
S3h1G0047998	1	1	0	0	0	0
S3h1G0036096	1	1	0	0	0	0
S3h1G0036419	1	1	0	0	0	0
S3h1G0042790	1	1	0	0	0	0
S3h1G0009560	1	1	0	0	0	0
S3h1G0039739	1	1	0	0	0	0
S3h1G0027902	1	0	0	0	0	0
S3h1G0040286	1	0	0	0	0	0
S3h1G0048819	1	0	0	0	0	1
S3h1G0015176	1	1	0	0	0	0
S3h1G0030966	1	1	0	0	0	0
S3h1G0039735	1	1	0	0	0	0
S3h1G0021450	1	0	0	0	0	0
S3h1G0021516	1	1	0	0	0	0
S3h1G0037676	1	1	0	0	0	0
S3h1G0047600	1	0	0	0	0	1
S3h1G0001447	1	1	0	0	0	0
S3h1G0013516	1	1	0	0	0	0
S3h1G0021094	1	1	0	0	0	0
S3h1G0046704	1	1	0	0	0	0
S3h1G0033582	1	1	0	0	0	0
S3h1G0027586	1	0	0	0	0	0
S3h1G0040245	1	1	0	0	0	0
S3h1G0013036	1	1	0	0	0	0
S3h1G0040485	1	1	0	0	0	0
S3h1G0019798	1	1	0	0	0	0
S3h1G0046421	1	1	0	0	0	0
S3h1G0050433	1	1	0	0	0	0
S3h1G0042083	1	1	0	0	0	0
S3h1G0032471	1	0	0	0	0	0
S3h1G0019035	1	1	0	0	0	0
S3h1G0009022	1	1	1	0	0	0
S3h1G0021699	1	1	0	0	0	0
S3h1G0051642	1	1	0	0	0	0
S3h1G0005370	1	1	0	0	0	0
S3h1G0039222	1	1	0	0	0	0
S3h1G0031109	1	1	0	0	0	0
S3h1G0032980	1	1	0	0	0	0
S3h1G0004252	1	1	0	0	0	0
S3h1G0052018	1	1	0	0	0	0
S3h1G0020392	1	1	1	0	0	0
S3h1G0035235	1	0	0	0	0	0
S3h1G0007267	1	1	0	0	0	0
S3h1G0048073	1	1	0	0	0	0
S3h1G0031815	1	1	0	0	0	0
S3h1G0042156	1	1	0	0	0	0
S3h1G0000510	1	1	1	0	0	0
S3h1G0018809	1	1	0	0	0	0
S3h1G0042899	1	1	1	0	0	0
S3h1G0012402	1	1	0	0	0	0
S3h1G0020328	1	1	0	0	0	0
S3h1G0051137	1	1	0	0	0	0
S3h1G0017701	1	1	0	0	0	0
S3h1G0014009	1	1	0	0	0	0
S3h1G0016807	1	1	0	0	0	0
S3h1G0037858	1	1	0	0	0	0
S3h1G0033487	1	1	0	0	0	0
S3h1G0041600	1	1	0	0	0	0
S3h1G0049349	1	1	0	0	0	0
S3h1G0033240	1	1	0	0	0	0
S3h1G0037876	1	1	0	0	0	0
S3h1G0044982	1	1	0	0	0	0
S3h1G0053909	1	1	0	0	0	0
S3h1G0042778	1	1	0	0	0	0
S3h1G0034325	1	1	0	0	0	0
S3h1G0021615	1	1	0	0	0	0
S3h1G0010326	1	0	0	0	0	0
S3h1G0041724	1	1	0	0	0	0
S3h1G0041947	1	1	0	0	0	0
S3h1G0007678	1	1	0	0	0	0
S3h1G0035186	1	1	0	0	0	0
S3h1G0009451	1	1	0	0	0	0
S3h1G0000700	1	1	0	0	0	0
S3h1G0009674	1	1	0	0	0	0
S3h1G0029346	1	1	0	0	0	0
S3h1G0053936	1	0	0	0	0	0
S3h1G0013707	1	1	0	0	0	0
S3h1G0016187	1	1	0	0	0	0
S3h1G0006803	1	1	0	0	0	0
S3h1G0027325	1	0	0	0	0	0
S3h1G0002565	1	1	0	0	0	0
S3h1G0048821	1	0	0	0	0	1
S3h1G0039599	1	1	0	0	0	0
S3h1G0014595	1	0	0	0	0	0
S3h1G0039150	1	1	0	0	0	0
S3h1G0021237	1	1	0	0	0	0
S3h1G0043595	1	1	1	0	0	0
S3h1G0014280	1	1	0	0	0	0
S3h1G0021533	1	1	0	0	0	0
S3h1G0049793	1	1	0	0	0	0
S3h1G0027415	1	1	0	0	0	0
S3h1G0040718	1	1	1	0	0	0
S3h1G0034315	1	1	0	0	0	0
S3h1G0030466	1	1	0	0	0	0
S3h1G0035180	1	1	0	0	0	0
S3h1G0033429	1	0	0	0	0	0
S3h1G0038726	1	1	0	0	0	0
S3h1G0051492	1	1	0	0	0	0
S3h1G0006241	1	1	0	0	0	0
S3h1G0021181	1	1	0	0	0	0
S3h1G0001288	1	0	0	0	0	0
S3h1G0013113	1	1	0	0	0	0
S3h1G0054045	1	1	0	0	0	0
S3h1G0014063	1	1	0	0	0	0
S3h1G0038804	1	1	0	0	0	0
S3h1G0033229	1	1	0	0	0	0
S3h1G0044905	1	1	0	0	0	0
S3h1G0021844	1	1	0	0	0	0
S3h1G0037072	1	1	0	0	0	0
S3h1G0032979	1	1	0	0	0	0
S3h1G0053855	1	1	0	0	0	0
S3h1G0050431	1	1	0	0	0	0
S3h1G0018984	1	1	0	0	0	0
S3h1G0038146	1	1	0	0	0	0
S3h1G0037418	1	1	0	0	0	0
S3h1G0029466	1	1	0	0	0	0
S3h1G0011446	1	1	0	0	0	0
S3h1G0039736	1	1	0	0	0	0
S3h1G0018114	1	1	0	0	0	0
S3h1G0009899	1	1	1	0	0	0
S3h1G0043230	1	1	1	0	0	0
S3h1G0019716	1	1	0	0	0	0
S3h1G0005650	1	1	0	0	0	0
S3h1G0032986	1	1	0	0	0	1
S3h1G0030514	1	0	0	0	0	0
S3h1G0026684	1	1	0	0	0	0
S3h1G0026623	1	1	0	0	0	0
S3h1G0011312	1	1	0	0	0	0
S3h1G0032611	1	1	0	0	0	0
S3h1G0047107	1	1	0	0	0	0
S3h1G0042306	1	1	1	0	0	0
S3h1G0039747	1	1	0	0	0	0
S3h1G0034027	1	1	0	0	0	0
S3h1G0042247	1	1	0	0	0	0
S3h1G0012819	1	1	0	0	0	0
S3h1G0001365	1	1	0	0	0	0
S3h1G0005517	1	1	0	0	0	0
S3h1G0050822	1	1	0	0	0	0
S3h1G0038691	1	0	0	0	0	0
S3h1G0044051	1	1	0	0	0	0
S3h1G0051652	1	1	0	0	0	0
S3h1G0021698	1	1	0	0	0	0
S3h1G0051815	1	1	1	0	0	0
S3h1G0047601	1	0	0	0	0	0
S3h1G0017535	1	0	0	0	0	0
S3h1G0050939	1	1	0	0	0	0
S3h1G0041443	1	1	0	0	0	0
S3h1G0045122	1	1	0	0	0	0
S3h1G0000281	1	1	0	0	0	0
S3h1G0041068	1	1	0	0	0	0
S3h1G0003292	1	1	1	0	0	0
S3h1G0043225	1	1	0	0	0	0
S3h1G0031844	1	1	0	0	0	0
S3h1G0042688	1	1	0	0	0	0
S3h1G0050436	1	1	0	0	0	0
S3h1G0040014	1	1	0	0	0	0
S3h1G0047381	1	0	0	0	0	0
S3h1G0040698	1	1	0	0	0	0
S3h1G0004444	1	1	0	0	0	0
S3h1G0038147	1	1	0	0	0	0
S3h1G0033804	1	1	0	0	0	0
S3h1G0046279	1	1	0	0	0	0
S3h1G0007985	1	1	0	0	0	0
S3h1G0050212	1	0	0	0	0	0
S3h1G0051541	1	1	0	0	0	0
S3h1G0033042	1	1	0	0	0	0
S3h1G0006067	1	1	0	0	0	0
S3h1G0032530	1	1	0	0	0	0
S3h1G0044315	1	1	0	0	0	0
S3h1G0039987	1	1	0	0	0	0
S3h1G0007709	1	0	0	0	0	1
S3h1G0005369	1	1	0	0	0	0
S3h1G0042659	1	0	0	0	0	0
S3h1G0048132	1	1	1	0	0	0
S3h1G0051542	1	1	0	0	0	0
S3h1G0013007	1	0	0	0	0	0
S3h1G0050805	1	1	0	0	0	0
S3h1G0000912	1	0	0	0	0	0
S3h1G0035750	1	1	1	0	0	0
S3h1G0026011	1	1	0	0	0	0
S3h1G0049405	1	1	0	0	0	0
S3h1G0053507	1	1	0	0	0	0
S3h1G0007637	1	1	0	0	0	0
S3h1G0030172	1	1	0	0	0	0
S3h1G0002846	1	1	0	0	0	0
S3h1G0054267	1	1	0	0	0	0
S3h1G0009470	1	0	0	0	0	0
S3h1G0048267	1	1	1	0	0	0
S3h1G0049425	1	1	0	0	0	0
S3h1G0000149	1	0	0	0	0	0
S3h1G0039737	1	0	0	0	0	0
S3h1G0015336	1	1	0	0	0	0
S3h1G0015624	1	1	0	0	0	0
S3h1G0046555	1	1	0	0	0	0
S3h1G0026871	1	1	0	0	0	0
S3h1G0009176	1	1	0	0	0	0
S3h1G0051484	1	1	0	0	0	0
S3h1G0021630	1	1	0	0	0	0
S3h1G0021284	1	1	0	0	0	0
S3h1G0007122	1	1	0	0	0	0
S3h1G0004054	1	1	0	0	0	0
S3h1G0042793	1	1	0	0	0	0
S3h1G0032634	1	0	0	0	0	1
S3h1G0001298	1	0	0	0	0	0
S3h1G0016332	1	0	0	0	0	0
S3h1G0028990	1	1	0	0	0	0
S3h1G0014209	1	1	0	0	0	0
S3h1G0003331	1	1	1	0	0	0
S3h1G0047599	1	0	0	0	0	1
S3h1G0000336	1	0	0	0	0	0
S3h1G0017389	1	1	1	0	0	0
S3h1G0018871	1	1	0	0	0	0
S3h1G0044787	1	1	0	0	0	0
S3h1G0052517	1	1	1	0	0	0
S3h1G0018290	1	1	1	0	0	0
S3h1G0050516	1	1	0	0	0	0
S3h1G0039141	1	0	0	0	0	0
S3h1G0052521	1	0	0	0	0	0
S3h1G0035274	1	1	0	0	0	0
S3h1G0006240	1	1	1	0	0	0
S3h1G0003974	1	1	0	0	0	0
S3h1G0009539	1	1	0	0	0	0
S3h1G0002395	1	1	0	0	0	0
S3h1G0018460	1	1	1	0	0	0
S3h1G0008305	1	0	0	0	0	0
S3h1G0007952	1	1	1	0	0	0
S3h1G0033473	1	0	0	0	0	0
S3h1G0018570	1	1	0	0	0	0
S3h1G0051653	1	1	0	0	0	0
S3h1G0021931	1	1	0	0	0	0
S3h1G0023871	1	1	0	0	0	0
S3h1G0040252	1	1	0	0	0	0
S3h1G0050434	1	1	0	0	0	0
S3h1G0023889	1	0	0	0	0	0
S3h1G0041357	1	1	1	0	0	0
S3h1G0025185	1	1	0	0	0	0
S3h1G0034670	1	1	1	0	0	0
S3h1G0008117	1	1	0	0	0	0
S3h1G0051485	1	1	0	0	0	0
S3h1G0033517	1	1	0	0	0	0
S3h1G0014378	1	1	1	0	0	0
S3h1G0048278	1	1	0	0	0	0
S3h1G0026426	1	0	0	0	0	0
S3h1G0020938	1	1	0	0	0	0
S3h1G0038149	1	1	0	0	0	0
S3h1G0002353	1	0	0	0	0	0
S3h1G0036537	1	1	0	0	0	0
S3h1G0044849	1	1	0	0	0	0
S3h1G0021053	1	1	0	0	0	0
S3h1G0019061	1	1	1	0	0	0
S3h1G0004603	1	1	1	0	0	0
S3h1G0001922	1	1	1	0	0	0
S3h1G0008826	1	0	0	0	0	0
S3h1G0030295	1	1	0	0	0	0
S3h1G0014989	1	0	0	0	0	0
S3h1G0045444	1	1	0	0	0	0
S3h1G0038148	1	1	0	0	0	0
S3h1G0004335	1	1	1	0	0	0
S3h1G0021093	1	0	0	0	0	0
S3h1G0034074	1	1	1	0	0	0
S3h1G0041475	1	1	0	0	0	0
S3h1G0048327	1	1	0	0	0	0
S3h1G0033880	1	1	0	0	0	0
S3h1G0044661	1	1	0	0	0	0
S3h1G0010230	1	1	1	0	0	0
S3h1G0021477	1	1	0	0	0	0
S3h1G0030911	1	1	1	0	0	0
S3h1G0037802	1	1	1	0	0	0
S3h1G0036112	1	1	0	0	0	0
S3h1G0034247	1	1	0	0	0	0
S3h1G0045026	1	1	0	0	0	0
S3h1G0025593	1	1	1	0	0	0
S3h1G0031409	1	1	0	0	0	0
S3h1G0051641	1	0	0	0	0	0
S3h1G0049637	1	0	0	0	0	0
S3h1G0032635	1	0	0	0	0	1
S3h1G0023274	1	1	1	0	0	0
S3h1G0011317	1	1	1	0	0	0
S3h1G0040099	1	1	1	0	0	0
S3h1G0003259	1	1	1	0	0	0
S3h1G0053378	1	1	0	0	0	0
S3h1G0041127	1	1	0	0	0	0
S3h1G0016511	1	1	1	0	0	0
S3h1G0038559	1	1	0	0	0	0
S3h1G0000421	1	1	0	0	0	0
S3h1G0039781	1	1	0	0	0	0
S3h1G0029422	1	0	0	0	0	0
S3h1G0027886	1	1	0	0	0	0
S3h1G0021548	1	1	1	0	0	0
S3h1G0039757	1	1	1	0	0	0
S3h1G0032632	1	0	0	0	0	1
S3h1G0024673	1	1	0	0	0	0
S3h1G0020872	1	1	0	0	0	0
S3h1G0034558	1	1	0	0	0	0
S3h1G0039622	1	1	1	0	0	0
S3h1G0038187	1	0	0	0	0	0
S3h1G0034868	1	0	0	0	0	0
S3h1G0051543	1	1	0	0	0	0
S3h1G0035604	1	1	0	0	0	0
S3h1G0032039	1	1	1	0	0	0
S3h1G0036084	1	1	1	0	0	0
S3h1G0018169	0	1	1	0	0	0
S3h1G0025619	0	1	1	1	0	0
S3h1G0012514	0	1	0	0	0	0
S3h1G0032844	0	1	1	0	0	0
S3h1G0019844	0	1	1	0	0	0
S3h1G0053137	0	1	1	0	0	0
S3h1G0049971	0	1	1	0	0	0
S3h1G0003720	0	1	1	0	0	0
S3h1G0007944	0	1	1	0	0	0
S3h1G0052061	0	1	0	0	0	0
S3h1G0031285	0	1	0	0	0	0
S3h1G0027317	0	1	1	0	0	0
S3h1G0038754	0	1	1	0	0	0
S3h1G0052162	0	1	1	0	0	0
S3h1G0054056	0	1	1	0	0	0
S3h1G0008379	0	1	1	0	0	0
S3h1G0014238	0	1	1	0	0	0
S3h1G0045048	0	1	1	0	0	0
S3h1G0001021	0	1	1	0	0	0
S3h1G0014080	0	1	1	0	0	0
S3h1G0031654	0	1	1	0	0	0
S3h1G0023724	0	1	1	0	0	0
S3h1G0019612	0	1	1	0	0	0
S3h1G0012380	0	1	1	0	0	0
S3h1G0032849	0	1	1	0	0	0
S3h1G0050325	0	1	1	0	0	0
S3h1G0035786	0	1	1	0	0	0
S3h1G0037016	0	1	1	0	0	0
S3h1G0037744	0	1	1	0	0	0
S3h1G0015645	0	1	1	0	0	0
S3h1G0002591	0	1	1	0	0	0
S3h1G0036209	0	1	1	0	0	0
S3h1G0032861	0	1	1	0	0	0
S3h1G0029502	0	1	1	0	0	0
S3h1G0012477	0	1	1	0	0	0
S3h1G0008822	0	1	1	0	0	0
S3h1G0052125	0	1	1	0	0	0
S3h1G0032578	0	1	1	0	0	0
S3h1G0007161	0	1	1	0	0	0
S3h1G0018140	0	1	0	0	0	0
S3h1G0033809	0	1	1	0	0	0
S3h1G0003621	0	1	1	0	0	0
S3h1G0025810	0	1	0	0	0	0
S3h1G0014461	0	1	1	0	0	0
S3h1G0050769	0	1	1	0	0	0
S3h1G0037440	0	1	0	0	0	0
S3h1G0016678	0	1	1	0	0	0
S3h1G0039626	0	1	1	0	0	0
S3h1G0052952	0	1	1	0	0	0
S3h1G0038757	0	1	1	0	0	0
S3h1G0043764	0	1	1	0	0	0
S3h1G0036709	0	1	1	0	0	0
S3h1G0038943	0	1	1	0	0	0
S3h1G0005739	0	1	0	0	0	0
S3h1G0045656	0	1	1	0	0	0
S3h1G0043671	0	1	1	0	0	0
S3h1G0045994	0	1	1	0	0	0
S3h1G0036017	0	1	1	0	0	0
S3h1G0018295	0	1	1	1	0	0
S3h1G0020894	0	1	1	0	0	0
S3h1G0002884	0	1	1	0	0	0
S3h1G0036081	0	1	1	0	0	0
S3h1G0013128	0	1	1	0	0	0
S3h1G0008832	0	1	1	0	0	0
S3h1G0026970	0	1	1	0	0	0
S3h1G0030305	0	1	1	0	0	0
S3h1G0018292	0	1	1	0	0	0
S3h1G0048349	0	1	1	0	0	0
S3h1G0042888	0	1	1	0	0	0
S3h1G0016470	0	1	1	0	0	0
S3h1G0042338	0	1	1	0	0	0
S3h1G0049783	0	1	1	0	0	0
S3h1G0023908	0	1	1	0	0	0
S3h1G0043754	0	1	1	0	0	0
S3h1G0038874	0	1	1	0	0	0
S3h1G0038316	0	1	1	0	0	0
S3h1G0028587	0	1	1	0	0	0
S3h1G0039370	0	1	1	0	0	0
S3h1G0038738	0	1	1	0	0	0
S3h1G0002604	0	1	1	0	0	0
S3h1G0016239	0	1	1	0	0	0
S3h1G0006560	0	1	1	0	0	0
S3h1G0014240	0	1	1	0	0	0
S3h1G0039066	0	1	1	0	0	0
S3h1G0005258	0	1	1	0	0	0
S3h1G0025714	0	1	0	0	0	0
S3h1G0042324	0	1	1	0	0	0
S3h1G0052710	0	1	1	0	0	0
S3h1G0036576	0	1	1	0	0	0
S3h1G0008465	0	1	1	0	0	0
S3h1G0001559	0	1	1	0	0	0
S3h1G0040753	0	1	0	0	0	0
S3h1G0027848	0	1	1	0	0	0
S3h1G0027393	0	1	1	0	0	0
S3h1G0005448	0	1	1	0	0	0
S3h1G0020518	0	1	1	0	0	0
S3h1G0021664	0	1	1	0	0	0
S3h1G0021039	0	1	0	0	0	0
S3h1G0025874	0	1	1	0	0	0
S3h1G0018167	0	1	1	0	0	0
S3h1G0003049	0	1	0	0	0	0
S3h1G0053406	0	1	1	0	0	0
S3h1G0039764	0	1	0	0	0	0
S3h1G0018464	0	1	1	0	0	0
S3h1G0030238	0	1	1	0	0	0
S3h1G0004667	0	1	1	0	0	0
S3h1G0010861	0	1	1	0	0	0
S3h1G0000104	0	1	1	0	0	0
S3h1G0011934	0	1	1	0	0	0
S3h1G0052229	0	1	1	0	0	0
S3h1G0043089	0	1	1	0	0	0
S3h1G0002677	0	1	0	0	0	0
S3h1G0038989	0	1	1	0	0	0
S3h1G0031426	0	1	1	0	0	0
S3h1G0023808	0	1	1	0	0	0
S3h1G0031684	0	1	1	0	0	0
S3h1G0052035	0	1	1	0	0	0
S3h1G0027582	0	1	1	0	0	0
S3h1G0008662	0	1	1	0	0	0
S3h1G0037175	0	1	1	0	0	0
S3h1G0033007	0	1	1	0	0	0
S3h1G0029453	0	1	1	1	0	0
S3h1G0048030	0	1	1	0	0	0
S3h1G0053290	0	1	1	0	0	0
S3h1G0015665	0	1	1	0	0	0
S3h1G0038759	0	1	1	0	0	0
S3h1G0011282	0	1	1	0	0	0
S3h1G0027857	0	1	1	0	0	0
S3h1G0006102	0	1	1	0	0	0
S3h1G0029196	0	1	1	0	0	0
S3h1G0006437	0	1	1	1	0	0
S3h1G0052263	0	1	1	0	0	0
S3h1G0007932	0	1	1	0	0	0
S3h1G0010306	0	1	1	0	0	0
S3h1G0048763	0	1	1	0	0	0
S3h1G0023807	0	1	1	0	0	0
S3h1G0037644	0	1	1	0	0	0
S3h1G0037260	0	1	1	0	0	0
S3h1G0027412	0	1	1	0	0	0
S3h1G0032232	0	1	1	0	0	0
S3h1G0029902	0	1	1	0	0	0
S3h1G0031392	0	1	1	0	0	0
S3h1G0052662	0	1	1	0	0	0
S3h1G0043115	0	1	1	0	0	0
S3h1G0021011	0	1	1	0	0	0
S3h1G0024131	0	1	1	0	0	0
S3h1G0017133	0	1	1	0	0	0
S3h1G0009328	0	1	1	0	0	0
S3h1G0005285	0	1	1	0	0	0
S3h1G0029593	0	1	1	0	0	0
S3h1G0025608	0	1	1	0	0	0
S3h1G0032366	0	1	1	0	0	0
S3h1G0002057	0	1	1	0	0	0
S3h1G0039401	0	1	1	0	0	0
S3h1G0041272	0	1	1	0	0	0
S3h1G0032688	0	1	1	0	0	0
S3h1G0007078	0	1	1	0	0	0
S3h1G0008316	0	1	1	0	0	0
S3h1G0020953	0	1	1	0	0	0
S3h1G0019678	0	1	1	0	0	0
S3h1G0016776	0	1	1	0	0	0
S3h1G0002077	0	1	1	0	0	0
S3h1G0049071	0	1	1	0	0	0
S3h1G0007870	0	1	1	0	0	0
S3h1G0011105	0	1	1	0	0	0
S3h1G0025597	0	1	1	0	0	0
S3h1G0025585	0	1	1	0	0	0
S3h1G0037069	0	1	1	0	0	0
S3h1G0032086	0	1	1	0	0	0
S3h1G0043068	0	1	1	0	0	0
S3h1G0019673	0	1	1	0	0	0
S3h1G0026035	0	1	1	0	0	0
S3h1G0044563	0	1	1	0	0	0
S3h1G0045406	0	1	1	0	0	0
S3h1G0042053	0	1	1	0	0	0
S3h1G0002089	0	1	1	0	0	0
S3h1G0011644	0	1	1	0	0	0
S3h1G0001604	0	1	1	0	0	0
S3h1G0042215	0	1	1	0	0	0
S3h1G0033988	0	1	1	0	0	0
S3h1G0048077	0	1	1	0	0	0
S3h1G0004511	0	1	1	0	0	0
S3h1G0008365	0	1	1	0	0	0
S3h1G0020602	0	1	1	0	0	0
S3h1G0025978	0	1	1	0	0	0
S3h1G0003118	0	1	1	0	0	0
S3h1G0048611	0	1	1	0	0	0
S3h1G0015641	0	1	1	0	0	0
S3h1G0044455	0	1	1	0	0	0
S3h1G0006658	0	1	1	0	0	0
S3h1G0037542	0	1	1	0	0	0
S3h1G0050659	0	1	1	0	0	0
S3h1G0033076	0	1	1	0	0	0
S3h1G0012523	0	1	1	0	0	0
S3h1G0035717	0	1	1	0	0	0
S3h1G0052934	0	1	1	0	0	0
S3h1G0000083	0	1	1	0	0	0
S3h1G0047587	0	1	1	0	0	0
S3h1G0038348	0	1	1	0	0	0
S3h1G0017382	0	1	1	0	0	0
S3h1G0003092	0	1	1	0	0	0
S3h1G0006161	0	1	1	0	0	0
S3h1G0005702	0	1	1	0	0	0
S3h1G0025061	0	1	1	0	0	0
S3h1G0044094	0	1	1	0	0	0
S3h1G0051004	0	1	1	0	0	0
S3h1G0027074	0	1	1	0	0	0
S3h1G0049336	0	1	1	0	0	0
S3h1G0052066	0	1	1	0	0	0
S3h1G0028193	0	1	1	0	0	0
S3h1G0026092	0	1	1	0	0	0
S3h1G0052054	0	1	1	1	0	0
S3h1G0005838	0	1	1	0	0	0
S3h1G0010359	0	1	1	0	0	0
S3h1G0046406	0	1	1	0	0	0
S3h1G0052059	0	1	1	0	0	0
S3h1G0013720	0	1	0	0	0	0
S3h1G0004611	0	1	1	0	0	0
S3h1G0049665	0	1	1	0	0	0
S3h1G0038761	0	1	1	0	0	0
S3h1G0031513	0	1	1	0	0	0
S3h1G0050557	0	1	1	0	0	0
S3h1G0030278	0	1	1	0	0	0
S3h1G0030952	0	1	1	0	0	0
S3h1G0039802	0	1	1	0	0	0
S3h1G0001142	0	1	1	0	0	0
S3h1G0003745	0	1	1	0	0	0
S3h1G0011078	0	1	1	0	0	0
S3h1G0013928	0	1	1	0	0	0
S3h1G0054408	0	1	1	0	0	0
S3h1G0029741	0	1	1	0	0	0
S3h1G0004779	0	1	1	0	0	0
S3h1G0027558	0	1	1	1	0	0
S3h1G0009877	0	1	1	0	0	0
S3h1G0024107	0	1	1	0	0	0
S3h1G0033340	0	1	1	0	0	0
S3h1G0052612	0	1	1	0	0	0
S3h1G0052495	0	1	1	0	0	0
S3h1G0029773	0	1	1	0	0	0
S3h1G0044656	0	1	1	0	0	0
S3h1G0011027	0	1	1	0	0	0
S3h1G0051222	0	1	1	0	0	0
S3h1G0038272	0	1	1	0	0	0
S3h1G0032003	0	1	1	0	0	0
S3h1G0018567	0	1	1	0	0	0
S3h1G0040958	0	1	1	0	0	0
S3h1G0036135	0	1	1	0	0	0
S3h1G0048346	0	1	1	0	0	0
S3h1G0035930	0	1	1	0	0	0
S3h1G0008040	0	1	0	0	0	0
S3h1G0003918	0	1	1	0	0	0
S3h1G0046497	0	1	1	0	0	0
S3h1G0031029	0	1	1	0	0	0
S3h1G0016972	0	1	1	0	0	0
S3h1G0034874	0	1	1	0	0	0
S3h1G0030931	0	1	1	0	0	0
S3h1G0050483	0	1	1	0	0	0
S3h1G0044366	0	1	1	0	0	0
S3h1G0034791	0	1	1	0	0	0
S3h1G0048592	0	1	1	0	0	0
S3h1G0041300	0	1	1	0	0	0
S3h1G0033415	0	1	1	0	0	0
S3h1G0039915	0	1	1	0	0	0
S3h1G0007668	0	1	1	0	0	0
S3h1G0054323	0	1	1	0	0	0
S3h1G0037035	0	1	1	0	0	0
S3h1G0051779	0	1	1	0	0	0
S3h1G0047000	0	1	1	0	0	0
S3h1G0002295	0	1	1	0	0	0
S3h1G0048935	0	1	1	0	0	0
S3h1G0046433	0	1	1	0	0	0
S3h1G0030685	0	1	0	0	0	0
S3h1G0023695	0	1	1	0	0	0
S3h1G0020489	0	1	1	0	0	0
S3h1G0018170	0	1	1	0	0	0
S3h1G0019340	0	1	1	0	0	0
S3h1G0047892	0	1	1	0	0	0
S3h1G0032228	0	1	1	0	0	0
S3h1G0033422	0	1	1	0	0	0
S3h1G0002794	0	1	1	0	0	0
S3h1G0018995	0	1	1	0	0	0
S3h1G0018860	0	1	1	0	0	0
S3h1G0037976	0	1	1	1	0	0
S3h1G0006737	0	1	0	0	0	0
S3h1G0040033	0	1	1	0	0	0
S3h1G0037591	0	1	1	0	0	0
S3h1G0011381	0	1	1	0	0	0
S3h1G0031387	0	1	1	1	0	0
S3h1G0001735	0	1	1	1	0	0
S3h1G0026160	0	1	1	0	0	0
S3h1G0029350	0	1	1	0	0	0
S3h1G0006199	0	1	1	0	0	0
S3h1G0044490	0	1	1	0	0	0
S3h1G0003715	0	1	1	0	0	0
S3h1G0013191	0	1	1	0	0	0
S3h1G0020067	0	1	1	0	0	0
S3h1G0048643	0	1	1	0	0	0
S3h1G0027265	0	1	1	0	0	0
S3h1G0035772	0	1	1	0	0	0
S3h1G0049966	0	1	1	0	0	0
S3h1G0047297	0	1	1	0	0	0
S3h1G0027938	0	1	0	0	0	0
S3h1G0015932	0	1	1	0	0	0
S3h1G0012661	0	1	0	0	0	0
S3h1G0004144	0	1	1	0	0	0
S3h1G0032961	0	1	1	0	0	0
S3h1G0012886	0	1	1	0	0	0
S3h1G0048345	0	1	1	0	0	0
S3h1G0005094	0	1	1	0	0	0
S3h1G0005921	0	1	1	0	0	0
S3h1G0044529	0	1	1	0	0	0
S3h1G0030398	0	1	1	0	0	0
S3h1G0043415	0	1	1	0	0	0
S3h1G0033139	0	1	1	0	0	0
S3h1G0047004	0	1	1	0	0	0
S3h1G0041811	0	1	1	0	0	0
S3h1G0051081	0	1	1	0	0	0
S3h1G0029637	0	1	1	0	0	0
S3h1G0029833	0	1	1	0	0	0
S3h1G0031338	0	1	1	0	0	0
S3h1G0011520	0	1	1	0	0	0
S3h1G0023174	0	1	1	0	0	0
S3h1G0036083	0	1	1	0	0	0
S3h1G0022008	0	1	1	0	0	0
S3h1G0012877	0	1	1	0	0	0
S3h1G0053251	0	1	1	0	0	0
S3h1G0051287	0	1	1	0	0	0
S3h1G0049246	0	1	1	0	0	0
S3h1G0026130	0	1	1	0	0	0
S3h1G0045253	0	1	1	0	0	0
S3h1G0041652	0	1	1	0	0	0
S3h1G0000926	0	1	1	0	0	0
S3h1G0012769	0	1	1	0	0	0
S3h1G0046619	0	1	0	0	0	0
S3h1G0026713	0	1	1	0	0	0
S3h1G0010907	0	1	1	0	0	0
S3h1G0042538	0	1	1	0	0	0
S3h1G0000419	0	1	1	0	0	0
S3h1G0011773	0	1	1	0	0	0
S3h1G0036316	0	1	1	0	0	0
S3h1G0043665	0	1	1	0	0	0
S3h1G0041958	0	1	1	0	0	0
S3h1G0009488	0	1	1	0	0	0
S3h1G0003318	0	1	1	0	0	0
S3h1G0011996	0	1	1	0	0	0
S3h1G0020689	0	1	1	0	0	0
S3h1G0035599	0	1	1	0	0	0
S3h1G0037114	0	1	1	0	0	0
S3h1G0006962	0	1	1	0	0	0
S3h1G0014506	0	1	1	0	0	0
S3h1G0021146	0	1	1	0	0	0
S3h1G0023786	0	1	1	0	0	0
S3h1G0024289	0	1	1	0	0	0
S3h1G0025019	0	1	1	0	0	0
S3h1G0006607	0	1	1	0	0	0
S3h1G0032231	0	1	1	0	0	0
S3h1G0046409	0	1	1	0	0	0
S3h1G0052530	0	1	1	0	0	0
S3h1G0013456	0	1	1	0	0	0
S3h1G0023516	0	1	1	0	0	0
S3h1G0029386	0	1	1	0	0	0
S3h1G0010776	0	1	0	0	0	0
S3h1G0049866	0	1	1	0	0	0
S3h1G0001374	0	1	1	0	0	0
S3h1G0032733	0	1	1	0	0	0
S3h1G0010141	0	1	1	0	0	0
S3h1G0029203	0	1	1	0	0	0
S3h1G0028215	0	1	1	0	0	0
S3h1G0025045	0	1	1	0	0	0
S3h1G0026916	0	1	1	0	0	0
S3h1G0032222	0	1	1	0	0	0
S3h1G0030937	0	1	1	0	0	0
S3h1G0013992	0	1	1	0	0	0
S3h1G0027030	0	1	1	0	0	0
S3h1G0029692	0	1	1	0	0	0
S3h1G0002402	0	1	1	0	0	0
S3h1G0008036	0	1	1	0	0	0
S3h1G0047376	0	1	1	0	0	0
S3h1G0036041	0	1	1	0	0	0
S3h1G0027243	0	1	1	0	0	0
S3h1G0036199	0	1	1	0	0	0
S3h1G0053417	0	1	1	0	0	0
S3h1G0043911	0	1	1	0	0	0
S3h1G0013362	0	1	1	0	0	0
S3h1G0011133	0	1	0	0	0	0
S3h1G0042230	0	1	1	0	0	0
S3h1G0024346	0	1	1	0	0	0
S3h1G0029157	0	1	1	0	0	0
S3h1G0005690	0	1	1	0	0	0
S3h1G0028216	0	1	1	0	0	0
S3h1G0019474	0	1	1	0	0	0
S3h1G0000063	0	1	0	0	0	0
S3h1G0050471	0	1	1	0	0	0
S3h1G0047558	0	1	1	0	0	0
S3h1G0052915	0	1	1	0	0	0
S3h1G0031887	0	1	1	0	0	0
S3h1G0012009	0	1	1	0	0	0
S3h1G0051131	0	1	1	0	0	0
S3h1G0041409	0	1	1	0	0	0
S3h1G0019211	0	1	1	0	0	0
S3h1G0009443	0	1	1	0	0	0
S3h1G0013531	0	1	1	0	0	0
S3h1G0014146	0	1	1	0	0	0
S3h1G0012883	0	1	1	0	0	0
S3h1G0006274	0	1	1	0	0	0
S3h1G0044441	0	1	1	0	0	0
S3h1G0028730	0	1	1	0	0	0
S3h1G0026201	0	1	1	0	0	0
S3h1G0045500	0	1	1	0	0	0
S3h1G0036781	0	1	1	0	0	0
S3h1G0025265	0	1	1	0	0	0
S3h1G0022673	0	1	1	0	0	0
S3h1G0009199	0	1	1	0	0	0
S3h1G0026965	0	1	1	0	0	0
S3h1G0023271	0	1	1	0	0	0
S3h1G0052084	0	1	1	0	0	0
S3h1G0002641	0	1	1	0	0	0
S3h1G0011057	0	1	1	0	0	0
S3h1G0007279	0	1	1	0	0	0
S3h1G0044972	0	1	1	0	0	0
S3h1G0049247	0	1	1	0	0	0
S3h1G0002682	0	1	1	0	0	0
S3h1G0013949	0	1	1	0	0	0
S3h1G0007556	0	1	1	0	0	0
S3h1G0031717	0	1	1	0	0	0
S3h1G0020947	0	1	1	0	0	0
S3h1G0052973	0	1	1	0	0	0
S3h1G0050770	0	1	1	0	0	0
S3h1G0014698	0	1	1	0	0	0
S3h1G0048699	0	1	1	0	0	0
S3h1G0022616	0	1	1	0	0	0
S3h1G0037746	0	1	1	0	0	0
S3h1G0010079	0	1	1	0	0	0
S3h1G0026503	0	1	1	0	0	0
S3h1G0024716	0	1	1	0	0	0
S3h1G0031268	0	1	1	0	0	0
S3h1G0049596	0	1	1	0	0	0
S3h1G0035794	0	1	1	0	0	0
S3h1G0000590	0	1	1	1	0	0
S3h1G0045663	0	1	1	0	0	0
S3h1G0037741	0	1	1	0	0	0
S3h1G0013866	0	1	1	0	0	0
S3h1G0017728	0	1	1	0	0	0
S3h1G0009656	0	1	1	0	0	0
S3h1G0045529	0	1	1	0	0	0
S3h1G0038081	0	1	0	0	0	0
S3h1G0014410	0	1	1	0	0	0
S3h1G0040729	0	1	1	0	0	0
S3h1G0030710	0	1	1	0	0	0
S3h1G0022471	0	1	1	0	0	0
S3h1G0032461	0	1	1	0	0	0
S3h1G0004440	0	1	1	0	0	0
S3h1G0044670	0	1	1	0	0	0
S3h1G0023820	0	1	1	0	0	0
S3h1G0052209	0	1	1	0	0	0
S3h1G0053838	0	1	0	0	0	0
S3h1G0022206	0	1	1	0	0	0
S3h1G0050721	0	1	1	0	0	0
S3h1G0050736	0	1	1	0	0	0
S3h1G0043574	0	1	1	0	0	0
S3h1G0026322	0	1	1	0	0	0
S3h1G0046845	0	1	1	0	0	0
S3h1G0025603	0	1	1	0	0	0
S3h1G0010233	0	1	1	0	0	0
S3h1G0033297	0	1	1	0	0	0
S3h1G0005350	0	1	1	0	0	0
S3h1G0016959	0	1	1	0	0	0
S3h1G0041100	0	1	1	0	0	0
S3h1G0028217	0	1	1	0	0	0
S3h1G0032686	0	1	1	0	0	0
S3h1G0044525	0	1	1	0	0	0
S3h1G0015524	0	1	1	0	0	0
S3h1G0000140	0	1	1	0	0	0
S3h1G0035784	0	1	1	0	0	0
S3h1G0044896	0	1	1	0	0	0
S3h1G0016764	0	1	1	0	0	0
S3h1G0011386	0	1	1	0	0	0
S3h1G0012604	0	1	1	0	0	0
S3h1G0042744	0	1	1	0	0	0
S3h1G0042087	0	1	1	0	0	0
S3h1G0050368	0	1	1	0	0	0
S3h1G0003999	0	1	1	0	0	0
S3h1G0027129	0	1	1	0	0	0
S3h1G0008327	0	1	1	0	0	0
S3h1G0019700	0	1	1	0	0	0
S3h1G0019003	0	1	1	0	0	0
S3h1G0045325	0	1	1	0	0	0
S3h1G0024257	0	1	1	0	0	0
S3h1G0046299	0	1	1	0	0	0
S3h1G0052384	0	1	1	0	0	0
S3h1G0023177	0	1	1	0	0	0
S3h1G0045829	0	1	1	0	0	0
S3h1G0035589	0	1	1	0	0	0
S3h1G0012982	0	1	1	0	0	0
S3h1G0052616	0	1	1	0	0	0
S3h1G0048121	0	1	1	0	0	0
S3h1G0045258	0	1	1	0	0	0
S3h1G0045393	0	1	1	0	0	0
S3h1G0025783	0	1	1	0	0	0
S3h1G0029480	0	1	1	0	0	0
S3h1G0054127	0	1	1	0	0	0
S3h1G0029877	0	1	1	0	0	0
S3h1G0027171	0	1	1	1	0	0
S3h1G0047552	0	1	1	0	0	0
S3h1G0045216	0	1	1	0	0	0
S3h1G0048901	0	1	1	0	0	0
S3h1G0020593	0	1	1	0	0	0
S3h1G0012617	0	1	1	0	0	0
S3h1G0028783	0	1	1	0	0	0
S3h1G0053616	0	1	1	0	0	0
S3h1G0053361	0	1	0	0	0	0
S3h1G0019141	0	1	1	0	0	0
S3h1G0004979	0	1	1	0	0	0
S3h1G0044818	0	1	1	0	0	0
S3h1G0018429	0	1	1	0	0	0
S3h1G0038207	0	1	1	0	0	0
S3h1G0016994	0	1	1	0	0	0
S3h1G0008217	0	1	1	0	0	0
S3h1G0036682	0	1	1	0	0	0
S3h1G0024637	0	1	1	0	0	0
S3h1G0003147	0	1	1	0	0	0
S3h1G0013084	0	1	1	0	0	0
S3h1G0032102	0	1	1	0	0	0
S3h1G0019669	0	1	1	0	0	0
S3h1G0048053	0	1	1	0	0	0
S3h1G0033703	0	1	0	0	0	0
S3h1G0049121	0	1	1	0	0	0
S3h1G0018234	0	1	1	0	0	0
S3h1G0003290	0	1	1	0	0	0
S3h1G0002939	0	1	1	0	0	0
S3h1G0035408	0	1	1	0	0	0
S3h1G0053480	0	1	1	0	0	0
S3h1G0050576	0	1	1	0	0	0
S3h1G0036227	0	1	1	0	0	0
S3h1G0018025	0	1	1	0	0	0
S3h1G0010114	0	1	1	0	0	0
S3h1G0032766	0	1	1	1	0	0
S3h1G0002016	0	1	1	0	0	0
S3h1G0048660	0	1	1	0	0	0
S3h1G0048075	0	1	1	0	0	0
S3h1G0050137	0	1	1	0	0	0
S3h1G0008416	0	1	1	0	0	0
S3h1G0016950	0	1	1	0	0	0
S3h1G0034427	0	1	1	0	0	0
S3h1G0032931	0	1	1	0	0	0
S3h1G0015062	0	1	1	0	0	0
S3h1G0030550	0	1	1	0	0	0
S3h1G0040094	0	1	1	1	0	0
S3h1G0037290	0	1	1	0	0	0
S3h1G0012093	0	1	1	0	0	0
S3h1G0037157	0	1	1	0	0	0
S3h1G0049923	0	1	1	0	0	0
S3h1G0045762	0	1	1	0	0	0
S3h1G0001768	0	1	1	0	0	0
S3h1G0009484	0	1	1	0	0	0
S3h1G0049245	0	1	1	0	0	0
S3h1G0042176	0	1	1	0	0	0
S3h1G0042810	0	1	1	0	0	0
S3h1G0036783	0	1	1	0	0	0
S3h1G0045079	0	1	1	0	0	0
S3h1G0022776	0	1	1	0	0	0
S3h1G0023665	0	1	1	0	0	0
S3h1G0036544	0	1	1	0	0	0
S3h1G0045049	0	1	1	0	0	0
S3h1G0033460	0	1	1	0	0	0
S3h1G0000940	0	1	0	0	0	0
S3h1G0025413	0	1	1	0	0	0
S3h1G0012370	0	1	1	0	0	0
S3h1G0019341	0	1	1	0	0	0
S3h1G0049865	0	1	1	0	0	0
S3h1G0001491	0	1	1	0	0	0
S3h1G0043652	0	1	1	0	0	0
S3h1G0001711	0	1	1	0	0	0
S3h1G0027447	0	1	0	0	0	0
S3h1G0007330	0	1	1	0	0	0
S3h1G0023510	0	1	1	0	0	0
S3h1G0052869	0	1	1	0	0	0
S3h1G0016280	0	1	1	0	0	0
S3h1G0008515	0	1	1	0	0	0
S3h1G0028252	0	1	1	0	0	0
S3h1G0027078	0	1	1	0	0	0
S3h1G0013254	0	1	1	0	0	0
S3h1G0004236	0	1	1	0	0	0
S3h1G0011579	0	1	1	0	0	0
S3h1G0039606	0	1	1	0	0	0
S3h1G0025440	0	1	1	0	0	0
S3h1G0054180	0	1	1	0	0	0
S3h1G0038556	0	1	1	0	0	0
S3h1G0013458	0	1	1	0	0	0
S3h1G0017615	0	1	1	0	0	0
S3h1G0030912	0	1	1	0	0	0
S3h1G0008274	0	1	1	0	0	0
S3h1G0050109	0	1	1	0	0	0
S3h1G0051270	0	1	1	0	0	0
S3h1G0038317	0	1	1	0	0	0
S3h1G0027297	0	1	1	0	0	0
S3h1G0027294	0	1	1	0	0	0
S3h1G0048590	0	1	1	0	0	0
S3h1G0013658	0	1	1	0	0	0
S3h1G0022769	0	1	1	0	0	0
S3h1G0040574	0	1	1	0	0	0
S3h1G0034393	0	1	1	0	0	0
S3h1G0039244	0	1	1	0	0	0
S3h1G0031414	0	1	1	0	0	0
S3h1G0022414	0	1	1	0	0	0
S3h1G0027960	0	1	1	0	0	0
S3h1G0054014	0	1	1	0	0	0
S3h1G0029286	0	1	1	0	0	0
S3h1G0000972	0	1	1	0	0	0
S3h1G0024862	0	1	1	0	0	0
S3h1G0042166	0	1	1	0	0	0
S3h1G0031901	0	1	1	0	0	0
S3h1G0024324	0	1	1	0	0	0
S3h1G0010135	0	1	1	0	0	0
S3h1G0046143	0	1	1	0	0	0
S3h1G0047557	0	1	1	0	0	0
S3h1G0051482	0	1	1	0	0	0
S3h1G0009611	0	1	1	1	0	0
S3h1G0053392	0	1	1	0	0	0
S3h1G0050665	0	1	1	0	0	0
S3h1G0051311	0	1	1	0	0	0
S3h1G0045075	0	1	1	0	0	0
S3h1G0043552	0	1	1	0	0	0
S3h1G0044279	0	1	1	0	0	0
S3h1G0020508	0	1	1	0	0	0
S3h1G0042257	0	1	1	0	0	0
S3h1G0009572	0	1	1	0	0	0
S3h1G0007047	0	1	1	0	0	0
S3h1G0012441	0	1	1	0	0	0
S3h1G0051833	0	1	1	0	0	0
S3h1G0034941	0	1	1	0	0	0
S3h1G0032504	0	1	1	0	0	0
S3h1G0002441	0	1	1	0	0	0
S3h1G0003962	0	1	1	0	0	0
S3h1G0030751	0	1	1	0	0	0
S3h1G0046661	0	1	1	0	0	0
S3h1G0038141	0	1	1	0	0	0
S3h1G0024266	0	1	1	0	0	0
S3h1G0012732	0	1	1	0	0	0
S3h1G0012884	0	1	1	0	0	0
S3h1G0029863	0	1	1	0	0	0
S3h1G0044034	0	1	1	0	0	0
S3h1G0010221	0	1	1	0	0	0
S3h1G0010388	0	1	1	0	0	0
S3h1G0031758	0	1	1	0	0	0
S3h1G0028202	0	1	1	0	0	0
S3h1G0001358	0	1	1	0	0	0
S3h1G0012673	0	1	1	0	0	0
S3h1G0048378	0	1	1	0	0	0
S3h1G0042712	0	1	1	0	0	0
S3h1G0025607	0	1	1	0	0	0
S3h1G0052305	0	1	1	0	0	0
S3h1G0000503	0	1	1	0	0	0
S3h1G0029861	0	1	1	1	0	0
S3h1G0045254	0	1	1	0	0	0
S3h1G0052879	0	1	1	0	0	0
S3h1G0023176	0	1	1	0	0	0
S3h1G0000916	0	1	1	0	0	0
S3h1G0044144	0	1	1	0	0	0
S3h1G0004789	0	1	1	0	0	0
S3h1G0046531	0	1	1	0	0	0
S3h1G0025283	0	1	1	0	0	0
S3h1G0048333	0	1	1	0	0	0
S3h1G0024287	0	1	1	1	0	0
S3h1G0036743	0	1	1	0	0	0
S3h1G0036192	0	1	1	0	0	0
S3h1G0047447	0	1	1	0	0	0
S3h1G0025448	0	1	1	0	0	0
S3h1G0023810	0	1	1	0	0	0
S3h1G0048731	0	1	1	0	0	0
S3h1G0054610	0	1	1	0	0	0
S3h1G0005810	0	1	1	0	0	0
S3h1G0020208	0	1	1	0	0	0
S3h1G0007564	0	1	1	0	0	0
S3h1G0031742	0	1	1	0	0	0
S3h1G0004044	0	1	1	0	0	0
S3h1G0000570	0	1	1	0	0	0
S3h1G0011380	0	1	1	0	0	0
S3h1G0009259	0	1	1	0	0	0
S3h1G0035783	0	1	1	0	0	0
S3h1G0013276	0	1	1	0	0	0
S3h1G0053397	0	1	1	0	0	0
S3h1G0016880	0	1	1	0	0	0
S3h1G0006645	0	1	1	0	0	0
S3h1G0034716	0	1	1	0	0	0
S3h1G0003151	0	1	1	0	0	0
S3h1G0034274	0	1	1	0	0	0
S3h1G0008083	0	1	1	0	0	0
S3h1G0037227	0	1	1	0	0	0
S3h1G0008799	0	1	1	0	0	0
S3h1G0019305	0	1	1	0	0	0
S3h1G0023402	0	1	1	0	0	0
S3h1G0004474	0	1	1	0	0	0
S3h1G0007221	0	1	1	0	0	0
S3h1G0041023	0	1	1	0	0	0
S3h1G0002705	0	1	1	0	0	0
S3h1G0020759	0	1	1	0	0	0
S3h1G0036720	0	1	1	0	0	0
S3h1G0027169	0	1	1	0	0	0
S3h1G0028402	0	1	1	0	0	0
S3h1G0009146	0	1	1	0	0	0
S3h1G0043402	0	1	1	0	0	0
S3h1G0051209	0	1	1	0	0	0
S3h1G0048542	0	1	1	0	0	0
S3h1G0036736	0	1	1	0	0	0
S3h1G0029932	0	1	1	0	0	0
S3h1G0019866	0	1	1	0	0	0
S3h1G0048607	0	1	1	0	0	0
S3h1G0015412	0	1	1	0	0	0
S3h1G0041994	0	1	1	0	0	0
S3h1G0054527	0	1	1	0	0	0
S3h1G0043448	0	1	1	0	0	0
S3h1G0002788	0	1	1	0	0	0
S3h1G0027269	0	1	0	0	0	0
S3h1G0051332	0	1	1	0	0	0
S3h1G0042502	0	1	1	0	0	0
S3h1G0041822	0	1	1	0	0	0
S3h1G0030562	0	1	1	0	0	0
S3h1G0041046	0	1	1	0	0	0
S3h1G0013835	0	1	1	0	0	0
S3h1G0034495	0	1	1	0	0	0
S3h1G0036050	0	1	1	0	0	0
S3h1G0029481	0	1	1	0	0	0
S3h1G0032937	0	1	1	0	0	0
S3h1G0015521	0	1	1	0	0	0
S3h1G0025191	0	1	1	0	0	0
S3h1G0012147	0	1	1	0	0	0
S3h1G0052431	0	1	1	0	0	0
S3h1G0048585	0	1	1	0	0	0
S3h1G0000224	0	1	1	0	0	0
S3h1G0054511	0	1	1	0	0	0
S3h1G0049517	0	1	1	0	0	0
S3h1G0000851	0	1	1	0	0	0
S3h1G0004024	0	1	1	0	0	0
S3h1G0027158	0	1	1	0	0	0
S3h1G0029106	0	1	1	0	0	0
S3h1G0001359	0	1	1	0	0	0
S3h1G0010117	0	1	1	0	0	0
S3h1G0048599	0	1	1	0	0	0
S3h1G0006139	0	1	1	0	0	0
S3h1G0031094	0	1	1	0	0	0
S3h1G0000786	0	1	1	0	0	0
S3h1G0044173	0	1	1	0	0	0
S3h1G0051056	0	1	1	0	0	0
S3h1G0036268	0	1	1	0	0	0
S3h1G0013204	0	1	1	0	0	0
S3h1G0046304	0	1	1	0	0	0
S3h1G0034849	0	1	1	0	0	0
S3h1G0000227	0	1	0	0	0	0
S3h1G0018060	0	1	1	0	0	0
S3h1G0033759	0	1	1	0	0	0
S3h1G0047051	0	1	1	0	0	0
S3h1G0001944	0	1	1	0	0	0
S3h1G0002346	0	1	1	0	0	0
S3h1G0035645	0	1	1	0	0	0
S3h1G0000141	0	1	1	0	0	0
S3h1G0026867	0	1	1	0	0	0
S3h1G0046315	0	1	1	0	0	0
S3h1G0044069	0	1	1	0	0	0
S3h1G0052756	0	1	1	0	0	0
S3h1G0044219	0	1	1	0	0	0
S3h1G0012338	0	1	1	0	0	0
S3h1G0012652	0	1	1	0	0	0
S3h1G0049582	0	1	1	0	0	0
S3h1G0014975	0	1	1	0	0	0
S3h1G0052403	0	1	1	0	0	0
S3h1G0023286	0	1	1	0	0	0
S3h1G0045422	0	1	1	0	0	0
S3h1G0052651	0	1	1	0	0	0
S3h1G0017663	0	1	1	0	0	0
S3h1G0042164	0	1	1	0	0	0
S3h1G0020539	0	1	1	0	0	0
S3h1G0045752	0	1	1	0	0	0
S3h1G0009048	0	1	1	0	0	0
S3h1G0050010	0	1	1	0	0	0
S3h1G0052335	0	1	1	0	0	0
S3h1G0023764	0	1	1	0	0	0
S3h1G0016963	0	1	1	0	0	0
S3h1G0012538	0	1	1	0	0	0
S3h1G0035012	0	1	1	0	0	0
S3h1G0052773	0	1	1	0	0	0
S3h1G0004294	0	1	1	0	0	0
S3h1G0012454	0	1	1	0	0	0
S3h1G0037444	0	1	1	0	0	0
S3h1G0041704	0	1	1	0	0	0
S3h1G0040925	0	1	1	0	0	0
S3h1G0001554	0	1	1	0	0	0
S3h1G0050355	0	1	1	0	0	0
S3h1G0052727	0	1	1	0	0	0
S3h1G0037804	0	1	1	0	0	0
S3h1G0007973	0	1	1	0	0	0
S3h1G0001984	0	1	1	0	0	0
S3h1G0037956	0	1	1	0	0	0
S3h1G0006137	0	1	1	1	0	0
S3h1G0043204	0	1	1	0	0	0
S3h1G0014504	0	1	1	0	0	0
S3h1G0049309	0	1	1	0	0	0
S3h1G0029479	0	1	1	0	0	0
S3h1G0006634	0	1	1	0	0	0
S3h1G0000718	0	1	1	0	0	0
S3h1G0021864	0	1	1	0	0	0
S3h1G0035682	0	1	1	0	0	0
S3h1G0016066	0	1	1	0	0	0
S3h1G0039631	0	1	1	0	0	0
S3h1G0053923	0	1	1	0	0	0
S3h1G0027071	0	1	1	0	0	0
S3h1G0028213	0	1	1	0	0	0
S3h1G0040890	0	1	1	0	0	0
S3h1G0048586	0	1	1	0	0	0
S3h1G0029689	0	1	1	0	0	0
S3h1G0038565	0	1	1	0	0	0
S3h1G0007891	0	1	1	0	0	0
S3h1G0051162	0	1	1	0	0	0
S3h1G0042764	0	1	1	0	0	0
S3h1G0001274	0	1	1	0	0	0
S3h1G0030756	0	1	1	0	0	0
S3h1G0027851	0	1	1	0	0	0
S3h1G0037730	0	1	1	0	0	0
S3h1G0005724	0	1	1	0	0	0
S3h1G0001401	0	1	1	0	0	0
S3h1G0011805	0	1	1	0	0	0
S3h1G0020317	0	1	1	0	0	0
S3h1G0013574	0	1	1	0	0	0
S3h1G0035295	0	1	1	0	0	0
S3h1G0053245	0	1	1	0	0	0
S3h1G0001895	0	1	1	0	0	0
S3h1G0012924	0	1	1	0	0	0
S3h1G0052225	0	1	1	0	0	0
S3h1G0025073	0	1	1	0	0	0
S3h1G0003233	0	1	1	0	0	0
S3h1G0031485	0	1	1	0	0	0
S3h1G0052664	0	1	1	0	0	0
S3h1G0001075	0	1	1	0	0	0
S3h1G0014029	0	1	0	0	0	0
S3h1G0022353	0	1	1	0	0	0
S3h1G0000922	0	1	1	0	0	0
S3h1G0031428	0	1	1	0	0	0
S3h1G0029688	0	1	1	0	0	0
S3h1G0033152	0	1	1	0	0	0
S3h1G0033258	0	1	1	0	0	0
S3h1G0000476	0	1	1	0	0	0
S3h1G0043946	0	1	1	0	0	0
S3h1G0042945	0	1	1	0	0	0
S3h1G0019308	0	1	1	0	0	0
S3h1G0010143	0	1	1	0	0	0
S3h1G0023278	0	1	1	0	0	0
S3h1G0005703	0	1	1	0	0	0
S3h1G0027799	0	1	1	0	0	0
S3h1G0009086	0	1	1	0	0	0
S3h1G0048582	0	1	1	0	0	0
S3h1G0051986	0	1	1	0	0	0
S3h1G0049175	0	1	1	0	0	0
S3h1G0038625	0	1	1	0	0	0
S3h1G0043424	0	1	1	0	0	0
S3h1G0035771	0	1	1	0	0	0
S3h1G0016831	0	1	1	0	0	0
S3h1G0039062	0	1	1	0	0	0
S3h1G0003670	0	1	1	0	0	0
S3h1G0004822	0	1	1	0	0	0
S3h1G0028109	0	1	1	0	0	0
S3h1G0009742	0	1	1	0	0	0
S3h1G0024715	0	1	1	0	0	0
S3h1G0040157	0	1	1	0	0	0
S3h1G0027310	0	1	1	0	0	0
S3h1G0004118	0	1	1	0	0	0
S3h1G0021185	0	1	1	0	0	0
S3h1G0036684	0	1	1	0	0	0
S3h1G0039058	0	1	1	0	0	0
S3h1G0043787	0	1	1	0	0	0
S3h1G0000348	0	1	1	0	0	0
S3h1G0036461	0	1	1	0	0	0
S3h1G0006481	0	1	1	0	0	0
S3h1G0010234	0	1	1	0	0	0
S3h1G0047162	0	1	0	0	0	0
S3h1G0048907	0	1	1	0	0	0
S3h1G0034575	0	1	1	0	0	0
S3h1G0046175	0	1	1	0	0	0
S3h1G0029223	0	1	1	0	0	0
S3h1G0006483	0	1	1	0	0	0
S3h1G0028996	0	1	1	0	0	0
S3h1G0044360	0	1	1	0	0	0
S3h1G0033803	0	1	1	0	0	0
S3h1G0026685	0	1	1	0	0	0
S3h1G0013170	0	1	1	0	0	0
S3h1G0021048	0	1	1	0	0	0
S3h1G0054568	0	1	1	0	0	0
S3h1G0038778	0	1	1	0	0	0
S3h1G0020174	0	1	1	0	0	0
S3h1G0010300	0	1	1	0	0	0
S3h1G0038755	0	1	1	0	0	0
S3h1G0006867	0	1	1	0	0	0
S3h1G0026579	0	1	1	0	0	0
S3h1G0025015	0	1	1	0	0	0
S3h1G0037143	0	1	1	0	0	0
S3h1G0045347	0	1	1	0	0	0
S3h1G0018116	0	1	1	0	0	0
S3h1G0038956	0	1	1	0	0	0
S3h1G0000648	0	1	1	0	0	0
S3h1G0021071	0	1	1	0	0	0
S3h1G0024025	0	1	1	0	0	0
S3h1G0052455	0	1	1	0	0	0
S3h1G0035781	0	1	1	0	0	0
S3h1G0014941	0	1	1	0	0	0
S3h1G0044673	0	1	1	0	0	0
S3h1G0011853	0	1	1	0	0	0
S3h1G0031237	0	1	0	0	0	0
S3h1G0048950	0	1	1	0	0	0
S3h1G0024263	0	1	1	0	0	0
S3h1G0043814	0	1	1	0	0	0
S3h1G0015133	0	1	1	0	0	0
S3h1G0036038	0	1	1	0	0	0
S3h1G0023257	0	1	1	0	0	0
S3h1G0052613	0	1	1	0	0	0
S3h1G0019162	0	1	1	0	0	0
S3h1G0009010	0	1	1	0	0	0
S3h1G0049694	0	1	1	0	0	0
S3h1G0001282	0	1	1	0	0	0
S3h1G0003857	0	1	1	0	0	0
S3h1G0033728	0	1	1	0	0	0
S3h1G0029074	0	1	1	0	0	0
S3h1G0047562	0	1	1	0	0	0
S3h1G0019164	0	1	1	0	0	0
S3h1G0028603	0	1	1	0	0	0
S3h1G0005469	0	1	1	0	0	0
S3h1G0031527	0	1	1	0	0	0
S3h1G0010094	0	1	1	0	0	0
S3h1G0021546	0	1	1	0	0	0
S3h1G0037636	0	1	1	0	0	0
S3h1G0013504	0	1	1	0	0	0
S3h1G0006682	0	1	1	1	0	0
S3h1G0020543	0	1	1	0	0	0
S3h1G0014464	0	1	1	0	0	0
S3h1G0001762	0	1	1	0	0	0
S3h1G0046568	0	1	1	0	0	0
S3h1G0023613	0	1	1	0	0	0
S3h1G0006012	0	1	1	0	0	0
S3h1G0050202	0	1	1	0	0	0
S3h1G0033194	0	1	1	0	0	0
S3h1G0048573	0	1	1	0	0	0
S3h1G0016947	0	1	1	1	0	0
S3h1G0000797	0	1	1	0	0	0
S3h1G0031685	0	1	1	0	0	0
S3h1G0028200	0	1	1	0	0	0
S3h1G0020541	0	1	1	0	0	0
S3h1G0039060	0	1	1	0	0	0
S3h1G0034712	0	1	1	0	0	0
S3h1G0050669	0	1	1	0	0	0
S3h1G0009659	0	1	1	0	0	0
S3h1G0037377	0	1	1	1	0	0
S3h1G0049316	0	1	1	0	0	0
S3h1G0042859	0	1	1	0	0	0
S3h1G0031653	0	1	1	0	0	0
S3h1G0044363	0	1	1	0	0	0
S3h1G0005291	0	1	1	0	0	0
S3h1G0019146	0	1	1	0	0	0
S3h1G0011070	0	1	1	0	0	0
S3h1G0052410	0	1	1	0	0	0
S3h1G0017675	0	1	1	0	0	0
S3h1G0019897	0	1	1	0	0	0
S3h1G0014903	0	1	1	0	0	0
S3h1G0013210	0	1	1	0	0	0
S3h1G0025789	0	1	1	0	0	0
S3h1G0009554	0	1	1	0	0	0
S3h1G0036059	0	1	1	1	0	0
S3h1G0017547	0	1	1	0	0	0
S3h1G0045680	0	1	1	0	0	0
S3h1G0049878	0	1	1	0	0	0
S3h1G0039981	0	1	1	0	0	0
S3h1G0040108	0	1	1	0	0	0
S3h1G0019622	0	1	1	0	0	0
S3h1G0048072	0	1	1	0	0	0
S3h1G0041696	0	1	1	0	0	0
S3h1G0038611	0	1	1	0	0	0
S3h1G0036340	0	1	1	0	0	0
S3h1G0023663	0	1	1	0	0	0
S3h1G0041727	0	1	1	0	0	0
S3h1G0049809	0	1	1	0	0	0
S3h1G0047564	0	1	1	0	0	0
S3h1G0026550	0	1	1	0	0	0
S3h1G0045324	0	1	1	0	0	0
S3h1G0016536	0	1	1	1	0	0
S3h1G0026777	0	1	1	0	0	0
S3h1G0031646	0	1	1	0	0	0
S3h1G0049936	0	1	1	0	0	0
S3h1G0031855	0	1	1	0	0	0
S3h1G0014145	0	1	1	0	0	0
S3h1G0023275	0	1	1	0	0	0
S3h1G0017401	0	1	1	0	0	0
S3h1G0007871	0	1	1	0	0	0
S3h1G0036005	0	1	1	0	0	0
S3h1G0046627	0	1	1	0	0	0
S3h1G0036034	0	1	1	0	0	0
S3h1G0004775	0	1	1	0	0	0
S3h1G0023011	0	1	1	0	0	0
S3h1G0001598	0	1	1	0	0	0
S3h1G0049462	0	1	1	0	0	0
S3h1G0038650	0	1	1	0	0	0
S3h1G0025853	0	1	1	0	0	0
S3h1G0028714	0	1	1	0	0	0
S3h1G0038054	0	1	1	0	0	0
S3h1G0005877	0	1	1	0	0	0
S3h1G0047527	0	1	1	0	0	0
S3h1G0043228	0	1	1	0	0	0
S3h1G0016729	0	1	1	0	0	0
S3h1G0005965	0	1	1	0	0	0
S3h1G0037455	0	1	1	0	0	0
S3h1G0039620	0	1	1	1	0	0
S3h1G0043737	0	1	1	0	0	0
S3h1G0052494	0	1	1	0	0	0
S3h1G0007552	0	1	1	0	0	0
S3h1G0006435	0	1	1	0	0	0
S3h1G0032922	0	1	1	0	0	0
S3h1G0047955	0	1	1	0	0	0
S3h1G0039106	0	1	1	0	0	0
S3h1G0040110	0	1	1	0	0	0
S3h1G0003012	0	1	1	0	0	0
S3h1G0000505	0	1	1	0	0	0
S3h1G0041856	0	1	1	0	0	0
S3h1G0017186	0	1	1	0	0	0
S3h1G0024023	0	1	0	0	0	0
S3h1G0003080	0	1	1	0	0	0
S3h1G0004091	0	1	1	0	0	0
S3h1G0029347	0	1	1	0	0	0
S3h1G0006969	0	1	1	0	0	0
S3h1G0003241	0	1	1	0	0	0
S3h1G0008426	0	1	1	0	0	0
S3h1G0046913	0	1	1	0	0	0
S3h1G0050551	0	1	1	0	0	0
S3h1G0027067	0	1	1	0	0	0
S3h1G0052158	0	1	1	0	0	0
S3h1G0040047	0	1	1	0	0	0
S3h1G0000622	0	1	1	0	0	0
S3h1G0054268	0	1	1	0	0	0
S3h1G0022429	0	1	1	0	0	0
S3h1G0023623	0	1	1	0	0	0
S3h1G0034778	0	1	1	0	0	0
S3h1G0040710	0	1	1	0	0	0
S3h1G0004725	0	1	1	0	0	0
S3h1G0008614	0	1	1	0	0	0
S3h1G0009520	0	1	1	0	0	0
S3h1G0047556	0	1	1	0	0	0
S3h1G0028941	0	1	1	0	0	0
S3h1G0017184	0	1	1	0	0	0
S3h1G0043910	0	1	1	0	0	0
S3h1G0037434	0	1	1	0	0	0
S3h1G0043889	0	1	1	0	0	0
S3h1G0037878	0	1	1	0	0	0
S3h1G0002271	0	1	1	0	0	0
S3h1G0025709	0	1	1	0	0	0
S3h1G0036603	0	1	1	0	0	0
S3h1G0028471	0	1	1	0	0	0
S3h1G0041406	0	1	1	0	0	0
S3h1G0008474	0	1	1	0	0	0
S3h1G0044648	0	1	1	0	0	0
S3h1G0052819	0	1	1	0	0	0
S3h1G0023439	0	1	1	0	0	0
S3h1G0000918	0	1	1	0	0	0
S3h1G0015279	0	1	1	0	0	0
S3h1G0029060	0	1	1	0	0	0
S3h1G0019338	0	1	1	0	0	0
S3h1G0038246	0	1	1	0	0	0
S3h1G0042844	0	1	1	0	0	0
S3h1G0030285	0	1	1	0	0	0
S3h1G0006231	0	1	1	0	0	0
S3h1G0028605	0	1	1	0	0	0
S3h1G0005523	0	1	1	0	0	0
S3h1G0045825	0	1	1	0	0	0
S3h1G0014800	0	1	1	0	0	0
S3h1G0039766	0	1	1	0	0	0
S3h1G0039015	0	1	1	0	0	0
S3h1G0049869	0	1	1	0	0	0
S3h1G0043229	0	1	1	0	0	0
S3h1G0038425	0	1	1	0	0	0
S3h1G0051126	0	1	1	0	0	0
S3h1G0046028	0	1	1	0	0	0
S3h1G0011543	0	1	1	0	0	0
S3h1G0042766	0	1	1	0	0	0
S3h1G0047555	0	1	1	0	0	0
S3h1G0050556	0	1	1	0	0	0
S3h1G0022359	0	1	1	0	0	0
S3h1G0038063	0	1	1	0	0	0
S3h1G0025528	0	1	1	0	0	0
S3h1G0014780	0	1	1	0	0	0
S3h1G0052912	0	1	1	0	0	0
S3h1G0004193	0	1	1	0	0	0
S3h1G0007398	0	1	1	0	0	0
S3h1G0014140	0	1	1	0	0	0
S3h1G0038834	0	1	1	0	0	0
S3h1G0007790	0	1	1	0	0	0
S3h1G0013232	0	1	1	0	0	0
S3h1G0047073	0	1	1	0	0	0
S3h1G0036579	0	1	1	0	0	0
S3h1G0011679	0	1	1	0	0	0
S3h1G0033840	0	1	1	0	0	0
S3h1G0050867	0	1	1	0	0	0
S3h1G0047678	0	1	1	0	0	0
S3h1G0015719	0	1	1	0	0	0
S3h1G0041125	0	1	1	0	0	0
S3h1G0007963	0	1	1	0	0	0
S3h1G0003327	0	1	1	0	0	0
S3h1G0017963	0	1	1	0	0	0
S3h1G0012229	0	1	1	0	0	0
S3h1G0001878	0	1	1	0	0	0
S3h1G0044077	0	1	1	0	0	0
S3h1G0014430	0	1	1	0	0	0
S3h1G0048328	0	1	1	0	0	0
S3h1G0010239	0	1	1	0	0	0
S3h1G0050552	0	1	1	0	0	0
S3h1G0027392	0	1	1	0	0	0
S3h1G0043883	0	1	1	0	0	0
S3h1G0033382	0	1	1	0	0	0
S3h1G0046854	0	1	1	0	0	0
S3h1G0046125	0	1	1	0	0	0
S3h1G0029392	0	1	1	0	0	0
S3h1G0028691	0	1	1	0	0	0
S3h1G0020495	0	1	1	0	0	0
S3h1G0015770	0	1	1	0	0	0
S3h1G0015702	0	1	1	0	0	0
S3h1G0030083	0	1	1	0	0	0
S3h1G0029443	0	1	1	0	0	0
S3h1G0023443	0	1	1	0	0	0
S3h1G0003650	0	1	1	0	0	0
S3h1G0034964	0	1	1	1	0	0
S3h1G0023445	0	1	1	0	0	0
S3h1G0012526	0	1	1	0	0	0
S3h1G0040448	0	1	1	0	0	0
S3h1G0010663	0	1	1	0	0	0
S3h1G0023711	0	1	1	0	0	0
S3h1G0012668	0	1	1	0	0	0
S3h1G0048915	0	1	1	0	0	0
S3h1G0041722	0	1	1	0	0	0
S3h1G0031275	0	1	1	0	0	0
S3h1G0049594	0	1	1	0	0	0
S3h1G0019143	0	1	1	0	0	0
S3h1G0016954	0	1	1	0	0	0
S3h1G0052497	0	1	1	0	0	0
S3h1G0052918	0	1	1	0	0	0
S3h1G0003240	0	1	1	0	0	0
S3h1G0052362	0	1	1	0	0	0
S3h1G0006236	0	1	1	0	0	0
S3h1G0045073	0	1	1	0	0	0
S3h1G0027511	0	1	1	0	0	0
S3h1G0014211	0	1	1	0	0	0
S3h1G0005634	0	1	1	0	0	0
S3h1G0039813	0	1	1	0	0	0
S3h1G0033732	0	1	1	0	0	0
S3h1G0030078	0	1	1	0	0	0
S3h1G0045555	0	1	1	0	0	0
S3h1G0037973	0	1	1	0	0	0
S3h1G0037082	0	1	1	0	0	0
S3h1G0033758	0	1	1	0	0	0
S3h1G0030034	0	1	1	0	0	0
S3h1G0029388	0	1	1	0	0	0
S3h1G0016110	0	1	1	0	0	0
S3h1G0020405	0	1	1	0	0	0
S3h1G0048462	0	1	1	0	0	0
S3h1G0043514	0	1	1	0	0	0
S3h1G0045649	0	1	1	0	0	0
S3h1G0027232	0	1	1	0	0	0
S3h1G0047957	0	1	1	0	0	0
S3h1G0027854	0	1	1	0	0	0
S3h1G0031747	0	1	1	0	0	0
S3h1G0051400	0	1	1	0	0	0
S3h1G0027043	0	1	1	0	0	0
S3h1G0048469	0	1	1	0	0	0
S3h1G0043658	0	1	1	0	0	0
S3h1G0027804	0	1	1	0	0	0
S3h1G0044415	0	1	1	0	0	0
S3h1G0030400	0	1	1	0	0	0
S3h1G0002195	0	1	1	0	0	0
S3h1G0008290	0	1	1	0	0	0
S3h1G0040257	0	1	1	0	0	0
S3h1G0002875	0	1	1	0	0	0
S3h1G0039943	0	1	1	0	0	0
S3h1G0007597	0	1	1	0	0	0
S3h1G0038397	0	1	1	0	0	0
S3h1G0035385	0	1	1	0	0	0
S3h1G0045725	0	1	1	0	0	0
S3h1G0044747	0	1	1	0	0	0
S3h1G0050451	0	1	1	0	0	0
S3h1G0019132	0	1	1	0	0	0
S3h1G0028040	0	1	1	0	0	0
S3h1G0012327	0	1	1	0	0	0
S3h1G0025757	0	1	1	0	0	0
S3h1G0046141	0	1	1	0	0	0
S3h1G0022879	0	1	1	0	0	0
S3h1G0016890	0	1	1	0	0	0
S3h1G0029639	0	1	1	0	0	0
S3h1G0030611	0	1	1	0	0	0
S3h1G0018052	0	1	1	0	0	0
S3h1G0002087	0	1	1	0	0	0
S3h1G0008221	0	1	1	0	0	0
S3h1G0051130	0	1	1	0	0	0
S3h1G0010562	0	1	1	0	0	0
S3h1G0028577	0	1	1	0	0	0
S3h1G0040510	0	1	1	0	0	0
S3h1G0035879	0	1	1	0	0	0
S3h1G0011182	0	1	0	0	0	0
S3h1G0053215	0	1	1	1	0	0
S3h1G0006482	0	1	1	0	0	0
S3h1G0008785	0	1	1	0	0	0
S3h1G0025309	0	1	1	0	0	0
S3h1G0049921	0	1	1	0	0	0
S3h1G0047554	0	1	1	0	0	0
S3h1G0014845	0	1	1	0	0	0
S3h1G0033872	0	1	0	0	0	0
[truncated: 1,583 more rows]
