# Supplementary material for: Stepwise emergence of recombination suppression precedes fissiparous asexuality in the planarian Schmidtea mediterranea
Source: Nat Commun. 2026 Jun 26;17:5588. doi: 10.1038/s41467-026-74605-9 (PMC13309565; doi:10.1038/s41467-026-74605-9)
Supplement: Supplementary file 10 — Supplementary Dataset 7 [file 41467_2026_74605_MOESM10_ESM.xlsx]

## Sheet: ﻿Supplementary Data 7
﻿Supplementary Data 7. GO-term enrichment for reproduction-related genes. Results of the Gene Ontology enrichment analysis, including enrichment factors, z-scores, and associated gene lists.
ID: Gene Ontology term identifier. Description: Name of the GO term. GeneRatio: gene ratio BgRatio: background ratio RichFactor: Enrichment factor (GeneRatio / BgRatio). FoldEnrichment: fold enrichment zScore: statistical value pvalue: Raw statistical significance of enrichment. p.adjust: P-value adjusted for multiple testing. qvalue: False Discovery Rate adjusted p-value. geneID: List of your ge…
ID	Description	GeneRatio	BgRatio	RichFactor	FoldEnrichment	zScore	pvalue	p.adjust	qvalue	geneID	Count
GO:0005930	axoneme	26/447	78/5431	0.333333	4.04996	8.12471	1.92149e-10	1.71877e-07	1.68485e-07	S3h1G0034074:MNS1/S3h1G0048699:AKAP14/S3h1G0044896:DNALI1/S3h1G0041696:LRRC48/S3h1G0052710:LCA5/S3h1G0036579:CCDC114/S3h1G0002077:INPP5E/S3h1G0037157:MAATS1/S3h1G0051131:RSPH9/S3h1G0052915:CCDC37/S3h1G0001598:LCA5/S3h1G0046078:DUF667/S3h1G0008822:ARMC4-like_protein/S3h1G0049594:DNALI1/S3h1G0006485:DNAH9/S3h1G0042176:EFCAB1/S3h1G0013233:MAPT/S3h1G0054527:LCA5/S3h1G0052209:DNALI1/S3h1G0017362:DNALI…	26
GO:0097014	ciliary plasm	26/447	78/5431	0.333333	4.04996	8.12471	1.92149e-10	1.71877e-07	1.68485e-07	S3h1G0034074:MNS1/S3h1G0048699:AKAP14/S3h1G0044896:DNALI1/S3h1G0041696:LRRC48/S3h1G0052710:LCA5/S3h1G0036579:CCDC114/S3h1G0002077:INPP5E/S3h1G0037157:MAATS1/S3h1G0051131:RSPH9/S3h1G0052915:CCDC37/S3h1G0001598:LCA5/S3h1G0046078:DUF667/S3h1G0008822:ARMC4-like_protein/S3h1G0049594:DNALI1/S3h1G0006485:DNAH9/S3h1G0042176:EFCAB1/S3h1G0013233:MAPT/S3h1G0054527:LCA5/S3h1G0052209:DNALI1/S3h1G0017362:DNALI…	26
GO:0016787	hydrolase activity	10/447	15/5431	0.666667	8.09993	8.24565	2.66872e-08	1.59145e-05	1.56003e-05	S3h1G0015645:ENTPD8/S3h1G0000934:Serine/threonine-specific_protein_phosph/S3h1G0039943:Serine/threonine-specific_protein_phosph/S3h1G0010303:Serine/threonine-specific_protein_phosph/S3h1G0013466:Serine/threonine-specific_protein_phosph/S3h1G0004466:Serine/threonine-specific_protein_phosph/S3h1G0003847:PP1/S3h1G0049815:Serine/threonine-specific_protein_phosph/S3h1G0045666:Serine/threonine-specific…	10
GO:0097729	9+2 motile cilium	8/447	10/5431	0.8	9.71991	8.26489	7.70336e-08	3.44533e-05	3.37732e-05	S3h1G0044896:DNALI1/S3h1G0051131:RSPH9/S3h1G0049594:DNALI1/S3h1G0006485:DNAH9/S3h1G0042176:EFCAB1/S3h1G0052209:DNALI1/S3h1G0017362:DNALI1/S3h1G0052918:DNALI1	8
GO:0060271	cilium assembly	36/447	183/5431	0.196721	2.39014	5.72865	4.9652e-07	0.000152767	0.000149751	S3h1G0043411:FIBP/S3h1G0031063:TTC25/S3h1G0022616:C15orf26/S3h1G0007078:TTC25/S3h1G0044896:DNALI1/S3h1G0024324:IQUB/S3h1G0042888:tau_tubulin_kinase_A/S3h1G0033258:CLASP1/S3h1G0040890:tau_tubulin_kinase_E/S3h1G0001359:NME5/S3h1G0052431:PRKAR2B/S3h1G0036579:CCDC114/S3h1G0052915:CCDC37/S3h1G0007330:YWHAB/S3h1G0046078:DUF667/S3h1G0008822:ARMC4-like_protein/S3h1G0045765:PRKAR2B/S3h1G0004822:EFHC2/S3h1…	36
GO:0006509	membrane protein ectodomain proteolysis	9/447	15/5431	0.6	7.28993	7.30495	5.12354e-07	0.000152767	0.000149751	S3h1G0048075:NCSTN/S3h1G0027232:NCSTN/S3h1G0048077:NCSTN/S3h1G0027030:NCSTN/S3h1G0048072:NCSTN/S3h1G0048586:Adam10/S3h1G0048604:ADAM22/S3h1G0016729:PSENEN/S3h1G0048607:ADAM22	9
GO:0007602	phototransduction	10/447	21/5431	0.47619	5.78566	6.57987	1.98909e-06	0.000508355	0.00049832	S3h1G0051779:CERK/S3h1G0051287:DAGLA/S3h1G0053616:PDE1C/S3h1G0036941:CERK/S3h1G0006172:VDAC2/S3h1G0045325:ARRB1/S3h1G0045324:ARRB1/S3h1G0050471:CERK/S3h1G0037973:slc8a-5/S3h1G0009981:CERK	10
GO:0003341	cilium movement	10/447	24/5431	0.416667	5.06245	5.97283	8.8159e-06	0.00197145	0.00193254	S3h1G0044896:DNALI1/S3h1G0036579:CCDC114/S3h1G0037157:MAATS1/S3h1G0052915:CCDC37/S3h1G0008822:ARMC4-like_protein/S3h1G0049594:DNALI1/S3h1G0052209:DNALI1/S3h1G0017362:DNALI1/S3h1G0052918:DNALI1/S3h1G0052914:CCDC37	10
GO:0032501	multicellular organismal process	23/447	110/5431	0.209091	2.54043	4.88772	2.178e-05	0.00432938	0.00424392	S3h1G0006240/S3h1G0048699:AKAP14/S3h1G0051779:CERK/S3h1G0048610:Adam1b/S3h1G0006236/S3h1G0047848:RHBDD1/S3h1G0054610:ELSPBP1/S3h1G0036941:CERK/S3h1G0044034:DCST1/S3h1G0030756:PACRG/S3h1G0043204:CETN1/S3h1G0048582:Adam1b/S3h1G0048611:ADAM18/S3h1G0049003:CMPK1/S3h1G0012380:KIAA1524/S3h1G0026550:TRIP13/S3h1G0017663:MEIOB/S3h1G0015412:RSPH1/S3h1G0047125:PSMD4/S3h1G0000645:NME8/S3h1G0020812:PACRG/S3h1…	23
GO:0005856	cytoskeleton	20/447	90/5431	0.222222	2.69998	4.86987	2.96873e-05	0.00531105	0.00520621	S3h1G0007944:DDX6/S3h1G0048699:AKAP14/S3h1G0000476:KY/S3h1G0041696:LRRC48/S3h1G0002077:INPP5E/S3h1G0010384:SDCBP/S3h1G0030900:DDX6/S3h1G0037157:MAATS1/S3h1G0051131:RSPH9/S3h1G0052915:CCDC37/S3h1G0039665:GAN/S3h1G0000984:KY/S3h1G0008822:ARMC4-like_protein/S3h1G0042176:EFCAB1/S3h1G0052209:DNALI1/S3h1G0052335:DNAJB13/S3h1G0002705:EFCAB2/S3h1G0046497:TPPP/S3h1G0022358:CCDC11/S3h1G0052914:CCDC37	20
GO:0004550	nucleoside diphosphate kinase activity	6/447	10/5431	0.6	7.28993	5.96171	4.74419e-05	0.00642873	0.00630182	S3h1G0042259:AK5/S3h1G0040743:NME7/S3h1G0001359:NME5/S3h1G0029902:NME9/S3h1G0049003:CMPK1/S3h1G0000645:NME8	6
GO:0009268	response to pH	6/447	10/5431	0.6	7.28993	5.96171	4.74419e-05	0.00642873	0.00630182	S3h1G0049809:TG/S3h1G0040574:KCNMA1/S3h1G0049783:TG/S3h1G0049693:TG/S3h1G0049692:TG/S3h1G0049668:TG	6
GO:0070765	gamma-secretase complex	6/447	10/5431	0.6	7.28993	5.96171	4.74419e-05	0.00642873	0.00630182	S3h1G0048075:NCSTN/S3h1G0027232:NCSTN/S3h1G0048077:NCSTN/S3h1G0027030:NCSTN/S3h1G0048072:NCSTN/S3h1G0016729:PSENEN	6
GO:0036159	inner dynein arm assembly	7/447	14/5431	0.5	6.07494	5.69352	5.03087e-05	0.00642873	0.00630182	S3h1G0038381:ZMYND10/S3h1G0044896:DNALI1/S3h1G0052915:CCDC37/S3h1G0049594:DNALI1/S3h1G0017362:DNALI1/S3h1G0052918:DNALI1/S3h1G0052914:CCDC37	7
GO:0004674	protein serine/threonine kinase activity	13/447	46/5431	0.282609	3.43366	4.96377	5.43837e-05	0.00648616	0.00635812	S3h1G0036005/S3h1G0008303/S3h1G0019909/S3h1G0042844:CSNK1G1/S3h1G0010094:WNK2/S3h1G0021947:RIM15/S3h1G0030414:casein_kinase_1-like_protein_a/S3h1G0026965:PPM1D/S3h1G0025716:RIM15/S3h1G0021501/S3h1G0014430/S3h1G0011579:NRBP1/S3h1G0001034:PKC1	13
GO:0043085	positive regulation of catalytic activity	10/447	30/5431	0.333333	4.04996	5.01629	8.59161e-05	0.0096065	0.00941686	S3h1G0014601:PSAP/S3h1G0048075:NCSTN/S3h1G0027232:NCSTN/S3h1G0007330:YWHAB/S3h1G0018995:GTF2F1/S3h1G0048915:PSAP/S3h1G0048077:NCSTN/S3h1G0027030:NCSTN/S3h1G0048072:NCSTN/S3h1G0016729:PSENEN	10
GO:0018105	peptidyl-serine phosphorylation	12/447	42/5431	0.285714	3.4714	4.81479	9.37057e-05	0.0096548	0.00946421	S3h1G0042888:tau_tubulin_kinase_A/S3h1G0036005/S3h1G0008303/S3h1G0019909/S3h1G0042844:CSNK1G1/S3h1G0040890:tau_tubulin_kinase_E/S3h1G0021947:RIM15/S3h1G0030414:casein_kinase_1-like_protein_a/S3h1G0025716:RIM15/S3h1G0021501/S3h1G0014430/S3h1G0001034:PKC1	12
GO:0045056	transcytosis	6/447	11/5431	0.545455	6.62721	5.59441	9.71416e-05	0.0096548	0.00946421	S3h1G0049809:TG/S3h1G0049783:TG/S3h1G0049693:TG/S3h1G0049692:TG/S3h1G0044548:CHP1/S3h1G0049668:TG	6
GO:0007389	pattern specification process	6/447	12/5431	0.5	6.07494	5.2702	0.000180844	0.0170279	0.0166917	S3h1G0048075:NCSTN/S3h1G0027232:NCSTN/S3h1G0048077:NCSTN/S3h1G0027030:NCSTN/S3h1G0048072:NCSTN/S3h1G0036050:MDGA2	6
GO:0051087	protein-folding chaperone binding	12/447	45/5431	0.266667	3.23997	4.51835	0.000194015	0.0173547	0.0170121	S3h1G0027171:PLG/S3h1G0049809:TG/S3h1G0038834:ATP1A1/S3h1G0049783:TG/S3h1G0045725:CDC25A/S3h1G0027179:PLG/S3h1G0044219:CNPY2/S3h1G0018633:PLG/S3h1G0013233:MAPT/S3h1G0049693:TG/S3h1G0049692:TG/S3h1G0049668:TG	12
GO:0035082	axoneme assembly	12/447	46/5431	0.26087	3.16954	4.42504	0.000243297	0.0207266	0.0203174	S3h1G0038381:ZMYND10/S3h1G0044896:DNALI1/S3h1G0036579:CCDC114/S3h1G0051131:RSPH9/S3h1G0052915:CCDC37/S3h1G0008822:ARMC4-like_protein/S3h1G0049594:DNALI1/S3h1G0015412:RSPH1/S3h1G0017362:DNALI1/S3h1G0052918:DNALI1/S3h1G0052335:DNAJB13/S3h1G0052914:CCDC37	12
GO:0007368	determination of left/right symmetry	10/447	34/5431	0.294118	3.5735	4.50766	0.000277646	0.0225777	0.022132	S3h1G0043411:FIBP/S3h1G0052747:NKX3-2/S3h1G0040743:NME7/S3h1G0008822:ARMC4-like_protein/S3h1G0030073:FIBP/S3h1G0006485:DNAH9/S3h1G0011083:bicaudal-C_protein/S3h1G0022008:C9orf116/S3h1G0022358:CCDC11/S3h1G0043089:FIBP	10
GO:0006518	peptide metabolic process	8/447	24/5431	0.333333	4.04996	4.48422	0.00044613	0.0347012	0.0340161	S3h1G0048075:NCSTN/S3h1G0027232:NCSTN/S3h1G0011506:HPGDS/S3h1G0034952:GSTT1/S3h1G0048077:NCSTN/S3h1G0027030:NCSTN/S3h1G0048072:NCSTN/S3h1G0016729:PSENEN	8
GO:0007219	Notch signaling pathway	11/447	44/5431	0.25	3.03747	4.06358	0.000653988	0.0470145	0.0460864	S3h1G0008327:dll3/S3h1G0048075:NCSTN/S3h1G0027232:NCSTN/S3h1G0051118:JAG2/S3h1G0048077:NCSTN/S3h1G0027030:NCSTN/S3h1G0048072:NCSTN/S3h1G0048586:Adam10/S3h1G0022001:MLLT4/S3h1G0013254:ONECUT2/S3h1G0016729:PSENEN	11
GO:0042098	T cell proliferation	5/447	10/5431	0.5	6.07494	4.81012	0.000656994	0.0470145	0.0460864	S3h1G0048075:NCSTN/S3h1G0027232:NCSTN/S3h1G0048077:NCSTN/S3h1G0027030:NCSTN/S3h1G0048072:NCSTN	5
GO:0005929	cilium	26/447	163/5431	0.159509	1.93802	3.64122	0.000714839	0.0491864	0.0482155	S3h1G0044656:FANK1/S3h1G0042888:tau_tubulin_kinase_A/S3h1G0040743:NME7/S3h1G0041696:LRRC48/S3h1G0040890:tau_tubulin_kinase_E/S3h1G0052710:LCA5/S3h1G0052431:PRKAR2B/S3h1G0036579:CCDC114/S3h1G0002077:INPP5E/S3h1G0053616:PDE1C/S3h1G0001598:LCA5/S3h1G0008822:ARMC4-like_protein/S3h1G0025073:RSPH3/S3h1G0045765:PRKAR2B/S3h1G0028783:SSNA1/S3h1G0037434:RSPH3/S3h1G0038425:KLC4/S3h1G0037741:FAM183A/S3h1G001…	26
GO:0004252	serine-type endopeptidase activity	8/447	26/5431	0.307692	3.73843	4.19136	0.000818089	0.05227	0.0512382	S3h1G0027171:PLG/S3h1G0018295:CTSL/S3h1G0006012/S3h1G0047848:RHBDD1/S3h1G0027179:PLG/S3h1G0018633:PLG/S3h1G0003749/S3h1G0001075:degP	8
GO:0046331	lateral inhibition	8/447	26/5431	0.307692	3.73843	4.19136	0.000818089	0.05227	0.0512382	S3h1G0003318:C2orf69/S3h1G0008327:dll3/S3h1G0048075:NCSTN/S3h1G0027232:NCSTN/S3h1G0051118:JAG2/S3h1G0048077:NCSTN/S3h1G0027030:NCSTN/S3h1G0048072:NCSTN	8
GO:0044782	cilium organization	5/447	11/5431	0.454545	5.52268	4.49632	0.00112354	0.0670003	0.0656777	S3h1G0034074:MNS1/S3h1G0040743:NME7/S3h1G0052710:LCA5/S3h1G0001598:LCA5/S3h1G0054527:LCA5	5
GO:0045463	R8 cell development	5/447	11/5431	0.454545	5.52268	4.49632	0.00112354	0.0670003	0.0656777	S3h1G0048075:NCSTN/S3h1G0027232:NCSTN/S3h1G0048077:NCSTN/S3h1G0027030:NCSTN/S3h1G0048072:NCSTN	5
GO:0045504	dynein heavy chain binding	6/447	16/5431	0.375	4.55621	4.26592	0.00117797	0.06798	0.066638	S3h1G0044896:DNALI1/S3h1G0049594:DNALI1/S3h1G0042176:EFCAB1/S3h1G0052209:DNALI1/S3h1G0017362:DNALI1/S3h1G0052918:DNALI1	6
GO:0006687	glycosphingolipid metabolic process	6/447	17/5431	0.352941	4.2882	4.06619	0.00169556	0.0928592	0.0910261	S3h1G0051779:CERK/S3h1G0014601:PSAP/S3h1G0036941:CERK/S3h1G0048915:PSAP/S3h1G0050471:CERK/S3h1G0009981:CERK	6
GO:0004175	endopeptidase activity	5/447	12/5431	0.416667	5.06245	4.21875	0.00179689	0.0928592	0.0910261	S3h1G0048075:NCSTN/S3h1G0027232:NCSTN/S3h1G0048077:NCSTN/S3h1G0027030:NCSTN/S3h1G0048072:NCSTN	5
GO:0006672	ceramide metabolic process	5/447	12/5431	0.416667	5.06245	4.21875	0.00179689	0.0928592	0.0910261	S3h1G0011070:PPAP2A/S3h1G0051779:CERK/S3h1G0036941:CERK/S3h1G0050471:CERK/S3h1G0009981:CERK	5
GO:0007220	Notch receptor processing	7/447	23/5431	0.304348	3.69779	3.88256	0.0018686	0.0928592	0.0910261	S3h1G0048075:NCSTN/S3h1G0027232:NCSTN/S3h1G0048077:NCSTN/S3h1G0027030:NCSTN/S3h1G0048072:NCSTN/S3h1G0048586:Adam10/S3h1G0016729:PSENEN	7
GO:0097546	ciliary base	7/447	23/5431	0.304348	3.69779	3.88256	0.0018686	0.0928592	0.0910261	S3h1G0044656:FANK1/S3h1G0052431:PRKAR2B/S3h1G0002077:INPP5E/S3h1G0008822:ARMC4-like_protein/S3h1G0045765:PRKAR2B/S3h1G0037741:FAM183A/S3h1G0022358:CCDC11	7
GO:0036126	sperm flagellum	13/447	65/5431	0.2	2.42998	3.47316	0.00206569	0.0998787	0.097907	S3h1G0007944:DDX6/S3h1G0034074:MNS1/S3h1G0048699:AKAP14/S3h1G0001359:NME5/S3h1G0030900:DDX6/S3h1G0046078:DUF667/S3h1G0030756:PACRG/S3h1G0019866:ENKUR/S3h1G0011057:WBP2/S3h1G0015412:RSPH1/S3h1G0052335:DNAJB13/S3h1G0000645:NME8/S3h1G0020812:PACRG	13
GO:0045465	R8 cell differentiation	6/447	18/5431	0.333333	4.04996	3.88129	0.00236908	0.111534	0.109332	S3h1G0008327:dll3/S3h1G0048075:NCSTN/S3h1G0027232:NCSTN/S3h1G0048077:NCSTN/S3h1G0027030:NCSTN/S3h1G0048072:NCSTN	6
GO:0043149	stress fiber assembly	5/447	13/5431	0.384615	4.67303	3.97047	0.00272454	0.124979	0.122512	S3h1G0021011:Tm2/S3h1G0003720:Tm2/S3h1G0053056:ZYX/S3h1G0045325:ARRB1/S3h1G0045324:ARRB1	5
GO:0007224	smoothened signaling pathway	10/447	45/5431	0.222222	2.69998	3.4291	0.00297008	0.132837	0.130214	S3h1G0043759:HHAT/S3h1G0043764:HHAT/S3h1G0043754:HHAT/S3h1G0024324:IQUB/S3h1G0042888:tau_tubulin_kinase_A/S3h1G0038282:ROR1/S3h1G0040743:NME7/S3h1G0040890:tau_tubulin_kinase_E/S3h1G0028783:SSNA1/S3h1G0016470:ROR2	10
GO:0035577	azurophil granule membrane	9/447	39/5431	0.230769	2.80382	3.38544	0.00363077	0.158426	0.155298	S3h1G0014601:PSAP/S3h1G0048075:NCSTN/S3h1G0053397:VAPA/S3h1G0027232:NCSTN/S3h1G0048915:PSAP/S3h1G0048077:NCSTN/S3h1G0015932:CD63/S3h1G0027030:NCSTN/S3h1G0048072:NCSTN	9
GO:0008028	monocarboxylic acid transmembrane transporter activity	5/447	14/5431	0.357143	4.33925	3.74626	0.00395516	0.164553	0.161305	S3h1G0019851:slc16a-19/S3h1G0029773/S3h1G0048349/S3h1G0014903:slc16a-26/S3h1G0001782	5
GO:0031641	regulation of myelination	5/447	14/5431	0.357143	4.33925	3.74626	0.00395516	0.164553	0.161305	S3h1G0049809:TG/S3h1G0049783:TG/S3h1G0049693:TG/S3h1G0049692:TG/S3h1G0049668:TG	5
GO:0016485	protein processing	6/447	20/5431	0.3	3.64497	3.54863	0.00429347	0.165666	0.162395	S3h1G0048075:NCSTN/S3h1G0027232:NCSTN/S3h1G0048077:NCSTN/S3h1G0027030:NCSTN/S3h1G0048072:NCSTN/S3h1G0016729:PSENEN	6
GO:0022617	extracellular matrix disassembly	6/447	20/5431	0.3	3.64497	3.54863	0.00429347	0.165666	0.162395	S3h1G0027171:PLG/S3h1G0018295:CTSL/S3h1G0013362:PLS3/S3h1G0027179:PLG/S3h1G0018633:PLG/S3h1G0014921:ADAM15	6
GO:0048598	embryonic morphogenesis	6/447	20/5431	0.3	3.64497	3.54863	0.00429347	0.165666	0.162395	S3h1G0048075:NCSTN/S3h1G0027232:NCSTN/S3h1G0048077:NCSTN/S3h1G0027030:NCSTN/S3h1G0048072:NCSTN/S3h1G0016729:PSENEN	6
GO:0051128	regulation of cellular component organization	9/447	40/5431	0.225	2.73372	3.29564	0.00435231	0.165666	0.162395	S3h1G0038834:ATP1A1/S3h1G0008303/S3h1G0019909/S3h1G0030414:casein_kinase_1-like_protein_a/S3h1G0004977:SCS2/S3h1G0007920:MOB2/S3h1G0022001:MLLT4/S3h1G0052613:MOB2/S3h1G0021501	9
GO:0042582	azurophil granule	13/447	71/5431	0.183099	2.22463	3.11039	0.00464312	0.173053	0.169637	S3h1G0040099:GRN/S3h1G0014601:PSAP/S3h1G0048075:NCSTN/S3h1G0053397:VAPA/S3h1G0027232:NCSTN/S3h1G0010384:SDCBP/S3h1G0031742:FTL/S3h1G0048915:PSAP/S3h1G0048077:NCSTN/S3h1G0015932:CD63/S3h1G0027030:NCSTN/S3h1G0048072:NCSTN/S3h1G0043402:FAF2	13
GO:0030878	thyroid gland development	5/447	15/5431	0.333333	4.04996	3.54214	0.00553745	0.20041	0.196453	S3h1G0049809:TG/S3h1G0049783:TG/S3h1G0049693:TG/S3h1G0049692:TG/S3h1G0049668:TG	5
GO:0060465	pharynx development	6/447	21/5431	0.285714	3.4714	3.39796	0.00560116	0.20041	0.196453	S3h1G0048075:NCSTN/S3h1G0027232:NCSTN/S3h1G0048077:NCSTN/S3h1G0027030:NCSTN/S3h1G0048072:NCSTN/S3h1G0016729:PSENEN	6
GO:0005875	microtubule associated complex	7/447	28/5431	0.25	3.03747	3.23681	0.00629735	0.210906	0.206743	S3h1G0042888:tau_tubulin_kinase_A/S3h1G0033258:CLASP1/S3h1G0040890:tau_tubulin_kinase_E/S3h1G0046078:DUF667/S3h1G0025073:RSPH3/S3h1G0037434:RSPH3/S3h1G0013233:MAPT	7
GO:0050731	positive regulation of peptidyl-tyrosine phosphorylation	4/447	10/5431	0.4	4.85996	3.65854	0.0063661	0.210906	0.206743	S3h1G0011070:PPAP2A/S3h1G0045325:ARRB1/S3h1G0045324:ARRB1/S3h1G0045106:HGF	4
GO:0051603	proteolysis involved in protein catabolic process	4/447	10/5431	0.4	4.85996	3.65854	0.0063661	0.210906	0.206743	S3h1G0027171:PLG/S3h1G0018295:CTSL/S3h1G0027179:PLG/S3h1G0018633:PLG	4
GO:0051851	modulation by host of symbiont process	4/447	10/5431	0.4	4.85996	3.65854	0.0063661	0.210906	0.206743	S3h1G0027171:PLG/S3h1G0027179:PLG/S3h1G0042200:MBL2/S3h1G0018633:PLG	4
GO:0016311	dephosphorylation	6/447	22/5431	0.272727	3.31361	3.25617	0.0071776	0.233468	0.228859	S3h1G0036059:NT5C2/S3h1G0038834:ATP1A1/S3h1G0024265:HDHD1/S3h1G0024263:HDHD1/S3h1G0024266:HDHD1/S3h1G0024269:HDHD1	6
GO:0042335	cuticle development	5/447	16/5431	0.3125	3.79684	3.355	0.00751903	0.240206	0.235464	S3h1G0051118:JAG2/S3h1G0045325:ARRB1/S3h1G0035012:ARR3/S3h1G0045324:ARRB1/S3h1G0025418:SPSB1	5
GO:0005615	extracellular space	34/447	273/5431	0.124542	1.51317	2.60537	0.00883889	0.274456	0.269038	S3h1G0027171:PLG/S3h1G0028714:MST1/S3h1G0006240/S3h1G0018295:CTSL/S3h1G0040099:GRN/S3h1G0049809:TG/S3h1G0036316:SEMA5A/S3h1G0006236/S3h1G0014601:PSAP/S3h1G0044173:TSG101/S3h1G0040574:KCNMA1/S3h1G0049783:TG/S3h1G0053397:VAPA/S3h1G0027843:CLEC18A/S3h1G0048378:SSPO/S3h1G0010384:SDCBP/S3h1G0007330:YWHAB/S3h1G0027179:PLG/S3h1G0042200:MBL2/S3h1G0025853:SSPO/S3h1G0016678:C-type_lectin_Lecg/S3h1G0018633:…	34
GO:0043027	cysteine-type endopeptidase inhibitor activity involved in apoptotic process	6/447	23/5431	0.26087	3.16954	3.12232	0.00905136	0.274456	0.269038	S3h1G0042090:XIAP/S3h1G0021006:XIAP/S3h1G0011305:XIAP/S3h1G0045325:ARRB1/S3h1G0045324:ARRB1/S3h1G0012078:bcl2-2	6
GO:0046843	dorsal appendage formation	6/447	23/5431	0.26087	3.16954	3.12232	0.00905136	0.274456	0.269038	S3h1G0043759:HHAT/S3h1G0043764:HHAT/S3h1G0043754:HHAT/S3h1G0038425:KLC4/S3h1G0026924:KLC4/S3h1G0025418:SPSB1	6
GO:0070885	negative regulation of calcineurin-NFAT signaling cascade	4/447	11/5431	0.363636	4.41814	3.39822	0.00936184	0.279139	0.273629	S3h1G0014378:FHL2/S3h1G0015334:FHL2/S3h1G0044548:CHP1/S3h1G0021119:FHL2	4
GO:0005506	iron ion binding	5/447	17/5431	0.294118	3.5735	3.18239	0.00994548	0.29168	0.285922	S3h1G0031747:FTMT/S3h1G0031742:FTL/S3h1G0031739:FTMT/S3h1G0053923:JMJD6/S3h1G0041577:ferritin_A	5
GO:0008354	germ cell migration	7/447	31/5431	0.225806	2.74352	2.91525	0.0112842	0.320436	0.314111	S3h1G0011070:PPAP2A/S3h1G0051779:CERK/S3h1G0007330:YWHAB/S3h1G0036941:CERK/S3h1G0025418:SPSB1/S3h1G0050471:CERK/S3h1G0009981:CERK	7
GO:0031514	motile cilium	7/447	31/5431	0.225806	2.74352	2.91525	0.0112842	0.320436	0.314111	S3h1G0022616:C15orf26/S3h1G0024324:IQUB/S3h1G0037157:MAATS1/S3h1G0052915:CCDC37/S3h1G0008274:CCDC135/S3h1G0008275:CCDC135/S3h1G0052914:CCDC37	7
GO:0008237	metallopeptidase activity	5/447	18/5431	0.277778	3.37497	3.02232	0.0128595	0.353932	0.346946	S3h1G0048610:Adam1b/S3h1G0048582:Adam1b/S3h1G0048611:ADAM18/S3h1G0048604:ADAM22/S3h1G0048607:ADAM22	5
GO:0060326	cell chemotaxis	5/447	18/5431	0.277778	3.37497	3.02232	0.0128595	0.353932	0.346946	S3h1G0036316:SEMA5A/S3h1G0045325:ARRB1/S3h1G0042176:EFCAB1/S3h1G0045324:ARRB1/S3h1G0045106:HGF	5
GO:0035970	peptidyl-threonine dephosphorylation	4/447	12/5431	0.333333	4.04996	3.16731	0.0131443	0.356291	0.349257	S3h1G0029106:PPM1B/S3h1G0007973:PPM1B/S3h1G0006200:DUSP14/S3h1G0026965:PPM1D	4
GO:0097502	mannosylation	7/447	33/5431	0.212121	2.57725	2.72148	0.0158976	0.421557	0.413235	S3h1G0043563/S3h1G0019003/S3h1G0010562:CSH1/S3h1G0027814:CSH1/S3h1G0038650:CSH1/S3h1G0020577:CSH1/S3h1G0027837:CSH1	7
GO:0008594	photoreceptor cell morphogenesis	5/447	19/5431	0.263158	3.19734	2.87316	0.0163001	0.421557	0.413235	S3h1G0048075:NCSTN/S3h1G0027232:NCSTN/S3h1G0048077:NCSTN/S3h1G0027030:NCSTN/S3h1G0048072:NCSTN	5
GO:0004869	cysteine-type endopeptidase inhibitor activity	6/447	26/5431	0.230769	2.80382	2.76088	0.0167303	0.421557	0.413235	S3h1G0042090:XIAP/S3h1G0021006:XIAP/S3h1G0011305:XIAP/S3h1G0045325:ARRB1/S3h1G0045324:ARRB1/S3h1G0012078:bcl2-2	6
GO:0009635	response to herbicide	6/447	26/5431	0.230769	2.80382	2.76088	0.0167303	0.421557	0.413235	S3h1G0029106:PPM1B/S3h1G0007973:PPM1B/S3h1G0001377:SLC18A1/S3h1G0048146:EIF2AK4/S3h1G0045406:heterogeneous_nuclear_ribonucleoprotein_/S3h1G0024349:SLC18A1	6
GO:1905039	carboxylic acid transmembrane transport	6/447	26/5431	0.230769	2.80382	2.76088	0.0167303	0.421557	0.413235	S3h1G0019851:slc16a-19/S3h1G0029773/S3h1G0048349/S3h1G0049888:slc38a-2/S3h1G0014903:slc16a-26/S3h1G0001782	6
GO:0004222	metalloendopeptidase activity	4/447	13/5431	0.307692	3.73843	2.96018	0.0177753	0.429731	0.421248	S3h1G0003080:adt-1/S3h1G0036821:OMA1/S3h1G0048586:Adam10/S3h1G0014921:ADAM15	4
GO:0042246	tissue regeneration	4/447	13/5431	0.307692	3.73843	2.96018	0.0177753	0.429731	0.421248	S3h1G0027171:PLG/S3h1G0027179:PLG/S3h1G0018633:PLG/S3h1G0014921:ADAM15	4
GO:1901223	negative regulation of non-canonical NF-kappaB signal transduction	4/447	13/5431	0.307692	3.73843	2.96018	0.0177753	0.429731	0.421248	S3h1G0029106:PPM1B/S3h1G0007973:PPM1B/S3h1G0014140:TSPAN6/S3h1G0009048:ADIPOR2	4
GO:0035556	intracellular signal transduction	10/447	58/5431	0.172414	2.09481	2.5102	0.0185854	0.443324	0.434572	S3h1G0036005/S3h1G0052431:PRKAR2B/S3h1G0010094:WNK2/S3h1G0021947:RIM15/S3h1G0045765:PRKAR2B/S3h1G0025716:RIM15/S3h1G0014430/S3h1G0011579:NRBP1/S3h1G0017186:PRKAG2/S3h1G0001034:PKC1	10
GO:0000287	magnesium ion binding	8/447	42/5431	0.190476	2.31426	2.56046	0.0193042	0.454411	0.445441	S3h1G0005323/S3h1G0051779:CERK/S3h1G0042844:CSNK1G1/S3h1G0010094:WNK2/S3h1G0011506:HPGDS/S3h1G0036941:CERK/S3h1G0050471:CERK/S3h1G0009981:CERK	8
GO:0019894	kinesin binding	8/447	43/5431	0.186047	2.26044	2.4849	0.0220708	0.512789	0.502666	S3h1G0021011:Tm2/S3h1G0042888:tau_tubulin_kinase_A/S3h1G0040890:tau_tubulin_kinase_E/S3h1G0003720:Tm2/S3h1G0038425:KLC4/S3h1G0013233:MAPT/S3h1G0026924:KLC4/S3h1G0003626:KLC2	8
GO:0001968	fibronectin binding	4/447	14/5431	0.285714	3.4714	2.77263	0.0233034	0.513296	0.503164	S3h1G0027171:PLG/S3h1G0018295:CTSL/S3h1G0027179:PLG/S3h1G0018633:PLG	4
GO:0009168	purine ribonucleoside monophosphate biosynthetic process	4/447	14/5431	0.285714	3.4714	2.77263	0.0233034	0.513296	0.503164	S3h1G0042259:AK5/S3h1G0039015:TPI1/S3h1G0006523:TPI1/S3h1G0017186:PRKAG2	4
GO:0034185	apolipoprotein binding	4/447	14/5431	0.285714	3.4714	2.77263	0.0233034	0.513296	0.503164	S3h1G0027171:PLG/S3h1G0027179:PLG/S3h1G0018633:PLG/S3h1G0013233:MAPT	4
GO:0060071	Wnt signaling pathway, planar cell polarity pathway	4/447	14/5431	0.285714	3.4714	2.77263	0.0233034	0.513296	0.503164	S3h1G0038282:ROR1/S3h1G0045325:ARRB1/S3h1G0045324:ARRB1/S3h1G0016470:ROR2	4
GO:0007304	chorion-containing eggshell formation	6/447	28/5431	0.214286	2.60355	2.54746	0.0238142	0.513296	0.503164	S3h1G0043759:HHAT/S3h1G0043764:HHAT/S3h1G0043754:HHAT/S3h1G0038425:KLC4/S3h1G0026924:KLC4/S3h1G0025418:SPSB1	6
GO:0007306	egg chorion assembly	6/447	28/5431	0.214286	2.60355	2.54746	0.0238142	0.513296	0.503164	S3h1G0043759:HHAT/S3h1G0043764:HHAT/S3h1G0043754:HHAT/S3h1G0038425:KLC4/S3h1G0026924:KLC4/S3h1G0025418:SPSB1	6
GO:0019904	protein domain specific binding	21/447	163/5431	0.128834	1.56532	2.19448	0.0253688	0.540295	0.529629	S3h1G0027171:PLG/S3h1G0007944:DDX6/S3h1G0014378:FHL2/S3h1G0038834:ATP1A1/S3h1G0052431:PRKAR2B/S3h1G0015334:FHL2/S3h1G0030900:DDX6/S3h1G0007330:YWHAB/S3h1G0018995:GTF2F1/S3h1G0027179:PLG/S3h1G0023613:ZNF521/S3h1G0045765:PRKAR2B/S3h1G0018633:PLG/S3h1G0045325:ARRB1/S3h1G0035012:ARR3/S3h1G0045406:heterogeneous_nuclear_ribonucleoprotein_/S3h1G0042567:MITD1/S3h1G0045324:ARRB1/S3h1G0021119:FHL2/S3h1G002…	21
GO:0050767	regulation of neurogenesis	14/447	97/5431	0.14433	1.75359	2.24264	0.026457	0.556841	0.545849	S3h1G0041704:GRID1/S3h1G0003918/S3h1G0033258:CLASP1/S3h1G0048075:NCSTN/S3h1G0027232:NCSTN/S3h1G0004822:EFHC2/S3h1G0043425:MECOM/S3h1G0048077:NCSTN/S3h1G0046661:EFHC2/S3h1G0027030:NCSTN/S3h1G0048072:NCSTN/S3h1G0048586:Adam10/S3h1G0031443:GRID1/S3h1G0052379:BARHL2	14
GO:0097711	ciliary basal body-plasma membrane docking	9/447	53/5431	0.169811	2.06319	2.32918	0.0272867	0.567626	0.556421	S3h1G0042888:tau_tubulin_kinase_A/S3h1G0033258:CLASP1/S3h1G0040890:tau_tubulin_kinase_E/S3h1G0052431:PRKAR2B/S3h1G0007330:YWHAB/S3h1G0045765:PRKAR2B/S3h1G0028783:SSNA1/S3h1G0043204:CETN1/S3h1G0035717:CCP110	9
GO:0005884	actin filament	6/447	29/5431	0.206897	2.51377	2.44763	0.0280108	0.575993	0.564622	S3h1G0021011:Tm2/S3h1G0013362:PLS3/S3h1G0007221:CD2AP/S3h1G0003720:Tm2/S3h1G0043589:ACTB/S3h1G0033305:ACTB	6
GO:0034605	cellular response to heat	7/447	37/5431	0.189189	2.29863	2.37353	0.0288523	0.578776	0.56735	S3h1G0006560:PKAR/S3h1G0007330:YWHAB/S3h1G0021947:RIM15/S3h1G0043204:CETN1/S3h1G0013233:MAPT/S3h1G0025716:RIM15/S3h1G0023762	7
GO:0008088	axo-dendritic transport	4/447	15/5431	0.266667	3.23997	2.60144	0.0297638	0.578776	0.56735	S3h1G0053397:VAPA/S3h1G0038425:KLC4/S3h1G0026924:KLC4/S3h1G0003626:KLC2	4
GO:0018107	peptidyl-threonine phosphorylation	4/447	15/5431	0.266667	3.23997	2.60144	0.0297638	0.578776	0.56735	S3h1G0042888:tau_tubulin_kinase_A/S3h1G0020489:VPRBP/S3h1G0040890:tau_tubulin_kinase_E/S3h1G0010094:WNK2	4
GO:0032715	negative regulation of interleukin-6 production	4/447	15/5431	0.266667	3.23997	2.60144	0.0297638	0.578776	0.56735	S3h1G0046543:forkhead_box_J1-like_protein_3/S3h1G0045325:ARRB1/S3h1G0045324:ARRB1/S3h1G0045106:HGF	4
GO:0071901	negative regulation of protein serine/threonine kinase activity	4/447	15/5431	0.266667	3.23997	2.60144	0.0297638	0.578776	0.56735	S3h1G0010094:WNK2/S3h1G0007330:YWHAB/S3h1G0007556:14-3-3zeta/S3h1G0017186:PRKAG2	4
GO:0007612	learning	5/447	22/5431	0.227273	2.76134	2.47891	0.0301079	0.579172	0.567739	S3h1G0052431:PRKAR2B/S3h1G0048146:EIF2AK4/S3h1G0045765:PRKAR2B/S3h1G0006172:VDAC2/S3h1G0037973:slc8a-5	5
GO:0032091	negative regulation of protein binding	6/447	30/5431	0.2	2.42998	2.35189	0.0326678	0.62173	0.609457	S3h1G0019162:TMBIM6/S3h1G0018995:GTF2F1/S3h1G0045325:ARRB1/S3h1G0042567:MITD1/S3h1G0045324:ARRB1/S3h1G0028037:PPP1R2	6
GO:0007596	blood coagulation	9/447	55/5431	0.163636	1.98816	2.20569	0.0338731	0.637885	0.625292	S3h1G0027171:PLG/S3h1G0052431:PRKAR2B/S3h1G0007330:YWHAB/S3h1G0027179:PLG/S3h1G0045765:PRKAR2B/S3h1G0018633:PLG/S3h1G0045325:ARRB1/S3h1G0000570:PIP5K1B/S3h1G0045324:ARRB1	9
GO:0005576	extracellular region	52/447	494/5431	0.105263	1.27894	1.94715	0.0344426	0.641852	0.629182	S3h1G0027171:PLG/S3h1G0027857:crispld1/S3h1G0028714:MST1/S3h1G0006240/S3h1G0004335:COL6A6/S3h1G0018295:CTSL/S3h1G0040099:GRN/S3h1G0049809:TG/S3h1G0036316:SEMA5A/S3h1G0006236/S3h1G0014601:PSAP/S3h1G0027848:crispld1/S3h1G0044173:TSG101/S3h1G0040574:KCNMA1/S3h1G0049783:TG/S3h1G0033258:CLASP1/S3h1G0053397:VAPA/S3h1G0027843:CLEC18A/S3h1G0048378:SSPO/S3h1G0020317:THBS2/S3h1G0010384:SDCBP/S3h1G0007330:Y…	52
GO:0005933	cellular bud	4/447	16/5431	0.25	3.03747	2.44409	0.0371787	0.671703	0.658443	S3h1G0042829:DJP1/S3h1G0004977:SCS2/S3h1G0007920:MOB2/S3h1G0052613:MOB2	4
GO:0070864	sperm individualization complex	4/447	16/5431	0.25	3.03747	2.44409	0.0371787	0.671703	0.658443	S3h1G0021011:Tm2/S3h1G0042844:CSNK1G1/S3h1G0003720:Tm2/S3h1G0000400	4
GO:0040011	locomotion	40/447	367/5431	0.108992	1.32424	1.92626	0.0375095	0.671703	0.658443	S3h1G0027171:PLG/S3h1G0038381:ZMYND10/S3h1G0011070:PPAP2A/S3h1G0051779:CERK/S3h1G0008327:dll3/S3h1G0038834:ATP1A1/S3h1G0021011:Tm2/S3h1G0035589:Eg/S3h1G0042888:tau_tubulin_kinase_A/S3h1G0007891:NET1/S3h1G0040574:KCNMA1/S3h1G0042844:CSNK1G1/S3h1G0040890:tau_tubulin_kinase_E/S3h1G0045258/S3h1G0013362:PLS3/S3h1G0010384:SDCBP/S3h1G0051131:RSPH9/S3h1G0027179:PLG/S3h1G0046078:DUF667/S3h1G0036941:CERK/S…	40
GO:0000086	G2/M transition of mitotic cell cycle	9/447	56/5431	0.160714	1.95266	2.14589	0.0375463	0.671703	0.658443	S3h1G0033258:CLASP1/S3h1G0045725:CDC25A/S3h1G0052431:PRKAR2B/S3h1G0007330:YWHAB/S3h1G0045765:PRKAR2B/S3h1G0028783:SSNA1/S3h1G0043204:CETN1/S3h1G0026965:PPM1D/S3h1G0035717:CCP110	9
GO:0042158	lipoprotein biosynthetic process	7/447	40/5431	0.175	2.12623	2.14085	0.042292	0.681375	0.667925	S3h1G0043759:HHAT/S3h1G0043764:HHAT/S3h1G0043754:HHAT/S3h1G0029106:PPM1B/S3h1G0007973:PPM1B/S3h1G0044279:ZDHHC8/S3h1G0029074:GOLGA7	7
GO:2000027	regulation of animal organ morphogenesis	7/447	40/5431	0.175	2.12623	2.14085	0.042292	0.681375	0.667925	S3h1G0029106:PPM1B/S3h1G0007973:PPM1B/S3h1G0048075:NCSTN/S3h1G0027232:NCSTN/S3h1G0048077:NCSTN/S3h1G0027030:NCSTN/S3h1G0048072:NCSTN	7
GO:0006955	immune response	21/447	172/5431	0.122093	1.48342	1.9293	0.0424235	0.681375	0.667925	S3h1G0040099:GRN/S3h1G0031825:PRELID1/S3h1G0014601:PSAP/S3h1G0048075:NCSTN/S3h1G0053397:VAPA/S3h1G0027232:NCSTN/S3h1G0013362:PLS3/S3h1G0010384:SDCBP/S3h1G0007330:YWHAB/S3h1G0031742:FTL/S3h1G0048146:EIF2AK4/S3h1G0029074:GOLGA7/S3h1G0034127:EEF2/S3h1G0048915:PSAP/S3h1G0048077:NCSTN/S3h1G0015932:CD63/S3h1G0027030:NCSTN/S3h1G0048072:NCSTN/S3h1G0043402:FAF2/S3h1G0036050:MDGA2/S3h1G0042673:CNN2	21
GO:0015718	monocarboxylic acid transport	5/447	24/5431	0.208333	2.53123	2.25129	0.0424586	0.681375	0.667925	S3h1G0019851:slc16a-19/S3h1G0029773/S3h1G0048349/S3h1G0014903:slc16a-26/S3h1G0001782	5
GO:0000137	Golgi cis cisterna	3/447	10/5431	0.3	3.64497	2.50695	0.0429426	0.681375	0.667925	S3h1G0043563/S3h1G0052114:ATL2/S3h1G0044968:ATL2	3
GO:0006369	termination of RNA polymerase II transcription	3/447	10/5431	0.3	3.64497	2.50695	0.0429426	0.681375	0.667925	S3h1G0043562:PCF11/S3h1G0002289:CPSF4/S3h1G0004044:PCF11	3
GO:0014009	glial cell proliferation	3/447	10/5431	0.3	3.64497	2.50695	0.0429426	0.681375	0.667925	S3h1G0051118:JAG2/S3h1G0034127:EEF2/S3h1G0022001:MLLT4	3
GO:0016651	oxidoreductase activity, acting on NAD(P)H	3/447	10/5431	0.3	3.64497	2.50695	0.0429426	0.681375	0.667925	S3h1G0019474:cl/S3h1G0052403/S3h1G0040725	3
GO:0030511	positive regulation of transforming growth factor beta receptor signaling pathway	3/447	10/5431	0.3	3.64497	2.50695	0.0429426	0.681375	0.667925	S3h1G0035408/S3h1G0010384:SDCBP/S3h1G0048586:Adam10	3
GO:0045172	germline ring canal	3/447	10/5431	0.3	3.64497	2.50695	0.0429426	0.681375	0.667925	S3h1G0033258:CLASP1/S3h1G0007330:YWHAB/S3h1G0007556:14-3-3zeta	3
GO:0061384	heart trabecula morphogenesis	3/447	10/5431	0.3	3.64497	2.50695	0.0429426	0.681375	0.667925	S3h1G0014378:FHL2/S3h1G0015334:FHL2/S3h1G0021119:FHL2	3
GO:0071014	post-mRNA release spliceosomal complex	3/447	10/5431	0.3	3.64497	2.50695	0.0429426	0.681375	0.667925	S3h1G0031677:ISY1/S3h1G0048542:ISY1/S3h1G0050742:ISY1	3
GO:0000030	mannosyltransferase activity	6/447	32/5431	0.1875	2.2781	2.17145	0.0434191	0.681375	0.667925	S3h1G0019003/S3h1G0010562:CSH1/S3h1G0027814:CSH1/S3h1G0038650:CSH1/S3h1G0020577:CSH1/S3h1G0027837:CSH1	6
GO:0051999	mannosyl-inositol phosphorylceramide biosynthetic process	6/447	32/5431	0.1875	2.2781	2.17145	0.0434191	0.681375	0.667925	S3h1G0019003/S3h1G0010562:CSH1/S3h1G0027814:CSH1/S3h1G0038650:CSH1/S3h1G0020577:CSH1/S3h1G0027837:CSH1	6
GO:0001664	G protein-coupled receptor binding	4/447	17/5431	0.235294	2.8588	2.29859	0.0455581	0.702616	0.688746	S3h1G0014601:PSAP/S3h1G0048915:PSAP/S3h1G0030756:PACRG/S3h1G0020812:PACRG	4
GO:0048487	beta-tubulin binding	4/447	17/5431	0.235294	2.8588	2.29859	0.0455581	0.702616	0.688746	S3h1G0053397:VAPA/S3h1G0030756:PACRG/S3h1G0042176:EFCAB1/S3h1G0020812:PACRG	4
GO:0006909	phagocytosis	7/447	41/5431	0.170732	2.07437	2.06784	0.0475415	0.707463	0.693497	S3h1G0008303/S3h1G0019909/S3h1G0020953:LRRC40/S3h1G0007330:YWHAB/S3h1G0030414:casein_kinase_1-like_protein_a/S3h1G0000570:PIP5K1B/S3h1G0036050:MDGA2	7
GO:0007010	cytoskeleton organization	7/447	41/5431	0.170732	2.07437	2.06784	0.0475415	0.707463	0.693497	S3h1G0048075:NCSTN/S3h1G0027232:NCSTN/S3h1G0039665:GAN/S3h1G0048077:NCSTN/S3h1G0027030:NCSTN/S3h1G0048072:NCSTN/S3h1G0042673:CNN2	7
GO:0000329	fungal-type vacuole membrane	6/447	33/5431	0.181818	2.20907	2.0862	0.049535	0.707463	0.693497	S3h1G0029861/S3h1G0010562:CSH1/S3h1G0027814:CSH1/S3h1G0038650:CSH1/S3h1G0020577:CSH1/S3h1G0027837:CSH1	6
GO:0090175	regulation of establishment of planar polarity	6/447	33/5431	0.181818	2.20907	2.0862	0.049535	0.707463	0.693497	S3h1G0038282:ROR1/S3h1G0042844:CSNK1G1/S3h1G0045325:ARRB1/S3h1G0045324:ARRB1/S3h1G0016470:ROR2/S3h1G0020555	6
GO:1905330	regulation of morphogenesis of an epithelium	6/447	33/5431	0.181818	2.20907	2.0862	0.049535	0.707463	0.693497	S3h1G0038282:ROR1/S3h1G0042844:CSNK1G1/S3h1G0045325:ARRB1/S3h1G0045324:ARRB1/S3h1G0016470:ROR2/S3h1G0020555	6
GO:0019900	kinase binding	5/447	25/5431	0.2	2.42998	2.14598	0.0496229	0.707463	0.693497	S3h1G0027171:PLG/S3h1G0027179:PLG/S3h1G0018633:PLG/S3h1G0000570:PIP5K1B/S3h1G0044548:CHP1	5
GO:0035821	modulation of process of another organism	5/447	25/5431	0.2	2.42998	2.14598	0.0496229	0.707463	0.693497	S3h1G0027171:PLG/S3h1G0003292:GTF2B/S3h1G0027179:PLG/S3h1G0042200:MBL2/S3h1G0018633:PLG	5
GO:0007276	gamete generation	7/447	42/5431	0.166667	2.02498	1.99688	0.053189	0.707463	0.693497	S3h1G0011070:PPAP2A/S3h1G0051779:CERK/S3h1G0016940:CWC22/S3h1G0036941:CERK/S3h1G0016729:PSENEN/S3h1G0050471:CERK/S3h1G0009981:CERK	7
GO:0097110	scaffold protein binding	7/447	42/5431	0.166667	2.02498	1.99688	0.053189	0.707463	0.693497	S3h1G0042090:XIAP/S3h1G0041704:GRID1/S3h1G0021006:XIAP/S3h1G0011305:XIAP/S3h1G0007330:YWHAB/S3h1G0044192/S3h1G0031443:GRID1	7
GO:0046329	negative regulation of JNK cascade	4/447	18/5431	0.222222	2.69998	2.16334	0.0549006	0.707463	0.693497	S3h1G0029106:PPM1B/S3h1G0007973:PPM1B/S3h1G0043425:MECOM/S3h1G0053923:JMJD6	4
GO:0005109	frizzled binding	3/447	11/5431	0.272727	3.31361	2.30012	0.0555353	0.707463	0.693497	S3h1G0038282:ROR1/S3h1G0010384:SDCBP/S3h1G0016470:ROR2	3
GO:0007339	binding of sperm to zona pellucida	3/447	11/5431	0.272727	3.31361	2.30012	0.0555353	0.707463	0.693497	S3h1G0048610:Adam1b/S3h1G0006172:VDAC2/S3h1G0048582:Adam1b	3
GO:0008103	oocyte microtubule cytoskeleton polarization	3/447	11/5431	0.272727	3.31361	2.30012	0.0555353	0.707463	0.693497	S3h1G0007330:YWHAB/S3h1G0007556:14-3-3zeta/S3h1G0000570:PIP5K1B	3
GO:0009566	fertilization	3/447	11/5431	0.272727	3.31361	2.30012	0.0555353	0.707463	0.693497	S3h1G0020518:YBX3/S3h1G0017663:MEIOB/S3h1G0012078:bcl2-2	3
GO:0010043	response to zinc ion	3/447	11/5431	0.272727	3.31361	2.30012	0.0555353	0.707463	0.693497	S3h1G0001377:SLC18A1/S3h1G0024349:SLC18A1/S3h1G0023762	3
GO:0010286	heat acclimation	3/447	11/5431	0.272727	3.31361	2.30012	0.0555353	0.707463	0.693497	S3h1G0052403/S3h1G0007330:YWHAB/S3h1G0045981	3
GO:0033962	P-body assembly	3/447	11/5431	0.272727	3.31361	2.30012	0.0555353	0.707463	0.693497	S3h1G0007944:DDX6/S3h1G0030900:DDX6/S3h1G0038397:DHH1	3
GO:0035641	locomotory exploration behavior	3/447	11/5431	0.272727	3.31361	2.30012	0.0555353	0.707463	0.693497	S3h1G0045325:ARRB1/S3h1G0035012:ARR3/S3h1G0045324:ARRB1	3
GO:0051010	microtubule plus-end binding	3/447	11/5431	0.272727	3.31361	2.30012	0.0555353	0.707463	0.693497	S3h1G0042888:tau_tubulin_kinase_A/S3h1G0033258:CLASP1/S3h1G0040890:tau_tubulin_kinase_E	3
GO:0051019	mitogen-activated protein kinase binding	3/447	11/5431	0.272727	3.31361	2.30012	0.0555353	0.707463	0.693497	S3h1G0045325:ARRB1/S3h1G0026965:PPM1D/S3h1G0045324:ARRB1	3
GO:0060347	heart trabecula formation	3/447	11/5431	0.272727	3.31361	2.30012	0.0555353	0.707463	0.693497	S3h1G0014378:FHL2/S3h1G0015334:FHL2/S3h1G0021119:FHL2	3
GO:0070424	regulation of nucleotide-binding domain, leucine rich repeat containing receptor signaling pathway	3/447	11/5431	0.272727	3.31361	2.30012	0.0555353	0.707463	0.693497	S3h1G0042090:XIAP/S3h1G0021006:XIAP/S3h1G0011305:XIAP	3
GO:1902530	positive regulation of protein linear polyubiquitination	3/447	11/5431	0.272727	3.31361	2.30012	0.0555353	0.707463	0.693497	S3h1G0042090:XIAP/S3h1G0021006:XIAP/S3h1G0011305:XIAP	3
GO:2000573	positive regulation of DNA biosynthetic process	3/447	11/5431	0.272727	3.31361	2.30012	0.0555353	0.707463	0.693497	S3h1G0045325:ARRB1/S3h1G0045324:ARRB1/S3h1G0045106:HGF	3
GO:0051641	cellular localization	16/447	127/5431	0.125984	1.53069	1.81221	0.0558512	0.707463	0.693497	S3h1G0040099:GRN/S3h1G0042888:tau_tubulin_kinase_A/S3h1G0040890:tau_tubulin_kinase_E/S3h1G0052431:PRKAR2B/S3h1G0031747:FTMT/S3h1G0047606:CSE4/S3h1G0031742:FTL/S3h1G0045765:PRKAR2B/S3h1G0043204:CETN1/S3h1G0004977:SCS2/S3h1G0035717:CCP110/S3h1G0031739:FTMT/S3h1G0032714:SLC25A36/S3h1G0047851:NSFL1C/S3h1G0037973:slc8a-5/S3h1G0003165	16
GO:0007338	single fertilization	6/447	34/5431	0.176471	2.1441	2.00397	0.0561541	0.707463	0.693497	S3h1G0048610:Adam1b/S3h1G0007330:YWHAB/S3h1G0006172:VDAC2/S3h1G0044034:DCST1/S3h1G0048582:Adam1b/S3h1G0011057:WBP2	6
GO:0090201	negative regulation of release of cytochrome c from mitochondria	5/447	26/5431	0.192308	2.33652	2.04563	0.0574545	0.718784	0.704595	S3h1G0031825:PRELID1/S3h1G0045325:ARRB1/S3h1G0045324:ARRB1/S3h1G0012078:bcl2-2/S3h1G0045106:HGF	5
GO:0043168	anion binding	19/447	158/5431	0.120253	1.46106	1.76126	0.058809	0.728655	0.714271	S3h1G0027171:PLG/S3h1G0049809:TG/S3h1G0036316:SEMA5A/S3h1G0049783:TG/S3h1G0054610:ELSPBP1/S3h1G0020317:THBS2/S3h1G0027179:PLG/S3h1G0042200:MBL2/S3h1G0016678:C-type_lectin_Lecg/S3h1G0018633:PLG/S3h1G0004977:SCS2/S3h1G0013233:MAPT/S3h1G0049693:TG/S3h1G0053923:JMJD6/S3h1G0042567:MITD1/S3h1G0049692:TG/S3h1G0046672:synaptotagmin_XV-like_protein/S3h1G0012699:TECPR1/S3h1G0049668:TG	19
GO:0071383	cellular response to steroid hormone stimulus	7/447	43/5431	0.162791	1.97789	1.92786	0.0592397	0.728655	0.714271	S3h1G0014378:FHL2/S3h1G0011070:PPAP2A/S3h1G0038834:ATP1A1/S3h1G0015334:FHL2/S3h1G0007330:YWHAB/S3h1G0011057:WBP2/S3h1G0021119:FHL2	7
GO:0005770	late endosome	12/447	89/5431	0.134831	1.63819	1.81784	0.0594654	0.728655	0.714271	S3h1G0014601:PSAP/S3h1G0048075:NCSTN/S3h1G0027232:NCSTN/S3h1G0045393:TMEM55A/S3h1G0048915:PSAP/S3h1G0013529:CDIP1/S3h1G0048077:NCSTN/S3h1G0027030:NCSTN/S3h1G0048072:NCSTN/S3h1G0042567:MITD1/S3h1G0049888:slc38a-2/S3h1G0016729:PSENEN	12
GO:0033106	cis-Golgi network membrane	6/447	35/5431	0.171429	2.08284	1.92454	0.0632804	0.755345	0.740434	S3h1G0019003/S3h1G0010562:CSH1/S3h1G0027814:CSH1/S3h1G0038650:CSH1/S3h1G0020577:CSH1/S3h1G0027837:CSH1	6
GO:0046834	lipid phosphorylation	6/447	35/5431	0.171429	2.08284	1.92454	0.0632804	0.755345	0.740434	S3h1G0051779:CERK/S3h1G0036941:CERK/S3h1G0000570:PIP5K1B/S3h1G0050471:CERK/S3h1G0009981:CERK/S3h1G0045106:HGF	6
GO:0021681	cerebellar granular layer development	4/447	19/5431	0.210526	2.55787	2.03701	0.065194	0.755345	0.740434	S3h1G0041704:GRID1/S3h1G0042888:tau_tubulin_kinase_A/S3h1G0040890:tau_tubulin_kinase_E/S3h1G0031443:GRID1	4
GO:0030168	platelet activation	4/447	19/5431	0.210526	2.55787	2.03701	0.065194	0.755345	0.740434	S3h1G0007330:YWHAB/S3h1G0045325:ARRB1/S3h1G0000570:PIP5K1B/S3h1G0045324:ARRB1	4
GO:0030315	T-tubule	4/447	19/5431	0.210526	2.55787	2.03701	0.065194	0.755345	0.740434	S3h1G0038834:ATP1A1/S3h1G0052431:PRKAR2B/S3h1G0045765:PRKAR2B/S3h1G0037973:slc8a-5	4
GO:0032465	regulation of cytokinesis	4/447	19/5431	0.210526	2.55787	2.03701	0.065194	0.755345	0.740434	S3h1G0029853:SH3GLB1/S3h1G0043204:CETN1/S3h1G0035717:CCP110/S3h1G0012078:bcl2-2	4
GO:0022412	cellular process involved in reproduction in multicellular organism	9/447	62/5431	0.145161	1.76369	1.81106	0.0653086	0.755345	0.740434	S3h1G0029853:SH3GLB1/S3h1G0011070:PPAP2A/S3h1G0051779:CERK/S3h1G0036941:CERK/S3h1G0045325:ARRB1/S3h1G0017663:MEIOB/S3h1G0045324:ARRB1/S3h1G0050471:CERK/S3h1G0009981:CERK	9
GO:0009653	anatomical structure morphogenesis	18/447	150/5431	0.12	1.45799	1.70335	0.0657448	0.755345	0.740434	S3h1G0006560:PKAR/S3h1G0007944:DDX6/S3h1G0043759:HHAT/S3h1G0043764:HHAT/S3h1G0043754:HHAT/S3h1G0040574:KCNMA1/S3h1G0010079:Ccnjl/S3h1G0030900:DDX6/S3h1G0039015:TPI1/S3h1G0046078:DUF667/S3h1G0008822:ARMC4-like_protein/S3h1G0006172:VDAC2/S3h1G0022359:forkhead_box_J1-like_protein_2/S3h1G0007556:14-3-3zeta/S3h1G0006523:TPI1/S3h1G0012078:bcl2-2/S3h1G0043589:ACTB/S3h1G0033305:ACTB	18
GO:0007628	adult walking behavior	5/447	27/5431	0.185185	2.24998	1.94981	0.0659531	0.755345	0.740434	S3h1G0040574:KCNMA1/S3h1G0045325:ARRB1/S3h1G0013233:MAPT/S3h1G0011088:ABHD12B/S3h1G0045324:ARRB1	5
GO:0008017	microtubule binding	10/447	72/5431	0.138889	1.68748	1.75854	0.0688792	0.755345	0.740434	S3h1G0053397:VAPA/S3h1G0025073:RSPH3/S3h1G0037434:RSPH3/S3h1G0043204:CETN1/S3h1G0022471:FAM154B/S3h1G0032228:Stabilizer_of_axonemal_microtubules_1/2/S3h1G0000645:NME8/S3h1G0044548:CHP1/S3h1G0046497:TPPP/S3h1G0007161:FAM154B	10
GO:0000393	spliceosomal conformational changes to generate catalytic conformation	3/447	12/5431	0.25	3.03747	2.11586	0.0696657	0.755345	0.740434	S3h1G0031677:ISY1/S3h1G0048542:ISY1/S3h1G0050742:ISY1	3
GO:0000974	Prp19 complex	3/447	12/5431	0.25	3.03747	2.11586	0.0696657	0.755345	0.740434	S3h1G0031677:ISY1/S3h1G0048542:ISY1/S3h1G0050742:ISY1	3
GO:0000993	RNA polymerase II complex binding	3/447	12/5431	0.25	3.03747	2.11586	0.0696657	0.755345	0.740434	S3h1G0043562:PCF11/S3h1G0003292:GTF2B/S3h1G0004044:PCF11	3
GO:0019054	modulation by virus of host cellular process	3/447	12/5431	0.25	3.03747	2.11586	0.0696657	0.755345	0.740434	S3h1G0002289:CPSF4/S3h1G0053397:VAPA/S3h1G0012078:bcl2-2	3
GO:0034063	stress granule assembly	3/447	12/5431	0.25	3.03747	2.11586	0.0696657	0.755345	0.740434	S3h1G0048146:EIF2AK4/S3h1G0038397:DHH1/S3h1G0013233:MAPT	3
GO:0045071	negative regulation of viral genome replication	3/447	12/5431	0.25	3.03747	2.11586	0.0696657	0.755345	0.740434	S3h1G0053397:VAPA/S3h1G0039915:BANF1/S3h1G0048146:EIF2AK4	3
GO:0050687	negative regulation of defense response to virus	3/447	12/5431	0.25	3.03747	2.11586	0.0696657	0.755345	0.740434	S3h1G0029106:PPM1B/S3h1G0007973:PPM1B/S3h1G0014140:TSPAN6	3
GO:0050794	regulation of cellular process	3/447	12/5431	0.25	3.03747	2.11586	0.0696657	0.755345	0.740434	S3h1G0052403/S3h1G0039015:TPI1/S3h1G0006523:TPI1	3
GO:0072583	clathrin-dependent endocytosis	3/447	12/5431	0.25	3.03747	2.11586	0.0696657	0.755345	0.740434	S3h1G0045325:ARRB1/S3h1G0000570:PIP5K1B/S3h1G0045324:ARRB1	3
GO:0098656	monoatomic anion transmembrane transport	12/447	92/5431	0.130435	1.58477	1.694	0.0729346	0.786024	0.770508	S3h1G0030889:VDAC1/S3h1G0019851:slc16a-19/S3h1G0036743:PRAF2/S3h1G0037143:slc25a-19/S3h1G0029773/S3h1G0024811:slc22a-4/S3h1G0006172:VDAC2/S3h1G0048349/S3h1G0049888:slc38a-2/S3h1G0050001:OAC1/S3h1G0014903:slc16a-26/S3h1G0001782	12
GO:0001541	ovarian follicle development	4/447	20/5431	0.2	2.42998	1.91854	0.076417	0.81375	0.797686	S3h1G0003080:adt-1/S3h1G0045325:ARRB1/S3h1G0045324:ARRB1/S3h1G0012078:bcl2-2	4
GO:0006629	lipid metabolic process	4/447	20/5431	0.2	2.42998	1.91854	0.076417	0.81375	0.797686	S3h1G0027171:PLG/S3h1G0027179:PLG/S3h1G0036821:OMA1/S3h1G0018633:PLG	4
GO:0009267	cellular response to starvation	6/447	37/5431	0.162162	1.97025	1.77335	0.079056	0.826106	0.809798	S3h1G0006560:PKAR/S3h1G0018295:CTSL/S3h1G0019162:TMBIM6/S3h1G0007920:MOB2/S3h1G0052613:MOB2/S3h1G0017186:PRKAG2	6
GO:0022618	protein-RNA complex assembly	6/447	37/5431	0.162162	1.97025	1.77335	0.079056	0.826106	0.809798	S3h1G0007944:DDX6/S3h1G0030900:DDX6/S3h1G0048146:EIF2AK4/S3h1G0038397:DHH1/S3h1G0033297:MTERF4/S3h1G0013233:MAPT	6
GO:0031430	M band	6/447	37/5431	0.162162	1.97025	1.77335	0.079056	0.826106	0.809798	S3h1G0014378:FHL2/S3h1G0040574:KCNMA1/S3h1G0015334:FHL2/S3h1G0039015:TPI1/S3h1G0006523:TPI1/S3h1G0021119:FHL2	6
GO:0032496	response to lipopolysaccharide	7/447	46/5431	0.152174	1.8489	1.73143	0.0798397	0.826106	0.809798	S3h1G0049809:TG/S3h1G0049783:TG/S3h1G0019092:KMO/S3h1G0049693:TG/S3h1G0049692:TG/S3h1G0012078:bcl2-2/S3h1G0049668:TG	7
GO:0043197	dendritic spine	10/447	74/5431	0.135135	1.64188	1.66484	0.0798861	0.826106	0.809798	S3h1G0041704:GRID1/S3h1G0038834:ATP1A1/S3h1G0052431:PRKAR2B/S3h1G0045765:PRKAR2B/S3h1G0045325:ARRB1/S3h1G0013233:MAPT/S3h1G0045324:ARRB1/S3h1G0031443:GRID1/S3h1G0037973:slc8a-5/S3h1G0028037:PPP1R2	10
GO:0005112	Notch binding	3/447	13/5431	0.230769	2.80382	1.94989	0.0852328	0.841923	0.825303	S3h1G0008327:dll3/S3h1G0051118:JAG2/S3h1G0035666:CHAC1	3
GO:0007320	insemination	3/447	13/5431	0.230769	2.80382	1.94989	0.0852328	0.841923	0.825303	S3h1G0046608:Est-6/S3h1G0008274:CCDC135/S3h1G0008275:CCDC135	3
GO:0015842	aminergic neurotransmitter loading into synaptic vesicle	3/447	13/5431	0.230769	2.80382	1.94989	0.0852328	0.841923	0.825303	S3h1G0001377:SLC18A1/S3h1G0024349:SLC18A1/S3h1G0003165	3
GO:0016330	second mitotic wave involved in compound eye morphogenesis	3/447	13/5431	0.230769	2.80382	1.94989	0.0852328	0.841923	0.825303	S3h1G0008327:dll3/S3h1G0051118:JAG2/S3h1G0022001:MLLT4	3
GO:0030659	cytoplasmic vesicle membrane	3/447	13/5431	0.230769	2.80382	1.94989	0.0852328	0.841923	0.825303	S3h1G0045325:ARRB1/S3h1G0048586:Adam10/S3h1G0045324:ARRB1	3
GO:0046785	microtubule polymerization	3/447	13/5431	0.230769	2.80382	1.94989	0.0852328	0.841923	0.825303	S3h1G0033258:CLASP1/S3h1G0013233:MAPT/S3h1G0046497:TPPP	3
GO:1903901	negative regulation of viral life cycle	3/447	13/5431	0.230769	2.80382	1.94989	0.0852328	0.841923	0.825303	S3h1G0053397:VAPA/S3h1G0039915:BANF1/S3h1G0048146:EIF2AK4	3
GO:0007605	sensory perception of sound	11/447	85/5431	0.129412	1.57234	1.59262	0.0874041	0.841923	0.825303	S3h1G0038381:ZMYND10/S3h1G0038834:ATP1A1/S3h1G0038282:ROR1/S3h1G0040574:KCNMA1/S3h1G0001559:nkb-3/S3h1G0002077:INPP5E/S3h1G0051118:JAG2/S3h1G0038989:SOBP/S3h1G0039876:nkb-3/S3h1G0020452/S3h1G0005258:hypothetical_protein	11
GO:0002576	platelet degranulation	7/447	47/5431	0.148936	1.80956	1.6692	0.0875232	0.841923	0.825303	S3h1G0027171:PLG/S3h1G0014601:PSAP/S3h1G0027179:PLG/S3h1G0018633:PLG/S3h1G0048915:PSAP/S3h1G0015932:CD63/S3h1G0045106:HGF	7
GO:0009888	tissue development	4/447	21/5431	0.190476	2.31426	1.807	0.0885394	0.841923	0.825303	S3h1G0027171:PLG/S3h1G0027179:PLG/S3h1G0044219:CNPY2/S3h1G0018633:PLG	4
GO:0016325	oocyte microtubule cytoskeleton organization	4/447	21/5431	0.190476	2.31426	1.807	0.0885394	0.841923	0.825303	S3h1G0033258:CLASP1/S3h1G0007330:YWHAB/S3h1G0007556:14-3-3zeta/S3h1G0000570:PIP5K1B	4
GO:0016525	negative regulation of angiogenesis	4/447	21/5431	0.190476	2.31426	1.807	0.0885394	0.841923	0.825303	S3h1G0027171:PLG/S3h1G0020317:THBS2/S3h1G0027179:PLG/S3h1G0018633:PLG	4
GO:0031093	platelet alpha granule lumen	4/447	21/5431	0.190476	2.31426	1.807	0.0885394	0.841923	0.825303	S3h1G0027171:PLG/S3h1G0027179:PLG/S3h1G0018633:PLG/S3h1G0045106:HGF	4
GO:0031501	mannosyltransferase complex	4/447	21/5431	0.190476	2.31426	1.807	0.0885394	0.841923	0.825303	S3h1G0027814:CSH1/S3h1G0038650:CSH1/S3h1G0020577:CSH1/S3h1G0027837:CSH1	4
GO:0042220	response to cocaine	4/447	21/5431	0.190476	2.31426	1.807	0.0885394	0.841923	0.825303	S3h1G0052431:PRKAR2B/S3h1G0001377:SLC18A1/S3h1G0045765:PRKAR2B/S3h1G0024349:SLC18A1	4
GO:0005524	ATP binding	9/447	66/5431	0.136364	1.6568	1.60763	0.0895621	0.841923	0.825303	S3h1G0005323/S3h1G0038834:ATP1A1/S3h1G0042844:CSNK1G1/S3h1G0010094:WNK2/S3h1G0052756/S3h1G0003749/S3h1G0026550:TRIP13/S3h1G0017186:PRKAG2/S3h1G0001034:PKC1	9
GO:0007601	visual perception	8/447	57/5431	0.140351	1.70525	1.60286	0.0929647	0.841923	0.825303	S3h1G0036316:SEMA5A/S3h1G0032504:IMPG1/S3h1G0045325:ARRB1/S3h1G0035012:ARR3/S3h1G0044094:ROM1/S3h1G0045324:ARRB1/S3h1G0050483:SEMA5B/S3h1G0027051:KIFC3	8
GO:0044325	transmembrane transporter binding	8/447	57/5431	0.140351	1.70525	1.60286	0.0929647	0.841923	0.825303	S3h1G0030889:VDAC1/S3h1G0045068:FAM115C/S3h1G0045075:FAM115C/S3h1G0007330:YWHAB/S3h1G0027804:FHL1/S3h1G0045325:ARRB1/S3h1G0045324:ARRB1/S3h1G0037973:slc8a-5	8
GO:0016310	phosphorylation	11/447	86/5431	0.127907	1.55406	1.55093	0.0932176	0.841923	0.825303	S3h1G0005323/S3h1G0042259:AK5/S3h1G0036059:NT5C2/S3h1G0040743:NME7/S3h1G0001359:NME5/S3h1G0029902:NME9/S3h1G0039015:TPI1/S3h1G0046138:UQCRH/S3h1G0049003:CMPK1/S3h1G0006523:TPI1/S3h1G0000645:NME8	11
GO:0032879	regulation of localization	21/447	189/5431	0.111111	1.34999	1.46656	0.0950412	0.841923	0.825303	S3h1G0027171:PLG/S3h1G0028714:MST1/S3h1G0011070:PPAP2A/S3h1G0036316:SEMA5A/S3h1G0003918/S3h1G0038282:ROR1/S3h1G0003080:adt-1/S3h1G0027179:PLG/S3h1G0046078:DUF667/S3h1G0008822:ARMC4-like_protein/S3h1G0046543:forkhead_box_J1-like_protein_3/S3h1G0018633:PLG/S3h1G0006485:DNAH9/S3h1G0043425:MECOM/S3h1G0037956:MEMO1/S3h1G0042176:EFCAB1/S3h1G0048586:Adam10/S3h1G0013254:ONECUT2/S3h1G0016470:ROR2/S3h1G001…	21
GO:0051124	synaptic assembly at neuromuscular junction	5/447	30/5431	0.166667	2.02498	1.68579	0.0953787	0.841923	0.825303	S3h1G0038834:ATP1A1/S3h1G0004822:EFHC2/S3h1G0046661:EFHC2/S3h1G0052114:ATL2/S3h1G0044968:ATL2	5
GO:0060581	cell fate commitment involved in pattern specification	5/447	30/5431	0.166667	2.02498	1.68579	0.0953787	0.841923	0.825303	S3h1G0048075:NCSTN/S3h1G0027232:NCSTN/S3h1G0048077:NCSTN/S3h1G0027030:NCSTN/S3h1G0048072:NCSTN	5
GO:0007059	chromosome segregation	4/447	22/5431	0.181818	2.20907	1.70165	0.101524	0.841923	0.825303	S3h1G0039915:BANF1/S3h1G0007330:YWHAB/S3h1G0007556:14-3-3zeta/S3h1G0028037:PPP1R2	4
GO:0017111	ribonucleoside triphosphate phosphatase activity	4/447	22/5431	0.181818	2.20907	1.70165	0.101524	0.841923	0.825303	S3h1G0024715:ENTPD3/S3h1G0038425:KLC4/S3h1G0045406:heterogeneous_nuclear_ribonucleoprotein_/S3h1G0026924:KLC4	4
GO:0030331	nuclear estrogen receptor binding	4/447	22/5431	0.181818	2.20907	1.70165	0.101524	0.841923	0.825303	S3h1G0020489:VPRBP/S3h1G0045325:ARRB1/S3h1G0011057:WBP2/S3h1G0045324:ARRB1	4
GO:0034404	nucleobase-containing small molecule biosynthetic process	4/447	22/5431	0.181818	2.20907	1.70165	0.101524	0.841923	0.825303	S3h1G0036059:NT5C2/S3h1G0053616:PDE1C/S3h1G0039015:TPI1/S3h1G0006523:TPI1	4
GO:0043393	regulation of protein binding	4/447	22/5431	0.181818	2.20907	1.70165	0.101524	0.841923	0.825303	S3h1G0021011:Tm2/S3h1G0015059:BTBD1/S3h1G0007047:BTBD1/S3h1G0003720:Tm2	4
GO:1903707	negative regulation of hemopoiesis	4/447	22/5431	0.181818	2.20907	1.70165	0.101524	0.841923	0.825303	S3h1G0051118:JAG2/S3h1G0045325:ARRB1/S3h1G0035012:ARR3/S3h1G0045324:ARRB1	4
GO:0000779	condensed chromosome, centromeric region	3/447	14/5431	0.214286	2.60355	1.799	0.102123	0.841923	0.825303	S3h1G0039915:BANF1/S3h1G0047606:CSE4/S3h1G0026550:TRIP13	3
GO:0000979	RNA polymerase II core promoter sequence-specific DNA binding	3/447	14/5431	0.214286	2.60355	1.799	0.102123	0.841923	0.825303	S3h1G0003292:GTF2B/S3h1G0025416:TBPL1/S3h1G0011057:WBP2	3
GO:0002698	negative regulation of immune effector process	3/447	14/5431	0.214286	2.60355	1.799	0.102123	0.841923	0.825303	S3h1G0029106:PPM1B/S3h1G0007973:PPM1B/S3h1G0014140:TSPAN6	3
GO:0003351	epithelial cilium movement involved in extracellular fluid movement	3/447	14/5431	0.214286	2.60355	1.799	0.102123	0.841923	0.825303	S3h1G0040743:NME7/S3h1G0001359:NME5/S3h1G0046543:forkhead_box_J1-like_protein_3	3
GO:0003777	microtubule motor activity	3/447	14/5431	0.214286	2.60355	1.799	0.102123	0.841923	0.825303	S3h1G0008036:DNAL4/S3h1G0038425:KLC4/S3h1G0026924:KLC4	3
GO:0006812	monoatomic cation transport	3/447	14/5431	0.214286	2.60355	1.799	0.102123	0.841923	0.825303	S3h1G0001559:nkb-3/S3h1G0007330:YWHAB/S3h1G0039876:nkb-3	3
GO:0007099	centriole replication	3/447	14/5431	0.214286	2.60355	1.799	0.102123	0.841923	0.825303	S3h1G0045725:CDC25A/S3h1G0043204:CETN1/S3h1G0035717:CCP110	3
GO:0007620	copulation	3/447	14/5431	0.214286	2.60355	1.799	0.102123	0.841923	0.825303	S3h1G0046608:Est-6/S3h1G0008274:CCDC135/S3h1G0008275:CCDC135	3
GO:0017134	fibroblast growth factor binding	3/447	14/5431	0.214286	2.60355	1.799	0.102123	0.841923	0.825303	S3h1G0043411:FIBP/S3h1G0030073:FIBP/S3h1G0043089:FIBP	3
GO:0030506	ankyrin binding	3/447	14/5431	0.214286	2.60355	1.799	0.102123	0.841923	0.825303	S3h1G0038834:ATP1A1/S3h1G0020452/S3h1G0037973:slc8a-5	3
GO:0032809	neuronal cell body membrane	3/447	14/5431	0.214286	2.60355	1.799	0.102123	0.841923	0.825303	S3h1G0038834:ATP1A1/S3h1G0038282:ROR1/S3h1G0016470:ROR2	3
GO:0055015	ventricular cardiac muscle cell development	3/447	14/5431	0.214286	2.60355	1.799	0.102123	0.841923	0.825303	S3h1G0014378:FHL2/S3h1G0015334:FHL2/S3h1G0021119:FHL2	3
GO:0055070	copper ion homeostasis	3/447	14/5431	0.214286	2.60355	1.799	0.102123	0.841923	0.825303	S3h1G0042090:XIAP/S3h1G0021006:XIAP/S3h1G0011305:XIAP	3
GO:0060179	male mating behavior	3/447	14/5431	0.214286	2.60355	1.799	0.102123	0.841923	0.825303	S3h1G0040099:GRN/S3h1G0053616:PDE1C/S3h1G0003165	3
GO:0060716	labyrinthine layer blood vessel development	3/447	14/5431	0.214286	2.60355	1.799	0.102123	0.841923	0.825303	S3h1G0027171:PLG/S3h1G0027179:PLG/S3h1G0018633:PLG	3
GO:2000758	positive regulation of peptidyl-lysine acetylation	3/447	14/5431	0.214286	2.60355	1.799	0.102123	0.841923	0.825303	S3h1G0045325:ARRB1/S3h1G0011057:WBP2/S3h1G0045324:ARRB1	3
GO:0045664	regulation of neuron differentiation	9/447	68/5431	0.132353	1.60807	1.51102	0.103446	0.846515	0.829805	S3h1G0041704:GRID1/S3h1G0003918/S3h1G0033258:CLASP1/S3h1G0004822:EFHC2/S3h1G0043425:MECOM/S3h1G0046661:EFHC2/S3h1G0048586:Adam10/S3h1G0031443:GRID1/S3h1G0052379:BARHL2	9
GO:0032991	protein-containing complex	19/447	170/5431	0.111765	1.35793	1.41988	0.103845	0.846515	0.829805	S3h1G0043230:ANKRA2/S3h1G0029853:SH3GLB1/S3h1G0031825:PRELID1/S3h1G0042090:XIAP/S3h1G0049809:TG/S3h1G0049783:TG/S3h1G0042844:CSNK1G1/S3h1G0021006:XIAP/S3h1G0011305:XIAP/S3h1G0013362:PLS3/S3h1G0019162:TMBIM6/S3h1G0035717:CCP110/S3h1G0030931:RBM39/S3h1G0015932:CD63/S3h1G0049693:TG/S3h1G0026550:TRIP13/S3h1G0049692:TG/S3h1G0017663:MEIOB/S3h1G0049668:TG	19
GO:0000226	microtubule cytoskeleton organization	7/447	49/5431	0.142857	1.7357	1.54914	0.104099	0.846515	0.829805	S3h1G0042888:tau_tubulin_kinase_A/S3h1G0040890:tau_tubulin_kinase_E/S3h1G0034941:TXNDC9/S3h1G0043204:CETN1/S3h1G0035717:CCP110/S3h1G0011083:bicaudal-C_protein/S3h1G0028037:PPP1R2	7
GO:0031091	platelet alpha granule	5/447	31/5431	0.16129	1.95966	1.6046	0.106452	0.857953	0.841017	S3h1G0027171:PLG/S3h1G0020317:THBS2/S3h1G0027179:PLG/S3h1G0018633:PLG/S3h1G0045106:HGF	5
GO:0019216	regulation of lipid metabolic process	6/447	40/5431	0.15	1.82248	1.56346	0.106465	0.857953	0.841017	S3h1G0014378:FHL2/S3h1G0011070:PPAP2A/S3h1G0014601:PSAP/S3h1G0015334:FHL2/S3h1G0048915:PSAP/S3h1G0021119:FHL2	6
GO:0090263	positive regulation of canonical Wnt signaling pathway	8/447	59/5431	0.135593	1.64744	1.49735	0.108429	0.86986	0.852689	S3h1G0042090:XIAP/S3h1G0036316:SEMA5A/S3h1G0038282:ROR1/S3h1G0042844:CSNK1G1/S3h1G0021006:XIAP/S3h1G0011305:XIAP/S3h1G0010094:WNK2/S3h1G0016470:ROR2	8
GO:0007165	signal transduction	14/447	120/5431	0.116667	1.41749	1.38487	0.114745	0.903613	0.885775	S3h1G0040099:GRN/S3h1G0049809:TG/S3h1G0049783:TG/S3h1G0020953:LRRC40/S3h1G0046854:TRAF5/S3h1G0007221:CD2AP/S3h1G0010686:PRKAB2/S3h1G0035012:ARR3/S3h1G0049693:TG/S3h1G0007920:MOB2/S3h1G0049692:TG/S3h1G0052613:MOB2/S3h1G0049668:TG/S3h1G0050109:LRRD1	14
GO:0007229	integrin-mediated signaling pathway	4/447	23/5431	0.173913	2.11302	1.60182	0.115328	0.903613	0.885775	S3h1G0053056:ZYX/S3h1G0048604:ADAM22/S3h1G0014921:ADAM15/S3h1G0048607:ADAM22	4
GO:0007291	sperm individualization	4/447	23/5431	0.173913	2.11302	1.60182	0.115328	0.903613	0.885775	S3h1G0042844:CSNK1G1/S3h1G0046078:DUF667/S3h1G0008822:ARMC4-like_protein/S3h1G0006172:VDAC2	4
GO:0008152	metabolic process	4/447	23/5431	0.173913	2.11302	1.60182	0.115328	0.903613	0.885775	S3h1G0031747:FTMT/S3h1G0052403/S3h1G0031739:FTMT/S3h1G0040725	4
GO:0010996	response to auditory stimulus	4/447	23/5431	0.173913	2.11302	1.60182	0.115328	0.903613	0.885775	S3h1G0001559:nkb-3/S3h1G0039876:nkb-3/S3h1G0020452/S3h1G0011088:ABHD12B	4
GO:0007611	learning or memory	3/447	15/5431	0.2	2.42998	1.66073	0.120212	0.903613	0.885775	S3h1G0042888:tau_tubulin_kinase_A/S3h1G0040890:tau_tubulin_kinase_E/S3h1G0051627:arrowhead	3
GO:0008504	monoamine transmembrane transporter activity	3/447	15/5431	0.2	2.42998	1.66073	0.120212	0.903613	0.885775	S3h1G0001377:SLC18A1/S3h1G0024349:SLC18A1/S3h1G0003165	3
GO:0014002	astrocyte development	3/447	15/5431	0.2	2.42998	1.66073	0.120212	0.903613	0.885775	S3h1G0038282:ROR1/S3h1G0013233:MAPT/S3h1G0016470:ROR2	3
GO:0036157	outer dynein arm	3/447	15/5431	0.2	2.42998	1.66073	0.120212	0.903613	0.885775	S3h1G0036579:CCDC114/S3h1G0006485:DNAH9/S3h1G0000645:NME8	3
GO:0036158	outer dynein arm assembly	3/447	15/5431	0.2	2.42998	1.66073	0.120212	0.903613	0.885775	S3h1G0038381:ZMYND10/S3h1G0036579:CCDC114/S3h1G0008822:ARMC4-like_protein	3
GO:0043254	regulation of protein-containing complex assembly	3/447	15/5431	0.2	2.42998	1.66073	0.120212	0.903613	0.885775	S3h1G0043230:ANKRA2/S3h1G0038397:DHH1/S3h1G0009659:SRSF1	3
GO:0045454	cell redox homeostasis	3/447	15/5431	0.2	2.42998	1.66073	0.120212	0.903613	0.885775	S3h1G0052403/S3h1G0039015:TPI1/S3h1G0006523:TPI1	3
GO:1901032	negative regulation of response to reactive oxygen species	3/447	15/5431	0.2	2.42998	1.66073	0.120212	0.903613	0.885775	S3h1G0014601:PSAP/S3h1G0048915:PSAP/S3h1G0045106:HGF	3
GO:1901618	organic hydroxy compound transmembrane transporter activity	3/447	15/5431	0.2	2.42998	1.66073	0.120212	0.903613	0.885775	S3h1G0001377:SLC18A1/S3h1G0024349:SLC18A1/S3h1G0003165	3
GO:2001039	negative regulation of cellular response to drug	3/447	15/5431	0.2	2.42998	1.66073	0.120212	0.903613	0.885775	S3h1G0014601:PSAP/S3h1G0048915:PSAP/S3h1G0045106:HGF	3
GO:0042127	regulation of cell population proliferation	7/447	51/5431	0.137255	1.66763	1.43448	0.122248	0.91507	0.897006	S3h1G0042090:XIAP/S3h1G0021006:XIAP/S3h1G0011305:XIAP/S3h1G0051118:JAG2/S3h1G0043425:MECOM/S3h1G0011579:NRBP1/S3h1G0042673:CNN2	7
GO:0045893	positive regulation of DNA-templated transcription	11/447	91/5431	0.120879	1.46867	1.35014	0.12569	0.929576	0.911226	S3h1G0014378:FHL2/S3h1G0044656:FANK1/S3h1G0038282:ROR1/S3h1G0015334:FHL2/S3h1G0018331:SFR1/S3h1G0007330:YWHAB/S3h1G0021947:RIM15/S3h1G0023613:ZNF521/S3h1G0025716:RIM15/S3h1G0016470:ROR2/S3h1G0021119:FHL2	11
GO:0010389	regulation of G2/M transition of mitotic cell cycle	6/447	42/5431	0.142857	1.7357	1.43329	0.127129	0.929576	0.911226	S3h1G0033258:CLASP1/S3h1G0052431:PRKAR2B/S3h1G0045765:PRKAR2B/S3h1G0028783:SSNA1/S3h1G0043204:CETN1/S3h1G0035717:CCP110	6
GO:0030317	flagellated sperm motility	6/447	42/5431	0.142857	1.7357	1.43329	0.127129	0.929576	0.911226	S3h1G0038381:ZMYND10/S3h1G0046078:DUF667/S3h1G0008274:CCDC135/S3h1G0006485:DNAH9/S3h1G0008275:CCDC135/S3h1G0000645:NME8	6
GO:0070062	extracellular exosome	6/447	42/5431	0.142857	1.7357	1.43329	0.127129	0.929576	0.911226	S3h1G0044173:TSG101/S3h1G0040574:KCNMA1/S3h1G0010384:SDCBP/S3h1G0015932:CD63/S3h1G0045406:heterogeneous_nuclear_ribonucleoprotein_/S3h1G0014921:ADAM15	6
GO:0007286	spermatid development	13/447	112/5431	0.116071	1.41025	1.31375	0.128939	0.929576	0.911226	S3h1G0042844:CSNK1G1/S3h1G0025416:TBPL1/S3h1G0001359:NME5/S3h1G0054610:ELSPBP1/S3h1G0046078:DUF667/S3h1G0008822:ARMC4-like_protein/S3h1G0006172:VDAC2/S3h1G0030756:PACRG/S3h1G0026550:TRIP13/S3h1G0015412:RSPH1/S3h1G0000570:PIP5K1B/S3h1G0000645:NME8/S3h1G0020812:PACRG	13
GO:0005669	transcription factor TFIID complex	4/447	24/5431	0.166667	2.02498	1.50698	0.129902	0.929576	0.911226	S3h1G0003292:GTF2B/S3h1G0009996:Transcription_initiation_factor_TFIID_su/S3h1G0025416:TBPL1/S3h1G0018995:GTF2F1	4
GO:0007160	cell-matrix adhesion	4/447	24/5431	0.166667	2.02498	1.50698	0.129902	0.929576	0.911226	S3h1G0053056:ZYX/S3h1G0015932:CD63/S3h1G0000570:PIP5K1B/S3h1G0014921:ADAM15	4
GO:0030295	protein kinase activator activity	4/447	24/5431	0.166667	2.02498	1.50698	0.129902	0.929576	0.911226	S3h1G0010094:WNK2/S3h1G0007920:MOB2/S3h1G0052613:MOB2/S3h1G0017186:PRKAG2	4
GO:0030521	androgen receptor signaling pathway	4/447	24/5431	0.166667	2.02498	1.50698	0.129902	0.929576	0.911226	S3h1G0014378:FHL2/S3h1G0011070:PPAP2A/S3h1G0015334:FHL2/S3h1G0021119:FHL2	4
GO:0042542	response to hydrogen peroxide	4/447	24/5431	0.166667	2.02498	1.50698	0.129902	0.929576	0.911226	S3h1G0053616:PDE1C/S3h1G0034127:EEF2/S3h1G0012078:bcl2-2/S3h1G0037973:slc8a-5	4
GO:0050728	negative regulation of inflammatory response	4/447	24/5431	0.166667	2.02498	1.50698	0.129902	0.929576	0.911226	S3h1G0045325:ARRB1/S3h1G0035012:ARR3/S3h1G0045324:ARRB1/S3h1G0045106:HGF	4
GO:0051015	actin filament binding	8/447	62/5431	0.129032	1.56773	1.34634	0.13409	0.951679	0.932892	S3h1G0005285:KLHL17/S3h1G0021011:Tm2/S3h1G0033258:CLASP1/S3h1G0013362:PLS3/S3h1G0052756/S3h1G0003720:Tm2/S3h1G0034127:EEF2/S3h1G0003301:PKNOX2	8
GO:0015318	inorganic molecular entity transmembrane transporter activity	6/447	43/5431	0.139535	1.69533	1.37081	0.138138	0.951679	0.932892	S3h1G0019851:slc16a-19/S3h1G0029773/S3h1G0048349/S3h1G0049888:slc38a-2/S3h1G0014903:slc16a-26/S3h1G0001782	6
GO:0030175	filopodium	6/447	43/5431	0.139535	1.69533	1.37081	0.138138	0.951679	0.932892	S3h1G0044896:DNALI1/S3h1G0013362:PLS3/S3h1G0049594:DNALI1/S3h1G0052209:DNALI1/S3h1G0017362:DNALI1/S3h1G0052918:DNALI1	6
GO:0031397	negative regulation of protein ubiquitination	3/447	16/5431	0.1875	2.2781	1.53317	0.139374	0.951679	0.932892	S3h1G0045325:ARRB1/S3h1G0045324:ARRB1/S3h1G0044548:CHP1	3
GO:0035722	interleukin-12-mediated signaling pathway	3/447	16/5431	0.1875	2.2781	1.53317	0.139374	0.951679	0.932892	S3h1G0013362:PLS3/S3h1G0045406:heterogeneous_nuclear_ribonucleoprotein_/S3h1G0042673:CNN2	3
GO:0043536	positive regulation of blood vessel endothelial cell migration	3/447	16/5431	0.1875	2.2781	1.53317	0.139374	0.951679	0.932892	S3h1G0027171:PLG/S3h1G0027179:PLG/S3h1G0018633:PLG	3
GO:0044458	motile cilium assembly	3/447	16/5431	0.1875	2.2781	1.53317	0.139374	0.951679	0.932892	S3h1G0038381:ZMYND10/S3h1G0051131:RSPH9/S3h1G0046543:forkhead_box_J1-like_protein_3	3
GO:0045445	myoblast differentiation	3/447	16/5431	0.1875	2.2781	1.53317	0.139374	0.951679	0.932892	S3h1G0027171:PLG/S3h1G0027179:PLG/S3h1G0018633:PLG	3
GO:0055012	ventricular cardiac muscle cell differentiation	3/447	16/5431	0.1875	2.2781	1.53317	0.139374	0.951679	0.932892	S3h1G0014378:FHL2/S3h1G0015334:FHL2/S3h1G0021119:FHL2	3
GO:0071349	cellular response to interleukin-12	3/447	16/5431	0.1875	2.2781	1.53317	0.139374	0.951679	0.932892	S3h1G0013362:PLS3/S3h1G0045406:heterogeneous_nuclear_ribonucleoprotein_/S3h1G0042673:CNN2	3
GO:0097340	inhibition of cysteine-type endopeptidase activity	3/447	16/5431	0.1875	2.2781	1.53317	0.139374	0.951679	0.932892	S3h1G0042090:XIAP/S3h1G0021006:XIAP/S3h1G0011305:XIAP	3
GO:1900454	positive regulation of long-term synaptic depression	3/447	16/5431	0.1875	2.2781	1.53317	0.139374	0.951679	0.932892	S3h1G0041704:GRID1/S3h1G0013233:MAPT/S3h1G0031443:GRID1	3
GO:0008360	regulation of cell shape	8/447	63/5431	0.126984	1.54284	1.29779	0.143277	0.97461	0.955371	S3h1G0038834:ATP1A1/S3h1G0042888:tau_tubulin_kinase_A/S3h1G0008303/S3h1G0019909/S3h1G0042844:CSNK1G1/S3h1G0040890:tau_tubulin_kinase_E/S3h1G0030414:casein_kinase_1-like_protein_a/S3h1G0021501	8
GO:0001669	acrosomal vesicle	4/447	25/5431	0.16	1.94398	1.41664	0.145193	0.983902	0.964479	S3h1G0024324:IQUB/S3h1G0006172:VDAC2/S3h1G0044034:DCST1/S3h1G0019866:ENKUR	4
GO:0042060	wound healing	16/447	147/5431	0.108844	1.32244	1.18682	0.150414	0.999997	0.980256	S3h1G0027171:PLG/S3h1G0052431:PRKAR2B/S3h1G0024265:HDHD1/S3h1G0051118:JAG2/S3h1G0007330:YWHAB/S3h1G0027179:PLG/S3h1G0045765:PRKAR2B/S3h1G0018633:PLG/S3h1G0045325:ARRB1/S3h1G0024266:HDHD1/S3h1G0000570:PIP5K1B/S3h1G0045324:ARRB1/S3h1G0024269:HDHD1/S3h1G0009048:ADIPOR2/S3h1G0014921:ADAM15/S3h1G0042673:CNN2	16
GO:0043312	neutrophil degranulation	16/447	147/5431	0.108844	1.32244	1.18682	0.150414	0.999997	0.980256	S3h1G0040099:GRN/S3h1G0014601:PSAP/S3h1G0048075:NCSTN/S3h1G0053397:VAPA/S3h1G0027232:NCSTN/S3h1G0010384:SDCBP/S3h1G0031742:FTL/S3h1G0029074:GOLGA7/S3h1G0034127:EEF2/S3h1G0048915:PSAP/S3h1G0048077:NCSTN/S3h1G0015932:CD63/S3h1G0027030:NCSTN/S3h1G0048072:NCSTN/S3h1G0043402:FAF2/S3h1G0042673:CNN2	16
GO:0007308	oocyte construction	9/447	74/5431	0.121622	1.47769	1.23898	0.151902	0.999997	0.980256	S3h1G0008327:dll3/S3h1G0021011:Tm2/S3h1G0033258:CLASP1/S3h1G0007330:YWHAB/S3h1G0003720:Tm2/S3h1G0007556:14-3-3zeta/S3h1G0051056:DAZ-associated_protein_1/S3h1G0000570:PIP5K1B/S3h1G0025418:SPSB1	9
GO:0048515	spermatid differentiation	14/447	126/5431	0.111111	1.34999	1.19031	0.152175	0.999997	0.980256	S3h1G0047848:RHBDD1/S3h1G0042844:CSNK1G1/S3h1G0025416:TBPL1/S3h1G0001359:NME5/S3h1G0054610:ELSPBP1/S3h1G0046078:DUF667/S3h1G0008822:ARMC4-like_protein/S3h1G0006172:VDAC2/S3h1G0030756:PACRG/S3h1G0026550:TRIP13/S3h1G0015412:RSPH1/S3h1G0000570:PIP5K1B/S3h1G0000645:NME8/S3h1G0020812:PACRG	14
GO:0005178	integrin binding	7/447	54/5431	0.12963	1.57499	1.27159	0.152267	0.999997	0.980256	S3h1G0011070:PPAP2A/S3h1G0013362:PLS3/S3h1G0048611:ADAM18/S3h1G0048604:ADAM22/S3h1G0038413:TSPAN4/S3h1G0014921:ADAM15/S3h1G0048607:ADAM22	7
GO:0007166	cell surface receptor signaling pathway	7/447	54/5431	0.12963	1.57499	1.27159	0.152267	0.999997	0.980256	S3h1G0050687/S3h1G0014140:TSPAN6/S3h1G0015932:CD63/S3h1G0044094:ROM1/S3h1G0053923:JMJD6/S3h1G0038413:TSPAN4/S3h1G0050451:TSPAN7	7
GO:0002065	columnar/cuboidal epithelial cell differentiation	12/447	105/5431	0.114286	1.38856	1.20397	0.152436	0.999997	0.980256	S3h1G0007944:DDX6/S3h1G0043759:HHAT/S3h1G0043764:HHAT/S3h1G0043754:HHAT/S3h1G0008327:dll3/S3h1G0030900:DDX6/S3h1G0003080:adt-1/S3h1G0038425:KLC4/S3h1G0051056:DAZ-associated_protein_1/S3h1G0048586:Adam10/S3h1G0026924:KLC4/S3h1G0025418:SPSB1	12
GO:0007283	spermatogenesis	29/447	290/5431	0.1	1.21499	1.12682	0.154489	0.999997	0.980256	S3h1G0034074:MNS1/S3h1G0018295:CTSL/S3h1G0048699:AKAP14/S3h1G0048610:Adam1b/S3h1G0047848:RHBDD1/S3h1G0042844:CSNK1G1/S3h1G0025416:TBPL1/S3h1G0001359:NME5/S3h1G0020518:YBX3/S3h1G0054610:ELSPBP1/S3h1G0019162:TMBIM6/S3h1G0051118:JAG2/S3h1G0046078:DUF667/S3h1G0008822:ARMC4-like_protein/S3h1G0006172:VDAC2/S3h1G0046543:forkhead_box_J1-like_protein_3/S3h1G0030756:PACRG/S3h1G0051056:DAZ-associated_protei…	29
GO:0048599	oocyte development	11/447	95/5431	0.115789	1.40683	1.19793	0.155637	0.999997	0.980256	S3h1G0008327:dll3/S3h1G0021011:Tm2/S3h1G0033258:CLASP1/S3h1G0045725:CDC25A/S3h1G0007330:YWHAB/S3h1G0003720:Tm2/S3h1G0007556:14-3-3zeta/S3h1G0051056:DAZ-associated_protein_1/S3h1G0026550:TRIP13/S3h1G0000570:PIP5K1B/S3h1G0025418:SPSB1	11
GO:0002283	neutrophil activation involved in immune response	16/447	148/5431	0.108108	1.3135	1.15796	0.156653	0.999997	0.980256	S3h1G0040099:GRN/S3h1G0014601:PSAP/S3h1G0048075:NCSTN/S3h1G0053397:VAPA/S3h1G0027232:NCSTN/S3h1G0010384:SDCBP/S3h1G0031742:FTL/S3h1G0029074:GOLGA7/S3h1G0034127:EEF2/S3h1G0048915:PSAP/S3h1G0048077:NCSTN/S3h1G0015932:CD63/S3h1G0027030:NCSTN/S3h1G0048072:NCSTN/S3h1G0043402:FAF2/S3h1G0042673:CNN2	16
GO:0046677	response to antibiotic	10/447	85/5431	0.117647	1.4294	1.19487	0.158523	0.999997	0.980256	S3h1G0051087:EEF1B2/S3h1G0036743:PRAF2/S3h1G0040574:KCNMA1/S3h1G0052431:PRKAR2B/S3h1G0053616:PDE1C/S3h1G0048146:EIF2AK4/S3h1G0045765:PRKAR2B/S3h1G0034127:EEF2/S3h1G0006200:DUSP14/S3h1G0037973:slc8a-5	10
GO:0006879	intracellular iron ion homeostasis	3/447	17/5431	0.176471	2.1441	1.41479	0.159477	0.999997	0.980256	S3h1G0031747:FTMT/S3h1G0031742:FTL/S3h1G0031739:FTMT	3
GO:0010470	regulation of gastrulation	3/447	17/5431	0.176471	2.1441	1.41479	0.159477	0.999997	0.980256	S3h1G0033258:CLASP1/S3h1G0035408/S3h1G0048586:Adam10	3
GO:0010951	negative regulation of endopeptidase activity	3/447	17/5431	0.176471	2.1441	1.41479	0.159477	0.999997	0.980256	S3h1G0027171:PLG/S3h1G0027179:PLG/S3h1G0018633:PLG	3
GO:0019068	virion assembly	3/447	17/5431	0.176471	2.1441	1.41479	0.159477	0.999997	0.980256	S3h1G0007944:DDX6/S3h1G0044173:TSG101/S3h1G0030900:DDX6	3
GO:0045451	pole plasm oskar mRNA localization	3/447	17/5431	0.176471	2.1441	1.41479	0.159477	0.999997	0.980256	S3h1G0021011:Tm2/S3h1G0003720:Tm2/S3h1G0051056:DAZ-associated_protein_1	3
GO:0043161	proteasome-mediated ubiquitin-dependent protein catabolic process	12/447	106/5431	0.113208	1.37546	1.16902	0.159938	0.999997	0.980256	S3h1G0052035/S3h1G0020067:RBCK1/S3h1G0003118:ubx2/S3h1G0015059:BTBD1/S3h1G0007221:CD2AP/S3h1G0007047:BTBD1/S3h1G0045325:ARRB1/S3h1G0047125:PSMD4/S3h1G0043402:FAF2/S3h1G0045324:ARRB1/S3h1G0047851:NSFL1C/S3h1G0002875	12
GO:0016020	membrane	19/447	181/5431	0.104972	1.2754	1.12848	0.160238	0.999997	0.980256	S3h1G0043411:FIBP/S3h1G0043230:ANKRA2/S3h1G0019851:slc16a-19/S3h1G0031387:ACSBG2/S3h1G0029106:PPM1B/S3h1G0007973:PPM1B/S3h1G0029773/S3h1G0052497:C16orf89/S3h1G0010094:WNK2/S3h1G0038397:DHH1/S3h1G0048349/S3h1G0030073:FIBP/S3h1G0038425:KLC4/S3h1G0048611:ADAM18/S3h1G0037413:TMEM68/S3h1G0026924:KLC4/S3h1G0050483:SEMA5B/S3h1G0001782/S3h1G0043089:FIBP	19
GO:0017085	response to insecticide	4/447	26/5431	0.153846	1.86921	1.33039	0.161145	0.999997	0.980256	S3h1G0001377:SLC18A1/S3h1G0048146:EIF2AK4/S3h1G0045406:heterogeneous_nuclear_ribonucleoprotein_/S3h1G0024349:SLC18A1	4
GO:0097006	regulation of plasma lipoprotein particle levels	4/447	26/5431	0.153846	1.86921	1.33039	0.161145	0.999997	0.980256	S3h1G0027171:PLG/S3h1G0044279:ZDHHC8/S3h1G0027179:PLG/S3h1G0018633:PLG	4
GO:0010634	positive regulation of epithelial cell migration	6/447	45/5431	0.133333	1.61999	1.2506	0.161424	0.999997	0.980256	S3h1G0027171:PLG/S3h1G0011070:PPAP2A/S3h1G0036316:SEMA5A/S3h1G0033258:CLASP1/S3h1G0027179:PLG/S3h1G0018633:PLG	6
GO:0030018	Z disc	8/447	65/5431	0.123077	1.49537	1.20317	0.16255	0.999997	0.980256	S3h1G0014378:FHL2/S3h1G0000476:KY/S3h1G0015334:FHL2/S3h1G0039015:TPI1/S3h1G0000984:KY/S3h1G0006523:TPI1/S3h1G0037973:slc8a-5/S3h1G0021119:FHL2	8
GO:0035270	endocrine system development	7/447	55/5431	0.127273	1.54635	1.21951	0.162973	0.999997	0.980256	S3h1G0049809:TG/S3h1G0049783:TG/S3h1G0007092:OTP/S3h1G0049693:TG/S3h1G0049692:TG/S3h1G0013254:ONECUT2/S3h1G0049668:TG	7
GO:0044877	protein-containing complex binding	18/447	171/5431	0.105263	1.27894	1.10987	0.165371	0.999997	0.980256	S3h1G0043562:PCF11/S3h1G0003292:GTF2B/S3h1G0049809:TG/S3h1G0044173:TSG101/S3h1G0040574:KCNMA1/S3h1G0049783:TG/S3h1G0004044:PCF11/S3h1G0052710:LCA5/S3h1G0007330:YWHAB/S3h1G0001598:LCA5/S3h1G0007221:CD2AP/S3h1G0046138:UQCRH/S3h1G0015932:CD63/S3h1G0049693:TG/S3h1G0054527:LCA5/S3h1G0049692:TG/S3h1G0012078:bcl2-2/S3h1G0049668:TG	18
GO:0046777	protein autophosphorylation	5/447	36/5431	0.138889	1.68748	1.23932	0.170285	0.999997	0.980256	S3h1G0042844:CSNK1G1/S3h1G0010094:WNK2/S3h1G0021947:RIM15/S3h1G0048146:EIF2AK4/S3h1G0025716:RIM15	5
GO:0070887	cellular response to chemical stimulus	33/447	339/5431	0.0973451	1.18273	1.04049	0.173051	0.999997	0.980256	S3h1G0043411:FIBP/S3h1G0036316:SEMA5A/S3h1G0014601:PSAP/S3h1G0047848:RHBDD1/S3h1G0038282:ROR1/S3h1G0040743:NME7/S3h1G0053397:VAPA/S3h1G0013362:PLS3/S3h1G0035408/S3h1G0019092:KMO/S3h1G0053616:PDE1C/S3h1G0019162:TMBIM6/S3h1G0018995:GTF2F1/S3h1G0023272:TRAF3/S3h1G0034127:EEF2/S3h1G0053056:ZYX/S3h1G0004822:EFHC2/S3h1G0048915:PSAP/S3h1G0030073:FIBP/S3h1G0013529:CDIP1/S3h1G0045325:ARRB1/S3h1G0030756:PA…	33
GO:0008201	heparin binding	6/447	46/5431	0.130435	1.58477	1.19271	0.173661	0.999997	0.980256	S3h1G0027171:PLG/S3h1G0054610:ELSPBP1/S3h1G0020317:THBS2/S3h1G0027179:PLG/S3h1G0016678:C-type_lectin_Lecg/S3h1G0018633:PLG	6
GO:0002446	neutrophil mediated immunity	16/447	151/5431	0.10596	1.28741	1.07258	0.176185	0.999997	0.980256	S3h1G0040099:GRN/S3h1G0014601:PSAP/S3h1G0048075:NCSTN/S3h1G0053397:VAPA/S3h1G0027232:NCSTN/S3h1G0010384:SDCBP/S3h1G0031742:FTL/S3h1G0029074:GOLGA7/S3h1G0034127:EEF2/S3h1G0048915:PSAP/S3h1G0048077:NCSTN/S3h1G0015932:CD63/S3h1G0027030:NCSTN/S3h1G0048072:NCSTN/S3h1G0043402:FAF2/S3h1G0042673:CNN2	16
GO:0007367	segment polarity determination	3/447	18/5431	0.166667	2.02498	1.30436	0.180393	0.999997	0.980256	S3h1G0043759:HHAT/S3h1G0043764:HHAT/S3h1G0043754:HHAT	3
GO:0008083	growth factor activity	3/447	18/5431	0.166667	2.02498	1.30436	0.180393	0.999997	0.980256	S3h1G0040099:GRN/S3h1G0051118:JAG2/S3h1G0045106:HGF	3
GO:0010288	response to lead ion	3/447	18/5431	0.166667	2.02498	1.30436	0.180393	0.999997	0.980256	S3h1G0031742:FTL/S3h1G0013233:MAPT/S3h1G0012078:bcl2-2	3
GO:0010721	negative regulation of cell development	3/447	18/5431	0.166667	2.02498	1.30436	0.180393	0.999997	0.980256	S3h1G0027850:PI16/S3h1G0020708:PI16/S3h1G0027851:PI16	3
GO:0034644	cellular response to UV	3/447	18/5431	0.166667	2.02498	1.30436	0.180393	0.999997	0.980256	S3h1G0047848:RHBDD1/S3h1G0045725:CDC25A/S3h1G0048146:EIF2AK4	3
GO:0048708	astrocyte differentiation	3/447	18/5431	0.166667	2.02498	1.30436	0.180393	0.999997	0.980256	S3h1G0038282:ROR1/S3h1G0013233:MAPT/S3h1G0016470:ROR2	3
GO:0061052	negative regulation of cell growth involved in cardiac muscle cell development	3/447	18/5431	0.166667	2.02498	1.30436	0.180393	0.999997	0.980256	S3h1G0027850:PI16/S3h1G0020708:PI16/S3h1G0027851:PI16	3
GO:0030707	follicle cell of egg chamber development	12/447	109/5431	0.110092	1.3376	1.06622	0.183537	0.999997	0.980256	S3h1G0007944:DDX6/S3h1G0043759:HHAT/S3h1G0043764:HHAT/S3h1G0043754:HHAT/S3h1G0008327:dll3/S3h1G0030900:DDX6/S3h1G0003080:adt-1/S3h1G0038425:KLC4/S3h1G0051056:DAZ-associated_protein_1/S3h1G0048586:Adam10/S3h1G0026924:KLC4/S3h1G0025418:SPSB1	12
GO:0000932	P-body	5/447	37/5431	0.135135	1.64188	1.17317	0.184539	0.999997	0.980256	S3h1G0007944:DDX6/S3h1G0030900:DDX6/S3h1G0015059:BTBD1/S3h1G0007047:BTBD1/S3h1G0038397:DHH1	5
GO:0001892	embryonic placenta development	5/447	37/5431	0.135135	1.64188	1.17317	0.184539	0.999997	0.980256	S3h1G0027171:PLG/S3h1G0018295:CTSL/S3h1G0027179:PLG/S3h1G0018633:PLG/S3h1G0037973:slc8a-5	5
GO:0030326	embryonic limb morphogenesis	5/447	37/5431	0.135135	1.64188	1.17317	0.184539	0.999997	0.980256	S3h1G0042888:tau_tubulin_kinase_A/S3h1G0038282:ROR1/S3h1G0040890:tau_tubulin_kinase_E/S3h1G0051118:JAG2/S3h1G0016470:ROR2	5
GO:0018991	egg-laying behavior	6/447	47/5431	0.12766	1.55105	1.13619	0.186267	0.999997	0.980256	S3h1G0048075:NCSTN/S3h1G0027232:NCSTN/S3h1G0045258/S3h1G0048077:NCSTN/S3h1G0027030:NCSTN/S3h1G0048072:NCSTN	6
GO:0043186	P granule	6/447	47/5431	0.12766	1.55105	1.13619	0.186267	0.999997	0.980256	S3h1G0007944:DDX6/S3h1G0021011:Tm2/S3h1G0045048:PAPD4/S3h1G0030900:DDX6/S3h1G0003720:Tm2/S3h1G0051056:DAZ-associated_protein_1	6
GO:0008509	monoatomic anion transmembrane transporter activity	9/447	78/5431	0.115385	1.40191	1.07064	0.189446	0.999997	0.980256	S3h1G0019851:slc16a-19/S3h1G0037143:slc25a-19/S3h1G0029773/S3h1G0024811:slc22a-4/S3h1G0048349/S3h1G0049888:slc38a-2/S3h1G0050001:OAC1/S3h1G0014903:slc16a-26/S3h1G0001782	9
GO:0031674	I band	8/447	68/5431	0.117647	1.4294	1.06703	0.193559	0.999997	0.980256	S3h1G0014378:FHL2/S3h1G0000476:KY/S3h1G0015334:FHL2/S3h1G0039015:TPI1/S3h1G0000984:KY/S3h1G0006523:TPI1/S3h1G0037973:slc8a-5/S3h1G0021119:FHL2	8
GO:0010506	regulation of autophagy	4/447	28/5431	0.142857	1.7357	1.16876	0.194798	0.999997	0.980256	S3h1G0025448:MFSD8/S3h1G0014601:PSAP/S3h1G0048915:PSAP/S3h1G0013233:MAPT	4
GO:0016055	Wnt signaling pathway	4/447	28/5431	0.142857	1.7357	1.16876	0.194798	0.999997	0.980256	S3h1G0008303/S3h1G0019909/S3h1G0042844:CSNK1G1/S3h1G0030414:casein_kinase_1-like_protein_a	4
GO:0001878	response to yeast	2/447	10/5431	0.2	2.42998	1.35536	0.196348	0.999997	0.980256	S3h1G0049175:SLC15A1/S3h1G0019092:KMO	2
GO:0004364	glutathione transferase activity	2/447	10/5431	0.2	2.42998	1.35536	0.196348	0.999997	0.980256	S3h1G0011506:HPGDS/S3h1G0034952:GSTT1	2
GO:0005513	detection of calcium ion	2/447	10/5431	0.2	2.42998	1.35536	0.196348	0.999997	0.980256	S3h1G0024326/S3h1G0000400	2
GO:0005862	muscle thin filament tropomyosin	2/447	10/5431	0.2	2.42998	1.35536	0.196348	0.999997	0.980256	S3h1G0021011:Tm2/S3h1G0003720:Tm2	2
GO:0005937	mating projection	2/447	10/5431	0.2	2.42998	1.35536	0.196348	0.999997	0.980256	S3h1G0007920:MOB2/S3h1G0052613:MOB2	2
GO:0005977	glycogen metabolic process	2/447	10/5431	0.2	2.42998	1.35536	0.196348	0.999997	0.980256	S3h1G0007330:YWHAB/S3h1G0017186:PRKAG2	2
GO:0006929	substrate-dependent cell migration	2/447	10/5431	0.2	2.42998	1.35536	0.196348	0.999997	0.980256	S3h1G0010384:SDCBP/S3h1G0007221:CD2AP	2
GO:0007279	pole cell formation	2/447	10/5431	0.2	2.42998	1.35536	0.196348	0.999997	0.980256	S3h1G0007944:DDX6/S3h1G0030900:DDX6	2
GO:0007309	oocyte axis specification	2/447	10/5431	0.2	2.42998	1.35536	0.196348	0.999997	0.980256	S3h1G0007330:YWHAB/S3h1G0007556:14-3-3zeta	2
GO:0014866	skeletal myofibril assembly	2/447	10/5431	0.2	2.42998	1.35536	0.196348	0.999997	0.980256	S3h1G0043589:ACTB/S3h1G0033305:ACTB	2
GO:0030673	axolemma	2/447	10/5431	0.2	2.42998	1.35536	0.196348	0.999997	0.980256	S3h1G0051118:JAG2/S3h1G0013233:MAPT	2
GO:0032720	negative regulation of tumor necrosis factor production	2/447	10/5431	0.2	2.42998	1.35536	0.196348	0.999997	0.980256	S3h1G0045325:ARRB1/S3h1G0045324:ARRB1	2
GO:0033603	positive regulation of dopamine secretion	2/447	10/5431	0.2	2.42998	1.35536	0.196348	0.999997	0.980256	S3h1G0001377:SLC18A1/S3h1G0024349:SLC18A1	2
GO:0042416	dopamine biosynthetic process	2/447	10/5431	0.2	2.42998	1.35536	0.196348	0.999997	0.980256	S3h1G0001377:SLC18A1/S3h1G0024349:SLC18A1	2
GO:0042583	chromaffin granule	2/447	10/5431	0.2	2.42998	1.35536	0.196348	0.999997	0.980256	S3h1G0001377:SLC18A1/S3h1G0024349:SLC18A1	2
GO:0043332	mating projection tip	2/447	10/5431	0.2	2.42998	1.35536	0.196348	0.999997	0.980256	S3h1G0007920:MOB2/S3h1G0052613:MOB2	2
GO:0050908	detection of light stimulus involved in visual perception	2/447	10/5431	0.2	2.42998	1.35536	0.196348	0.999997	0.980256	S3h1G0036316:SEMA5A/S3h1G0050483:SEMA5B	2
GO:0051610	serotonin uptake	2/447	10/5431	0.2	2.42998	1.35536	0.196348	0.999997	0.980256	S3h1G0001377:SLC18A1/S3h1G0024349:SLC18A1	2
GO:0055025	positive regulation of cardiac muscle tissue development	2/447	10/5431	0.2	2.42998	1.35536	0.196348	0.999997	0.980256	S3h1G0045325:ARRB1/S3h1G0045324:ARRB1	2
GO:1902817	negative regulation of protein localization to microtubule	2/447	10/5431	0.2	2.42998	1.35536	0.196348	0.999997	0.980256	S3h1G0042888:tau_tubulin_kinase_A/S3h1G0040890:tau_tubulin_kinase_E	2
GO:1902857	positive regulation of non-motile cilium assembly	2/447	10/5431	0.2	2.42998	1.35536	0.196348	0.999997	0.980256	S3h1G0042888:tau_tubulin_kinase_A/S3h1G0040890:tau_tubulin_kinase_E	2
GO:1903749	positive regulation of establishment of protein localization to mitochondrion	2/447	10/5431	0.2	2.42998	1.35536	0.196348	0.999997	0.980256	S3h1G0029853:SH3GLB1/S3h1G0007330:YWHAB	2
GO:1904340	positive regulation of dopaminergic neuron differentiation	2/447	10/5431	0.2	2.42998	1.35536	0.196348	0.999997	0.980256	S3h1G0001377:SLC18A1/S3h1G0024349:SLC18A1	2
GO:1904647	response to rotenone	2/447	10/5431	0.2	2.42998	1.35536	0.196348	0.999997	0.980256	S3h1G0001377:SLC18A1/S3h1G0024349:SLC18A1	2
GO:0042472	inner ear morphogenesis	6/447	48/5431	0.125	1.51874	1.08098	0.199218	0.999997	0.980256	S3h1G0031063:TTC25/S3h1G0007078:TTC25/S3h1G0038282:ROR1/S3h1G0038989:SOBP/S3h1G0051482:TTC25/S3h1G0016470:ROR2	6
GO:0036064	ciliary basal body	9/447	79/5431	0.113924	1.38416	1.03	0.199417	0.999997	0.980256	S3h1G0042888:tau_tubulin_kinase_A/S3h1G0040743:NME7/S3h1G0040890:tau_tubulin_kinase_E/S3h1G0052710:LCA5/S3h1G0001598:LCA5/S3h1G0046078:DUF667/S3h1G0028783:SSNA1/S3h1G0043204:CETN1/S3h1G0054527:LCA5	9
GO:0009790	embryo development	27/447	277/5431	0.0974729	1.18429	0.942807	0.200502	0.999997	0.980256	S3h1G0043759:HHAT/S3h1G0011070:PPAP2A/S3h1G0043764:HHAT/S3h1G0043754:HHAT/S3h1G0031063:TTC25/S3h1G0007078:TTC25/S3h1G0042844:CSNK1G1/S3h1G0033258:CLASP1/S3h1G0016940:CWC22/S3h1G0048075:NCSTN/S3h1G0045725:CDC25A/S3h1G0027232:NCSTN/S3h1G0010079:Ccnjl/S3h1G0038989:SOBP/S3h1G0046543:forkhead_box_J1-like_protein_3/S3h1G0007556:14-3-3zeta/S3h1G0045325:ARRB1/S3h1G0051056:DAZ-associated_protein_1/S3h1G00…	27
GO:0003205	cardiac chamber development	3/447	19/5431	0.157895	1.9184	1.20087	0.201992	0.999997	0.980256	S3h1G0014378:FHL2/S3h1G0015334:FHL2/S3h1G0021119:FHL2	3
GO:0007162	negative regulation of cell adhesion	3/447	19/5431	0.157895	1.9184	1.20087	0.201992	0.999997	0.980256	S3h1G0036316:SEMA5A/S3h1G0048604:ADAM22/S3h1G0048607:ADAM22	3
GO:0019827	stem cell population maintenance	3/447	19/5431	0.157895	1.9184	1.20087	0.201992	0.999997	0.980256	S3h1G0007944:DDX6/S3h1G0033258:CLASP1/S3h1G0030900:DDX6	3
GO:0022008	neurogenesis	3/447	19/5431	0.157895	1.9184	1.20087	0.201992	0.999997	0.980256	S3h1G0015059:BTBD1/S3h1G0007047:BTBD1/S3h1G0035666:CHAC1	3
GO:0030516	regulation of axon extension	3/447	19/5431	0.157895	1.9184	1.20087	0.201992	0.999997	0.980256	S3h1G0033258:CLASP1/S3h1G0048586:Adam10/S3h1G0052379:BARHL2	3
GO:0042698	ovulation cycle	3/447	19/5431	0.157895	1.9184	1.20087	0.201992	0.999997	0.980256	S3h1G0045325:ARRB1/S3h1G0049003:CMPK1/S3h1G0045324:ARRB1	3
GO:0045117	azole transmembrane transport	3/447	19/5431	0.157895	1.9184	1.20087	0.201992	0.999997	0.980256	S3h1G0001377:SLC18A1/S3h1G0007330:YWHAB/S3h1G0024349:SLC18A1	3
GO:0048523	negative regulation of cellular process	3/447	19/5431	0.157895	1.9184	1.20087	0.201992	0.999997	0.980256	S3h1G0032837/S3h1G0030756:PACRG/S3h1G0020812:PACRG	3
GO:0048856	anatomical structure development	3/447	19/5431	0.157895	1.9184	1.20087	0.201992	0.999997	0.980256	S3h1G0006560:PKAR/S3h1G0036005/S3h1G0022359:forkhead_box_J1-like_protein_2	3
GO:0051879	Hsp90 protein binding	3/447	19/5431	0.157895	1.9184	1.20087	0.201992	0.999997	0.980256	S3h1G0030756:PACRG/S3h1G0013233:MAPT/S3h1G0020812:PACRG	3
GO:0060972	left/right pattern formation	3/447	19/5431	0.157895	1.9184	1.20087	0.201992	0.999997	0.980256	S3h1G0034074:MNS1/S3h1G0040743:NME7/S3h1G0046543:forkhead_box_J1-like_protein_3	3
GO:0030335	positive regulation of cell migration	7/447	59/5431	0.118644	1.44151	1.02109	0.208917	0.999997	0.980256	S3h1G0038282:ROR1/S3h1G0045068:FAM115C/S3h1G0010384:SDCBP/S3h1G0045075:FAM115C/S3h1G0013254:ONECUT2/S3h1G0016470:ROR2/S3h1G0045106:HGF	7
GO:0051427	hormone receptor binding	9/447	80/5431	0.1125	1.36686	0.989909	0.209604	0.999997	0.980256	S3h1G0003292:GTF2B/S3h1G0014378:FHL2/S3h1G0020489:VPRBP/S3h1G0015334:FHL2/S3h1G0007330:YWHAB/S3h1G0045325:ARRB1/S3h1G0011057:WBP2/S3h1G0045324:ARRB1/S3h1G0021119:FHL2	9
GO:0006357	regulation of transcription by RNA polymerase II	18/447	178/5431	0.101124	1.22864	0.928804	0.210593	0.999997	0.980256	S3h1G0043230:ANKRA2/S3h1G0042090:XIAP/S3h1G0003825/S3h1G0038282:ROR1/S3h1G0041101:ZBED9/S3h1G0009536:DBX1/S3h1G0021006:XIAP/S3h1G0011305:XIAP/S3h1G0007092:OTP/S3h1G0023613:ZNF521/S3h1G0052229:ZBED9/S3h1G0041811:KIAA1958/S3h1G0008112:UBE2O/S3h1G0003833/S3h1G0027744:RPAP2/S3h1G0016470:ROR2/S3h1G0051627:arrowhead/S3h1G0051704:ZBED5	18
GO:0006626	protein targeting to mitochondrion	4/447	29/5431	0.137931	1.67585	1.09278	0.212378	0.999997	0.980256	S3h1G0007330:YWHAB/S3h1G0042829:DJP1/S3h1G0006200:DUSP14/S3h1G0033297:MTERF4	4
GO:0008519	ammonium channel activity	4/447	29/5431	0.137931	1.67585	1.09278	0.212378	0.999997	0.980256	S3h1G0001377:SLC18A1/S3h1G0024811:slc22a-4/S3h1G0024349:SLC18A1/S3h1G0003165	4
GO:0035578	azurophil granule lumen	4/447	29/5431	0.137931	1.67585	1.09278	0.212378	0.999997	0.980256	S3h1G0040099:GRN/S3h1G0010384:SDCBP/S3h1G0031742:FTL/S3h1G0043402:FAF2	4
GO:0045111	intermediate filament cytoskeleton	4/447	29/5431	0.137931	1.67585	1.09278	0.212378	0.999997	0.980256	S3h1G0034074:MNS1/S3h1G0042888:tau_tubulin_kinase_A/S3h1G0040890:tau_tubulin_kinase_E/S3h1G0047851:NSFL1C	4
GO:0072488	ammonium transmembrane transport	4/447	29/5431	0.137931	1.67585	1.09278	0.212378	0.999997	0.980256	S3h1G0001377:SLC18A1/S3h1G0024811:slc22a-4/S3h1G0024349:SLC18A1/S3h1G0003165	4
GO:1900408	negative regulation of cellular response to oxidative stress	4/447	29/5431	0.137931	1.67585	1.09278	0.212378	0.999997	0.980256	S3h1G0014601:PSAP/S3h1G0001359:NME5/S3h1G0048915:PSAP/S3h1G0045106:HGF	4
GO:0005801	cis-Golgi network	6/447	49/5431	0.122449	1.48774	1.02702	0.21249	0.999997	0.980256	S3h1G0019003/S3h1G0010562:CSH1/S3h1G0027814:CSH1/S3h1G0038650:CSH1/S3h1G0020577:CSH1/S3h1G0027837:CSH1	6
GO:0008585	female gonad development	5/447	39/5431	0.128205	1.55768	1.04666	0.214266	0.999997	0.980256	S3h1G0003080:adt-1/S3h1G0045325:ARRB1/S3h1G0045324:ARRB1/S3h1G0012078:bcl2-2/S3h1G0051627:arrowhead	5
GO:0009410	response to xenobiotic stimulus	5/447	39/5431	0.128205	1.55768	1.04666	0.214266	0.999997	0.980256	S3h1G0052431:PRKAR2B/S3h1G0001377:SLC18A1/S3h1G0053616:PDE1C/S3h1G0045765:PRKAR2B/S3h1G0024349:SLC18A1	5
GO:0007626	locomotory behavior	7/447	60/5431	0.116667	1.41749	0.973768	0.221102	0.999997	0.980256	S3h1G0001377:SLC18A1/S3h1G0053616:PDE1C/S3h1G0044279:ZDHHC8/S3h1G0038989:SOBP/S3h1G0024811:slc22a-4/S3h1G0024349:SLC18A1/S3h1G0013328:NOVA1	7
GO:0007131	reciprocal meiotic recombination	3/447	20/5431	0.15	1.82248	1.10349	0.224153	0.999997	0.980256	S3h1G0029877:MLH3/S3h1G0026550:TRIP13/S3h1G0017663:MEIOB	3
GO:0010468	regulation of gene expression	3/447	20/5431	0.15	1.82248	1.10349	0.224153	0.999997	0.980256	S3h1G0002289:CPSF4/S3h1G0044094:ROM1/S3h1G0022008:C9orf116	3
GO:0014704	intercalated disc	3/447	20/5431	0.15	1.82248	1.10349	0.224153	0.999997	0.980256	S3h1G0038834:ATP1A1/S3h1G0007330:YWHAB/S3h1G0037973:slc8a-5	3
GO:0030510	regulation of BMP signaling pathway	3/447	20/5431	0.15	1.82248	1.10349	0.224153	0.999997	0.980256	S3h1G0042090:XIAP/S3h1G0021006:XIAP/S3h1G0011305:XIAP	3
GO:0031647	regulation of protein stability	3/447	20/5431	0.15	1.82248	1.10349	0.224153	0.999997	0.980256	S3h1G0045325:ARRB1/S3h1G0035012:ARR3/S3h1G0045324:ARRB1	3
GO:0035195	miRNA-mediated post-transcriptional gene silencing	3/447	20/5431	0.15	1.82248	1.10349	0.224153	0.999997	0.980256	S3h1G0007944:DDX6/S3h1G0030900:DDX6/S3h1G0045406:heterogeneous_nuclear_ribonucleoprotein_	3
GO:0050975	sensory perception of touch	3/447	20/5431	0.15	1.82248	1.10349	0.224153	0.999997	0.980256	S3h1G0045325:ARRB1/S3h1G0020452/S3h1G0045324:ARRB1	3
GO:0042471	ear morphogenesis	8/447	71/5431	0.112676	1.369	0.937216	0.226808	0.999997	0.980256	S3h1G0052747:NKX3-2/S3h1G0031063:TTC25/S3h1G0007078:TTC25/S3h1G0038282:ROR1/S3h1G0020067:RBCK1/S3h1G0038989:SOBP/S3h1G0051482:TTC25/S3h1G0016470:ROR2	8
GO:0005773	vacuole	2/447	11/5431	0.181818	2.20907	1.20202	0.22764	0.999997	0.980256	S3h1G0028714:MST1/S3h1G0052403	2
GO:0005935	cellular bud neck	2/447	11/5431	0.181818	2.20907	1.20202	0.22764	0.999997	0.980256	S3h1G0007920:MOB2/S3h1G0052613:MOB2	2
GO:0007215	glutamate receptor signaling pathway	2/447	11/5431	0.181818	2.20907	1.20202	0.22764	0.999997	0.980256	S3h1G0041704:GRID1/S3h1G0031443:GRID1	2
GO:0008066	glutamate receptor activity	2/447	11/5431	0.181818	2.20907	1.20202	0.22764	0.999997	0.980256	S3h1G0041704:GRID1/S3h1G0031443:GRID1	2
GO:0009507	chloroplast	2/447	11/5431	0.181818	2.20907	1.20202	0.22764	0.999997	0.980256	S3h1G0052403/S3h1G0049665	2
GO:0009584	detection of visible light	2/447	11/5431	0.181818	2.20907	1.20202	0.22764	0.999997	0.980256	S3h1G0036316:SEMA5A/S3h1G0050483:SEMA5B	2
GO:0021884	forebrain neuron development	2/447	11/5431	0.181818	2.20907	1.20202	0.22764	0.999997	0.980256	S3h1G0007092:OTP/S3h1G0051627:arrowhead	2
GO:0030216	keratinocyte differentiation	2/447	11/5431	0.181818	2.20907	1.20202	0.22764	0.999997	0.980256	S3h1G0044173:TSG101/S3h1G0000570:PIP5K1B	2
GO:0030669	clathrin-coated endocytic vesicle membrane	2/447	11/5431	0.181818	2.20907	1.20202	0.22764	0.999997	0.980256	S3h1G0038282:ROR1/S3h1G0016470:ROR2	2
GO:0033047	regulation of mitotic sister chromatid segregation	2/447	11/5431	0.181818	2.20907	1.20202	0.22764	0.999997	0.980256	S3h1G0042844:CSNK1G1/S3h1G0000570:PIP5K1B	2
GO:0033077	T cell differentiation in thymus	2/447	11/5431	0.181818	2.20907	1.20202	0.22764	0.999997	0.980256	S3h1G0051118:JAG2/S3h1G0053923:JMJD6	2
GO:0035025	positive regulation of Rho protein signal transduction	2/447	11/5431	0.181818	2.20907	1.20202	0.22764	0.999997	0.980256	S3h1G0045325:ARRB1/S3h1G0045324:ARRB1	2
GO:0035212	cell competition in a multicellular organism	2/447	11/5431	0.181818	2.20907	1.20202	0.22764	0.999997	0.980256	S3h1G0020489:VPRBP/S3h1G0053923:JMJD6	2
GO:0035277	spiracle morphogenesis, open tracheal system	2/447	11/5431	0.181818	2.20907	1.20202	0.22764	0.999997	0.980256	S3h1G0025416:TBPL1/S3h1G0023613:ZNF521	2
GO:0042048	olfactory behavior	2/447	11/5431	0.181818	2.20907	1.20202	0.22764	0.999997	0.980256	S3h1G0036316:SEMA5A/S3h1G0050483:SEMA5B	2
GO:0042645	mitochondrial nucleoid	2/447	11/5431	0.181818	2.20907	1.20202	0.22764	0.999997	0.980256	S3h1G0030889:VDAC1/S3h1G0006172:VDAC2	2
GO:0043395	heparan sulfate proteoglycan binding	2/447	11/5431	0.181818	2.20907	1.20202	0.22764	0.999997	0.980256	S3h1G0036316:SEMA5A/S3h1G0038834:ATP1A1	2
GO:0045334	clathrin-coated endocytic vesicle	2/447	11/5431	0.181818	2.20907	1.20202	0.22764	0.999997	0.980256	S3h1G0038282:ROR1/S3h1G0016470:ROR2	2
GO:0046528	imaginal disc fusion	2/447	11/5431	0.181818	2.20907	1.20202	0.22764	0.999997	0.980256	S3h1G0029106:PPM1B/S3h1G0007973:PPM1B	2
GO:0046529	imaginal disc fusion, thorax closure	2/447	11/5431	0.181818	2.20907	1.20202	0.22764	0.999997	0.980256	S3h1G0029106:PPM1B/S3h1G0007973:PPM1B	2
GO:0046856	phosphatidylinositol dephosphorylation	2/447	11/5431	0.181818	2.20907	1.20202	0.22764	0.999997	0.980256	S3h1G0045393:TMEM55A/S3h1G0002077:INPP5E	2
GO:0060236	regulation of mitotic spindle organization	2/447	11/5431	0.181818	2.20907	1.20202	0.22764	0.999997	0.980256	S3h1G0042844:CSNK1G1/S3h1G0000570:PIP5K1B	2
GO:0060742	epithelial cell differentiation involved in prostate gland development	2/447	11/5431	0.181818	2.20907	1.20202	0.22764	0.999997	0.980256	S3h1G0014601:PSAP/S3h1G0048915:PSAP	2
GO:0062033	positive regulation of mitotic sister chromatid segregation	2/447	11/5431	0.181818	2.20907	1.20202	0.22764	0.999997	0.980256	S3h1G0021947:RIM15/S3h1G0025716:RIM15	2
GO:0070081	clathrin-sculpted monoamine transport vesicle	2/447	11/5431	0.181818	2.20907	1.20202	0.22764	0.999997	0.980256	S3h1G0001377:SLC18A1/S3h1G0024349:SLC18A1	2
GO:0070083	clathrin-sculpted monoamine transport vesicle membrane	2/447	11/5431	0.181818	2.20907	1.20202	0.22764	0.999997	0.980256	S3h1G0001377:SLC18A1/S3h1G0024349:SLC18A1	2
GO:0070935	3'-UTR-mediated mRNA stabilization	2/447	11/5431	0.181818	2.20907	1.20202	0.22764	0.999997	0.980256	S3h1G0020518:YBX3/S3h1G0008379:boule_1_RNA-binding_protein	2
GO:0097228	sperm principal piece	2/447	11/5431	0.181818	2.20907	1.20202	0.22764	0.999997	0.980256	S3h1G0019866:ENKUR/S3h1G0000645:NME8	2
GO:1902667	regulation of axon guidance	2/447	11/5431	0.181818	2.20907	1.20202	0.22764	0.999997	0.980256	S3h1G0003918/S3h1G0048586:Adam10	2
GO:1905477	positive regulation of protein localization to membrane	2/447	11/5431	0.181818	2.20907	1.20202	0.22764	0.999997	0.980256	S3h1G0029853:SH3GLB1/S3h1G0007330:YWHAB	2
GO:1990391	DNA repair complex	2/447	11/5431	0.181818	2.20907	1.20202	0.22764	0.999997	0.980256	S3h1G0029877:MLH3/S3h1G0043204:CETN1	2
GO:0042803	protein homodimerization activity	36/447	385/5431	0.0935065	1.13609	0.829581	0.228384	0.999997	0.980256	S3h1G0029853:SH3GLB1/S3h1G0049809:TG/S3h1G0014601:PSAP/S3h1G0044173:TSG101/S3h1G0040574:KCNMA1/S3h1G0049783:TG/S3h1G0053397:VAPA/S3h1G0052431:PRKAR2B/S3h1G0039915:BANF1/S3h1G0052497:C16orf89/S3h1G0010384:SDCBP/S3h1G0007330:YWHAB/S3h1G0011506:HPGDS/S3h1G0039015:TPI1/S3h1G0042200:MBL2/S3h1G0038956:slc39a-9/S3h1G0045765:PRKAR2B/S3h1G0007556:14-3-3zeta/S3h1G0048915:PSAP/S3h1G0045325:ARRB1/S3h1G004342…	36
GO:0001726	ruffle	5/447	40/5431	0.125	1.51874	0.986067	0.229667	0.999997	0.980256	S3h1G0033258:CLASP1/S3h1G0013362:PLS3/S3h1G0002077:INPP5E/S3h1G0007221:CD2AP/S3h1G0000570:PIP5K1B	5
GO:0031124	mRNA 3'-end processing	5/447	40/5431	0.125	1.51874	0.986067	0.229667	0.999997	0.980256	S3h1G0043562:PCF11/S3h1G0002289:CPSF4/S3h1G0004044:PCF11/S3h1G0009659:SRSF1/S3h1G0001517	5
GO:0021695	cerebellar cortex development	4/447	30/5431	0.133333	1.61999	1.01969	0.230378	0.999997	0.980256	S3h1G0041704:GRID1/S3h1G0042888:tau_tubulin_kinase_A/S3h1G0040890:tau_tubulin_kinase_E/S3h1G0031443:GRID1	4
GO:0032873	negative regulation of stress-activated MAPK cascade	4/447	30/5431	0.133333	1.61999	1.01969	0.230378	0.999997	0.980256	S3h1G0029106:PPM1B/S3h1G0007973:PPM1B/S3h1G0043425:MECOM/S3h1G0053923:JMJD6	4
GO:0048102	autophagic cell death	4/447	30/5431	0.133333	1.61999	1.01969	0.230378	0.999997	0.980256	S3h1G0029853:SH3GLB1/S3h1G0018295:CTSL/S3h1G0025416:TBPL1/S3h1G0019162:TMBIM6	4
GO:0009994	oocyte differentiation	9/447	82/5431	0.109756	1.33352	0.911303	0.230584	0.999997	0.980256	S3h1G0008327:dll3/S3h1G0021011:Tm2/S3h1G0033258:CLASP1/S3h1G0045725:CDC25A/S3h1G0003720:Tm2/S3h1G0051056:DAZ-associated_protein_1/S3h1G0026550:TRIP13/S3h1G0000570:PIP5K1B/S3h1G0025418:SPSB1	9
GO:0048839	inner ear development	9/447	82/5431	0.109756	1.33352	0.911303	0.230584	0.999997	0.980256	S3h1G0031063:TTC25/S3h1G0007078:TTC25/S3h1G0038282:ROR1/S3h1G0040574:KCNMA1/S3h1G0013362:PLS3/S3h1G0051118:JAG2/S3h1G0038989:SOBP/S3h1G0051482:TTC25/S3h1G0016470:ROR2	9
GO:0015629	actin cytoskeleton	16/447	159/5431	0.100629	1.22263	0.853217	0.233808	0.999997	0.980256	S3h1G0005285:KLHL17/S3h1G0021011:Tm2/S3h1G0038282:ROR1/S3h1G0013362:PLS3/S3h1G0007330:YWHAB/S3h1G0007221:CD2AP/S3h1G0052756/S3h1G0003720:Tm2/S3h1G0053056:ZYX/S3h1G0003301:PKNOX2/S3h1G0044192/S3h1G0013254:ONECUT2/S3h1G0000400/S3h1G0043589:ACTB/S3h1G0033305:ACTB/S3h1G0042673:CNN2	16
GO:0018108	peptidyl-tyrosine phosphorylation	5/447	41/5431	0.121951	1.48169	0.927114	0.245375	0.999997	0.980256	S3h1G0042888:tau_tubulin_kinase_A/S3h1G0038282:ROR1/S3h1G0040890:tau_tubulin_kinase_E/S3h1G0016470:ROR2/S3h1G0045106:HGF	5
GO:0051291	protein heterooligomerization	5/447	41/5431	0.121951	1.48169	0.927114	0.245375	0.999997	0.980256	S3h1G0052431:PRKAR2B/S3h1G0007330:YWHAB/S3h1G0046138:UQCRH/S3h1G0045765:PRKAR2B/S3h1G0010686:PRKAB2	5
GO:0071013	catalytic step 2 spliceosome	5/447	41/5431	0.121951	1.48169	0.927114	0.245375	0.999997	0.980256	S3h1G0009659:SRSF1/S3h1G0045406:heterogeneous_nuclear_ribonucleoprotein_/S3h1G0031677:ISY1/S3h1G0048542:ISY1/S3h1G0050742:ISY1	5
GO:0001725	stress fiber	3/447	21/5431	0.142857	1.7357	1.01152	0.246755	0.999997	0.980256	S3h1G0038282:ROR1/S3h1G0053056:ZYX/S3h1G0042673:CNN2	3
GO:0002092	positive regulation of receptor internalization	3/447	21/5431	0.142857	1.7357	1.01152	0.246755	0.999997	0.980256	S3h1G0045325:ARRB1/S3h1G0015932:CD63/S3h1G0045324:ARRB1	3
GO:0005918	septate junction	3/447	21/5431	0.142857	1.7357	1.01152	0.246755	0.999997	0.980256	S3h1G0038834:ATP1A1/S3h1G0001559:nkb-3/S3h1G0039876:nkb-3	3
GO:0051298	centrosome duplication	3/447	21/5431	0.142857	1.7357	1.01152	0.246755	0.999997	0.980256	S3h1G0045725:CDC25A/S3h1G0043204:CETN1/S3h1G0035717:CCP110	3
GO:0090314	positive regulation of protein targeting to membrane	3/447	21/5431	0.142857	1.7357	1.01152	0.246755	0.999997	0.980256	S3h1G0045068:FAM115C/S3h1G0045075:FAM115C/S3h1G0044548:CHP1	3
GO:0005874	microtubule	4/447	31/5431	0.129032	1.56773	0.949267	0.248737	0.999997	0.980256	S3h1G0038282:ROR1/S3h1G0013233:MAPT/S3h1G0016470:ROR2/S3h1G0037973:slc8a-5	4
GO:0022613	ribonucleoprotein complex biogenesis	9/447	84/5431	0.107143	1.30177	0.8347	0.252299	0.999997	0.980256	S3h1G0007944:DDX6/S3h1G0030900:DDX6/S3h1G0048146:EIF2AK4/S3h1G0038397:DHH1/S3h1G0009659:SRSF1/S3h1G0013233:MAPT/S3h1G0031677:ISY1/S3h1G0048542:ISY1/S3h1G0050742:ISY1	9
GO:0071496	cellular response to external stimulus	11/447	106/5431	0.103774	1.26084	0.812134	0.25382	0.999997	0.980256	S3h1G0006560:PKAR/S3h1G0029853:SH3GLB1/S3h1G0018295:CTSL/S3h1G0019162:TMBIM6/S3h1G0021947:RIM15/S3h1G0048146:EIF2AK4/S3h1G0025716:RIM15/S3h1G0045406:heterogeneous_nuclear_ribonucleoprotein_/S3h1G0007920:MOB2/S3h1G0052613:MOB2/S3h1G0017186:PRKAG2	11
GO:0042393	histone binding	6/447	52/5431	0.115385	1.40191	0.872056	0.253989	0.999997	0.980256	S3h1G0018295:CTSL/S3h1G0049809:TG/S3h1G0049783:TG/S3h1G0049693:TG/S3h1G0049692:TG/S3h1G0049668:TG	6
GO:0072359	circulatory system development	33/447	356/5431	0.0926966	1.12625	0.737931	0.257032	0.999997	0.980256	S3h1G0027171:PLG/S3h1G0014378:FHL2/S3h1G0011070:PPAP2A/S3h1G0052747:NKX3-2/S3h1G0031063:TTC25/S3h1G0008327:dll3/S3h1G0036316:SEMA5A/S3h1G0021011:Tm2/S3h1G0007078:TTC25/S3h1G0001559:nkb-3/S3h1G0015334:FHL2/S3h1G0007330:YWHAB/S3h1G0027179:PLG/S3h1G0008822:ARMC4-like_protein/S3h1G0003720:Tm2/S3h1G0024811:slc22a-4/S3h1G0046543:forkhead_box_J1-like_protein_3/S3h1G0018633:PLG/S3h1G0033297:MTERF4/S3h1G0…	33
GO:0000212	meiotic spindle organization	2/447	12/5431	0.166667	2.02498	1.06442	0.259234	0.999997	0.980256	S3h1G0033258:CLASP1/S3h1G0045725:CDC25A	2
GO:0006749	glutathione metabolic process	2/447	12/5431	0.166667	2.02498	1.06442	0.259234	0.999997	0.980256	S3h1G0011506:HPGDS/S3h1G0034952:GSTT1	2
GO:0007080	mitotic metaphase chromosome alignment	2/447	12/5431	0.166667	2.02498	1.06442	0.259234	0.999997	0.980256	S3h1G0033258:CLASP1/S3h1G0047606:CSE4	2
GO:0009312	oligosaccharide biosynthetic process	2/447	12/5431	0.166667	2.02498	1.06442	0.259234	0.999997	0.980256	S3h1G0036720/S3h1G0036722	2
GO:0009651	response to salt stress	2/447	12/5431	0.166667	2.02498	1.06442	0.259234	0.999997	0.980256	S3h1G0019092:KMO/S3h1G0029351	2
GO:0016442	RISC complex	2/447	12/5431	0.166667	2.02498	1.06442	0.259234	0.999997	0.980256	S3h1G0007944:DDX6/S3h1G0030900:DDX6	2
GO:0016538	cyclin-dependent protein serine/threonine kinase regulator activity	2/447	12/5431	0.166667	2.02498	1.06442	0.259234	0.999997	0.980256	S3h1G0010079:Ccnjl/S3h1G0040031:cyclinA-like_protein	2
GO:0030713	follicle cell of egg chamber stalk formation	2/447	12/5431	0.166667	2.02498	1.06442	0.259234	0.999997	0.980256	S3h1G0008327:dll3/S3h1G0003080:adt-1	2
GO:0030970	retrograde protein transport, ER to cytosol	2/447	12/5431	0.166667	2.02498	1.06442	0.259234	0.999997	0.980256	S3h1G0047848:RHBDD1/S3h1G0043402:FAF2	2
GO:0031045	dense core granule	2/447	12/5431	0.166667	2.02498	1.06442	0.259234	0.999997	0.980256	S3h1G0001377:SLC18A1/S3h1G0024349:SLC18A1	2
GO:0034122	negative regulation of toll-like receptor signaling pathway	2/447	12/5431	0.166667	2.02498	1.06442	0.259234	0.999997	0.980256	S3h1G0045325:ARRB1/S3h1G0045324:ARRB1	2
GO:0043014	alpha-tubulin binding	2/447	12/5431	0.166667	2.02498	1.06442	0.259234	0.999997	0.980256	S3h1G0030756:PACRG/S3h1G0020812:PACRG	2
GO:0043124	negative regulation of canonical NF-kappaB signal transduction	2/447	12/5431	0.166667	2.02498	1.06442	0.259234	0.999997	0.980256	S3h1G0029106:PPM1B/S3h1G0007973:PPM1B	2
GO:0043271	negative regulation of monoatomic ion transport	2/447	12/5431	0.166667	2.02498	1.06442	0.259234	0.999997	0.980256	S3h1G0001377:SLC18A1/S3h1G0024349:SLC18A1	2
GO:0043523	regulation of neuron apoptotic process	2/447	12/5431	0.166667	2.02498	1.06442	0.259234	0.999997	0.980256	S3h1G0041704:GRID1/S3h1G0031443:GRID1	2
GO:0045859	regulation of protein kinase activity	2/447	12/5431	0.166667	2.02498	1.06442	0.259234	0.999997	0.980256	S3h1G0010079:Ccnjl/S3h1G0040031:cyclinA-like_protein	2
GO:0051123	RNA polymerase II preinitiation complex assembly	2/447	12/5431	0.166667	2.02498	1.06442	0.259234	0.999997	0.980256	S3h1G0003292:GTF2B/S3h1G0025416:TBPL1	2
GO:0051612	negative regulation of serotonin uptake	2/447	12/5431	0.166667	2.02498	1.06442	0.259234	0.999997	0.980256	S3h1G0001377:SLC18A1/S3h1G0024349:SLC18A1	2
GO:0061343	cell adhesion involved in heart morphogenesis	2/447	12/5431	0.166667	2.02498	1.06442	0.259234	0.999997	0.980256	S3h1G0001559:nkb-3/S3h1G0039876:nkb-3	2
GO:0070840	dynein complex binding	2/447	12/5431	0.166667	2.02498	1.06442	0.259234	0.999997	0.980256	S3h1G0052915:CCDC37/S3h1G0052914:CCDC37	2
GO:0071689	muscle thin filament assembly	2/447	12/5431	0.166667	2.02498	1.06442	0.259234	0.999997	0.980256	S3h1G0043589:ACTB/S3h1G0033305:ACTB	2
GO:0099003	vesicle-mediated transport in synapse	2/447	12/5431	0.166667	2.02498	1.06442	0.259234	0.999997	0.980256	S3h1G0038425:KLC4/S3h1G0026924:KLC4	2
GO:0005776	autophagosome	5/447	42/5431	0.119048	1.44642	0.86971	0.261354	0.999997	0.980256	S3h1G0029853:SH3GLB1/S3h1G0014601:PSAP/S3h1G0031742:FTL/S3h1G0048915:PSAP/S3h1G0012699:TECPR1	5
GO:0008543	fibroblast growth factor receptor signaling pathway	5/447	42/5431	0.119048	1.44642	0.86971	0.261354	0.999997	0.980256	S3h1G0043411:FIBP/S3h1G0018995:GTF2F1/S3h1G0030073:FIBP/S3h1G0045406:heterogeneous_nuclear_ribonucleoprotein_/S3h1G0043089:FIBP	5
GO:0042593	glucose homeostasis	5/447	42/5431	0.119048	1.44642	0.86971	0.261354	0.999997	0.980256	S3h1G0001377:SLC18A1/S3h1G0039015:TPI1/S3h1G0006523:TPI1/S3h1G0024349:SLC18A1/S3h1G0009048:ADIPOR2	5
GO:0048675	axon extension	5/447	42/5431	0.119048	1.44642	0.86971	0.261354	0.999997	0.980256	S3h1G0036316:SEMA5A/S3h1G0038425:KLC4/S3h1G0013233:MAPT/S3h1G0026924:KLC4/S3h1G0050483:SEMA5B	5
GO:2000117	negative regulation of cysteine-type endopeptidase activity	5/447	42/5431	0.119048	1.44642	0.86971	0.261354	0.999997	0.980256	S3h1G0007330:YWHAB/S3h1G0045325:ARRB1/S3h1G0045324:ARRB1/S3h1G0012078:bcl2-2/S3h1G0045106:HGF	5
GO:0043296	apical junction complex	8/447	74/5431	0.108108	1.3135	0.813129	0.261938	0.999997	0.980256	S3h1G0008327:dll3/S3h1G0038834:ATP1A1/S3h1G0001559:nkb-3/S3h1G0020518:YBX3/S3h1G0010094:WNK2/S3h1G0022001:MLLT4/S3h1G0039876:nkb-3/S3h1G0027051:KIFC3	8
GO:0042733	embryonic digit morphogenesis	4/447	32/5431	0.125	1.51874	0.881311	0.267396	0.999997	0.980256	S3h1G0042888:tau_tubulin_kinase_A/S3h1G0038282:ROR1/S3h1G0040890:tau_tubulin_kinase_E/S3h1G0016470:ROR2	4
GO:0000324	fungal-type vacuole	6/447	53/5431	0.113208	1.37546	0.822536	0.268298	0.999997	0.980256	S3h1G0029861/S3h1G0010562:CSH1/S3h1G0027814:CSH1/S3h1G0038650:CSH1/S3h1G0020577:CSH1/S3h1G0027837:CSH1	6
GO:0001917	photoreceptor inner segment	3/447	22/5431	0.136364	1.6568	0.924384	0.269686	0.999997	0.980256	S3h1G0045325:ARRB1/S3h1G0035012:ARR3/S3h1G0045324:ARRB1	3
GO:0005326	neurotransmitter transmembrane transporter activity	3/447	22/5431	0.136364	1.6568	0.924384	0.269686	0.999997	0.980256	S3h1G0001377:SLC18A1/S3h1G0024349:SLC18A1/S3h1G0003165	3
GO:0007026	negative regulation of microtubule depolymerization	3/447	22/5431	0.136364	1.6568	0.924384	0.269686	0.999997	0.980256	S3h1G0042888:tau_tubulin_kinase_A/S3h1G0033258:CLASP1/S3h1G0040890:tau_tubulin_kinase_E	3
GO:0019005	SCF ubiquitin ligase complex	3/447	22/5431	0.136364	1.6568	0.924384	0.269686	0.999997	0.980256	S3h1G0044972/S3h1G0015059:BTBD1/S3h1G0007047:BTBD1	3
GO:0031122	cytoplasmic microtubule organization	3/447	22/5431	0.136364	1.6568	0.924384	0.269686	0.999997	0.980256	S3h1G0053397:VAPA/S3h1G0013233:MAPT/S3h1G0044548:CHP1	3
GO:0048869	cellular developmental process	3/447	22/5431	0.136364	1.6568	0.924384	0.269686	0.999997	0.980256	S3h1G0036005/S3h1G0021947:RIM15/S3h1G0025716:RIM15	3
GO:0051959	dynein light intermediate chain binding	3/447	22/5431	0.136364	1.6568	0.924384	0.269686	0.999997	0.980256	S3h1G0008036:DNAL4/S3h1G0006485:DNAH9/S3h1G0044192	3
GO:0060711	labyrinthine layer development	3/447	22/5431	0.136364	1.6568	0.924384	0.269686	0.999997	0.980256	S3h1G0027171:PLG/S3h1G0027179:PLG/S3h1G0018633:PLG	3
GO:0032588	trans-Golgi network membrane	7/447	64/5431	0.109375	1.32889	0.792583	0.272104	0.999997	0.980256	S3h1G0011070:PPAP2A/S3h1G0019003/S3h1G0010562:CSH1/S3h1G0027814:CSH1/S3h1G0038650:CSH1/S3h1G0020577:CSH1/S3h1G0027837:CSH1	7
GO:0060173	limb development	7/447	64/5431	0.109375	1.32889	0.792583	0.272104	0.999997	0.980256	S3h1G0042888:tau_tubulin_kinase_A/S3h1G0038282:ROR1/S3h1G0040890:tau_tubulin_kinase_E/S3h1G0051118:JAG2/S3h1G0010686:PRKAB2/S3h1G0043425:MECOM/S3h1G0016470:ROR2	7
GO:0002066	columnar/cuboidal epithelial cell development	12/447	119/5431	0.10084	1.2252	0.743833	0.272497	0.999997	0.980256	S3h1G0007944:DDX6/S3h1G0043759:HHAT/S3h1G0043764:HHAT/S3h1G0043754:HHAT/S3h1G0008327:dll3/S3h1G0030900:DDX6/S3h1G0003080:adt-1/S3h1G0038425:KLC4/S3h1G0051056:DAZ-associated_protein_1/S3h1G0048586:Adam10/S3h1G0026924:KLC4/S3h1G0025418:SPSB1	12
GO:0042063	gliogenesis	16/447	164/5431	0.097561	1.18535	0.721787	0.273362	0.999997	0.980256	S3h1G0011070:PPAP2A/S3h1G0008327:dll3/S3h1G0038282:ROR1/S3h1G0042844:CSNK1G1/S3h1G0001559:nkb-3/S3h1G0051118:JAG2/S3h1G0034127:EEF2/S3h1G0013233:MAPT/S3h1G0045406:heterogeneous_nuclear_ribonucleoprotein_/S3h1G0048586:Adam10/S3h1G0022001:MLLT4/S3h1G0039876:nkb-3/S3h1G0048604:ADAM22/S3h1G0016470:ROR2/S3h1G0048607:ADAM22/S3h1G0037973:slc8a-5	16
GO:0046545	development of primary female sexual characteristics	5/447	43/5431	0.116279	1.41278	0.813769	0.277567	0.999997	0.980256	S3h1G0003080:adt-1/S3h1G0045325:ARRB1/S3h1G0045324:ARRB1/S3h1G0012078:bcl2-2/S3h1G0051627:arrowhead	5
GO:0001745	compound eye morphogenesis	13/447	131/5431	0.0992366	1.20571	0.713718	0.280152	0.999997	0.980256	S3h1G0008327:dll3/S3h1G0042844:CSNK1G1/S3h1G0029106:PPM1B/S3h1G0007973:PPM1B/S3h1G0048075:NCSTN/S3h1G0027232:NCSTN/S3h1G0051118:JAG2/S3h1G0048077:NCSTN/S3h1G0027030:NCSTN/S3h1G0048072:NCSTN/S3h1G0022001:MLLT4/S3h1G0047851:NSFL1C/S3h1G0052379:BARHL2	13
GO:0048608	reproductive structure development	6/447	54/5431	0.111111	1.34999	0.774006	0.282802	0.999997	0.980256	S3h1G0027171:PLG/S3h1G0027179:PLG/S3h1G0024811:slc22a-4/S3h1G0018633:PLG/S3h1G0051056:DAZ-associated_protein_1/S3h1G0037973:slc8a-5	6
GO:0060293	germ plasm	6/447	54/5431	0.111111	1.34999	0.774006	0.282802	0.999997	0.980256	S3h1G0007944:DDX6/S3h1G0021011:Tm2/S3h1G0045048:PAPD4/S3h1G0030900:DDX6/S3h1G0003720:Tm2/S3h1G0051056:DAZ-associated_protein_1	6
GO:0005516	calmodulin binding	4/447	33/5431	0.121212	1.47271	0.815649	0.286296	0.999997	0.980256	S3h1G0053616:PDE1C/S3h1G0019866:ENKUR/S3h1G0000570:PIP5K1B/S3h1G0015852:stra6	4
GO:0005783	endoplasmic reticulum	43/447	478/5431	0.0899582	1.09298	0.637443	0.286308	0.999997	0.980256	S3h1G0029853:SH3GLB1/S3h1G0043759:HHAT/S3h1G0029861/S3h1G0040099:GRN/S3h1G0011070:PPAP2A/S3h1G0043764:HHAT/S3h1G0043754:HHAT/S3h1G0049809:TG/S3h1G0038834:ATP1A1/S3h1G0002939:HSD17B11/S3h1G0047848:RHBDD1/S3h1G0010054:AGPAT3/S3h1G0040574:KCNMA1/S3h1G0049783:TG/S3h1G0048328/S3h1G0048075:NCSTN/S3h1G0053397:VAPA/S3h1G0027232:NCSTN/S3h1G0010562:CSH1/S3h1G0019162:TMBIM6/S3h1G0027814:CSH1/S3h1G0038650:CS…	43
GO:0000421	autophagosome membrane	2/447	13/5431	0.153846	1.86921	0.939601	0.290871	0.999997	0.980256	S3h1G0029853:SH3GLB1/S3h1G0012699:TECPR1	2
GO:0001556	oocyte maturation	2/447	13/5431	0.153846	1.86921	0.939601	0.290871	0.999997	0.980256	S3h1G0045725:CDC25A/S3h1G0026550:TRIP13	2
GO:0001893	maternal placenta development	2/447	13/5431	0.153846	1.86921	0.939601	0.290871	0.999997	0.980256	S3h1G0018295:CTSL/S3h1G0051056:DAZ-associated_protein_1	2
GO:0005537	D-mannose binding	2/447	13/5431	0.153846	1.86921	0.939601	0.290871	0.999997	0.980256	S3h1G0019003/S3h1G0042200:MBL2	2
GO:0005871	kinesin complex	2/447	13/5431	0.153846	1.86921	0.939601	0.290871	0.999997	0.980256	S3h1G0007330:YWHAB/S3h1G0027051:KIFC3	2
GO:0007586	digestion	2/447	13/5431	0.153846	1.86921	0.939601	0.290871	0.999997	0.980256	S3h1G0040574:KCNMA1/S3h1G0013362:PLS3	2
GO:0015631	tubulin binding	2/447	13/5431	0.153846	1.86921	0.939601	0.290871	0.999997	0.980256	S3h1G0038425:KLC4/S3h1G0026924:KLC4	2
GO:0015872	dopamine transport	2/447	13/5431	0.153846	1.86921	0.939601	0.290871	0.999997	0.980256	S3h1G0001377:SLC18A1/S3h1G0024349:SLC18A1	2
GO:0016925	protein sumoylation	2/447	13/5431	0.153846	1.86921	0.939601	0.290871	0.999997	0.980256	S3h1G0045981/S3h1G0016776:KIAA1586	2
GO:0042407	cristae formation	2/447	13/5431	0.153846	1.86921	0.939601	0.290871	0.999997	0.980256	S3h1G0036821:OMA1/S3h1G0044144:MIC10	2
GO:0043433	negative regulation of DNA-binding transcription factor activity	2/447	13/5431	0.153846	1.86921	0.939601	0.290871	0.999997	0.980256	S3h1G0007330:YWHAB/S3h1G0045981	2
GO:0046875	ephrin receptor binding	2/447	13/5431	0.153846	1.86921	0.939601	0.290871	0.999997	0.980256	S3h1G0053397:VAPA/S3h1G0010384:SDCBP	2
GO:0047372	monoacylglycerol lipase activity	2/447	13/5431	0.153846	1.86921	0.939601	0.290871	0.999997	0.980256	S3h1G0051287:DAGLA/S3h1G0011088:ABHD12B	2
GO:0051608	histamine transport	2/447	13/5431	0.153846	1.86921	0.939601	0.290871	0.999997	0.980256	S3h1G0001377:SLC18A1/S3h1G0024349:SLC18A1	2
GO:0097225	sperm midpiece	2/447	13/5431	0.153846	1.86921	0.939601	0.290871	0.999997	0.980256	S3h1G0030756:PACRG/S3h1G0020812:PACRG	2
GO:1904724	tertiary granule lumen	2/447	13/5431	0.153846	1.86921	0.939601	0.290871	0.999997	0.980256	S3h1G0029074:GOLGA7/S3h1G0042673:CNN2	2
GO:2000767	positive regulation of cytoplasmic translation	2/447	13/5431	0.153846	1.86921	0.939601	0.290871	0.999997	0.980256	S3h1G0020518:YBX3/S3h1G0034127:EEF2	2
GO:0001964	startle response	3/447	23/5431	0.130435	1.58477	0.841577	0.29284	0.999997	0.980256	S3h1G0041704:GRID1/S3h1G0020452/S3h1G0031443:GRID1	3
GO:0004725	protein tyrosine phosphatase activity	3/447	23/5431	0.130435	1.58477	0.841577	0.29284	0.999997	0.980256	S3h1G0051081:SIW14/S3h1G0045725:CDC25A/S3h1G0006200:DUSP14	3
GO:0030866	cortical actin cytoskeleton organization	3/447	23/5431	0.130435	1.58477	0.841577	0.29284	0.999997	0.980256	S3h1G0007920:MOB2/S3h1G0000570:PIP5K1B/S3h1G0052613:MOB2	3
GO:0048149	behavioral response to ethanol	3/447	23/5431	0.130435	1.58477	0.841577	0.29284	0.999997	0.980256	S3h1G0040574:KCNMA1/S3h1G0052431:PRKAR2B/S3h1G0045765:PRKAR2B	3
GO:0060048	cardiac muscle contraction	3/447	23/5431	0.130435	1.58477	0.841577	0.29284	0.999997	0.980256	S3h1G0038834:ATP1A1/S3h1G0009659:SRSF1/S3h1G0037973:slc8a-5	3
GO:0003697	single-stranded DNA binding	5/447	44/5431	0.113636	1.38067	0.759216	0.293976	0.999997	0.980256	S3h1G0029877:MLH3/S3h1G0020518:YBX3/S3h1G0051056:DAZ-associated_protein_1/S3h1G0013233:MAPT/S3h1G0017663:MEIOB	5
GO:0043524	negative regulation of neuron apoptotic process	7/447	66/5431	0.106061	1.28862	0.706456	0.298698	0.999997	0.980256	S3h1G0042090:XIAP/S3h1G0021006:XIAP/S3h1G0011305:XIAP/S3h1G0045325:ARRB1/S3h1G0045324:ARRB1/S3h1G0012078:bcl2-2/S3h1G0016729:PSENEN	7
GO:0030017	sarcomere	11/447	111/5431	0.0990991	1.20404	0.650417	0.304379	0.999997	0.980256	S3h1G0014378:FHL2/S3h1G0021011:Tm2/S3h1G0040574:KCNMA1/S3h1G0000476:KY/S3h1G0015334:FHL2/S3h1G0039015:TPI1/S3h1G0000984:KY/S3h1G0003720:Tm2/S3h1G0006523:TPI1/S3h1G0037973:slc8a-5/S3h1G0021119:FHL2	11
GO:0005794	Golgi apparatus	42/447	470/5431	0.0893617	1.08573	0.582352	0.305111	0.999997	0.980256	S3h1G0018295:CTSL/S3h1G0011070:PPAP2A/S3h1G0049809:TG/S3h1G0038834:ATP1A1/S3h1G0010054:AGPAT3/S3h1G0049783:TG/S3h1G0033258:CLASP1/S3h1G0048075:NCSTN/S3h1G0053397:VAPA/S3h1G0036720/S3h1G0043563/S3h1G0019003/S3h1G0027232:NCSTN/S3h1G0027843:CLEC18A/S3h1G0010562:CSH1/S3h1G0002077:INPP5E/S3h1G0044279:ZDHHC8/S3h1G0027814:CSH1/S3h1G0052403/S3h1G0029479:MPHOSPH9/S3h1G0036722/S3h1G0038650:CSH1/S3h1G003895…	42
GO:0007088	regulation of mitotic nuclear division	4/447	34/5431	0.117647	1.4294	0.752122	0.305379	0.999997	0.980256	S3h1G0035589:Eg/S3h1G0042844:CSNK1G1/S3h1G0033258:CLASP1/S3h1G0000570:PIP5K1B	4
GO:0034599	cellular response to oxidative stress	4/447	34/5431	0.117647	1.4294	0.752122	0.305379	0.999997	0.980256	S3h1G0006560:PKAR/S3h1G0052403/S3h1G0021947:RIM15/S3h1G0025716:RIM15	4
GO:0046580	negative regulation of Ras protein signal transduction	4/447	34/5431	0.117647	1.4294	0.752122	0.305379	0.999997	0.980256	S3h1G0006560:PKAR/S3h1G0029106:PPM1B/S3h1G0007973:PPM1B/S3h1G0033258:CLASP1	4
GO:0060079	excitatory postsynaptic potential	4/447	34/5431	0.117647	1.4294	0.752122	0.305379	0.999997	0.980256	S3h1G0041704:GRID1/S3h1G0045325:ARRB1/S3h1G0045324:ARRB1/S3h1G0031443:GRID1	4
GO:0060563	neuroepithelial cell differentiation	4/447	34/5431	0.117647	1.4294	0.752122	0.305379	0.999997	0.980256	S3h1G0040574:KCNMA1/S3h1G0013362:PLS3/S3h1G0051118:JAG2/S3h1G0022001:MLLT4	4
GO:0099565	chemical synaptic transmission, postsynaptic	4/447	34/5431	0.117647	1.4294	0.752122	0.305379	0.999997	0.980256	S3h1G0041704:GRID1/S3h1G0045325:ARRB1/S3h1G0045324:ARRB1/S3h1G0031443:GRID1	4
GO:0005814	centriole	7/447	67/5431	0.104478	1.26939	0.664418	0.312201	0.999997	0.980256	S3h1G0042888:tau_tubulin_kinase_A/S3h1G0040890:tau_tubulin_kinase_E/S3h1G0039517:CCDC146/S3h1G0049336:CCDC92/S3h1G0029479:MPHOSPH9/S3h1G0043204:CETN1/S3h1G0035717:CCP110	7
GO:0031672	A band	6/447	56/5431	0.107143	1.30177	0.679753	0.312291	0.999997	0.980256	S3h1G0014378:FHL2/S3h1G0040574:KCNMA1/S3h1G0015334:FHL2/S3h1G0039015:TPI1/S3h1G0006523:TPI1/S3h1G0021119:FHL2	6
GO:0001975	response to amphetamine	3/447	24/5431	0.125	1.51874	0.762673	0.316117	0.999997	0.980256	S3h1G0001377:SLC18A1/S3h1G0053616:PDE1C/S3h1G0024349:SLC18A1	3
GO:0006997	nucleus organization	3/447	24/5431	0.125	1.51874	0.762673	0.316117	0.999997	0.980256	S3h1G0045048:PAPD4/S3h1G0039915:BANF1/S3h1G0047851:NSFL1C	3
GO:0010507	negative regulation of autophagy	3/447	24/5431	0.125	1.51874	0.762673	0.316117	0.999997	0.980256	S3h1G0019162:TMBIM6/S3h1G0012078:bcl2-2/S3h1G0045106:HGF	3
GO:0030833	regulation of actin filament polymerization	3/447	24/5431	0.125	1.51874	0.762673	0.316117	0.999997	0.980256	S3h1G0021011:Tm2/S3h1G0042844:CSNK1G1/S3h1G0003720:Tm2	3
GO:0042491	inner ear auditory receptor cell differentiation	3/447	24/5431	0.125	1.51874	0.762673	0.316117	0.999997	0.980256	S3h1G0040574:KCNMA1/S3h1G0013362:PLS3/S3h1G0051118:JAG2	3
GO:0098869	cellular oxidant detoxification	3/447	24/5431	0.125	1.51874	0.762673	0.316117	0.999997	0.980256	S3h1G0052403/S3h1G0011506:HPGDS/S3h1G0040725	3
GO:0002931	response to ischemia	2/447	14/5431	0.142857	1.7357	0.825371	0.322329	0.999997	0.980256	S3h1G0034127:EEF2/S3h1G0012078:bcl2-2	2
GO:0004653	polypeptide N-acetylgalactosaminyltransferase activity	2/447	14/5431	0.142857	1.7357	0.825371	0.322329	0.999997	0.980256	S3h1G0036720/S3h1G0036722	2
GO:0005915	zonula adherens	2/447	14/5431	0.142857	1.7357	0.825371	0.322329	0.999997	0.980256	S3h1G0022001:MLLT4/S3h1G0027051:KIFC3	2
GO:0006006	glucose metabolic process	2/447	14/5431	0.142857	1.7357	0.825371	0.322329	0.999997	0.980256	S3h1G0036821:OMA1/S3h1G0013254:ONECUT2	2
GO:0007017	microtubule-based process	2/447	14/5431	0.142857	1.7357	0.825371	0.322329	0.999997	0.980256	S3h1G0025073:RSPH3/S3h1G0037434:RSPH3	2
GO:0007129	homologous chromosome pairing at meiosis	2/447	14/5431	0.142857	1.7357	0.825371	0.322329	0.999997	0.980256	S3h1G0026550:TRIP13/S3h1G0017663:MEIOB	2
GO:0008328	ionotropic glutamate receptor complex	2/447	14/5431	0.142857	1.7357	0.825371	0.322329	0.999997	0.980256	S3h1G0041704:GRID1/S3h1G0031443:GRID1	2
GO:0021683	cerebellar granular layer morphogenesis	2/447	14/5431	0.142857	1.7357	0.825371	0.322329	0.999997	0.980256	S3h1G0041704:GRID1/S3h1G0031443:GRID1	2
GO:0021684	cerebellar granular layer formation	2/447	14/5431	0.142857	1.7357	0.825371	0.322329	0.999997	0.980256	S3h1G0041704:GRID1/S3h1G0031443:GRID1	2
GO:0021707	cerebellar granule cell differentiation	2/447	14/5431	0.142857	1.7357	0.825371	0.322329	0.999997	0.980256	S3h1G0041704:GRID1/S3h1G0031443:GRID1	2
GO:0030835	negative regulation of actin filament depolymerization	2/447	14/5431	0.142857	1.7357	0.825371	0.322329	0.999997	0.980256	S3h1G0021011:Tm2/S3h1G0003720:Tm2	2
GO:0031143	pseudopodium	2/447	14/5431	0.142857	1.7357	0.825371	0.322329	0.999997	0.980256	S3h1G0045325:ARRB1/S3h1G0045324:ARRB1	2
GO:0046427	positive regulation of receptor signaling pathway via JAK-STAT	2/447	14/5431	0.142857	1.7357	0.825371	0.322329	0.999997	0.980256	S3h1G0037069:ARL2BP/S3h1G0009048:ADIPOR2	2
GO:0046827	positive regulation of protein export from nucleus	2/447	14/5431	0.142857	1.7357	0.825371	0.322329	0.999997	0.980256	S3h1G0006560:PKAR/S3h1G0007330:YWHAB	2
GO:0046959	habituation	2/447	14/5431	0.142857	1.7357	0.825371	0.322329	0.999997	0.980256	S3h1G0007944:DDX6/S3h1G0030900:DDX6	2
GO:0048469	cell maturation	2/447	14/5431	0.142857	1.7357	0.825371	0.322329	0.999997	0.980256	S3h1G0040574:KCNMA1/S3h1G0051627:arrowhead	2
GO:0048536	spleen development	2/447	14/5431	0.142857	1.7357	0.825371	0.322329	0.999997	0.980256	S3h1G0052747:NKX3-2/S3h1G0013254:ONECUT2	2
GO:0050790	regulation of catalytic activity	2/447	14/5431	0.142857	1.7357	0.825371	0.322329	0.999997	0.980256	S3h1G0010686:PRKAB2/S3h1G0037069:ARL2BP	2
GO:0055093	response to hyperoxia	2/447	14/5431	0.142857	1.7357	0.825371	0.322329	0.999997	0.980256	S3h1G0021011:Tm2/S3h1G0003720:Tm2	2
GO:0060298	positive regulation of sarcomere organization	2/447	14/5431	0.142857	1.7357	0.825371	0.322329	0.999997	0.980256	S3h1G0021011:Tm2/S3h1G0003720:Tm2	2
GO:0071285	cellular response to lithium ion	2/447	14/5431	0.142857	1.7357	0.825371	0.322329	0.999997	0.980256	S3h1G0001377:SLC18A1/S3h1G0024349:SLC18A1	2
GO:0097433	dense body	2/447	14/5431	0.142857	1.7357	0.825371	0.322329	0.999997	0.980256	S3h1G0043589:ACTB/S3h1G0033305:ACTB	2
GO:1901701	cellular response to oxygen-containing compound	2/447	14/5431	0.142857	1.7357	0.825371	0.322329	0.999997	0.980256	S3h1G0045406:heterogeneous_nuclear_ribonucleoprotein_/S3h1G0049888:slc38a-2	2
GO:0000245	spliceosomal complex assembly	4/447	35/5431	0.114286	1.38856	0.690588	0.324592	0.999997	0.980256	S3h1G0009659:SRSF1/S3h1G0031677:ISY1/S3h1G0048542:ISY1/S3h1G0050742:ISY1	4
GO:0000922	spindle pole	4/447	35/5431	0.114286	1.38856	0.690588	0.324592	0.999997	0.980256	S3h1G0033258:CLASP1/S3h1G0045725:CDC25A/S3h1G0043204:CETN1/S3h1G0047851:NSFL1C	4
GO:0001708	cell fate specification	4/447	35/5431	0.114286	1.38856	0.690588	0.324592	0.999997	0.980256	S3h1G0008327:dll3/S3h1G0007330:YWHAB/S3h1G0048586:Adam10/S3h1G0051627:arrowhead	4
GO:0051402	neuron apoptotic process	4/447	35/5431	0.114286	1.38856	0.690588	0.324592	0.999997	0.980256	S3h1G0042090:XIAP/S3h1G0021006:XIAP/S3h1G0011305:XIAP/S3h1G0012078:bcl2-2	4
GO:0006839	mitochondrial transport	7/447	68/5431	0.102941	1.25072	0.623033	0.325816	0.999997	0.980256	S3h1G0029853:SH3GLB1/S3h1G0037143:slc25a-19/S3h1G0007330:YWHAB/S3h1G0006172:VDAC2/S3h1G0006200:DUSP14/S3h1G0033297:MTERF4/S3h1G0012078:bcl2-2	7
GO:0001890	placenta development	6/447	57/5431	0.105263	1.27894	0.633953	0.327225	0.999997	0.980256	S3h1G0027171:PLG/S3h1G0018295:CTSL/S3h1G0027179:PLG/S3h1G0018633:PLG/S3h1G0051056:DAZ-associated_protein_1/S3h1G0037973:slc8a-5	6
GO:0043903	regulation of biological process involved in symbiotic interaction	6/447	57/5431	0.105263	1.27894	0.633953	0.327225	0.999997	0.980256	S3h1G0003292:GTF2B/S3h1G0044173:TSG101/S3h1G0053397:VAPA/S3h1G0039915:BANF1/S3h1G0042200:MBL2/S3h1G0048146:EIF2AK4	6
GO:0072347	response to anesthetic	5/447	46/5431	0.108696	1.32064	0.653986	0.327238	0.999997	0.980256	S3h1G0045258/S3h1G0052431:PRKAR2B/S3h1G0001377:SLC18A1/S3h1G0045765:PRKAR2B/S3h1G0024349:SLC18A1	5
GO:0030016	myofibril	11/447	114/5431	0.0964912	1.17236	0.556948	0.33589	0.999997	0.980256	S3h1G0014378:FHL2/S3h1G0021011:Tm2/S3h1G0040574:KCNMA1/S3h1G0000476:KY/S3h1G0015334:FHL2/S3h1G0039015:TPI1/S3h1G0000984:KY/S3h1G0003720:Tm2/S3h1G0006523:TPI1/S3h1G0037973:slc8a-5/S3h1G0021119:FHL2	11
GO:0003206	cardiac chamber morphogenesis	3/447	25/5431	0.12	1.45799	0.687305	0.339425	0.999997	0.980256	S3h1G0014378:FHL2/S3h1G0015334:FHL2/S3h1G0021119:FHL2	3
GO:0030544	Hsp70 protein binding	3/447	25/5431	0.12	1.45799	0.687305	0.339425	0.999997	0.980256	S3h1G0042829:DJP1/S3h1G0030756:PACRG/S3h1G0020812:PACRG	3
GO:0051965	positive regulation of synapse assembly	3/447	25/5431	0.12	1.45799	0.687305	0.339425	0.999997	0.980256	S3h1G0041704:GRID1/S3h1G0020317:THBS2/S3h1G0031443:GRID1	3
GO:2000726	negative regulation of cardiac muscle cell differentiation	3/447	25/5431	0.12	1.45799	0.687305	0.339425	0.999997	0.980256	S3h1G0027850:PI16/S3h1G0020708:PI16/S3h1G0027851:PI16	3
GO:0005765	lysosomal membrane	6/447	58/5431	0.103448	1.25688	0.588991	0.342252	0.999997	0.980256	S3h1G0045393:TMEM55A/S3h1G0013529:CDIP1/S3h1G0045325:ARRB1/S3h1G0049888:slc38a-2/S3h1G0012699:TECPR1/S3h1G0045324:ARRB1	6
GO:0001750	photoreceptor outer segment	4/447	36/5431	0.111111	1.34999	0.630918	0.34388	0.999997	0.980256	S3h1G0045325:ARRB1/S3h1G0035012:ARR3/S3h1G0044094:ROM1/S3h1G0045324:ARRB1	4
GO:0007315	pole plasm assembly	4/447	36/5431	0.111111	1.34999	0.630918	0.34388	0.999997	0.980256	S3h1G0021011:Tm2/S3h1G0003720:Tm2/S3h1G0051056:DAZ-associated_protein_1/S3h1G0025418:SPSB1	4
GO:0010469	regulation of signaling receptor activity	4/447	36/5431	0.111111	1.34999	0.630918	0.34388	0.999997	0.980256	S3h1G0040099:GRN/S3h1G0051118:JAG2/S3h1G0013233:MAPT/S3h1G0045106:HGF	4
GO:0007187	G protein-coupled receptor signaling pathway, coupled to cyclic nucleotide second messenger	5/447	47/5431	0.106383	1.29254	0.603182	0.344021	0.999997	0.980256	S3h1G0014601:PSAP/S3h1G0048915:PSAP/S3h1G0045325:ARRB1/S3h1G0045324:ARRB1/S3h1G0019007:MC2R	5
GO:0097733	photoreceptor cell cilium	5/447	47/5431	0.106383	1.29254	0.603182	0.344021	0.999997	0.980256	S3h1G0045325:ARRB1/S3h1G0043204:CETN1/S3h1G0035012:ARR3/S3h1G0044094:ROM1/S3h1G0045324:ARRB1	5
GO:0005102	signaling receptor binding	8/447	81/5431	0.0987654	1.19999	0.543046	0.349021	0.999997	0.980256	S3h1G0027171:PLG/S3h1G0049809:TG/S3h1G0049783:TG/S3h1G0027179:PLG/S3h1G0018633:PLG/S3h1G0049693:TG/S3h1G0049692:TG/S3h1G0049668:TG	8
GO:0000380	alternative mRNA splicing, via spliceosome	2/447	15/5431	0.133333	1.61999	0.720033	0.353424	0.999997	0.980256	S3h1G0009659:SRSF1/S3h1G0045406:heterogeneous_nuclear_ribonucleoprotein_	2
GO:0005865	striated muscle thin filament	2/447	15/5431	0.133333	1.61999	0.720033	0.353424	0.999997	0.980256	S3h1G0021011:Tm2/S3h1G0003720:Tm2	2
GO:0006654	phosphatidic acid biosynthetic process	2/447	15/5431	0.133333	1.61999	0.720033	0.353424	0.999997	0.980256	S3h1G0029853:SH3GLB1/S3h1G0010054:AGPAT3	2
GO:0007018	microtubule-based movement	2/447	15/5431	0.133333	1.61999	0.720033	0.353424	0.999997	0.980256	S3h1G0008036:DNAL4/S3h1G0027051:KIFC3	2
GO:0007277	pole cell development	2/447	15/5431	0.133333	1.61999	0.720033	0.353424	0.999997	0.980256	S3h1G0007944:DDX6/S3h1G0030900:DDX6	2
GO:0010591	regulation of lamellipodium assembly	2/447	15/5431	0.133333	1.61999	0.720033	0.353424	0.999997	0.980256	S3h1G0021011:Tm2/S3h1G0003720:Tm2	2
GO:0021514	ventral spinal cord interneuron differentiation	2/447	15/5431	0.133333	1.61999	0.720033	0.353424	0.999997	0.980256	S3h1G0008327:dll3/S3h1G0009536:DBX1	2
GO:0030073	insulin secretion	2/447	15/5431	0.133333	1.61999	0.720033	0.353424	0.999997	0.980256	S3h1G0001377:SLC18A1/S3h1G0024349:SLC18A1	2
GO:0030183	B cell differentiation	2/447	15/5431	0.133333	1.61999	0.720033	0.353424	0.999997	0.980256	S3h1G0020489:VPRBP/S3h1G0013254:ONECUT2	2
GO:0030968	endoplasmic reticulum unfolded protein response	2/447	15/5431	0.133333	1.61999	0.720033	0.353424	0.999997	0.980256	S3h1G0053397:VAPA/S3h1G0048146:EIF2AK4	2
GO:0031463	Cul3-RING ubiquitin ligase complex	2/447	15/5431	0.133333	1.61999	0.720033	0.353424	0.999997	0.980256	S3h1G0005285:KLHL17/S3h1G0039665:GAN	2
GO:0035774	positive regulation of insulin secretion involved in cellular response to glucose stimulus	2/447	15/5431	0.133333	1.61999	0.720033	0.353424	0.999997	0.980256	S3h1G0045325:ARRB1/S3h1G0045324:ARRB1	2
GO:0036011	imaginal disc-derived leg segmentation	2/447	15/5431	0.133333	1.61999	0.720033	0.353424	0.999997	0.980256	S3h1G0008327:dll3/S3h1G0051118:JAG2	2
GO:0046940	nucleoside monophosphate phosphorylation	2/447	15/5431	0.133333	1.61999	0.720033	0.353424	0.999997	0.980256	S3h1G0042259:AK5/S3h1G0049003:CMPK1	2
GO:0048542	lymph gland development	2/447	15/5431	0.133333	1.61999	0.720033	0.353424	0.999997	0.980256	S3h1G0051118:JAG2/S3h1G0048586:Adam10	2
GO:0050801	monoatomic ion homeostasis	2/447	15/5431	0.133333	1.61999	0.720033	0.353424	0.999997	0.980256	S3h1G0010094:WNK2/S3h1G0027804:FHL1	2
GO:0050807	regulation of synapse organization	2/447	15/5431	0.133333	1.61999	0.720033	0.353424	0.999997	0.980256	S3h1G0043589:ACTB/S3h1G0033305:ACTB	2
GO:0060134	prepulse inhibition	2/447	15/5431	0.133333	1.61999	0.720033	0.353424	0.999997	0.980256	S3h1G0041704:GRID1/S3h1G0031443:GRID1	2
GO:0060857	establishment of glial blood-brain barrier	2/447	15/5431	0.133333	1.61999	0.720033	0.353424	0.999997	0.980256	S3h1G0001559:nkb-3/S3h1G0039876:nkb-3	2
GO:1901030	positive regulation of mitochondrial outer membrane permeabilization involved in apoptotic signaling pathway	2/447	15/5431	0.133333	1.61999	0.720033	0.353424	0.999997	0.980256	S3h1G0029853:SH3GLB1/S3h1G0007330:YWHAB	2
GO:0022604	regulation of cell morphogenesis	6/447	59/5431	0.101695	1.23558	0.544834	0.357347	0.999997	0.980256	S3h1G0003918/S3h1G0033258:CLASP1/S3h1G0004822:EFHC2/S3h1G0046661:EFHC2/S3h1G0048586:Adam10/S3h1G0052379:BARHL2	6
GO:0007293	germarium-derived egg chamber formation	5/447	48/5431	0.104167	1.26561	0.553507	0.360858	0.999997	0.980256	S3h1G0008327:dll3/S3h1G0033258:CLASP1/S3h1G0010079:Ccnjl/S3h1G0007330:YWHAB/S3h1G0007556:14-3-3zeta	5
GO:0008361	regulation of cell size	8/447	82/5431	0.097561	1.18535	0.506453	0.361825	0.999997	0.980256	S3h1G0036316:SEMA5A/S3h1G0033258:CLASP1/S3h1G0013233:MAPT/S3h1G0052114:ATL2/S3h1G0048586:Adam10/S3h1G0044968:ATL2/S3h1G0011579:NRBP1/S3h1G0052379:BARHL2	8
GO:0007292	female gamete generation	3/447	26/5431	0.115385	1.40191	0.615152	0.362678	0.999997	0.980256	S3h1G0029853:SH3GLB1/S3h1G0046608:Est-6/S3h1G0017663:MEIOB	3
GO:0010501	RNA secondary structure unwinding	3/447	26/5431	0.115385	1.40191	0.615152	0.362678	0.999997	0.980256	S3h1G0007944:DDX6/S3h1G0030900:DDX6/S3h1G0038397:DHH1	3
GO:0032421	stereocilium bundle	3/447	26/5431	0.115385	1.40191	0.615152	0.362678	0.999997	0.980256	S3h1G0013362:PLS3/S3h1G0051131:RSPH9/S3h1G0005258:hypothetical_protein	3
GO:0034220	monoatomic ion transmembrane transport	3/447	26/5431	0.115385	1.40191	0.615152	0.362678	0.999997	0.980256	S3h1G0029861/S3h1G0045258/S3h1G0007330:YWHAB	3
GO:0048306	calcium-dependent protein binding	3/447	26/5431	0.115385	1.40191	0.615152	0.362678	0.999997	0.980256	S3h1G0044173:TSG101/S3h1G0042200:MBL2/S3h1G0044548:CHP1	3
GO:0050681	nuclear androgen receptor binding	3/447	26/5431	0.115385	1.40191	0.615152	0.362678	0.999997	0.980256	S3h1G0014378:FHL2/S3h1G0015334:FHL2/S3h1G0021119:FHL2	3
GO:0071260	cellular response to mechanical stimulus	3/447	26/5431	0.115385	1.40191	0.615152	0.362678	0.999997	0.980256	S3h1G0038834:ATP1A1/S3h1G0020452/S3h1G0042673:CNN2	3
GO:0006897	endocytosis	4/447	37/5431	0.108108	1.3135	0.572993	0.363194	0.999997	0.980256	S3h1G0051081:SIW14/S3h1G0042844:CSNK1G1/S3h1G0035012:ARR3/S3h1G0021501	4
GO:0098609	cell-cell adhesion	4/447	37/5431	0.108108	1.3135	0.572993	0.363194	0.999997	0.980256	S3h1G0007221:CD2AP/S3h1G0048604:ADAM22/S3h1G0014921:ADAM15/S3h1G0048607:ADAM22	4
GO:0007411	axon guidance	11/447	117/5431	0.0940171	1.1423	0.465954	0.367999	0.999997	0.980256	S3h1G0036316:SEMA5A/S3h1G0038282:ROR1/S3h1G0009536:DBX1/S3h1G0033258:CLASP1/S3h1G0052431:PRKAR2B/S3h1G0010094:WNK2/S3h1G0007330:YWHAB/S3h1G0045765:PRKAR2B/S3h1G0051056:DAZ-associated_protein_1/S3h1G0048586:Adam10/S3h1G0016470:ROR2	11
GO:0043583	ear development	11/447	117/5431	0.0940171	1.1423	0.465954	0.367999	0.999997	0.980256	S3h1G0052747:NKX3-2/S3h1G0031063:TTC25/S3h1G0007078:TTC25/S3h1G0038282:ROR1/S3h1G0040574:KCNMA1/S3h1G0013362:PLS3/S3h1G0020067:RBCK1/S3h1G0051118:JAG2/S3h1G0038989:SOBP/S3h1G0051482:TTC25/S3h1G0016470:ROR2	11
GO:0008584	male gonad development	6/447	60/5431	0.1	1.21499	0.501451	0.372485	0.999997	0.980256	S3h1G0018295:CTSL/S3h1G0020518:YBX3/S3h1G0051118:JAG2/S3h1G0045406:heterogeneous_nuclear_ribonucleoprotein_/S3h1G0012078:bcl2-2/S3h1G0014921:ADAM15	6
GO:0016236	macroautophagy	6/447	60/5431	0.1	1.21499	0.501451	0.372485	0.999997	0.980256	S3h1G0030889:VDAC1/S3h1G0044173:TSG101/S3h1G0010686:PRKAB2/S3h1G0012699:TECPR1/S3h1G0047851:NSFL1C/S3h1G0017186:PRKAG2	6
GO:0046546	development of primary male sexual characteristics	6/447	60/5431	0.1	1.21499	0.501451	0.372485	0.999997	0.980256	S3h1G0018295:CTSL/S3h1G0020518:YBX3/S3h1G0051118:JAG2/S3h1G0045406:heterogeneous_nuclear_ribonucleoprotein_/S3h1G0012078:bcl2-2/S3h1G0014921:ADAM15	6
GO:0048565	digestive tract development	6/447	60/5431	0.1	1.21499	0.501451	0.372485	0.999997	0.980256	S3h1G0048075:NCSTN/S3h1G0027232:NCSTN/S3h1G0048077:NCSTN/S3h1G0027030:NCSTN/S3h1G0048072:NCSTN/S3h1G0016729:PSENEN	6
GO:1990904	ribonucleoprotein complex	13/447	141/5431	0.0921986	1.1202	0.433072	0.376169	0.999997	0.980256	S3h1G0021011:Tm2/S3h1G0045048:PAPD4/S3h1G0015059:BTBD1/S3h1G0007330:YWHAB/S3h1G0048146:EIF2AK4/S3h1G0007047:BTBD1/S3h1G0003720:Tm2/S3h1G0034127:EEF2/S3h1G0038397:DHH1/S3h1G0051056:DAZ-associated_protein_1/S3h1G0013233:MAPT/S3h1G0053923:JMJD6/S3h1G0041856:boule-like_protein;KU519617.1:boule_2_RN	13
GO:0034620	cellular response to unfolded protein	5/447	49/5431	0.102041	1.23978	0.504908	0.377718	0.999997	0.980256	S3h1G0047848:RHBDD1/S3h1G0053397:VAPA/S3h1G0019162:TMBIM6/S3h1G0030756:PACRG/S3h1G0020812:PACRG	5
GO:0005200	structural constituent of cytoskeleton	4/447	38/5431	0.105263	1.27894	0.516708	0.382486	0.999997	0.980256	S3h1G0013362:PLS3/S3h1G0007221:CD2AP/S3h1G0043589:ACTB/S3h1G0033305:ACTB	4
GO:0045786	negative regulation of cell cycle	4/447	38/5431	0.105263	1.27894	0.516708	0.382486	0.999997	0.980256	S3h1G0044173:TSG101/S3h1G0010686:PRKAB2/S3h1G0049888:slc38a-2/S3h1G0017186:PRKAG2	4
GO:0010720	positive regulation of cell development	2/447	16/5431	0.125	1.51874	0.62226	0.384003	0.999997	0.980256	S3h1G0021011:Tm2/S3h1G0003720:Tm2	2
GO:0010975	regulation of neuron projection development	2/447	16/5431	0.125	1.51874	0.62226	0.384003	0.999997	0.980256	S3h1G0041704:GRID1/S3h1G0031443:GRID1	2
GO:0015297	antiporter activity	2/447	16/5431	0.125	1.51874	0.62226	0.384003	0.999997	0.980256	S3h1G0037143:slc25a-19/S3h1G0024811:slc22a-4	2
GO:0030850	prostate gland development	2/447	16/5431	0.125	1.51874	0.62226	0.384003	0.999997	0.980256	S3h1G0014601:PSAP/S3h1G0048915:PSAP	2
GO:0043270	positive regulation of monoatomic ion transport	2/447	16/5431	0.125	1.51874	0.62226	0.384003	0.999997	0.980256	S3h1G0001377:SLC18A1/S3h1G0024349:SLC18A1	2
GO:0045026	plasma membrane fusion	2/447	16/5431	0.125	1.51874	0.62226	0.384003	0.999997	0.980256	S3h1G0048604:ADAM22/S3h1G0048607:ADAM22	2
GO:0048814	regulation of dendrite morphogenesis	2/447	16/5431	0.125	1.51874	0.62226	0.384003	0.999997	0.980256	S3h1G0004822:EFHC2/S3h1G0046661:EFHC2	2
GO:0070417	cellular response to cold	2/447	16/5431	0.125	1.51874	0.62226	0.384003	0.999997	0.980256	S3h1G0048146:EIF2AK4/S3h1G0023762	2
GO:0071526	semaphorin-plexin signaling pathway	2/447	16/5431	0.125	1.51874	0.62226	0.384003	0.999997	0.980256	S3h1G0036316:SEMA5A/S3h1G0003918	2
GO:1902117	positive regulation of organelle assembly	2/447	16/5431	0.125	1.51874	0.62226	0.384003	0.999997	0.980256	S3h1G0021011:Tm2/S3h1G0003720:Tm2	2
GO:0005694	chromosome	10/447	107/5431	0.0934579	1.1355	0.423924	0.385557	0.999997	0.980256	S3h1G0003292:GTF2B/S3h1G0007944:DDX6/S3h1G0033258:CLASP1/S3h1G0045725:CDC25A/S3h1G0030900:DDX6/S3h1G0007330:YWHAB/S3h1G0045325:ARRB1/S3h1G0045406:heterogeneous_nuclear_ribonucleoprotein_/S3h1G0017663:MEIOB/S3h1G0045324:ARRB1	10
GO:0001578	microtubule bundle formation	3/447	27/5431	0.111111	1.34999	0.545936	0.385801	0.999997	0.980256	S3h1G0033258:CLASP1/S3h1G0044548:CHP1/S3h1G0046497:TPPP	3
GO:0004722	protein serine/threonine phosphatase activity	3/447	27/5431	0.111111	1.34999	0.545936	0.385801	0.999997	0.980256	S3h1G0029106:PPM1B/S3h1G0007973:PPM1B/S3h1G0026965:PPM1D	3
GO:0008582	regulation of synaptic assembly at neuromuscular junction	3/447	27/5431	0.111111	1.34999	0.545936	0.385801	0.999997	0.980256	S3h1G0052114:ATL2/S3h1G0000570:PIP5K1B/S3h1G0044968:ATL2	3
GO:0022603	regulation of anatomical structure morphogenesis	3/447	27/5431	0.111111	1.34999	0.545936	0.385801	0.999997	0.980256	S3h1G0006560:PKAR/S3h1G0021011:Tm2/S3h1G0003720:Tm2	3
GO:0035214	eye-antennal disc development	3/447	27/5431	0.111111	1.34999	0.545936	0.385801	0.999997	0.980256	S3h1G0008327:dll3/S3h1G0051118:JAG2/S3h1G0052379:BARHL2	3
GO:0060047	heart contraction	3/447	27/5431	0.111111	1.34999	0.545936	0.385801	0.999997	0.980256	S3h1G0038834:ATP1A1/S3h1G0009659:SRSF1/S3h1G0037973:slc8a-5	3
GO:0007618	mating	8/447	84/5431	0.0952381	1.15713	0.434625	0.387556	0.999997	0.980256	S3h1G0040099:GRN/S3h1G0021011:Tm2/S3h1G0053616:PDE1C/S3h1G0046608:Est-6/S3h1G0003720:Tm2/S3h1G0008274:CCDC135/S3h1G0008275:CCDC135/S3h1G0003165	8
GO:0051674	localization of cell	42/447	486/5431	0.0864198	1.04999	0.345848	0.390602	0.999997	0.980256	S3h1G0027171:PLG/S3h1G0038381:ZMYND10/S3h1G0011070:PPAP2A/S3h1G0051779:CERK/S3h1G0036316:SEMA5A/S3h1G0035589:Eg/S3h1G0042888:tau_tubulin_kinase_A/S3h1G0007891:NET1/S3h1G0038282:ROR1/S3h1G0042844:CSNK1G1/S3h1G0033258:CLASP1/S3h1G0040890:tau_tubulin_kinase_E/S3h1G0013362:PLS3/S3h1G0010384:SDCBP/S3h1G0051131:RSPH9/S3h1G0007330:YWHAB/S3h1G0027179:PLG/S3h1G0046078:DUF667/S3h1G0036941:CERK/S3h1G0007221…	42
GO:0030163	protein catabolic process	9/447	96/5431	0.09375	1.13905	0.411633	0.392749	0.999997	0.980256	S3h1G0027171:PLG/S3h1G0018295:CTSL/S3h1G0044173:TSG101/S3h1G0027179:PLG/S3h1G0036821:OMA1/S3h1G0018633:PLG/S3h1G0044034:DCST1/S3h1G0003749/S3h1G0029351	9
GO:0002020	protease binding	5/447	50/5431	0.1	1.21499	0.457335	0.394569	0.999997	0.980256	S3h1G0042090:XIAP/S3h1G0021006:XIAP/S3h1G0011305:XIAP/S3h1G0035408/S3h1G0042200:MBL2	5
GO:0002168	instar larval development	4/447	39/5431	0.102564	1.24614	0.461964	0.401711	0.999997	0.980256	S3h1G0051118:JAG2/S3h1G0045325:ARRB1/S3h1G0035012:ARR3/S3h1G0045324:ARRB1	4
GO:0008324	monoatomic cation transmembrane transporter activity	4/447	39/5431	0.102564	1.24614	0.461964	0.401711	0.999997	0.980256	S3h1G0001377:SLC18A1/S3h1G0024811:slc22a-4/S3h1G0024349:SLC18A1/S3h1G0003165	4
GO:0045471	response to ethanol	6/447	62/5431	0.0967742	1.1758	0.41689	0.4028	0.999997	0.980256	S3h1G0051087:EEF1B2/S3h1G0036743:PRAF2/S3h1G0040574:KCNMA1/S3h1G0052431:PRKAR2B/S3h1G0045765:PRKAR2B/S3h1G0034127:EEF2	6
GO:0055037	recycling endosome	6/447	62/5431	0.0967742	1.1758	0.41689	0.4028	0.999997	0.980256	S3h1G0048075:NCSTN/S3h1G0027232:NCSTN/S3h1G0048077:NCSTN/S3h1G0027030:NCSTN/S3h1G0048072:NCSTN/S3h1G0016729:PSENEN	6
GO:0009636	response to toxic substance	10/447	109/5431	0.0917431	1.11467	0.362147	0.4084	0.999997	0.980256	S3h1G0051087:EEF1B2/S3h1G0036743:PRAF2/S3h1G0038834:ATP1A1/S3h1G0040574:KCNMA1/S3h1G0052431:PRKAR2B/S3h1G0053616:PDE1C/S3h1G0038956:slc39a-9/S3h1G0045765:PRKAR2B/S3h1G0034127:EEF2/S3h1G0037973:slc8a-5	10
GO:0031902	late endosome membrane	3/447	28/5431	0.107143	1.30177	0.479411	0.408721	0.999997	0.980256	S3h1G0045393:TMEM55A/S3h1G0013529:CDIP1/S3h1G0042567:MITD1	3
GO:0034614	cellular response to reactive oxygen species	3/447	28/5431	0.107143	1.30177	0.479411	0.408721	0.999997	0.980256	S3h1G0013233:MAPT/S3h1G0000645:NME8/S3h1G0037973:slc8a-5	3
GO:0034728	nucleosome organization	3/447	28/5431	0.107143	1.30177	0.479411	0.408721	0.999997	0.980256	S3h1G0044034:DCST1/S3h1G0043589:ACTB/S3h1G0033305:ACTB	3
GO:0035335	peptidyl-tyrosine dephosphorylation	3/447	28/5431	0.107143	1.30177	0.479411	0.408721	0.999997	0.980256	S3h1G0051081:SIW14/S3h1G0045725:CDC25A/S3h1G0006200:DUSP14	3
GO:0040019	positive regulation of embryonic development	3/447	28/5431	0.107143	1.30177	0.479411	0.408721	0.999997	0.980256	S3h1G0033258:CLASP1/S3h1G0045725:CDC25A/S3h1G0035408	3
GO:0045169	fusome	3/447	28/5431	0.107143	1.30177	0.479411	0.408721	0.999997	0.980256	S3h1G0014601:PSAP/S3h1G0033258:CLASP1/S3h1G0048915:PSAP	3
GO:0034249	negative regulation of amide metabolic process	7/447	74/5431	0.0945946	1.14931	0.387275	0.408793	0.999997	0.980256	S3h1G0007944:DDX6/S3h1G0002077:INPP5E/S3h1G0030900:DDX6/S3h1G0048146:EIF2AK4/S3h1G0038397:DHH1/S3h1G0051056:DAZ-associated_protein_1/S3h1G0011083:bicaudal-C_protein	7
GO:0048749	compound eye development	15/447	168/5431	0.0892857	1.08481	0.334393	0.409942	0.999997	0.980256	S3h1G0008327:dll3/S3h1G0042844:CSNK1G1/S3h1G0029106:PPM1B/S3h1G0007973:PPM1B/S3h1G0048075:NCSTN/S3h1G0027232:NCSTN/S3h1G0051118:JAG2/S3h1G0038989:SOBP/S3h1G0048077:NCSTN/S3h1G0027030:NCSTN/S3h1G0048072:NCSTN/S3h1G0022001:MLLT4/S3h1G0047851:NSFL1C/S3h1G0051627:arrowhead/S3h1G0052379:BARHL2	15
GO:0006979	response to oxidative stress	5/447	51/5431	0.0980392	1.19117	0.410741	0.411381	0.999997	0.980256	S3h1G0051287:DAGLA/S3h1G0029106:PPM1B/S3h1G0007973:PPM1B/S3h1G0049175:SLC15A1/S3h1G0011506:HPGDS	5
GO:0098655	monoatomic cation transmembrane transport	5/447	51/5431	0.0980392	1.19117	0.410741	0.411381	0.999997	0.980256	S3h1G0001377:SLC18A1/S3h1G0024811:slc22a-4/S3h1G0006172:VDAC2/S3h1G0024349:SLC18A1/S3h1G0003165	5
GO:0007455	eye-antennal disc morphogenesis	2/447	17/5431	0.117647	1.4294	0.530995	0.413939	0.999997	0.980256	S3h1G0008327:dll3/S3h1G0052379:BARHL2	2
GO:0008138	protein tyrosine/serine/threonine phosphatase activity	2/447	17/5431	0.117647	1.4294	0.530995	0.413939	0.999997	0.980256	S3h1G0045725:CDC25A/S3h1G0006200:DUSP14	2
GO:0008356	asymmetric cell division	2/447	17/5431	0.117647	1.4294	0.530995	0.413939	0.999997	0.980256	S3h1G0008327:dll3/S3h1G0042844:CSNK1G1	2
GO:0008589	regulation of smoothened signaling pathway	2/447	17/5431	0.117647	1.4294	0.530995	0.413939	0.999997	0.980256	S3h1G0042888:tau_tubulin_kinase_A/S3h1G0040890:tau_tubulin_kinase_E	2
GO:0010800	positive regulation of peptidyl-threonine phosphorylation	2/447	17/5431	0.117647	1.4294	0.530995	0.413939	0.999997	0.980256	S3h1G0010094:WNK2/S3h1G0017186:PRKAG2	2
GO:0032587	ruffle membrane	2/447	17/5431	0.117647	1.4294	0.530995	0.413939	0.999997	0.980256	S3h1G0033258:CLASP1/S3h1G0000570:PIP5K1B	2
GO:0033227	dsRNA transport	2/447	17/5431	0.117647	1.4294	0.530995	0.413939	0.999997	0.980256	S3h1G0014601:PSAP/S3h1G0048915:PSAP	2
GO:0046686	response to cadmium ion	2/447	17/5431	0.117647	1.4294	0.530995	0.413939	0.999997	0.980256	S3h1G0052403/S3h1G0040725	2
GO:0051968	positive regulation of synaptic transmission, glutamatergic	2/447	17/5431	0.117647	1.4294	0.530995	0.413939	0.999997	0.980256	S3h1G0038282:ROR1/S3h1G0016470:ROR2	2
GO:0070328	triglyceride homeostasis	2/447	17/5431	0.117647	1.4294	0.530995	0.413939	0.999997	0.980256	S3h1G0031387:ACSBG2/S3h1G0009048:ADIPOR2	2
GO:1990403	embryonic brain development	2/447	17/5431	0.117647	1.4294	0.530995	0.413939	0.999997	0.980256	S3h1G0042888:tau_tubulin_kinase_A/S3h1G0040890:tau_tubulin_kinase_E	2
GO:0008355	olfactory learning	4/447	40/5431	0.1	1.21499	0.408673	0.420827	0.999997	0.980256	S3h1G0042844:CSNK1G1/S3h1G0007330:YWHAB/S3h1G0007556:14-3-3zeta/S3h1G0003165	4
GO:0019233	sensory perception of pain	4/447	40/5431	0.1	1.21499	0.408673	0.420827	0.999997	0.980256	S3h1G0045325:ARRB1/S3h1G0045324:ARRB1/S3h1G0000400/S3h1G0036050:MDGA2	4
GO:0030154	cell differentiation	12/447	134/5431	0.0895522	1.08805	0.309051	0.424173	0.999997	0.980256	S3h1G0006560:PKAR/S3h1G0003318:C2orf69/S3h1G0035589:Eg/S3h1G0016940:CWC22/S3h1G0010079:Ccnjl/S3h1G0039915:BANF1/S3h1G0019162:TMBIM6/S3h1G0022359:forkhead_box_J1-like_protein_2/S3h1G0017663:MEIOB/S3h1G0040725/S3h1G0012078:bcl2-2/S3h1G0016729:PSENEN	12
GO:0000139	Golgi membrane	17/447	194/5431	0.0876289	1.06468	0.274726	0.430354	0.999997	0.980256	S3h1G0011070:PPAP2A/S3h1G0010054:AGPAT3/S3h1G0043563/S3h1G0019003/S3h1G0010562:CSH1/S3h1G0002077:INPP5E/S3h1G0027814:CSH1/S3h1G0038650:CSH1/S3h1G0038956:slc39a-9/S3h1G0029074:GOLGA7/S3h1G0020577:CSH1/S3h1G0045325:ARRB1/S3h1G0023516:Post-GPI_attachment_to_proteins_factor_2/S3h1G0027837:CSH1/S3h1G0041646:SLC35C1/S3h1G0045324:ARRB1/S3h1G0044548:CHP1	17
GO:0000288	nuclear-transcribed mRNA catabolic process, deadenylation-dependent decay	3/447	29/5431	0.103448	1.25688	0.41536	0.431376	0.999997	0.980256	S3h1G0007944:DDX6/S3h1G0030900:DDX6/S3h1G0038397:DHH1	3
GO:0006612	protein targeting to membrane	3/447	29/5431	0.103448	1.25688	0.41536	0.431376	0.999997	0.980256	S3h1G0010384:SDCBP/S3h1G0029074:GOLGA7/S3h1G0006200:DUSP14	3
GO:0007613	memory	3/447	29/5431	0.103448	1.25688	0.41536	0.431376	0.999997	0.980256	S3h1G0038834:ATP1A1/S3h1G0013233:MAPT/S3h1G0037973:slc8a-5	3
GO:0008347	glial cell migration	3/447	29/5431	0.103448	1.25688	0.41536	0.431376	0.999997	0.980256	S3h1G0008327:dll3/S3h1G0042844:CSNK1G1/S3h1G0048586:Adam10	3
GO:0035159	regulation of tube length, open tracheal system	3/447	29/5431	0.103448	1.25688	0.41536	0.431376	0.999997	0.980256	S3h1G0038834:ATP1A1/S3h1G0001559:nkb-3/S3h1G0039876:nkb-3	3
GO:0045494	photoreceptor cell maintenance	3/447	29/5431	0.103448	1.25688	0.41536	0.431376	0.999997	0.980256	S3h1G0052710:LCA5/S3h1G0001598:LCA5/S3h1G0054527:LCA5	3
GO:0055026	negative regulation of cardiac muscle tissue development	3/447	29/5431	0.103448	1.25688	0.41536	0.431376	0.999997	0.980256	S3h1G0027850:PI16/S3h1G0020708:PI16/S3h1G0027851:PI16	3
GO:0061025	membrane fusion	3/447	29/5431	0.103448	1.25688	0.41536	0.431376	0.999997	0.980256	S3h1G0053397:VAPA/S3h1G0047851:NSFL1C/S3h1G0044548:CHP1	3
GO:0090316	positive regulation of intracellular protein transport	3/447	29/5431	0.103448	1.25688	0.41536	0.431376	0.999997	0.980256	S3h1G0045068:FAM115C/S3h1G0045075:FAM115C/S3h1G0044548:CHP1	3
GO:0007507	heart development	23/447	266/5431	0.0864662	1.05055	0.253179	0.433687	0.999997	0.980256	S3h1G0014378:FHL2/S3h1G0052747:NKX3-2/S3h1G0031063:TTC25/S3h1G0021011:Tm2/S3h1G0007078:TTC25/S3h1G0001559:nkb-3/S3h1G0015334:FHL2/S3h1G0007330:YWHAB/S3h1G0008822:ARMC4-like_protein/S3h1G0003720:Tm2/S3h1G0046543:forkhead_box_J1-like_protein_3/S3h1G0033297:MTERF4/S3h1G0043425:MECOM/S3h1G0011083:bicaudal-C_protein/S3h1G0053923:JMJD6/S3h1G0048586:Adam10/S3h1G0039876:nkb-3/S3h1G0051482:TTC25/S3h1G0043…	23
GO:0002697	regulation of immune effector process	4/447	41/5431	0.097561	1.18535	0.356752	0.439795	0.999997	0.980256	S3h1G0007944:DDX6/S3h1G0030900:DDX6/S3h1G0023272:TRAF3/S3h1G0048146:EIF2AK4	4
GO:0030010	establishment of cell polarity	4/447	41/5431	0.097561	1.18535	0.356752	0.439795	0.999997	0.980256	S3h1G0007330:YWHAB/S3h1G0022001:MLLT4/S3h1G0000570:PIP5K1B/S3h1G0047851:NSFL1C	4
GO:0009409	response to cold	2/447	18/5431	0.111111	1.34999	0.445384	0.443133	0.999997	0.980256	S3h1G0020518:YBX3/S3h1G0009048:ADIPOR2	2
GO:0016235	aggresome	2/447	18/5431	0.111111	1.34999	0.445384	0.443133	0.999997	0.980256	S3h1G0034127:EEF2/S3h1G0043425:MECOM	2
GO:0030718	germ-line stem cell population maintenance	2/447	18/5431	0.111111	1.34999	0.445384	0.443133	0.999997	0.980256	S3h1G0008327:dll3/S3h1G0051118:JAG2	2
GO:0031100	animal organ regeneration	2/447	18/5431	0.111111	1.34999	0.445384	0.443133	0.999997	0.980256	S3h1G0020518:YBX3/S3h1G0045106:HGF	2
GO:0031116	positive regulation of microtubule polymerization	2/447	18/5431	0.111111	1.34999	0.445384	0.443133	0.999997	0.980256	S3h1G0033258:CLASP1/S3h1G0013233:MAPT	2
GO:0032420	stereocilium	2/447	18/5431	0.111111	1.34999	0.445384	0.443133	0.999997	0.980256	S3h1G0013362:PLS3/S3h1G0005258:hypothetical_protein	2
GO:0032872	regulation of stress-activated MAPK cascade	2/447	18/5431	0.111111	1.34999	0.445384	0.443133	0.999997	0.980256	S3h1G0022001:MLLT4/S3h1G0045106:HGF	2
GO:0034504	protein localization to nucleus	2/447	18/5431	0.111111	1.34999	0.445384	0.443133	0.999997	0.980256	S3h1G0007330:YWHAB/S3h1G0037069:ARL2BP	2
GO:0035091	phosphatidylinositol binding	2/447	18/5431	0.111111	1.34999	0.445384	0.443133	0.999997	0.980256	S3h1G0004977:SCS2/S3h1G0042567:MITD1	2
GO:0035267	NuA4 histone acetyltransferase complex	2/447	18/5431	0.111111	1.34999	0.445384	0.443133	0.999997	0.980256	S3h1G0043589:ACTB/S3h1G0033305:ACTB	2
GO:0046854	phosphatidylinositol phosphate biosynthetic process	2/447	18/5431	0.111111	1.34999	0.445384	0.443133	0.999997	0.980256	S3h1G0000570:PIP5K1B/S3h1G0045106:HGF	2
GO:0051219	phosphoprotein binding	2/447	18/5431	0.111111	1.34999	0.445384	0.443133	0.999997	0.980256	S3h1G0042844:CSNK1G1/S3h1G0035012:ARR3	2
GO:0051412	response to corticosterone	2/447	18/5431	0.111111	1.34999	0.445384	0.443133	0.999997	0.980256	S3h1G0001377:SLC18A1/S3h1G0024349:SLC18A1	2
GO:0097352	autophagosome maturation	2/447	18/5431	0.111111	1.34999	0.445384	0.443133	0.999997	0.980256	S3h1G0044173:TSG101/S3h1G0012699:TECPR1	2
GO:1902533	positive regulation of intracellular signal transduction	2/447	18/5431	0.111111	1.34999	0.445384	0.443133	0.999997	0.980256	S3h1G0037069:ARL2BP/S3h1G0009048:ADIPOR2	2
GO:1904861	excitatory synapse assembly	2/447	18/5431	0.111111	1.34999	0.445384	0.443133	0.999997	0.980256	S3h1G0041704:GRID1/S3h1G0031443:GRID1	2
GO:0007314	oocyte anterior/posterior axis specification	5/447	53/5431	0.0943396	1.14622	0.320322	0.444774	0.999997	0.980256	S3h1G0008327:dll3/S3h1G0021011:Tm2/S3h1G0003720:Tm2/S3h1G0051056:DAZ-associated_protein_1/S3h1G0025418:SPSB1	5
GO:0008358	maternal determination of anterior/posterior axis, embryo	5/447	53/5431	0.0943396	1.14622	0.320322	0.444774	0.999997	0.980256	S3h1G0008327:dll3/S3h1G0021011:Tm2/S3h1G0003720:Tm2/S3h1G0051056:DAZ-associated_protein_1/S3h1G0025418:SPSB1	5
GO:0010770	positive regulation of cell morphogenesis	5/447	53/5431	0.0943396	1.14622	0.320322	0.444774	0.999997	0.980256	S3h1G0036316:SEMA5A/S3h1G0007891:NET1/S3h1G0013233:MAPT/S3h1G0052114:ATL2/S3h1G0044968:ATL2	5
GO:0044344	cellular response to fibroblast growth factor stimulus	5/447	53/5431	0.0943396	1.14622	0.320322	0.444774	0.999997	0.980256	S3h1G0043411:FIBP/S3h1G0018995:GTF2F1/S3h1G0030073:FIBP/S3h1G0045406:heterogeneous_nuclear_ribonucleoprotein_/S3h1G0043089:FIBP	5
GO:0046660	female sex differentiation	5/447	53/5431	0.0943396	1.14622	0.320322	0.444774	0.999997	0.980256	S3h1G0003080:adt-1/S3h1G0045325:ARRB1/S3h1G0045324:ARRB1/S3h1G0012078:bcl2-2/S3h1G0051627:arrowhead	5
GO:0002244	hematopoietic progenitor cell differentiation	3/447	30/5431	0.1	1.21499	0.353593	0.453709	0.999997	0.980256	S3h1G0045048:PAPD4/S3h1G0034127:EEF2/S3h1G0037973:slc8a-5	3
GO:0070373	negative regulation of ERK1 and ERK2 cascade	3/447	30/5431	0.1	1.21499	0.353593	0.453709	0.999997	0.980256	S3h1G0010094:WNK2/S3h1G0045325:ARRB1/S3h1G0045324:ARRB1	3
GO:0016887	ATP hydrolysis activity	10/447	113/5431	0.0884956	1.07521	0.241943	0.454081	0.999997	0.980256	S3h1G0007944:DDX6/S3h1G0008036:DNAL4/S3h1G0038834:ATP1A1/S3h1G0029877:MLH3/S3h1G0030900:DDX6/S3h1G0052756/S3h1G0038397:DHH1/S3h1G0006485:DNAH9/S3h1G0003749/S3h1G0027051:KIFC3	10
GO:0061458	reproductive system development	20/447	234/5431	0.0854701	1.03845	0.180059	0.464362	0.999997	0.980256	S3h1G0027171:PLG/S3h1G0018295:CTSL/S3h1G0014601:PSAP/S3h1G0038282:ROR1/S3h1G0020518:YBX3/S3h1G0051118:JAG2/S3h1G0003080:adt-1/S3h1G0027179:PLG/S3h1G0024811:slc22a-4/S3h1G0018633:PLG/S3h1G0048915:PSAP/S3h1G0045325:ARRB1/S3h1G0051056:DAZ-associated_protein_1/S3h1G0045406:heterogeneous_nuclear_ribonucleoprotein_/S3h1G0045324:ARRB1/S3h1G0012078:bcl2-2/S3h1G0016470:ROR2/S3h1G0051627:arrowhead/S3h1G001…	20
GO:0007525	somatic muscle development	2/447	19/5431	0.105263	1.27894	0.364726	0.471502	0.999997	0.980256	S3h1G0039015:TPI1/S3h1G0006523:TPI1	2
GO:0030971	receptor tyrosine kinase binding	2/447	19/5431	0.105263	1.27894	0.364726	0.471502	0.999997	0.980256	S3h1G0028714:MST1/S3h1G0007330:YWHAB	2
GO:0040040	thermosensory behavior	2/447	19/5431	0.105263	1.27894	0.364726	0.471502	0.999997	0.980256	S3h1G0007330:YWHAB/S3h1G0007556:14-3-3zeta	2
GO:0042149	cellular response to glucose starvation	2/447	19/5431	0.105263	1.27894	0.364726	0.471502	0.999997	0.980256	S3h1G0029853:SH3GLB1/S3h1G0045406:heterogeneous_nuclear_ribonucleoprotein_	2
GO:0043407	negative regulation of MAP kinase activity	2/447	19/5431	0.105263	1.27894	0.364726	0.471502	0.999997	0.980256	S3h1G0029106:PPM1B/S3h1G0007973:PPM1B	2
GO:0045143	homologous chromosome segregation	2/447	19/5431	0.105263	1.27894	0.364726	0.471502	0.999997	0.980256	S3h1G0026550:TRIP13/S3h1G0017663:MEIOB	2
GO:0051881	regulation of mitochondrial membrane potential	2/447	19/5431	0.105263	1.27894	0.364726	0.471502	0.999997	0.980256	S3h1G0032714:SLC25A36/S3h1G0012078:bcl2-2	2
GO:0000776	kinetochore	3/447	31/5431	0.0967742	1.1758	0.293939	0.47567	0.999997	0.980256	S3h1G0033258:CLASP1/S3h1G0047606:CSE4/S3h1G0026550:TRIP13	3
GO:0001895	retina homeostasis	3/447	31/5431	0.0967742	1.1758	0.293939	0.47567	0.999997	0.980256	S3h1G0052710:LCA5/S3h1G0001598:LCA5/S3h1G0054527:LCA5	3
GO:0006890	retrograde vesicle-mediated transport, Golgi to endoplasmic reticulum	3/447	31/5431	0.0967742	1.1758	0.293939	0.47567	0.999997	0.980256	S3h1G0038425:KLC4/S3h1G0026924:KLC4/S3h1G0003626:KLC2	3
GO:0009612	response to mechanical stimulus	3/447	31/5431	0.0967742	1.1758	0.293939	0.47567	0.999997	0.980256	S3h1G0042844:CSNK1G1/S3h1G0039015:TPI1/S3h1G0006523:TPI1	3
GO:0019991	septate junction assembly	3/447	31/5431	0.0967742	1.1758	0.293939	0.47567	0.999997	0.980256	S3h1G0038834:ATP1A1/S3h1G0001559:nkb-3/S3h1G0039876:nkb-3	3
GO:0050727	regulation of inflammatory response	3/447	31/5431	0.0967742	1.1758	0.293939	0.47567	0.999997	0.980256	S3h1G0042090:XIAP/S3h1G0021006:XIAP/S3h1G0011305:XIAP	3
GO:1990830	cellular response to leukemia inhibitory factor	3/447	31/5431	0.0967742	1.1758	0.293939	0.47567	0.999997	0.980256	S3h1G0040743:NME7/S3h1G0004822:EFHC2/S3h1G0046661:EFHC2	3
GO:0010923	negative regulation of phosphatase activity	4/447	43/5431	0.0930233	1.13022	0.256726	0.477144	0.999997	0.980256	S3h1G0010094:WNK2/S3h1G0007330:YWHAB/S3h1G0044548:CHP1/S3h1G0028037:PPP1R2	4
GO:0048738	cardiac muscle tissue development	4/447	43/5431	0.0930233	1.13022	0.256726	0.477144	0.999997	0.980256	S3h1G0014378:FHL2/S3h1G0015334:FHL2/S3h1G0037973:slc8a-5/S3h1G0021119:FHL2	4
GO:0097164	ammonium ion metabolic process	5/447	55/5431	0.0909091	1.10454	0.233335	0.477684	0.999997	0.980256	S3h1G0011070:PPAP2A/S3h1G0001377:SLC18A1/S3h1G0024811:slc22a-4/S3h1G0009010:STARD7/S3h1G0024349:SLC18A1	5
GO:0007030	Golgi organization	6/447	67/5431	0.0895522	1.08805	0.217163	0.477799	0.999997	0.980256	S3h1G0033258:CLASP1/S3h1G0045725:CDC25A/S3h1G0052114:ATL2/S3h1G0044968:ATL2/S3h1G0047851:NSFL1C/S3h1G0027051:KIFC3	6
GO:0005813	centrosome	20/447	236/5431	0.0847458	1.02965	0.139468	0.48032	0.999997	0.980256	S3h1G0038381:ZMYND10/S3h1G0040743:NME7/S3h1G0033258:CLASP1/S3h1G0045725:CDC25A/S3h1G0052431:PRKAR2B/S3h1G0049336:CCDC92/S3h1G0046854:TRAF5/S3h1G0045765:PRKAR2B/S3h1G0034941:TXNDC9/S3h1G0028783:SSNA1/S3h1G0052819:CCDC38/S3h1G0043204:CETN1/S3h1G0035717:CCP110/S3h1G0047073:CCDC38/S3h1G0021501/S3h1G0012078:bcl2-2/S3h1G0014430/S3h1G0037069:ARL2BP/S3h1G0038565:C4orf47/S3h1G0027051:KIFC3	20
GO:0007369	gastrulation	7/447	80/5431	0.0875	1.06312	0.170305	0.491251	0.999997	0.980256	S3h1G0052747:NKX3-2/S3h1G0016940:CWC22/S3h1G0045725:CDC25A/S3h1G0045325:ARRB1/S3h1G0035012:ARR3/S3h1G0033415/S3h1G0045324:ARRB1	7
GO:0006855	xenobiotic transmembrane transport	6/447	68/5431	0.0882353	1.07205	0.179037	0.492507	0.999997	0.980256	S3h1G0036743:PRAF2/S3h1G0037143:slc25a-19/S3h1G0049175:SLC15A1/S3h1G0001377:SLC18A1/S3h1G0024811:slc22a-4/S3h1G0024349:SLC18A1	6
GO:0009897	external side of plasma membrane	5/447	56/5431	0.0892857	1.08481	0.19104	0.493899	0.999997	0.980256	S3h1G0027171:PLG/S3h1G0018295:CTSL/S3h1G0040574:KCNMA1/S3h1G0027179:PLG/S3h1G0018633:PLG	5
GO:0030139	endocytic vesicle	5/447	56/5431	0.0892857	1.08481	0.19104	0.493899	0.999997	0.980256	S3h1G0008327:dll3/S3h1G0031742:FTL/S3h1G0007221:CD2AP/S3h1G0045325:ARRB1/S3h1G0045324:ARRB1	5
GO:0019058	viral life cycle	4/447	44/5431	0.0909091	1.10454	0.208488	0.495461	0.999997	0.980256	S3h1G0007944:DDX6/S3h1G0044173:TSG101/S3h1G0003486/S3h1G0030900:DDX6	4
GO:0050770	regulation of axonogenesis	4/447	44/5431	0.0909091	1.10454	0.208488	0.495461	0.999997	0.980256	S3h1G0003918/S3h1G0033258:CLASP1/S3h1G0048586:Adam10/S3h1G0052379:BARHL2	4
GO:0000794	condensed nuclear chromosome	3/447	32/5431	0.09375	1.13905	0.236244	0.497216	0.999997	0.980256	S3h1G0029877:MLH3/S3h1G0047606:CSE4/S3h1G0015412:RSPH1	3
GO:0001649	osteoblast differentiation	3/447	32/5431	0.09375	1.13905	0.236244	0.497216	0.999997	0.980256	S3h1G0014378:FHL2/S3h1G0015334:FHL2/S3h1G0021119:FHL2	3
GO:0005758	mitochondrial intermembrane space	3/447	32/5431	0.09375	1.13905	0.236244	0.497216	0.999997	0.980256	S3h1G0031825:PRELID1/S3h1G0006200:DUSP14/S3h1G0037069:ARL2BP	3
GO:0043198	dendritic shaft	3/447	32/5431	0.09375	1.13905	0.236244	0.497216	0.999997	0.980256	S3h1G0052431:PRKAR2B/S3h1G0045765:PRKAR2B/S3h1G0037973:slc8a-5	3
GO:0043687	post-translational protein modification	3/447	32/5431	0.09375	1.13905	0.236244	0.497216	0.999997	0.980256	S3h1G0047848:RHBDD1/S3h1G0015059:BTBD1/S3h1G0007047:BTBD1	3
GO:0045505	dynein intermediate chain binding	3/447	32/5431	0.09375	1.13905	0.236244	0.497216	0.999997	0.980256	S3h1G0008036:DNAL4/S3h1G0006485:DNAH9/S3h1G0044192	3
GO:0046579	positive regulation of Ras protein signal transduction	3/447	32/5431	0.09375	1.13905	0.236244	0.497216	0.999997	0.980256	S3h1G0007330:YWHAB/S3h1G0045325:ARRB1/S3h1G0045324:ARRB1	3
GO:0055059	asymmetric neuroblast division	3/447	32/5431	0.09375	1.13905	0.236244	0.497216	0.999997	0.980256	S3h1G0038282:ROR1/S3h1G0040031:cyclinA-like_protein/S3h1G0016470:ROR2	3
GO:0070507	regulation of microtubule cytoskeleton organization	3/447	32/5431	0.09375	1.13905	0.236244	0.497216	0.999997	0.980256	S3h1G0035717:CCP110/S3h1G0047851:NSFL1C/S3h1G0028037:PPP1R2	3
GO:0008266	poly(U) RNA binding	2/447	20/5431	0.1	1.21499	0.288441	0.498986	0.999997	0.980256	S3h1G0051056:DAZ-associated_protein_1/S3h1G0041856:boule-like_protein;KU519617.1:boule_2_RN	2
GO:0019902	phosphatase binding	2/447	20/5431	0.1	1.21499	0.288441	0.498986	0.999997	0.980256	S3h1G0034670:PPP1R32/S3h1G0010094:WNK2	2
GO:0034260	negative regulation of GTPase activity	2/447	20/5431	0.1	1.21499	0.288441	0.498986	0.999997	0.980256	S3h1G0045325:ARRB1/S3h1G0045324:ARRB1	2
GO:0035070	salivary gland histolysis	2/447	20/5431	0.1	1.21499	0.288441	0.498986	0.999997	0.980256	S3h1G0025416:TBPL1/S3h1G0019162:TMBIM6	2
GO:0042552	myelination	2/447	20/5431	0.1	1.21499	0.288441	0.498986	0.999997	0.980256	S3h1G0011088:ABHD12B/S3h1G0037973:slc8a-5	2
GO:0060359	response to ammonium ion	2/447	20/5431	0.1	1.21499	0.288441	0.498986	0.999997	0.980256	S3h1G0052431:PRKAR2B/S3h1G0045765:PRKAR2B	2
GO:0060546	negative regulation of necroptotic process	2/447	20/5431	0.1	1.21499	0.288441	0.498986	0.999997	0.980256	S3h1G0020518:YBX3/S3h1G0020067:RBCK1	2
GO:1900034	regulation of cellular response to heat	2/447	20/5431	0.1	1.21499	0.288441	0.498986	0.999997	0.980256	S3h1G0007330:YWHAB/S3h1G0013233:MAPT	2
GO:1990841	promoter-specific chromatin binding	2/447	20/5431	0.1	1.21499	0.288441	0.498986	0.999997	0.980256	S3h1G0003292:GTF2B/S3h1G0018995:GTF2F1	2
GO:0005815	microtubule organizing center	4/447	45/5431	0.0888889	1.07999	0.161352	0.513501	0.999997	0.980256	S3h1G0042259:AK5/S3h1G0039517:CCDC146/S3h1G0029479:MPHOSPH9/S3h1G0030931:RBM39	4
GO:0022402	cell cycle process	4/447	45/5431	0.0888889	1.07999	0.161352	0.513501	0.999997	0.980256	S3h1G0044173:TSG101/S3h1G0010686:PRKAB2/S3h1G0049888:slc38a-2/S3h1G0017186:PRKAG2	4
GO:0061371	determination of heart left/right asymmetry	4/447	45/5431	0.0888889	1.07999	0.161352	0.513501	0.999997	0.980256	S3h1G0031063:TTC25/S3h1G0007078:TTC25/S3h1G0046543:forkhead_box_J1-like_protein_3/S3h1G0051482:TTC25	4
GO:0005741	mitochondrial outer membrane	7/447	82/5431	0.0853659	1.03719	0.101604	0.518041	0.999997	0.980256	S3h1G0030889:VDAC1/S3h1G0010054:AGPAT3/S3h1G0019092:KMO/S3h1G0006172:VDAC2/S3h1G0009010:STARD7/S3h1G0012078:bcl2-2/S3h1G0037973:slc8a-5	7
GO:0005903	brush border	3/447	33/5431	0.0909091	1.10454	0.180372	0.518308	0.999997	0.980256	S3h1G0049175:SLC15A1/S3h1G0013362:PLS3/S3h1G0024811:slc22a-4	3
GO:0007281	germ cell development	3/447	33/5431	0.0909091	1.10454	0.180372	0.518308	0.999997	0.980256	S3h1G0016940:CWC22/S3h1G0012078:bcl2-2/S3h1G0016729:PSENEN	3
GO:0031982	vesicle	3/447	33/5431	0.0909091	1.10454	0.180372	0.518308	0.999997	0.980256	S3h1G0030756:PACRG/S3h1G0038413:TSPAN4/S3h1G0020812:PACRG	3
GO:0048705	skeletal system morphogenesis	3/447	33/5431	0.0909091	1.10454	0.180372	0.518308	0.999997	0.980256	S3h1G0052747:NKX3-2/S3h1G0038282:ROR1/S3h1G0016470:ROR2	3
GO:0098722	asymmetric stem cell division	3/447	33/5431	0.0909091	1.10454	0.180372	0.518308	0.999997	0.980256	S3h1G0038282:ROR1/S3h1G0040031:cyclinA-like_protein/S3h1G0016470:ROR2	3
GO:0002040	sprouting angiogenesis	2/447	21/5431	0.0952381	1.15713	0.216043	0.525536	0.999997	0.980256	S3h1G0036316:SEMA5A/S3h1G0053923:JMJD6	2
GO:0003712	transcription coregulator activity	2/447	21/5431	0.0952381	1.15713	0.216043	0.525536	0.999997	0.980256	S3h1G0043230:ANKRA2/S3h1G0026550:TRIP13	2
GO:0008407	chaeta morphogenesis	2/447	21/5431	0.0952381	1.15713	0.216043	0.525536	0.999997	0.980256	S3h1G0008327:dll3/S3h1G0052379:BARHL2	2
GO:0010623	programmed cell death involved in cell development	2/447	21/5431	0.0952381	1.15713	0.216043	0.525536	0.999997	0.980256	S3h1G0025416:TBPL1/S3h1G0019162:TMBIM6	2
GO:0021697	cerebellar cortex formation	2/447	21/5431	0.0952381	1.15713	0.216043	0.525536	0.999997	0.980256	S3h1G0041704:GRID1/S3h1G0031443:GRID1	2
GO:0022011	myelination in peripheral nervous system	2/447	21/5431	0.0952381	1.15713	0.216043	0.525536	0.999997	0.980256	S3h1G0048604:ADAM22/S3h1G0048607:ADAM22	2
GO:0030374	nuclear receptor coactivator activity	2/447	21/5431	0.0952381	1.15713	0.216043	0.525536	0.999997	0.980256	S3h1G0044173:TSG101/S3h1G0018331:SFR1	2
GO:0044297	cell body	2/447	21/5431	0.0952381	1.15713	0.216043	0.525536	0.999997	0.980256	S3h1G0030756:PACRG/S3h1G0020812:PACRG	2
GO:0048066	developmental pigmentation	2/447	21/5431	0.0952381	1.15713	0.216043	0.525536	0.999997	0.980256	S3h1G0015932:CD63/S3h1G0016729:PSENEN	2
GO:0071320	cellular response to cAMP	2/447	21/5431	0.0952381	1.15713	0.216043	0.525536	0.999997	0.980256	S3h1G0012078:bcl2-2/S3h1G0037973:slc8a-5	2
GO:0006367	transcription initiation at RNA polymerase II promoter	5/447	58/5431	0.0862069	1.0474	0.108689	0.525743	0.999997	0.980256	S3h1G0003292:GTF2B/S3h1G0025416:TBPL1/S3h1G0018995:GTF2F1/S3h1G0026965:PPM1D/S3h1G0011579:NRBP1	5
GO:0007098	centrosome cycle	4/447	46/5431	0.0869565	1.05651	0.115263	0.53124	0.999997	0.980256	S3h1G0045725:CDC25A/S3h1G0043204:CETN1/S3h1G0035717:CCP110/S3h1G0028037:PPP1R2	4
GO:0007405	neuroblast proliferation	4/447	46/5431	0.0869565	1.05651	0.115263	0.53124	0.999997	0.980256	S3h1G0051287:DAGLA/S3h1G0038282:ROR1/S3h1G0040031:cyclinA-like_protein/S3h1G0016470:ROR2	4
GO:0007422	peripheral nervous system development	7/447	83/5431	0.0843373	1.02469	0.0678763	0.531246	0.999997	0.980256	S3h1G0008327:dll3/S3h1G0045725:CDC25A/S3h1G0040031:cyclinA-like_protein/S3h1G0048604:ADAM22/S3h1G0000570:PIP5K1B/S3h1G0013254:ONECUT2/S3h1G0048607:ADAM22	7
GO:0005795	Golgi stack	6/447	71/5431	0.084507	1.02675	0.0679443	0.535742	0.999997	0.980256	S3h1G0036720/S3h1G0043563/S3h1G0036722/S3h1G0029074:GOLGA7/S3h1G0052114:ATL2/S3h1G0044968:ATL2	6
GO:0051301	cell division	6/447	71/5431	0.084507	1.02675	0.0679443	0.535742	0.999997	0.980256	S3h1G0038425:KLC4/S3h1G0042567:MITD1/S3h1G0026924:KLC4/S3h1G0043589:ACTB/S3h1G0033305:ACTB/S3h1G0028037:PPP1R2	6
GO:0051321	meiotic cell cycle	12/447	145/5431	0.0827586	1.00551	0.0201316	0.53689	0.999997	0.980256	S3h1G0029877:MLH3/S3h1G0033258:CLASP1/S3h1G0045725:CDC25A/S3h1G0039915:BANF1/S3h1G0008379:boule_1_RNA-binding_protein/S3h1G0007330:YWHAB/S3h1G0021947:RIM15/S3h1G0038425:KLC4/S3h1G0025716:RIM15/S3h1G0026550:TRIP13/S3h1G0017663:MEIOB/S3h1G0026924:KLC4	12
GO:0000132	establishment of mitotic spindle orientation	3/447	34/5431	0.0882353	1.07205	0.126199	0.538914	0.999997	0.980256	S3h1G0007330:YWHAB/S3h1G0022001:MLLT4/S3h1G0047851:NSFL1C	3
GO:0005525	GTP binding	3/447	34/5431	0.0882353	1.07205	0.126199	0.538914	0.999997	0.980256	S3h1G0033258:CLASP1/S3h1G0052114:ATL2/S3h1G0044968:ATL2	3
GO:0005921	gap junction	3/447	34/5431	0.0882353	1.07205	0.126199	0.538914	0.999997	0.980256	S3h1G0021009/S3h1G0045258/S3h1G0020518:YBX3	3
GO:0006283	transcription-coupled nucleotide-excision repair	3/447	34/5431	0.0882353	1.07205	0.126199	0.538914	0.999997	0.980256	S3h1G0031677:ISY1/S3h1G0048542:ISY1/S3h1G0050742:ISY1	3
GO:0030162	regulation of proteolysis	3/447	34/5431	0.0882353	1.07205	0.126199	0.538914	0.999997	0.980256	S3h1G0015059:BTBD1/S3h1G0023272:TRAF3/S3h1G0007047:BTBD1	3
GO:0032550	purine ribonucleoside binding	3/447	34/5431	0.0882353	1.07205	0.126199	0.538914	0.999997	0.980256	S3h1G0033258:CLASP1/S3h1G0052114:ATL2/S3h1G0044968:ATL2	3
GO:1902680	positive regulation of RNA biosynthetic process	3/447	34/5431	0.0882353	1.07205	0.126199	0.538914	0.999997	0.980256	S3h1G0044173:TSG101/S3h1G0030931:RBM39/S3h1G0037069:ARL2BP	3
GO:0007350	blastoderm segmentation	8/447	96/5431	0.0833333	1.01249	0.0369759	0.539751	0.999997	0.980256	S3h1G0043759:HHAT/S3h1G0043764:HHAT/S3h1G0043754:HHAT/S3h1G0008327:dll3/S3h1G0021011:Tm2/S3h1G0003720:Tm2/S3h1G0051056:DAZ-associated_protein_1/S3h1G0025418:SPSB1	8
GO:0043130	ubiquitin binding	5/447	59/5431	0.0847458	1.02965	0.0685756	0.541336	0.999997	0.980256	S3h1G0044173:TSG101/S3h1G0020067:RBCK1/S3h1G0003118:ubx2/S3h1G0043402:FAF2/S3h1G0047851:NSFL1C	5
GO:0030425	dendrite	19/447	232/5431	0.0818966	0.995034	-0.0231505	0.545529	0.999997	0.980256	S3h1G0005285:KLHL17/S3h1G0041704:GRID1/S3h1G0038834:ATP1A1/S3h1G0038282:ROR1/S3h1G0040574:KCNMA1/S3h1G0052431:PRKAR2B/S3h1G0044279:ZDHHC8/S3h1G0045765:PRKAR2B/S3h1G0004822:EFHC2/S3h1G0045325:ARRB1/S3h1G0046661:EFHC2/S3h1G0013233:MAPT/S3h1G0020452/S3h1G0011088:ABHD12B/S3h1G0045324:ARRB1/S3h1G0016470:ROR2/S3h1G0031443:GRID1/S3h1G0037973:slc8a-5/S3h1G0028037:PPP1R2	19
GO:0006513	protein monoubiquitination	2/447	22/5431	0.0909091	1.10454	0.147123	0.551121	0.999997	0.980256	S3h1G0044173:TSG101/S3h1G0008112:UBE2O	2
GO:0006998	nuclear envelope organization	2/447	22/5431	0.0909091	1.10454	0.147123	0.551121	0.999997	0.980256	S3h1G0039915:BANF1/S3h1G0047851:NSFL1C	2
GO:0007143	female meiotic nuclear division	2/447	22/5431	0.0909091	1.10454	0.147123	0.551121	0.999997	0.980256	S3h1G0038425:KLC4/S3h1G0026924:KLC4	2
GO:0007163	establishment or maintenance of cell polarity	2/447	22/5431	0.0909091	1.10454	0.147123	0.551121	0.999997	0.980256	S3h1G0007920:MOB2/S3h1G0052613:MOB2	2
GO:0007294	germarium-derived oocyte fate determination	2/447	22/5431	0.0909091	1.10454	0.147123	0.551121	0.999997	0.980256	S3h1G0007330:YWHAB/S3h1G0007556:14-3-3zeta	2
GO:0007419	ventral cord development	2/447	22/5431	0.0909091	1.10454	0.147123	0.551121	0.999997	0.980256	S3h1G0008327:dll3/S3h1G0048586:Adam10	2
GO:0007631	feeding behavior	2/447	22/5431	0.0909091	1.10454	0.147123	0.551121	0.999997	0.980256	S3h1G0001377:SLC18A1/S3h1G0024349:SLC18A1	2
GO:0021591	ventricular system development	2/447	22/5431	0.0909091	1.10454	0.147123	0.551121	0.999997	0.980256	S3h1G0001359:NME5/S3h1G0008822:ARMC4-like_protein	2
GO:0021696	cerebellar cortex morphogenesis	2/447	22/5431	0.0909091	1.10454	0.147123	0.551121	0.999997	0.980256	S3h1G0041704:GRID1/S3h1G0031443:GRID1	2
GO:0030706	germarium-derived oocyte differentiation	2/447	22/5431	0.0909091	1.10454	0.147123	0.551121	0.999997	0.980256	S3h1G0007330:YWHAB/S3h1G0007556:14-3-3zeta	2
GO:0035418	protein localization to synapse	2/447	22/5431	0.0909091	1.10454	0.147123	0.551121	0.999997	0.980256	S3h1G0038425:KLC4/S3h1G0026924:KLC4	2
GO:0043112	receptor metabolic process	2/447	22/5431	0.0909091	1.10454	0.147123	0.551121	0.999997	0.980256	S3h1G0045325:ARRB1/S3h1G0045324:ARRB1	2
GO:0048190	wing disc dorsal/ventral pattern formation	2/447	22/5431	0.0909091	1.10454	0.147123	0.551121	0.999997	0.980256	S3h1G0008327:dll3/S3h1G0007330:YWHAB	2
GO:0048730	epidermis morphogenesis	2/447	22/5431	0.0909091	1.10454	0.147123	0.551121	0.999997	0.980256	S3h1G0018295:CTSL/S3h1G0022001:MLLT4	2
GO:0051781	positive regulation of cell division	2/447	22/5431	0.0909091	1.10454	0.147123	0.551121	0.999997	0.980256	S3h1G0021947:RIM15/S3h1G0025716:RIM15	2
GO:0060395	SMAD protein signal transduction	2/447	22/5431	0.0909091	1.10454	0.147123	0.551121	0.999997	0.980256	S3h1G0038282:ROR1/S3h1G0016470:ROR2	2
GO:0098771	inorganic ion homeostasis	2/447	22/5431	0.0909091	1.10454	0.147123	0.551121	0.999997	0.980256	S3h1G0049175:SLC15A1/S3h1G0044548:CHP1	2
GO:1902600	proton transmembrane transport	2/447	22/5431	0.0909091	1.10454	0.147123	0.551121	0.999997	0.980256	S3h1G0049175:SLC15A1/S3h1G0038263:COX6B2	2
GO:0065008	regulation of biological quality	34/447	417/5431	0.0815348	0.990638	-0.0595789	0.552015	0.999997	0.980256	S3h1G0006560:PKAR/S3h1G0031387:ACSBG2/S3h1G0051287:DAGLA/S3h1G0042090:XIAP/S3h1G0014601:PSAP/S3h1G0021006:XIAP/S3h1G0048075:NCSTN/S3h1G0049175:SLC15A1/S3h1G0052710:LCA5/S3h1G0027232:NCSTN/S3h1G0011305:XIAP/S3h1G0019092:KMO/S3h1G0031747:FTMT/S3h1G0052403/S3h1G0001598:LCA5/S3h1G0039015:TPI1/S3h1G0031742:FTL/S3h1G0038956:slc39a-9/S3h1G0010686:PRKAB2/S3h1G0024811:slc22a-4/S3h1G0036821:OMA1/S3h1G00489…	34
GO:0005802	trans-Golgi network	9/447	110/5431	0.0818182	0.994082	-0.0187783	0.558708	0.999997	0.980256	S3h1G0011070:PPAP2A/S3h1G0033258:CLASP1/S3h1G0019003/S3h1G0010562:CSH1/S3h1G0027814:CSH1/S3h1G0038650:CSH1/S3h1G0020577:CSH1/S3h1G0035666:CHAC1/S3h1G0027837:CSH1	9
GO:0030855	epithelial cell differentiation	3/447	35/5431	0.0857143	1.04142	0.0736143	0.559007	0.999997	0.980256	S3h1G0030889:VDAC1/S3h1G0015932:CD63/S3h1G0013254:ONECUT2	3
GO:0031410	cytoplasmic vesicle	3/447	35/5431	0.0857143	1.04142	0.0736143	0.559007	0.999997	0.980256	S3h1G0038425:KLC4/S3h1G0048586:Adam10/S3h1G0026924:KLC4	3
GO:0003730	mRNA 3'-UTR binding	4/447	48/5431	0.0833333	1.01249	0.0260291	0.565729	0.999997	0.980256	S3h1G0020518:YBX3/S3h1G0008379:boule_1_RNA-binding_protein/S3h1G0051056:DAZ-associated_protein_1/S3h1G0045406:heterogeneous_nuclear_ribonucleoprotein_	4
GO:0007179	transforming growth factor beta receptor signaling pathway	4/447	48/5431	0.0833333	1.01249	0.0260291	0.565729	0.999997	0.980256	S3h1G0035408/S3h1G0053056:ZYX/S3h1G0045325:ARRB1/S3h1G0045324:ARRB1	4
GO:0010494	cytoplasmic stress granule	4/447	48/5431	0.0833333	1.01249	0.0260291	0.565729	0.999997	0.980256	S3h1G0007944:DDX6/S3h1G0030900:DDX6/S3h1G0007330:YWHAB/S3h1G0038397:DHH1	4
GO:0030054	cell junction	4/447	48/5431	0.0833333	1.01249	0.0260291	0.565729	0.999997	0.980256	S3h1G0018295:CTSL/S3h1G0045068:FAM115C/S3h1G0045075:FAM115C/S3h1G0018995:GTF2F1	4
GO:0051897	positive regulation of phosphatidylinositol 3-kinase/protein kinase B signal transduction	4/447	48/5431	0.0833333	1.01249	0.0260291	0.565729	0.999997	0.980256	S3h1G0036316:SEMA5A/S3h1G0045325:ARRB1/S3h1G0045324:ARRB1/S3h1G0045106:HGF	4
GO:0007267	cell-cell signaling	12/447	148/5431	0.0810811	0.985126	-0.054939	0.566497	0.999997	0.980256	S3h1G0011070:PPAP2A/S3h1G0036316:SEMA5A/S3h1G0038282:ROR1/S3h1G0008303/S3h1G0019909/S3h1G0042844:CSNK1G1/S3h1G0007330:YWHAB/S3h1G0053056:ZYX/S3h1G0030414:casein_kinase_1-like_protein_a/S3h1G0013233:MAPT/S3h1G0022001:MLLT4/S3h1G0016470:ROR2	12
GO:0009986	cell surface	14/447	173/5431	0.0809249	0.983228	-0.0671373	0.56825	0.999997	0.980256	S3h1G0027171:PLG/S3h1G0018295:CTSL/S3h1G0008327:dll3/S3h1G0038282:ROR1/S3h1G0040574:KCNMA1/S3h1G0054610:ELSPBP1/S3h1G0008662:GCR144/S3h1G0051118:JAG2/S3h1G0007330:YWHAB/S3h1G0027179:PLG/S3h1G0018633:PLG/S3h1G0015932:CD63/S3h1G0016470:ROR2/S3h1G0014921:ADAM15	14
GO:0048477	oogenesis	22/447	272/5431	0.0808824	0.982712	-0.0876037	0.568742	0.999997	0.980256	S3h1G0007944:DDX6/S3h1G0043759:HHAT/S3h1G0043764:HHAT/S3h1G0043754:HHAT/S3h1G0008327:dll3/S3h1G0021011:Tm2/S3h1G0033258:CLASP1/S3h1G0045725:CDC25A/S3h1G0010079:Ccnjl/S3h1G0039915:BANF1/S3h1G0030900:DDX6/S3h1G0003080:adt-1/S3h1G0007330:YWHAB/S3h1G0003720:Tm2/S3h1G0007556:14-3-3zeta/S3h1G0038425:KLC4/S3h1G0051056:DAZ-associated_protein_1/S3h1G0026550:TRIP13/S3h1G0048586:Adam10/S3h1G0000570:PIP5K1B/…	22
GO:0060429	epithelium development	35/447	433/5431	0.0808314	0.982093	-0.116317	0.5741	0.999997	0.980256	S3h1G0043411:FIBP/S3h1G0007944:DDX6/S3h1G0043759:HHAT/S3h1G0030889:VDAC1/S3h1G0052747:NKX3-2/S3h1G0043764:HHAT/S3h1G0043754:HHAT/S3h1G0036316:SEMA5A/S3h1G0014601:PSAP/S3h1G0044173:TSG101/S3h1G0040574:KCNMA1/S3h1G0042844:CSNK1G1/S3h1G0029106:PPM1B/S3h1G0007973:PPM1B/S3h1G0045725:CDC25A/S3h1G0013362:PLS3/S3h1G0010094:WNK2/S3h1G0030900:DDX6/S3h1G0051118:JAG2/S3h1G0003080:adt-1/S3h1G0007330:YWHAB/S3h…	35
GO:0000793	condensed chromosome	2/447	23/5431	0.0869565	1.05651	0.08133	0.575719	0.999997	0.980256	S3h1G0039915:BANF1/S3h1G0026550:TRIP13	2
GO:0015459	potassium channel regulator activity	2/447	23/5431	0.0869565	1.05651	0.08133	0.575719	0.999997	0.980256	S3h1G0007330:YWHAB/S3h1G0044548:CHP1	2
GO:0021587	cerebellum morphogenesis	2/447	23/5431	0.0869565	1.05651	0.08133	0.575719	0.999997	0.980256	S3h1G0041704:GRID1/S3h1G0031443:GRID1	2
GO:0035869	ciliary transition zone	2/447	23/5431	0.0869565	1.05651	0.08133	0.575719	0.999997	0.980256	S3h1G0042888:tau_tubulin_kinase_A/S3h1G0040890:tau_tubulin_kinase_E	2
GO:0043410	positive regulation of MAPK cascade	2/447	23/5431	0.0869565	1.05651	0.08133	0.575719	0.999997	0.980256	S3h1G0014601:PSAP/S3h1G0048915:PSAP	2
GO:0050918	positive chemotaxis	2/447	23/5431	0.0869565	1.05651	0.08133	0.575719	0.999997	0.980256	S3h1G0036316:SEMA5A/S3h1G0045106:HGF	2
GO:0055088	lipid homeostasis	2/447	23/5431	0.0869565	1.05651	0.08133	0.575719	0.999997	0.980256	S3h1G0014601:PSAP/S3h1G0048915:PSAP	2
GO:0071242	cellular response to ammonium ion	2/447	23/5431	0.0869565	1.05651	0.08133	0.575719	0.999997	0.980256	S3h1G0001377:SLC18A1/S3h1G0024349:SLC18A1	2
GO:1903793	positive regulation of monoatomic anion transport	2/447	23/5431	0.0869565	1.05651	0.08133	0.575719	0.999997	0.980256	S3h1G0031825:PRELID1/S3h1G0019092:KMO	2
GO:0045165	cell fate commitment	8/447	99/5431	0.0808081	0.981809	-0.0547004	0.575725	0.999997	0.980256	S3h1G0003318:C2orf69/S3h1G0035589:Eg/S3h1G0007330:YWHAB/S3h1G0007556:14-3-3zeta/S3h1G0017663:MEIOB/S3h1G0013254:ONECUT2/S3h1G0016729:PSENEN/S3h1G0052379:BARHL2	8
GO:0061061	muscle structure development	8/447	99/5431	0.0808081	0.981809	-0.0547004	0.575725	0.999997	0.980256	S3h1G0027171:PLG/S3h1G0014378:FHL2/S3h1G0040574:KCNMA1/S3h1G0015334:FHL2/S3h1G0027179:PLG/S3h1G0018633:PLG/S3h1G0037973:slc8a-5/S3h1G0021119:FHL2	8
GO:0001780	neutrophil homeostasis	1/447	10/5431	0.1	1.21499	0.20377	0.576689	0.999997	0.980256	S3h1G0043425:MECOM	1
GO:0002027	regulation of heart rate	1/447	10/5431	0.1	1.21499	0.20377	0.576689	0.999997	0.980256	S3h1G0037973:slc8a-5	1
GO:0005826	actomyosin contractile ring	1/447	10/5431	0.1	1.21499	0.20377	0.576689	0.999997	0.980256	S3h1G0007330:YWHAB	1
GO:0005838	proteasome regulatory particle	1/447	10/5431	0.1	1.21499	0.20377	0.576689	0.999997	0.980256	S3h1G0047125:PSMD4	1
GO:0006370	7-methylguanosine mRNA capping	1/447	10/5431	0.1	1.21499	0.20377	0.576689	0.999997	0.980256	S3h1G0018995:GTF2F1	1
GO:0006970	response to osmotic stress	1/447	10/5431	0.1	1.21499	0.20377	0.576689	0.999997	0.980256	S3h1G0040574:KCNMA1	1
GO:0007094	mitotic spindle assembly checkpoint signaling	1/447	10/5431	0.1	1.21499	0.20377	0.576689	0.999997	0.980256	S3h1G0026550:TRIP13	1
GO:0007189	adenylate cyclase-activating G protein-coupled receptor signaling pathway	1/447	10/5431	0.1	1.21499	0.20377	0.576689	0.999997	0.980256	S3h1G0019007:MC2R	1
GO:0007310	oocyte dorsal/ventral axis specification	1/447	10/5431	0.1	1.21499	0.20377	0.576689	0.999997	0.980256	S3h1G0000570:PIP5K1B	1
GO:0007469	antennal development	1/447	10/5431	0.1	1.21499	0.20377	0.576689	0.999997	0.980256	S3h1G0008327:dll3	1
GO:0009058	biosynthetic process	1/447	10/5431	0.1	1.21499	0.20377	0.576689	0.999997	0.980256	S3h1G0051287:DAGLA	1
GO:0009949	polarity specification of anterior/posterior axis	1/447	10/5431	0.1	1.21499	0.20377	0.576689	0.999997	0.980256	S3h1G0007330:YWHAB	1
GO:0022624	proteasome accessory complex	1/447	10/5431	0.1	1.21499	0.20377	0.576689	0.999997	0.980256	S3h1G0047125:PSMD4	1
GO:0030723	ovarian fusome organization	1/447	10/5431	0.1	1.21499	0.20377	0.576689	0.999997	0.980256	S3h1G0033258:CLASP1	1
GO:0031643	positive regulation of myelination	1/447	10/5431	0.1	1.21499	0.20377	0.576689	0.999997	0.980256	S3h1G0045106:HGF	1
GO:0033151	V(D)J recombination	1/447	10/5431	0.1	1.21499	0.20377	0.576689	0.999997	0.980256	S3h1G0020489:VPRBP	1
GO:0033314	mitotic DNA replication checkpoint signaling	1/447	10/5431	0.1	1.21499	0.20377	0.576689	0.999997	0.980256	S3h1G0007330:YWHAB	1
GO:0033564	anterior/posterior axon guidance	1/447	10/5431	0.1	1.21499	0.20377	0.576689	0.999997	0.980256	S3h1G0003918	1
GO:0033617	mitochondrial cytochrome c oxidase assembly	1/447	10/5431	0.1	1.21499	0.20377	0.576689	0.999997	0.980256	S3h1G0038263:COX6B2	1
GO:0034046	poly(G) binding	1/447	10/5431	0.1	1.21499	0.20377	0.576689	0.999997	0.980256	S3h1G0051056:DAZ-associated_protein_1	1
GO:0035209	pupal development	1/447	10/5431	0.1	1.21499	0.20377	0.576689	0.999997	0.980256	S3h1G0025416:TBPL1	1
GO:0042130	negative regulation of T cell proliferation	1/447	10/5431	0.1	1.21499	0.20377	0.576689	0.999997	0.980256	S3h1G0046543:forkhead_box_J1-like_protein_3	1
GO:0042675	compound eye cone cell differentiation	1/447	10/5431	0.1	1.21499	0.20377	0.576689	0.999997	0.980256	S3h1G0008327:dll3	1
GO:0045132	meiotic chromosome segregation	1/447	10/5431	0.1	1.21499	0.20377	0.576689	0.999997	0.980256	S3h1G0033258:CLASP1	1
GO:0045333	cellular respiration	1/447	10/5431	0.1	1.21499	0.20377	0.576689	0.999997	0.980256	S3h1G0032714:SLC25A36	1
GO:0048069	eye pigmentation	1/447	10/5431	0.1	1.21499	0.20377	0.576689	0.999997	0.980256	S3h1G0019474:cl	1
GO:0048193	Golgi vesicle transport	1/447	10/5431	0.1	1.21499	0.20377	0.576689	0.999997	0.980256	S3h1G0041646:SLC35C1	1
GO:0048872	homeostasis of number of cells	1/447	10/5431	0.1	1.21499	0.20377	0.576689	0.999997	0.980256	S3h1G0022001:MLLT4	1
GO:0051240	positive regulation of multicellular organismal process	1/447	10/5431	0.1	1.21499	0.20377	0.576689	0.999997	0.980256	S3h1G0011070:PPAP2A	1
GO:0051653	spindle localization	1/447	10/5431	0.1	1.21499	0.20377	0.576689	0.999997	0.980256	S3h1G0042844:CSNK1G1	1
GO:0071480	cellular response to gamma radiation	1/447	10/5431	0.1	1.21499	0.20377	0.576689	0.999997	0.980256	S3h1G0012078:bcl2-2	1
GO:0098719	sodium ion import across plasma membrane	1/447	10/5431	0.1	1.21499	0.20377	0.576689	0.999997	0.980256	S3h1G0037973:slc8a-5	1
GO:1901568	fatty acid derivative metabolic process	1/447	10/5431	0.1	1.21499	0.20377	0.576689	0.999997	0.980256	S3h1G0051287:DAGLA	1
GO:1901570	fatty acid derivative biosynthetic process	1/447	10/5431	0.1	1.21499	0.20377	0.576689	0.999997	0.980256	S3h1G0011506:HPGDS	1
GO:1901857	positive regulation of cellular respiration	1/447	10/5431	0.1	1.21499	0.20377	0.576689	0.999997	0.980256	S3h1G0031825:PRELID1	1
GO:1903779	regulation of cardiac conduction	1/447	10/5431	0.1	1.21499	0.20377	0.576689	0.999997	0.980256	S3h1G0037973:slc8a-5	1
GO:1903936	cellular response to sodium arsenite	1/447	10/5431	0.1	1.21499	0.20377	0.576689	0.999997	0.980256	S3h1G0045406:heterogeneous_nuclear_ribonucleoprotein_	1
GO:1990247	N6-methyladenosine-containing RNA reader activity	1/447	10/5431	0.1	1.21499	0.20377	0.576689	0.999997	0.980256	S3h1G0045406:heterogeneous_nuclear_ribonucleoprotein_	1
GO:2000179	positive regulation of neural precursor cell proliferation	1/447	10/5431	0.1	1.21499	0.20377	0.576689	0.999997	0.980256	S3h1G0012380:KIAA1524	1
GO:2001141	regulation of RNA biosynthetic process	1/447	10/5431	0.1	1.21499	0.20377	0.576689	0.999997	0.980256	S3h1G0026550:TRIP13	1
GO:0001756	somitogenesis	3/447	36/5431	0.0833333	1.01249	0.0225168	0.578564	0.999997	0.980256	S3h1G0008327:dll3/S3h1G0038282:ROR1/S3h1G0016470:ROR2	3
GO:0009725	response to hormone	3/447	36/5431	0.0833333	1.01249	0.0225168	0.578564	0.999997	0.980256	S3h1G0040099:GRN/S3h1G0025416:TBPL1/S3h1G0034127:EEF2	3
GO:0036445	neuronal stem cell division	3/447	36/5431	0.0833333	1.01249	0.0225168	0.578564	0.999997	0.980256	S3h1G0038282:ROR1/S3h1G0040031:cyclinA-like_protein/S3h1G0016470:ROR2	3
GO:0042795	snRNA transcription by RNA polymerase II	3/447	36/5431	0.0833333	1.01249	0.0225168	0.578564	0.999997	0.980256	S3h1G0003292:GTF2B/S3h1G0018995:GTF2F1/S3h1G0027744:RPAP2	3
GO:0005764	lysosome	9/447	112/5431	0.0803571	0.97633	-0.0757969	0.581073	0.999997	0.980256	S3h1G0025448:MFSD8/S3h1G0045393:TMEM55A/S3h1G0010646:MARCH2/S3h1G0013529:CDIP1/S3h1G0045325:ARRB1/S3h1G0049888:slc38a-2/S3h1G0012699:TECPR1/S3h1G0045324:ARRB1/S3h1G0004742:MARCH2	9
GO:0042383	sarcolemma	4/447	49/5431	0.0816327	0.991828	-0.0172084	0.582441	0.999997	0.980256	S3h1G0038834:ATP1A1/S3h1G0052431:PRKAR2B/S3h1G0045765:PRKAR2B/S3h1G0037973:slc8a-5	4
GO:0072089	stem cell proliferation	4/447	49/5431	0.0816327	0.991828	-0.0172084	0.582441	0.999997	0.980256	S3h1G0051287:DAGLA/S3h1G0038282:ROR1/S3h1G0040031:cyclinA-like_protein/S3h1G0016470:ROR2	4
GO:0045211	postsynaptic membrane	8/447	100/5431	0.08	0.971991	-0.0846559	0.587429	0.999997	0.980256	S3h1G0051287:DAGLA/S3h1G0041704:GRID1/S3h1G0025448:MFSD8/S3h1G0040574:KCNMA1/S3h1G0045325:ARRB1/S3h1G0045324:ARRB1/S3h1G0031443:GRID1/S3h1G0037973:slc8a-5	8
GO:0009408	response to heat	6/447	75/5431	0.08	0.971991	-0.0731428	0.590797	0.999997	0.980256	S3h1G0027171:PLG/S3h1G0027845:PI15/S3h1G0049175:SLC15A1/S3h1G0027179:PLG/S3h1G0048146:EIF2AK4/S3h1G0018633:PLG	6
GO:0032088	negative regulation of NF-kappaB transcription factor activity	6/447	75/5431	0.08	0.971991	-0.0731428	0.590797	0.999997	0.980256	S3h1G0020067:RBCK1/S3h1G0023272:TRAF3/S3h1G0046543:forkhead_box_J1-like_protein_3/S3h1G0045325:ARRB1/S3h1G0045324:ARRB1/S3h1G0044548:CHP1	6
GO:0005901	caveola	3/447	37/5431	0.0810811	0.985126	-0.0271854	0.597567	0.999997	0.980256	S3h1G0038834:ATP1A1/S3h1G0040574:KCNMA1/S3h1G0037973:slc8a-5	3
GO:0021517	ventral spinal cord development	3/447	37/5431	0.0810811	0.985126	-0.0271854	0.597567	0.999997	0.980256	S3h1G0008327:dll3/S3h1G0009536:DBX1/S3h1G0036050:MDGA2	3
GO:0030426	growth cone	4/447	50/5431	0.08	0.971991	-0.059582	0.598777	0.999997	0.980256	S3h1G0007330:YWHAB/S3h1G0038425:KLC4/S3h1G0026924:KLC4/S3h1G0028037:PPP1R2	4
GO:0007193	adenylate cyclase-inhibiting G protein-coupled receptor signaling pathway	2/447	24/5431	0.0833333	1.01249	0.0183645	0.59932	0.999997	0.980256	S3h1G0014601:PSAP/S3h1G0048915:PSAP	2
GO:0009611	response to wounding	2/447	24/5431	0.0833333	1.01249	0.0183645	0.59932	0.999997	0.980256	S3h1G0013362:PLS3/S3h1G0046543:forkhead_box_J1-like_protein_3	2
GO:0014044	Schwann cell development	2/447	24/5431	0.0833333	1.01249	0.0183645	0.59932	0.999997	0.980256	S3h1G0048604:ADAM22/S3h1G0048607:ADAM22	2
GO:0015711	organic anion transport	2/447	24/5431	0.0833333	1.01249	0.0183645	0.59932	0.999997	0.980256	S3h1G0031825:PRELID1/S3h1G0024811:slc22a-4	2
GO:0048475	coated membrane	2/447	24/5431	0.0833333	1.01249	0.0183645	0.59932	0.999997	0.980256	S3h1G0045325:ARRB1/S3h1G0045324:ARRB1	2
GO:0048741	skeletal muscle fiber development	2/447	24/5431	0.0833333	1.01249	0.0183645	0.59932	0.999997	0.980256	S3h1G0043589:ACTB/S3h1G0033305:ACTB	2
GO:0051898	negative regulation of phosphatidylinositol 3-kinase/protein kinase B signal transduction	2/447	24/5431	0.0833333	1.01249	0.0183645	0.59932	0.999997	0.980256	S3h1G0045325:ARRB1/S3h1G0045324:ARRB1	2
GO:0061063	positive regulation of nematode larval development	2/447	24/5431	0.0833333	1.01249	0.0183645	0.59932	0.999997	0.980256	S3h1G0035408/S3h1G0048146:EIF2AK4	2
GO:0071230	cellular response to amino acid stimulus	2/447	24/5431	0.0833333	1.01249	0.0183645	0.59932	0.999997	0.980256	S3h1G0049888:slc38a-2/S3h1G0012078:bcl2-2	2
GO:1903427	negative regulation of reactive oxygen species biosynthetic process	2/447	24/5431	0.0833333	1.01249	0.0183645	0.59932	0.999997	0.980256	S3h1G0001377:SLC18A1/S3h1G0024349:SLC18A1	2
GO:0097327	response to antineoplastic agent	6/447	76/5431	0.0789474	0.959202	-0.107259	0.604022	0.999997	0.980256	S3h1G0001377:SLC18A1/S3h1G0048146:EIF2AK4/S3h1G0045406:heterogeneous_nuclear_ribonucleoprotein_/S3h1G0024349:SLC18A1/S3h1G0012078:bcl2-2/S3h1G0014921:ADAM15	6
GO:0000002	mitochondrial genome maintenance	1/447	11/5431	0.0909091	1.10454	0.103926	0.611594	0.999997	0.980256	S3h1G0032714:SLC25A36	1
GO:0000022	mitotic spindle elongation	1/447	11/5431	0.0909091	1.10454	0.103926	0.611594	0.999997	0.980256	S3h1G0033258:CLASP1	1
GO:0000079	regulation of cyclin-dependent protein serine/threonine kinase activity	1/447	11/5431	0.0909091	1.10454	0.103926	0.611594	0.999997	0.980256	S3h1G0045725:CDC25A	1
GO:0001837	epithelial to mesenchymal transition	1/447	11/5431	0.0909091	1.10454	0.103926	0.611594	0.999997	0.980256	S3h1G0045106:HGF	1
GO:0004864	protein phosphatase inhibitor activity	1/447	11/5431	0.0909091	1.10454	0.103926	0.611594	0.999997	0.980256	S3h1G0007330:YWHAB	1
GO:0006270	DNA replication initiation	1/447	11/5431	0.0909091	1.10454	0.103926	0.611594	0.999997	0.980256	S3h1G0007330:YWHAB	1
GO:0006294	nucleotide-excision repair, preincision complex assembly	1/447	11/5431	0.0909091	1.10454	0.103926	0.611594	0.999997	0.980256	S3h1G0043204:CETN1	1
GO:0007625	grooming behavior	1/447	11/5431	0.0909091	1.10454	0.103926	0.611594	0.999997	0.980256	S3h1G0041646:SLC35C1	1
GO:0014013	regulation of gliogenesis	1/447	11/5431	0.0909091	1.10454	0.103926	0.611594	0.999997	0.980256	S3h1G0022001:MLLT4	1
GO:0016279	protein-lysine N-methyltransferase activity	1/447	11/5431	0.0909091	1.10454	0.103926	0.611594	0.999997	0.980256	S3h1G0043425:MECOM	1
GO:0017154	semaphorin receptor activity	1/447	11/5431	0.0909091	1.10454	0.103926	0.611594	0.999997	0.980256	S3h1G0003918	1
GO:0021675	nerve development	1/447	11/5431	0.0909091	1.10454	0.103926	0.611594	0.999997	0.980256	S3h1G0018295:CTSL	1
GO:0021854	hypothalamus development	1/447	11/5431	0.0909091	1.10454	0.103926	0.611594	0.999997	0.980256	S3h1G0007092:OTP	1
GO:0021892	cerebral cortex GABAergic interneuron differentiation	1/447	11/5431	0.0909091	1.10454	0.103926	0.611594	0.999997	0.980256	S3h1G0051627:arrowhead	1
GO:0022900	electron transport chain	1/447	11/5431	0.0909091	1.10454	0.103926	0.611594	0.999997	0.980256	S3h1G0038263:COX6B2	1
GO:0030145	manganese ion binding	1/447	11/5431	0.0909091	1.10454	0.103926	0.611594	0.999997	0.980256	S3h1G0015525:ADPRM	1
GO:0031440	regulation of mRNA 3'-end processing	1/447	11/5431	0.0909091	1.10454	0.103926	0.611594	0.999997	0.980256	S3h1G0009659:SRSF1	1
GO:0033059	cellular pigmentation	1/447	11/5431	0.0909091	1.10454	0.103926	0.611594	0.999997	0.980256	S3h1G0052379:BARHL2	1
GO:0033137	negative regulation of peptidyl-serine phosphorylation	1/447	11/5431	0.0909091	1.10454	0.103926	0.611594	0.999997	0.980256	S3h1G0045106:HGF	1
GO:0035075	response to ecdysone	1/447	11/5431	0.0909091	1.10454	0.103926	0.611594	0.999997	0.980256	S3h1G0025416:TBPL1	1
GO:0035089	establishment of apical/basal cell polarity	1/447	11/5431	0.0909091	1.10454	0.103926	0.611594	0.999997	0.980256	S3h1G0046543:forkhead_box_J1-like_protein_3	1
GO:0035094	response to nicotine	1/447	11/5431	0.0909091	1.10454	0.103926	0.611594	0.999997	0.980256	S3h1G0038834:ATP1A1	1
GO:0035115	embryonic forelimb morphogenesis	1/447	11/5431	0.0909091	1.10454	0.103926	0.611594	0.999997	0.980256	S3h1G0043425:MECOM	1
GO:0035988	chondrocyte proliferation	1/447	11/5431	0.0909091	1.10454	0.103926	0.611594	0.999997	0.980256	S3h1G0040099:GRN	1
GO:0042622	photoreceptor outer segment membrane	1/447	11/5431	0.0909091	1.10454	0.103926	0.611594	0.999997	0.980256	S3h1G0044094:ROM1	1
GO:0043162	ubiquitin-dependent protein catabolic process via the multivesicular body sorting pathway	1/447	11/5431	0.0909091	1.10454	0.103926	0.611594	0.999997	0.980256	S3h1G0044173:TSG101	1
GO:0043277	apoptotic cell clearance	1/447	11/5431	0.0909091	1.10454	0.103926	0.611594	0.999997	0.980256	S3h1G0053923:JMJD6	1
GO:0043951	negative regulation of cAMP-mediated signaling	1/447	11/5431	0.0909091	1.10454	0.103926	0.611594	0.999997	0.980256	S3h1G0006560:PKAR	1
GO:0045182	translation regulator activity	1/447	11/5431	0.0909091	1.10454	0.103926	0.611594	0.999997	0.980256	S3h1G0048146:EIF2AK4	1
GO:0045503	dynein light chain binding	1/447	11/5431	0.0909091	1.10454	0.103926	0.611594	0.999997	0.980256	S3h1G0006485:DNAH9	1
GO:0045921	positive regulation of exocytosis	1/447	11/5431	0.0909091	1.10454	0.103926	0.611594	0.999997	0.980256	S3h1G0033258:CLASP1	1
GO:0048312	intracellular distribution of mitochondria	1/447	11/5431	0.0909091	1.10454	0.103926	0.611594	0.999997	0.980256	S3h1G0013233:MAPT	1
GO:0050434	positive regulation of viral transcription	1/447	11/5431	0.0909091	1.10454	0.103926	0.611594	0.999997	0.980256	S3h1G0003292:GTF2B	1
GO:0050998	nitric-oxide synthase binding	1/447	11/5431	0.0909091	1.10454	0.103926	0.611594	0.999997	0.980256	S3h1G0038834:ATP1A1	1
GO:0051170	import into nucleus	1/447	11/5431	0.0909091	1.10454	0.103926	0.611594	0.999997	0.980256	S3h1G0045406:heterogeneous_nuclear_ribonucleoprotein_	1
GO:0051302	regulation of cell division	1/447	11/5431	0.0909091	1.10454	0.103926	0.611594	0.999997	0.980256	S3h1G0045048:PAPD4	1
GO:0055013	cardiac muscle cell development	1/447	11/5431	0.0909091	1.10454	0.103926	0.611594	0.999997	0.980256	S3h1G0037973:slc8a-5	1
GO:0060579	ventral spinal cord interneuron fate commitment	1/447	11/5431	0.0909091	1.10454	0.103926	0.611594	0.999997	0.980256	S3h1G0009536:DBX1	1
GO:0060992	response to fungicide	1/447	11/5431	0.0909091	1.10454	0.103926	0.611594	0.999997	0.980256	S3h1G0012078:bcl2-2	1
GO:0070911	global genome nucleotide-excision repair	1/447	11/5431	0.0909091	1.10454	0.103926	0.611594	0.999997	0.980256	S3h1G0043204:CETN1	1
GO:0071300	cellular response to retinoic acid	1/447	11/5431	0.0909091	1.10454	0.103926	0.611594	0.999997	0.980256	S3h1G0038834:ATP1A1	1
GO:0080135	regulation of cellular response to stress	1/447	11/5431	0.0909091	1.10454	0.103926	0.611594	0.999997	0.980256	S3h1G0048146:EIF2AK4	1
GO:0097320	plasma membrane tubulation	1/447	11/5431	0.0909091	1.10454	0.103926	0.611594	0.999997	0.980256	S3h1G0029853:SH3GLB1	1
GO:0098586	cellular response to virus	1/447	11/5431	0.0909091	1.10454	0.103926	0.611594	0.999997	0.980256	S3h1G0012078:bcl2-2	1
GO:0120025	plasma membrane bounded cell projection	1/447	11/5431	0.0909091	1.10454	0.103926	0.611594	0.999997	0.980256	S3h1G0024811:slc22a-4	1
GO:1900026	positive regulation of substrate adhesion-dependent cell spreading	1/447	11/5431	0.0909091	1.10454	0.103926	0.611594	0.999997	0.980256	S3h1G0007891:NET1	1
GO:2001243	negative regulation of intrinsic apoptotic signaling pathway	1/447	11/5431	0.0909091	1.10454	0.103926	0.611594	0.999997	0.980256	S3h1G0006172:VDAC2	1
GO:0021549	cerebellum development	4/447	51/5431	0.0784314	0.952932	-0.10113	0.614726	0.999997	0.980256	S3h1G0041704:GRID1/S3h1G0042888:tau_tubulin_kinase_A/S3h1G0040890:tau_tubulin_kinase_E/S3h1G0031443:GRID1	4
GO:0030308	negative regulation of cell growth	3/447	38/5431	0.0789474	0.959202	-0.0755759	0.616002	0.999997	0.980256	S3h1G0027804:FHL1/S3h1G0009048:ADIPOR2/S3h1G0014921:ADAM15	3
GO:0072686	mitotic spindle	3/447	38/5431	0.0789474	0.959202	-0.0755759	0.616002	0.999997	0.980256	S3h1G0033258:CLASP1/S3h1G0007330:YWHAB/S3h1G0014430	3
GO:0001709	cell fate determination	2/447	25/5431	0.08	0.971991	-0.0420333	0.621919	0.999997	0.980256	S3h1G0051118:JAG2/S3h1G0052379:BARHL2	2
GO:0005547	phosphatidylinositol-3,4,5-trisphosphate binding	2/447	25/5431	0.08	0.971991	-0.0420333	0.621919	0.999997	0.980256	S3h1G0045325:ARRB1/S3h1G0045324:ARRB1	2
GO:0016318	ommatidial rotation	2/447	25/5431	0.08	0.971991	-0.0420333	0.621919	0.999997	0.980256	S3h1G0042844:CSNK1G1/S3h1G0022001:MLLT4	2
GO:0021575	hindbrain morphogenesis	2/447	25/5431	0.08	0.971991	-0.0420333	0.621919	0.999997	0.980256	S3h1G0041704:GRID1/S3h1G0031443:GRID1	2
GO:0032781	positive regulation of ATP-dependent activity	2/447	25/5431	0.08	0.971991	-0.0420333	0.621919	0.999997	0.980256	S3h1G0008036:DNAL4/S3h1G0044192	2
GO:0040017	positive regulation of locomotion	2/447	25/5431	0.08	0.971991	-0.0420333	0.621919	0.999997	0.980256	S3h1G0044173:TSG101/S3h1G0053397:VAPA	2
GO:0043202	lysosomal lumen	2/447	25/5431	0.08	0.971991	-0.0420333	0.621919	0.999997	0.980256	S3h1G0014601:PSAP/S3h1G0048915:PSAP	2
GO:0070050	neuron cellular homeostasis	2/447	25/5431	0.08	0.971991	-0.0420333	0.621919	0.999997	0.980256	S3h1G0031387:ACSBG2/S3h1G0010686:PRKAB2	2
GO:0043025	neuronal cell body	23/447	292/5431	0.0787671	0.957012	-0.226134	0.6221	0.999997	0.980256	S3h1G0029853:SH3GLB1/S3h1G0005285:KLHL17/S3h1G0018295:CTSL/S3h1G0038381:ZMYND10/S3h1G0038834:ATP1A1/S3h1G0042888:tau_tubulin_kinase_A/S3h1G0038282:ROR1/S3h1G0040574:KCNMA1/S3h1G0040890:tau_tubulin_kinase_E/S3h1G0052431:PRKAR2B/S3h1G0001377:SLC18A1/S3h1G0053616:PDE1C/S3h1G0045765:PRKAR2B/S3h1G0004822:EFHC2/S3h1G0038425:KLC4/S3h1G0046661:EFHC2/S3h1G0013233:MAPT/S3h1G0045406:heterogeneous_nuclear_ri…	23
GO:0003723	RNA binding	10/447	129/5431	0.0775194	0.941852	-0.200159	0.62689	0.999997	0.980256	S3h1G0007944:DDX6/S3h1G0051087:EEF1B2/S3h1G0023711:NOL4/S3h1G0002289:CPSF4/S3h1G0016940:CWC22/S3h1G0030900:DDX6/S3h1G0013233:MAPT/S3h1G0031677:ISY1/S3h1G0048542:ISY1/S3h1G0050742:ISY1	10
GO:0007565	female pregnancy	5/447	65/5431	0.0769231	0.934607	-0.158829	0.629336	0.999997	0.980256	S3h1G0028714:MST1/S3h1G0018295:CTSL/S3h1G0040099:GRN/S3h1G0051056:DAZ-associated_protein_1/S3h1G0013233:MAPT	5
GO:0019886	antigen processing and presentation of exogenous peptide antigen via MHC class II	4/447	52/5431	0.0769231	0.934607	-0.141889	0.630276	0.999997	0.980256	S3h1G0018295:CTSL/S3h1G0038425:KLC4/S3h1G0026924:KLC4/S3h1G0003626:KLC2	4
GO:0030334	regulation of cell migration	3/447	39/5431	0.0769231	0.934607	-0.122731	0.63386	0.999997	0.980256	S3h1G0042888:tau_tubulin_kinase_A/S3h1G0040890:tau_tubulin_kinase_E/S3h1G0043425:MECOM	3
GO:0044304	main axon	3/447	39/5431	0.0769231	0.934607	-0.122731	0.63386	0.999997	0.980256	S3h1G0051287:DAGLA/S3h1G0051118:JAG2/S3h1G0013233:MAPT	3
GO:0061448	connective tissue development	3/447	39/5431	0.0769231	0.934607	-0.122731	0.63386	0.999997	0.980256	S3h1G0038282:ROR1/S3h1G0038956:slc39a-9/S3h1G0016470:ROR2	3
GO:0090087	regulation of peptide transport	7/447	92/5431	0.076087	0.924448	-0.218864	0.64256	0.999997	0.980256	S3h1G0006560:PKAR/S3h1G0044173:TSG101/S3h1G0045068:FAM115C/S3h1G0013362:PLS3/S3h1G0045075:FAM115C/S3h1G0007330:YWHAB/S3h1G0044548:CHP1	7
GO:0006836	neurotransmitter transport	2/447	26/5431	0.0769231	0.934607	-0.100089	0.643523	0.999997	0.980256	S3h1G0036743:PRAF2/S3h1G0007330:YWHAB	2
GO:0007566	embryo implantation	2/447	26/5431	0.0769231	0.934607	-0.100089	0.643523	0.999997	0.980256	S3h1G0028714:MST1/S3h1G0040099:GRN	2
GO:0008047	enzyme activator activity	2/447	26/5431	0.0769231	0.934607	-0.100089	0.643523	0.999997	0.980256	S3h1G0014601:PSAP/S3h1G0048915:PSAP	2
GO:0010633	negative regulation of epithelial cell migration	2/447	26/5431	0.0769231	0.934607	-0.100089	0.643523	0.999997	0.980256	S3h1G0015932:CD63/S3h1G0009048:ADIPOR2	2
GO:0033138	positive regulation of peptidyl-serine phosphorylation	2/447	26/5431	0.0769231	0.934607	-0.100089	0.643523	0.999997	0.980256	S3h1G0045325:ARRB1/S3h1G0045324:ARRB1	2
GO:0034703	cation channel complex	2/447	26/5431	0.0769231	0.934607	-0.100089	0.643523	0.999997	0.980256	S3h1G0020452/S3h1G0011088:ABHD12B	2
GO:0043204	perikaryon	2/447	26/5431	0.0769231	0.934607	-0.100089	0.643523	0.999997	0.980256	S3h1G0018295:CTSL/S3h1G0045406:heterogeneous_nuclear_ribonucleoprotein_	2
GO:0055085	transmembrane transport	2/447	26/5431	0.0769231	0.934607	-0.100089	0.643523	0.999997	0.980256	S3h1G0045994:SLC18B1/S3h1G0045406:heterogeneous_nuclear_ribonucleoprotein_	2
GO:0072010	glomerular epithelium development	2/447	26/5431	0.0769231	0.934607	-0.100089	0.643523	0.999997	0.980256	S3h1G0019092:KMO/S3h1G0046543:forkhead_box_J1-like_protein_3	2
GO:2001025	positive regulation of response to drug	2/447	26/5431	0.0769231	0.934607	-0.100089	0.643523	0.999997	0.980256	S3h1G0001377:SLC18A1/S3h1G0024349:SLC18A1	2
GO:0001569	branching involved in blood vessel morphogenesis	1/447	12/5431	0.0833333	1.01249	0.0129712	0.643627	0.999997	0.980256	S3h1G0036316:SEMA5A	1
GO:0002021	response to dietary excess	1/447	12/5431	0.0833333	1.01249	0.0129712	0.643627	0.999997	0.980256	S3h1G0036821:OMA1	1
GO:0005818	aster	1/447	12/5431	0.0833333	1.01249	0.0129712	0.643627	0.999997	0.980256	S3h1G0042844:CSNK1G1	1
GO:0005840	ribosome	1/447	12/5431	0.0833333	1.01249	0.0129712	0.643627	0.999997	0.980256	S3h1G0034127:EEF2	1
GO:0005975	carbohydrate metabolic process	1/447	12/5431	0.0833333	1.01249	0.0129712	0.643627	0.999997	0.980256	S3h1G0002077:INPP5E	1
GO:0008093	cytoskeletal anchor activity	1/447	12/5431	0.0833333	1.01249	0.0129712	0.643627	0.999997	0.980256	S3h1G0010384:SDCBP	1
GO:0008097	5S rRNA binding	1/447	12/5431	0.0833333	1.01249	0.0129712	0.643627	0.999997	0.980256	S3h1G0034127:EEF2	1
GO:0009150	purine ribonucleotide metabolic process	1/447	12/5431	0.0833333	1.01249	0.0129712	0.643627	0.999997	0.980256	S3h1G0005323	1
GO:0010165	response to X-ray	1/447	12/5431	0.0833333	1.01249	0.0129712	0.643627	0.999997	0.980256	S3h1G0039915:BANF1	1
GO:0010719	negative regulation of epithelial to mesenchymal transition	1/447	12/5431	0.0833333	1.01249	0.0129712	0.643627	0.999997	0.980256	S3h1G0009048:ADIPOR2	1
GO:0016491	oxidoreductase activity	1/447	12/5431	0.0833333	1.01249	0.0129712	0.643627	0.999997	0.980256	S3h1G0048540:Malate/L-lactate_dehydrogenase-like	1
GO:0016529	sarcoplasmic reticulum	1/447	12/5431	0.0833333	1.01249	0.0129712	0.643627	0.999997	0.980256	S3h1G0027843:CLEC18A	1
GO:0019228	neuronal action potential	1/447	12/5431	0.0833333	1.01249	0.0129712	0.643627	0.999997	0.980256	S3h1G0040574:KCNMA1	1
GO:0019725	cellular homeostasis	1/447	12/5431	0.0833333	1.01249	0.0129712	0.643627	0.999997	0.980256	S3h1G0048146:EIF2AK4	1
GO:0021513	spinal cord dorsal/ventral patterning	1/447	12/5431	0.0833333	1.01249	0.0129712	0.643627	0.999997	0.980256	S3h1G0009536:DBX1	1
GO:0032387	negative regulation of intracellular transport	1/447	12/5431	0.0833333	1.01249	0.0129712	0.643627	0.999997	0.980256	S3h1G0013233:MAPT	1
GO:0032388	positive regulation of intracellular transport	1/447	12/5431	0.0833333	1.01249	0.0129712	0.643627	0.999997	0.980256	S3h1G0012078:bcl2-2	1
GO:0032733	positive regulation of interleukin-10 production	1/447	12/5431	0.0833333	1.01249	0.0129712	0.643627	0.999997	0.980256	S3h1G0045106:HGF	1
GO:0033260	nuclear DNA replication	1/447	12/5431	0.0833333	1.01249	0.0129712	0.643627	0.999997	0.980256	S3h1G0007330:YWHAB	1
GO:0033875	ribonucleoside bisphosphate metabolic process	1/447	12/5431	0.0833333	1.01249	0.0129712	0.643627	0.999997	0.980256	S3h1G0005323	1
GO:0034032	purine nucleoside bisphosphate metabolic process	1/447	12/5431	0.0833333	1.01249	0.0129712	0.643627	0.999997	0.980256	S3h1G0005323	1
GO:0035003	subapical complex	1/447	12/5431	0.0833333	1.01249	0.0129712	0.643627	0.999997	0.980256	S3h1G0008327:dll3	1
GO:0035613	RNA stem-loop binding	1/447	12/5431	0.0833333	1.01249	0.0129712	0.643627	0.999997	0.980256	S3h1G0051056:DAZ-associated_protein_1	1
GO:0040001	establishment of mitotic spindle localization	1/447	12/5431	0.0833333	1.01249	0.0129712	0.643627	0.999997	0.980256	S3h1G0033258:CLASP1	1
GO:0042052	rhabdomere development	1/447	12/5431	0.0833333	1.01249	0.0129712	0.643627	0.999997	0.980256	S3h1G0047851:NSFL1C	1
GO:0042056	chemoattractant activity	1/447	12/5431	0.0833333	1.01249	0.0129712	0.643627	0.999997	0.980256	S3h1G0045106:HGF	1
GO:0044754	autolysosome	1/447	12/5431	0.0833333	1.01249	0.0129712	0.643627	0.999997	0.980256	S3h1G0031742:FTL	1
GO:0045170	spectrosome	1/447	12/5431	0.0833333	1.01249	0.0129712	0.643627	0.999997	0.980256	S3h1G0040031:cyclinA-like_protein	1
GO:0045926	negative regulation of growth	1/447	12/5431	0.0833333	1.01249	0.0129712	0.643627	0.999997	0.980256	S3h1G0042200:MBL2	1
GO:0046328	regulation of JNK cascade	1/447	12/5431	0.0833333	1.01249	0.0129712	0.643627	0.999997	0.980256	S3h1G0022001:MLLT4	1
GO:0048026	positive regulation of mRNA splicing, via spliceosome	1/447	12/5431	0.0833333	1.01249	0.0129712	0.643627	0.999997	0.980256	S3h1G0051056:DAZ-associated_protein_1	1
GO:0050881	musculoskeletal movement	1/447	12/5431	0.0833333	1.01249	0.0129712	0.643627	0.999997	0.980256	S3h1G0034127:EEF2	1
GO:0051346	negative regulation of hydrolase activity	1/447	12/5431	0.0833333	1.01249	0.0129712	0.643627	0.999997	0.980256	S3h1G0042176:EFCAB1	1
GO:0051450	myoblast proliferation	1/447	12/5431	0.0833333	1.01249	0.0129712	0.643627	0.999997	0.980256	S3h1G0045106:HGF	1
GO:0055081	monoatomic anion homeostasis	1/447	12/5431	0.0833333	1.01249	0.0129712	0.643627	0.999997	0.980256	S3h1G0049175:SLC15A1	1
GO:0070986	left/right axis specification	1/447	12/5431	0.0833333	1.01249	0.0129712	0.643627	0.999997	0.980256	S3h1G0034074:MNS1	1
GO:0071346	cellular response to type II interferon	1/447	12/5431	0.0833333	1.01249	0.0129712	0.643627	0.999997	0.980256	S3h1G0053056:ZYX	1
GO:0086004	regulation of cardiac muscle cell contraction	1/447	12/5431	0.0833333	1.01249	0.0129712	0.643627	0.999997	0.980256	S3h1G0038834:ATP1A1	1
GO:0090258	negative regulation of mitochondrial fission	1/447	12/5431	0.0833333	1.01249	0.0129712	0.643627	0.999997	0.980256	S3h1G0013233:MAPT	1
GO:1900244	positive regulation of synaptic vesicle endocytosis	1/447	12/5431	0.0833333	1.01249	0.0129712	0.643627	0.999997	0.980256	S3h1G0012078:bcl2-2	1
GO:1901046	positive regulation of egg-laying behavior	1/447	12/5431	0.0833333	1.01249	0.0129712	0.643627	0.999997	0.980256	S3h1G0035408	1
GO:1990138	neuron projection extension	1/447	12/5431	0.0833333	1.01249	0.0129712	0.643627	0.999997	0.980256	S3h1G0048146:EIF2AK4	1
GO:0016567	protein ubiquitination	10/447	131/5431	0.0763359	0.927472	-0.251632	0.646491	0.999997	0.980256	S3h1G0042090:XIAP/S3h1G0021006:XIAP/S3h1G0011305:XIAP/S3h1G0039665:GAN/S3h1G0023272:TRAF3/S3h1G0044034:DCST1/S3h1G0045325:ARRB1/S3h1G0029351/S3h1G0045324:ARRB1/S3h1G0002875	10
GO:0006508	proteolysis	12/447	157/5431	0.0764331	0.928654	-0.271653	0.650291	0.999997	0.980256	S3h1G0048610:Adam1b/S3h1G0006012/S3h1G0045725:CDC25A/S3h1G0003080:adt-1/S3h1G0023272:TRAF3/S3h1G0035717:CCP110/S3h1G0003749/S3h1G0048582:Adam1b/S3h1G0048611:ADAM18/S3h1G0001075:degP/S3h1G0002057:CNDP2/S3h1G0014921:ADAM15	12
GO:0008340	determination of adult lifespan	12/447	157/5431	0.0764331	0.928654	-0.271653	0.650291	0.999997	0.980256	S3h1G0007944:DDX6/S3h1G0027845:PI15/S3h1G0038834:ATP1A1/S3h1G0029106:PPM1B/S3h1G0007973:PPM1B/S3h1G0049175:SLC15A1/S3h1G0053616:PDE1C/S3h1G0030900:DDX6/S3h1G0007330:YWHAB/S3h1G0039015:TPI1/S3h1G0048146:EIF2AK4/S3h1G0006523:TPI1	12
GO:0017124	SH3 domain binding	3/447	40/5431	0.075	0.911242	-0.168721	0.651133	0.999997	0.980256	S3h1G0007221:CD2AP/S3h1G0013233:MAPT/S3h1G0014921:ADAM15	3
GO:0032153	cell division site	3/447	40/5431	0.075	0.911242	-0.168721	0.651133	0.999997	0.980256	S3h1G0007330:YWHAB/S3h1G0007920:MOB2/S3h1G0052613:MOB2	3
GO:0040029	epigenetic regulation of gene expression	3/447	40/5431	0.075	0.911242	-0.168721	0.651133	0.999997	0.980256	S3h1G0007944:DDX6/S3h1G0030900:DDX6/S3h1G0045406:heterogeneous_nuclear_ribonucleoprotein_	3
GO:0043422	protein kinase B binding	3/447	40/5431	0.075	0.911242	-0.168721	0.651133	0.999997	0.980256	S3h1G0009659:SRSF1/S3h1G0045325:ARRB1/S3h1G0045324:ARRB1	3
GO:0046716	muscle cell cellular homeostasis	3/447	40/5431	0.075	0.911242	-0.168721	0.651133	0.999997	0.980256	S3h1G0027171:PLG/S3h1G0027179:PLG/S3h1G0018633:PLG	3
GO:0061024	membrane organization	3/447	40/5431	0.075	0.911242	-0.168721	0.651133	0.999997	0.980256	S3h1G0045325:ARRB1/S3h1G0000570:PIP5K1B/S3h1G0045324:ARRB1	3
GO:0097366	response to bronchodilator	3/447	40/5431	0.075	0.911242	-0.168721	0.651133	0.999997	0.980256	S3h1G0001377:SLC18A1/S3h1G0053616:PDE1C/S3h1G0024349:SLC18A1	3
GO:0046661	male sex differentiation	8/447	106/5431	0.0754717	0.916973	-0.258511	0.654181	0.999997	0.980256	S3h1G0018295:CTSL/S3h1G0020518:YBX3/S3h1G0035408/S3h1G0051118:JAG2/S3h1G0045406:heterogeneous_nuclear_ribonucleoprotein_/S3h1G0048586:Adam10/S3h1G0012078:bcl2-2/S3h1G0014921:ADAM15	8
GO:0003779	actin binding	6/447	80/5431	0.075	0.911242	-0.239498	0.654502	0.999997	0.980256	S3h1G0040574:KCNMA1/S3h1G0007330:YWHAB/S3h1G0030756:PACRG/S3h1G0013233:MAPT/S3h1G0020812:PACRG/S3h1G0042673:CNN2	6
GO:0007049	cell cycle	6/447	80/5431	0.075	0.911242	-0.239498	0.654502	0.999997	0.980256	S3h1G0044173:TSG101/S3h1G0042844:CSNK1G1/S3h1G0010686:PRKAB2/S3h1G0049888:slc38a-2/S3h1G0017186:PRKAG2/S3h1G0028037:PPP1R2	6
GO:0009791	post-embryonic development	4/447	54/5431	0.0740741	0.899992	-0.221171	0.660148	0.999997	0.980256	S3h1G0001377:SLC18A1/S3h1G0043425:MECOM/S3h1G0024349:SLC18A1/S3h1G0037973:slc8a-5	4
GO:0000724	double-strand break repair via homologous recombination	2/447	27/5431	0.0740741	0.899992	-0.156	0.66414	0.999997	0.980256	S3h1G0018331:SFR1/S3h1G0017663:MEIOB	2
GO:0001558	regulation of cell growth	2/447	27/5431	0.0740741	0.899992	-0.156	0.66414	0.999997	0.980256	S3h1G0044173:TSG101/S3h1G0007891:NET1	2
GO:0005905	clathrin-coated pit	2/447	27/5431	0.0740741	0.899992	-0.156	0.66414	0.999997	0.980256	S3h1G0045325:ARRB1/S3h1G0045324:ARRB1	2
GO:0008307	structural constituent of muscle	2/447	27/5431	0.0740741	0.899992	-0.156	0.66414	0.999997	0.980256	S3h1G0021011:Tm2/S3h1G0003720:Tm2	2
GO:0045138	nematode male tail tip morphogenesis	2/447	27/5431	0.0740741	0.899992	-0.156	0.66414	0.999997	0.980256	S3h1G0035408/S3h1G0048586:Adam10	2
GO:0045766	positive regulation of angiogenesis	2/447	27/5431	0.0740741	0.899992	-0.156	0.66414	0.999997	0.980256	S3h1G0036316:SEMA5A/S3h1G0045106:HGF	2
GO:1903078	positive regulation of protein localization to plasma membrane	2/447	27/5431	0.0740741	0.899992	-0.156	0.66414	0.999997	0.980256	S3h1G0013362:PLS3/S3h1G0010094:WNK2	2
GO:0009792	embryo development ending in birth or egg hatching	8/447	107/5431	0.0747664	0.908403	-0.286563	0.664677	0.999997	0.980256	S3h1G0021011:Tm2/S3h1G0025416:TBPL1/S3h1G0045048:PAPD4/S3h1G0039915:BANF1/S3h1G0007330:YWHAB/S3h1G0003720:Tm2/S3h1G0048586:Adam10/S3h1G0016729:PSENEN	8
GO:0003724	RNA helicase activity	3/447	41/5431	0.0731707	0.889016	-0.21361	0.667817	0.999997	0.980256	S3h1G0007944:DDX6/S3h1G0030900:DDX6/S3h1G0038397:DHH1	3
GO:0005543	phospholipid binding	3/447	41/5431	0.0731707	0.889016	-0.21361	0.667817	0.999997	0.980256	S3h1G0029853:SH3GLB1/S3h1G0014601:PSAP/S3h1G0048915:PSAP	3
GO:0045475	locomotor rhythm	3/447	41/5431	0.0731707	0.889016	-0.21361	0.667817	0.999997	0.980256	S3h1G0040574:KCNMA1/S3h1G0052431:PRKAR2B/S3h1G0045765:PRKAR2B	3
GO:0045931	positive regulation of mitotic cell cycle	3/447	41/5431	0.0731707	0.889016	-0.21361	0.667817	0.999997	0.980256	S3h1G0008327:dll3/S3h1G0007330:YWHAB/S3h1G0047851:NSFL1C	3
GO:0006366	transcription by RNA polymerase II	19/447	249/5431	0.0763052	0.9271	-0.35265	0.672525	0.999997	0.980256	S3h1G0043562:PCF11/S3h1G0052747:NKX3-2/S3h1G0023695:NKRF/S3h1G0002289:CPSF4/S3h1G0004044:PCF11/S3h1G0025416:TBPL1/S3h1G0046543:forkhead_box_J1-like_protein_3/S3h1G0022359:forkhead_box_J1-like_protein_2/S3h1G0045325:ARRB1/S3h1G0037542:CARF/S3h1G0026965:PPM1D/S3h1G0043425:MECOM/S3h1G0003301:PKNOX2/S3h1G0026550:TRIP13/S3h1G0013254:ONECUT2/S3h1G0045324:ARRB1/S3h1G0011579:NRBP1/S3h1G0052379:BARHL2/S3h…	19
GO:0000302	response to reactive oxygen species	1/447	13/5431	0.0769231	0.934607	-0.0706886	0.673023	0.999997	0.980256	S3h1G0001359:NME5	1
GO:0005246	calcium channel regulator activity	1/447	13/5431	0.0769231	0.934607	-0.0706886	0.673023	0.999997	0.980256	S3h1G0007330:YWHAB	1
GO:0006302	double-strand break repair	1/447	13/5431	0.0769231	0.934607	-0.0706886	0.673023	0.999997	0.980256	S3h1G0026550:TRIP13	1
GO:0007464	R3/R4 cell fate commitment	1/447	13/5431	0.0769231	0.934607	-0.0706886	0.673023	0.999997	0.980256	S3h1G0008327:dll3	1
GO:0007635	chemosensory behavior	1/447	13/5431	0.0769231	0.934607	-0.0706886	0.673023	0.999997	0.980256	S3h1G0053616:PDE1C	1
GO:0010604	positive regulation of macromolecule metabolic process	1/447	13/5431	0.0769231	0.934607	-0.0706886	0.673023	0.999997	0.980256	S3h1G0015932:CD63	1
GO:0010718	positive regulation of epithelial to mesenchymal transition	1/447	13/5431	0.0769231	0.934607	-0.0706886	0.673023	0.999997	0.980256	S3h1G0010384:SDCBP	1
GO:0016082	synaptic vesicle priming	1/447	13/5431	0.0769231	0.934607	-0.0706886	0.673023	0.999997	0.980256	S3h1G0053397:VAPA	1
GO:0016241	regulation of macroautophagy	1/447	13/5431	0.0769231	0.934607	-0.0706886	0.673023	0.999997	0.980256	S3h1G0049888:slc38a-2	1
GO:0019080	viral gene expression	1/447	13/5431	0.0769231	0.934607	-0.0706886	0.673023	0.999997	0.980256	S3h1G0048146:EIF2AK4	1
GO:0019888	protein phosphatase regulator activity	1/447	13/5431	0.0769231	0.934607	-0.0706886	0.673023	0.999997	0.980256	S3h1G0047851:NSFL1C	1
GO:0022409	positive regulation of cell-cell adhesion	1/447	13/5431	0.0769231	0.934607	-0.0706886	0.673023	0.999997	0.980256	S3h1G0011070:PPAP2A	1
GO:0032212	positive regulation of telomere maintenance via telomerase	1/447	13/5431	0.0769231	0.934607	-0.0706886	0.673023	0.999997	0.980256	S3h1G0045406:heterogeneous_nuclear_ribonucleoprotein_	1
GO:0032570	response to progesterone	1/447	13/5431	0.0769231	0.934607	-0.0706886	0.673023	0.999997	0.980256	S3h1G0011057:WBP2	1
GO:0035116	embryonic hindlimb morphogenesis	1/447	13/5431	0.0769231	0.934607	-0.0706886	0.673023	0.999997	0.980256	S3h1G0043425:MECOM	1
GO:0035162	embryonic hemopoiesis	1/447	13/5431	0.0769231	0.934607	-0.0706886	0.673023	0.999997	0.980256	S3h1G0033258:CLASP1	1
GO:0043196	varicosity	1/447	13/5431	0.0769231	0.934607	-0.0706886	0.673023	0.999997	0.980256	S3h1G0051287:DAGLA	1
GO:0043921	modulation by host of viral transcription	1/447	13/5431	0.0769231	0.934607	-0.0706886	0.673023	0.999997	0.980256	S3h1G0003292:GTF2B	1
GO:0045199	maintenance of epithelial cell apical/basal polarity	1/447	13/5431	0.0769231	0.934607	-0.0706886	0.673023	0.999997	0.980256	S3h1G0050109:LRRD1	1
GO:0046426	negative regulation of receptor signaling pathway via JAK-STAT	1/447	13/5431	0.0769231	0.934607	-0.0706886	0.673023	0.999997	0.980256	S3h1G0009048:ADIPOR2	1
GO:0048167	regulation of synaptic plasticity	1/447	13/5431	0.0769231	0.934607	-0.0706886	0.673023	0.999997	0.980256	S3h1G0007330:YWHAB	1
GO:0048821	erythrocyte development	1/447	13/5431	0.0769231	0.934607	-0.0706886	0.673023	0.999997	0.980256	S3h1G0053923:JMJD6	1
GO:0051247	positive regulation of protein metabolic process	1/447	13/5431	0.0769231	0.934607	-0.0706886	0.673023	0.999997	0.980256	S3h1G0044219:CNPY2	1
GO:0051347	positive regulation of transferase activity	1/447	13/5431	0.0769231	0.934607	-0.0706886	0.673023	0.999997	0.980256	S3h1G0045406:heterogeneous_nuclear_ribonucleoprotein_	1
GO:0052472	modulation by host of symbiont transcription	1/447	13/5431	0.0769231	0.934607	-0.0706886	0.673023	0.999997	0.980256	S3h1G0003292:GTF2B	1
GO:0060428	lung epithelium development	1/447	13/5431	0.0769231	0.934607	-0.0706886	0.673023	0.999997	0.980256	S3h1G0046543:forkhead_box_J1-like_protein_3	1
GO:0060438	trachea development	1/447	13/5431	0.0769231	0.934607	-0.0706886	0.673023	0.999997	0.980256	S3h1G0038834:ATP1A1	1
GO:0071364	cellular response to epidermal growth factor stimulus	1/447	13/5431	0.0769231	0.934607	-0.0706886	0.673023	0.999997	0.980256	S3h1G0045406:heterogeneous_nuclear_ribonucleoprotein_	1
GO:0071479	cellular response to ionizing radiation	1/447	13/5431	0.0769231	0.934607	-0.0706886	0.673023	0.999997	0.980256	S3h1G0007891:NET1	1
GO:0090303	positive regulation of wound healing	1/447	13/5431	0.0769231	0.934607	-0.0706886	0.673023	0.999997	0.980256	S3h1G0011070:PPAP2A	1
GO:1900182	positive regulation of protein localization to nucleus	1/447	13/5431	0.0769231	0.934607	-0.0706886	0.673023	0.999997	0.980256	S3h1G0007221:CD2AP	1
GO:2000786	positive regulation of autophagosome assembly	1/447	13/5431	0.0769231	0.934607	-0.0706886	0.673023	0.999997	0.980256	S3h1G0029853:SH3GLB1	1
GO:2001023	regulation of response to drug	1/447	13/5431	0.0769231	0.934607	-0.0706886	0.673023	0.999997	0.980256	S3h1G0038834:ATP1A1	1
GO:0016591	RNA polymerase II, holoenzyme	4/447	55/5431	0.0727273	0.883628	-0.259755	0.674459	0.999997	0.980256	S3h1G0003292:GTF2B/S3h1G0025416:TBPL1/S3h1G0018995:GTF2F1/S3h1G0027744:RPAP2	4
GO:0098791	Golgi apparatus subcompartment	7/447	95/5431	0.0736842	0.895255	-0.308427	0.676062	0.999997	0.980256	S3h1G0010054:AGPAT3/S3h1G0002077:INPP5E/S3h1G0038956:slc39a-9/S3h1G0045325:ARRB1/S3h1G0041646:SLC35C1/S3h1G0045324:ARRB1/S3h1G0044548:CHP1	7
GO:0044248	cellular catabolic process	37/447	477/5431	0.0775681	0.942444	-0.394126	0.679296	0.999997	0.980256	S3h1G0027171:PLG/S3h1G0007944:DDX6/S3h1G0036059:NT5C2/S3h1G0030889:VDAC1/S3h1G0018295:CTSL/S3h1G0024715:ENTPD3/S3h1G0051287:DAGLA/S3h1G0052035/S3h1G0047848:RHBDD1/S3h1G0044972/S3h1G0045048:PAPD4/S3h1G0053616:PDE1C/S3h1G0020067:RBCK1/S3h1G0030900:DDX6/S3h1G0003118:ubx2/S3h1G0015059:BTBD1/S3h1G0039015:TPI1/S3h1G0027179:PLG/S3h1G0007221:CD2AP/S3h1G0007047:BTBD1/S3h1G0010686:PRKAB2/S3h1G0038397:DHH1/…	37
GO:0005923	bicellular tight junction	2/447	28/5431	0.0714286	0.867849	-0.20994	0.683788	0.999997	0.980256	S3h1G0020518:YBX3/S3h1G0010094:WNK2	2
GO:0008542	visual learning	2/447	28/5431	0.0714286	0.867849	-0.20994	0.683788	0.999997	0.980256	S3h1G0038834:ATP1A1/S3h1G0053616:PDE1C	2
GO:0009887	animal organ morphogenesis	2/447	28/5431	0.0714286	0.867849	-0.20994	0.683788	0.999997	0.980256	S3h1G0027804:FHL1/S3h1G0013254:ONECUT2	2
GO:0014037	Schwann cell differentiation	2/447	28/5431	0.0714286	0.867849	-0.20994	0.683788	0.999997	0.980256	S3h1G0048604:ADAM22/S3h1G0048607:ADAM22	2
GO:0048645	animal organ formation	2/447	28/5431	0.0714286	0.867849	-0.20994	0.683788	0.999997	0.980256	S3h1G0052747:NKX3-2/S3h1G0052379:BARHL2	2
GO:0051592	response to calcium ion	2/447	28/5431	0.0714286	0.867849	-0.20994	0.683788	0.999997	0.980256	S3h1G0040574:KCNMA1/S3h1G0053616:PDE1C	2
GO:0070059	intrinsic apoptotic signaling pathway in response to endoplasmic reticulum stress	2/447	28/5431	0.0714286	0.867849	-0.20994	0.683788	0.999997	0.980256	S3h1G0019162:TMBIM6/S3h1G0035666:CHAC1	2
GO:0006406	mRNA export from nucleus	3/447	42/5431	0.0714286	0.867849	-0.257457	0.683912	0.999997	0.980256	S3h1G0002289:CPSF4/S3h1G0009659:SRSF1/S3h1G0045406:heterogeneous_nuclear_ribonucleoprotein_	3
GO:0042277	peptide binding	3/447	42/5431	0.0714286	0.867849	-0.257457	0.683912	0.999997	0.980256	S3h1G0018295:CTSL/S3h1G0042844:CSNK1G1/S3h1G0037956:MEMO1	3
GO:0061053	somite development	3/447	42/5431	0.0714286	0.867849	-0.257457	0.683912	0.999997	0.980256	S3h1G0008327:dll3/S3h1G0038282:ROR1/S3h1G0016470:ROR2	3
GO:0005768	endosome	9/447	122/5431	0.0737705	0.896303	-0.346899	0.684221	0.999997	0.980256	S3h1G0040099:GRN/S3h1G0008327:dll3/S3h1G0038834:ATP1A1/S3h1G0027843:CLEC18A/S3h1G0010646:MARCH2/S3h1G0045325:ARRB1/S3h1G0000570:PIP5K1B/S3h1G0045324:ARRB1/S3h1G0004742:MARCH2	9
GO:0031625	ubiquitin protein ligase binding	19/447	251/5431	0.0756972	0.919713	-0.390017	0.68617	0.999997	0.980256	S3h1G0043230:ANKRA2/S3h1G0044173:TSG101/S3h1G0052431:PRKAR2B/S3h1G0019162:TMBIM6/S3h1G0015059:BTBD1/S3h1G0007330:YWHAB/S3h1G0039015:TPI1/S3h1G0046854:TRAF5/S3h1G0023272:TRAF3/S3h1G0007047:BTBD1/S3h1G0045765:PRKAR2B/S3h1G0032837/S3h1G0045325:ARRB1/S3h1G0030756:PACRG/S3h1G0008112:UBE2O/S3h1G0006523:TPI1/S3h1G0043402:FAF2/S3h1G0045324:ARRB1/S3h1G0020812:PACRG	19
GO:0090090	negative regulation of canonical Wnt signaling pathway	4/447	56/5431	0.0714286	0.867849	-0.297673	0.688349	0.999997	0.980256	S3h1G0038282:ROR1/S3h1G0011083:bicaudal-C_protein/S3h1G0016470:ROR2/S3h1G0020555	4
GO:0032279	asymmetric synapse	9/447	123/5431	0.0731707	0.889016	-0.37283	0.693636	0.999997	0.980256	S3h1G0005285:KLHL17/S3h1G0041704:GRID1/S3h1G0025448:MFSD8/S3h1G0038834:ATP1A1/S3h1G0007330:YWHAB/S3h1G0045325:ARRB1/S3h1G0013233:MAPT/S3h1G0045324:ARRB1/S3h1G0031443:GRID1	9
GO:0016323	basolateral plasma membrane	7/447	97/5431	0.0721649	0.876796	-0.366647	0.697276	0.999997	0.980256	S3h1G0038834:ATP1A1/S3h1G0038956:slc39a-9/S3h1G0024811:slc22a-4/S3h1G0045325:ARRB1/S3h1G0045324:ARRB1/S3h1G0037973:slc8a-5/S3h1G0050109:LRRD1	7
GO:0043005	neuron projection	7/447	97/5431	0.0721649	0.876796	-0.366647	0.697276	0.999997	0.980256	S3h1G0029853:SH3GLB1/S3h1G0018295:CTSL/S3h1G0045258/S3h1G0030756:PACRG/S3h1G0045406:heterogeneous_nuclear_ribonucleoprotein_/S3h1G0003626:KLC2/S3h1G0020812:PACRG	7
GO:0019221	cytokine-mediated signaling pathway	3/447	43/5431	0.0697674	0.847667	-0.300317	0.69942	0.999997	0.980256	S3h1G0007330:YWHAB/S3h1G0012078:bcl2-2/S3h1G0045106:HGF	3
GO:0002052	positive regulation of neuroblast proliferation	1/447	14/5431	0.0714286	0.867849	-0.148258	0.7	0.999997	0.980256	S3h1G0007092:OTP	1
GO:0003338	metanephros morphogenesis	1/447	14/5431	0.0714286	0.867849	-0.148258	0.7	0.999997	0.980256	S3h1G0046543:forkhead_box_J1-like_protein_3	1
GO:0003785	actin monomer binding	1/447	14/5431	0.0714286	0.867849	-0.148258	0.7	0.999997	0.980256	S3h1G0003301:PKNOX2	1
GO:0004622	lysophospholipase activity	1/447	14/5431	0.0714286	0.867849	-0.148258	0.7	0.999997	0.980256	S3h1G0011088:ABHD12B	1
GO:0005243	gap junction channel activity	1/447	14/5431	0.0714286	0.867849	-0.148258	0.7	0.999997	0.980256	S3h1G0045258	1
GO:0006661	phosphatidylinositol biosynthetic process	1/447	14/5431	0.0714286	0.867849	-0.148258	0.7	0.999997	0.980256	S3h1G0002077:INPP5E	1
GO:0007093	mitotic cell cycle checkpoint signaling	1/447	14/5431	0.0714286	0.867849	-0.148258	0.7	0.999997	0.980256	S3h1G0012078:bcl2-2	1
GO:0007400	neuroblast fate determination	1/447	14/5431	0.0714286	0.867849	-0.148258	0.7	0.999997	0.980256	S3h1G0048586:Adam10	1
GO:0007479	leg disc proximal/distal pattern formation	1/447	14/5431	0.0714286	0.867849	-0.148258	0.7	0.999997	0.980256	S3h1G0052379:BARHL2	1
GO:0008076	voltage-gated potassium channel complex	1/447	14/5431	0.0714286	0.867849	-0.148258	0.7	0.999997	0.980256	S3h1G0040574:KCNMA1	1
GO:0009152	purine ribonucleotide biosynthetic process	1/447	14/5431	0.0714286	0.867849	-0.148258	0.7	0.999997	0.980256	S3h1G0031387:ACSBG2	1
GO:0016528	sarcoplasm	1/447	14/5431	0.0714286	0.867849	-0.148258	0.7	0.999997	0.980256	S3h1G0027843:CLEC18A	1
GO:0021511	spinal cord patterning	1/447	14/5431	0.0714286	0.867849	-0.148258	0.7	0.999997	0.980256	S3h1G0009536:DBX1	1
GO:0031399	regulation of protein modification process	1/447	14/5431	0.0714286	0.867849	-0.148258	0.7	0.999997	0.980256	S3h1G0047851:NSFL1C	1
GO:0033120	positive regulation of RNA splicing	1/447	14/5431	0.0714286	0.867849	-0.148258	0.7	0.999997	0.980256	S3h1G0009659:SRSF1	1
GO:0034030	ribonucleoside bisphosphate biosynthetic process	1/447	14/5431	0.0714286	0.867849	-0.148258	0.7	0.999997	0.980256	S3h1G0031387:ACSBG2	1
GO:0034033	purine nucleoside bisphosphate biosynthetic process	1/447	14/5431	0.0714286	0.867849	-0.148258	0.7	0.999997	0.980256	S3h1G0031387:ACSBG2	1
GO:0043414	macromolecule methylation	1/447	14/5431	0.0714286	0.867849	-0.148258	0.7	0.999997	0.980256	S3h1G0026965:PPM1D	1
GO:0045070	positive regulation of viral genome replication	1/447	14/5431	0.0714286	0.867849	-0.148258	0.7	0.999997	0.980256	S3h1G0053397:VAPA	1
GO:0045787	positive regulation of cell cycle	1/447	14/5431	0.0714286	0.867849	-0.148258	0.7	0.999997	0.980256	S3h1G0017186:PRKAG2	1
GO:0048056	R3/R4 cell differentiation	1/447	14/5431	0.0714286	0.867849	-0.148258	0.7	0.999997	0.980256	S3h1G0008327:dll3	1
GO:0048172	regulation of short-term neuronal synaptic plasticity	1/447	14/5431	0.0714286	0.867849	-0.148258	0.7	0.999997	0.980256	S3h1G0037973:slc8a-5	1
GO:0050750	low-density lipoprotein particle receptor binding	1/447	14/5431	0.0714286	0.867849	-0.148258	0.7	0.999997	0.980256	S3h1G0043230:ANKRA2	1
GO:0051233	spindle midzone	1/447	14/5431	0.0714286	0.867849	-0.148258	0.7	0.999997	0.980256	S3h1G0033258:CLASP1	1
GO:0051721	protein phosphatase 2A binding	1/447	14/5431	0.0714286	0.867849	-0.148258	0.7	0.999997	0.980256	S3h1G0013233:MAPT	1
GO:0055077	gap junction hemi-channel activity	1/447	14/5431	0.0714286	0.867849	-0.148258	0.7	0.999997	0.980256	S3h1G0045258	1
GO:0060291	long-term synaptic potentiation	1/447	14/5431	0.0714286	0.867849	-0.148258	0.7	0.999997	0.980256	S3h1G0037973:slc8a-5	1
GO:0071007	U2-type catalytic step 2 spliceosome	1/447	14/5431	0.0714286	0.867849	-0.148258	0.7	0.999997	0.980256	S3h1G0016940:CWC22	1
GO:0071600	otic vesicle morphogenesis	1/447	14/5431	0.0714286	0.867849	-0.148258	0.7	0.999997	0.980256	S3h1G0020067:RBCK1	1
GO:1900273	positive regulation of long-term synaptic potentiation	1/447	14/5431	0.0714286	0.867849	-0.148258	0.7	0.999997	0.980256	S3h1G0048146:EIF2AK4	1
GO:1903902	positive regulation of viral life cycle	1/447	14/5431	0.0714286	0.867849	-0.148258	0.7	0.999997	0.980256	S3h1G0053397:VAPA	1
GO:1990715	mRNA CDS binding	1/447	14/5431	0.0714286	0.867849	-0.148258	0.7	0.999997	0.980256	S3h1G0045406:heterogeneous_nuclear_ribonucleoprotein_	1
GO:0005819	spindle	6/447	84/5431	0.0714286	0.867849	-0.365527	0.700837	0.999997	0.980256	S3h1G0042888:tau_tubulin_kinase_A/S3h1G0042844:CSNK1G1/S3h1G0040890:tau_tubulin_kinase_E/S3h1G0045725:CDC25A/S3h1G0043204:CETN1/S3h1G0047851:NSFL1C	6
GO:0045746	negative regulation of Notch signaling pathway	6/447	84/5431	0.0714286	0.867849	-0.365527	0.700837	0.999997	0.980256	S3h1G0051118:JAG2/S3h1G0045325:ARRB1/S3h1G0035666:CHAC1/S3h1G0035012:ARR3/S3h1G0041646:SLC35C1/S3h1G0045324:ARRB1	6
GO:0000070	mitotic sister chromatid segregation	4/447	57/5431	0.0701754	0.852624	-0.334951	0.701815	0.999997	0.980256	S3h1G0033258:CLASP1/S3h1G0047606:CSE4/S3h1G0040031:cyclinA-like_protein/S3h1G0047125:PSMD4	4
GO:0000281	mitotic cytokinesis	4/447	57/5431	0.0701754	0.852624	-0.334951	0.701815	0.999997	0.980256	S3h1G0033258:CLASP1/S3h1G0042567:MITD1/S3h1G0043589:ACTB/S3h1G0033305:ACTB	4
GO:0021879	forebrain neuron differentiation	2/447	29/5431	0.0689655	0.837923	-0.262064	0.702485	0.999997	0.980256	S3h1G0007092:OTP/S3h1G0051627:arrowhead	2
GO:0032835	glomerulus development	2/447	29/5431	0.0689655	0.837923	-0.262064	0.702485	0.999997	0.980256	S3h1G0019092:KMO/S3h1G0046543:forkhead_box_J1-like_protein_3	2
GO:0032956	regulation of actin cytoskeleton organization	2/447	29/5431	0.0689655	0.837923	-0.262064	0.702485	0.999997	0.980256	S3h1G0018295:CTSL/S3h1G0007221:CD2AP	2
GO:0048519	negative regulation of biological process	2/447	29/5431	0.0689655	0.837923	-0.262064	0.702485	0.999997	0.980256	S3h1G0045981/S3h1G0023272:TRAF3	2
GO:0048568	embryonic organ development	9/447	124/5431	0.0725806	0.881847	-0.398563	0.702874	0.999997	0.980256	S3h1G0052747:NKX3-2/S3h1G0031063:TTC25/S3h1G0007078:TTC25/S3h1G0038282:ROR1/S3h1G0020067:RBCK1/S3h1G0038989:SOBP/S3h1G0046543:forkhead_box_J1-like_protein_3/S3h1G0051482:TTC25/S3h1G0016470:ROR2	9
GO:0097447	dendritic tree	19/447	254/5431	0.0748031	0.90885	-0.445553	0.706038	0.999997	0.980256	S3h1G0005285:KLHL17/S3h1G0041704:GRID1/S3h1G0038834:ATP1A1/S3h1G0038282:ROR1/S3h1G0040574:KCNMA1/S3h1G0052431:PRKAR2B/S3h1G0044279:ZDHHC8/S3h1G0045765:PRKAR2B/S3h1G0004822:EFHC2/S3h1G0045325:ARRB1/S3h1G0046661:EFHC2/S3h1G0013233:MAPT/S3h1G0020452/S3h1G0011088:ABHD12B/S3h1G0045324:ARRB1/S3h1G0016470:ROR2/S3h1G0031443:GRID1/S3h1G0037973:slc8a-5/S3h1G0028037:PPP1R2	19
GO:0007015	actin filament organization	3/447	44/5431	0.0681818	0.828401	-0.34224	0.714344	0.999997	0.980256	S3h1G0051081:SIW14/S3h1G0008327:dll3/S3h1G0007221:CD2AP	3
GO:1905269	positive regulation of chromatin organization	3/447	44/5431	0.0681818	0.828401	-0.34224	0.714344	0.999997	0.980256	S3h1G0045325:ARRB1/S3h1G0011057:WBP2/S3h1G0045324:ARRB1	3
GO:0022037	metencephalon development	4/447	58/5431	0.0689655	0.837923	-0.371613	0.714857	0.999997	0.980256	S3h1G0041704:GRID1/S3h1G0042888:tau_tubulin_kinase_A/S3h1G0040890:tau_tubulin_kinase_E/S3h1G0031443:GRID1	4
GO:0030496	midbody	4/447	58/5431	0.0689655	0.837923	-0.371613	0.714857	0.999997	0.980256	S3h1G0029853:SH3GLB1/S3h1G0034941:TXNDC9/S3h1G0042567:MITD1/S3h1G0037069:ARL2BP	4
GO:0060341	regulation of cellular localization	4/447	58/5431	0.0689655	0.837923	-0.371613	0.714857	0.999997	0.980256	S3h1G0040574:KCNMA1/S3h1G0001377:SLC18A1/S3h1G0019092:KMO/S3h1G0024349:SLC18A1	4
GO:0021987	cerebral cortex development	5/447	72/5431	0.0694444	0.843742	-0.399697	0.718002	0.999997	0.980256	S3h1G0038834:ATP1A1/S3h1G0007330:YWHAB/S3h1G0022001:MLLT4/S3h1G0012078:bcl2-2/S3h1G0051627:arrowhead	5
GO:0000792	heterochromatin	2/447	30/5431	0.0666667	0.809993	-0.312506	0.720255	0.999997	0.980256	S3h1G0007944:DDX6/S3h1G0030900:DDX6	2
GO:0001067	transcription regulatory region nucleic acid binding	2/447	30/5431	0.0666667	0.809993	-0.312506	0.720255	0.999997	0.980256	S3h1G0045325:ARRB1/S3h1G0045324:ARRB1	2
GO:0005771	multivesicular body	2/447	30/5431	0.0666667	0.809993	-0.312506	0.720255	0.999997	0.980256	S3h1G0044173:TSG101/S3h1G0015932:CD63	2
GO:0030509	BMP signaling pathway	2/447	30/5431	0.0666667	0.809993	-0.312506	0.720255	0.999997	0.980256	S3h1G0038282:ROR1/S3h1G0016470:ROR2	2
GO:0031072	heat shock protein binding	2/447	30/5431	0.0666667	0.809993	-0.312506	0.720255	0.999997	0.980256	S3h1G0001377:SLC18A1/S3h1G0024349:SLC18A1	2
GO:0032456	endocytic recycling	2/447	30/5431	0.0666667	0.809993	-0.312506	0.720255	0.999997	0.980256	S3h1G0001377:SLC18A1/S3h1G0024349:SLC18A1	2
GO:0014069	postsynaptic density	9/447	126/5431	0.0714286	0.867849	-0.449446	0.720816	0.999997	0.980256	S3h1G0005285:KLHL17/S3h1G0041704:GRID1/S3h1G0025448:MFSD8/S3h1G0038834:ATP1A1/S3h1G0007330:YWHAB/S3h1G0045325:ARRB1/S3h1G0013233:MAPT/S3h1G0045324:ARRB1/S3h1G0031443:GRID1	9
GO:0060249	anatomical structure homeostasis	6/447	86/5431	0.0697674	0.847667	-0.426418	0.722379	0.999997	0.980256	S3h1G0027171:PLG/S3h1G0031387:ACSBG2/S3h1G0027179:PLG/S3h1G0010686:PRKAB2/S3h1G0018633:PLG/S3h1G0045406:heterogeneous_nuclear_ribonucleoprotein_	6
GO:0008015	blood circulation	8/447	113/5431	0.0707965	0.860169	-0.449814	0.723535	0.999997	0.980256	S3h1G0027171:PLG/S3h1G0038834:ATP1A1/S3h1G0040574:KCNMA1/S3h1G0010094:WNK2/S3h1G0027179:PLG/S3h1G0009659:SRSF1/S3h1G0018633:PLG/S3h1G0037973:slc8a-5	8
GO:0000395	mRNA 5'-splice site recognition	1/447	15/5431	0.0666667	0.809993	-0.220669	0.724755	0.999997	0.980256	S3h1G0009659:SRSF1	1
GO:0000502	proteasome complex	1/447	15/5431	0.0666667	0.809993	-0.220669	0.724755	0.999997	0.980256	S3h1G0047125:PSMD4	1
GO:0001540	amyloid-beta binding	1/447	15/5431	0.0666667	0.809993	-0.220669	0.724755	0.999997	0.980256	S3h1G0038834:ATP1A1	1
GO:0001702	gastrulation with mouth forming second	1/447	15/5431	0.0666667	0.809993	-0.220669	0.724755	0.999997	0.980256	S3h1G0011070:PPAP2A	1
GO:0001710	mesodermal cell fate commitment	1/447	15/5431	0.0666667	0.809993	-0.220669	0.724755	0.999997	0.980256	S3h1G0052747:NKX3-2	1
GO:0005201	extracellular matrix structural constituent	1/447	15/5431	0.0666667	0.809993	-0.220669	0.724755	0.999997	0.980256	S3h1G0032504:IMPG1	1
GO:0005249	voltage-gated potassium channel activity	1/447	15/5431	0.0666667	0.809993	-0.220669	0.724755	0.999997	0.980256	S3h1G0040574:KCNMA1	1
GO:0006351	DNA-templated transcription	1/447	15/5431	0.0666667	0.809993	-0.220669	0.724755	0.999997	0.980256	S3h1G0030931:RBM39	1
GO:0006482	protein demethylation	1/447	15/5431	0.0666667	0.809993	-0.220669	0.724755	0.999997	0.980256	S3h1G0053923:JMJD6	1
GO:0007095	mitotic G2 DNA damage checkpoint signaling	1/447	15/5431	0.0666667	0.809993	-0.220669	0.724755	0.999997	0.980256	S3h1G0007330:YWHAB	1
GO:0007289	spermatid nucleus differentiation	1/447	15/5431	0.0666667	0.809993	-0.220669	0.724755	0.999997	0.980256	S3h1G0025416:TBPL1	1
GO:0007501	mesodermal cell fate specification	1/447	15/5431	0.0666667	0.809993	-0.220669	0.724755	0.999997	0.980256	S3h1G0052747:NKX3-2	1
GO:0008052	sensory organ boundary specification	1/447	15/5431	0.0666667	0.809993	-0.220669	0.724755	0.999997	0.980256	S3h1G0052379:BARHL2	1
GO:0009950	dorsal/ventral axis specification	1/447	15/5431	0.0666667	0.809993	-0.220669	0.724755	0.999997	0.980256	S3h1G0044219:CNPY2	1
GO:0030437	ascospore formation	1/447	15/5431	0.0666667	0.809993	-0.220669	0.724755	0.999997	0.980256	S3h1G0007330:YWHAB	1
GO:0030513	positive regulation of BMP signaling pathway	1/447	15/5431	0.0666667	0.809993	-0.220669	0.724755	0.999997	0.980256	S3h1G0008112:UBE2O	1
GO:0030717	oocyte karyosome formation	1/447	15/5431	0.0666667	0.809993	-0.220669	0.724755	0.999997	0.980256	S3h1G0039915:BANF1	1
GO:0031254	cell trailing edge	1/447	15/5431	0.0666667	0.809993	-0.220669	0.724755	0.999997	0.980256	S3h1G0000570:PIP5K1B	1
GO:0034198	cellular response to amino acid starvation	1/447	15/5431	0.0666667	0.809993	-0.220669	0.724755	0.999997	0.980256	S3h1G0029853:SH3GLB1	1
GO:0035151	regulation of tube size, open tracheal system	1/447	15/5431	0.0666667	0.809993	-0.220669	0.724755	0.999997	0.980256	S3h1G0035589:Eg	1
GO:0035198	miRNA binding	1/447	15/5431	0.0666667	0.809993	-0.220669	0.724755	0.999997	0.980256	S3h1G0045406:heterogeneous_nuclear_ribonucleoprotein_	1
GO:0045571	negative regulation of imaginal disc growth	1/447	15/5431	0.0666667	0.809993	-0.220669	0.724755	0.999997	0.980256	S3h1G0044173:TSG101	1
GO:0045938	positive regulation of circadian sleep/wake cycle, sleep	1/447	15/5431	0.0666667	0.809993	-0.220669	0.724755	0.999997	0.980256	S3h1G0031387:ACSBG2	1
GO:0050774	negative regulation of dendrite morphogenesis	1/447	15/5431	0.0666667	0.809993	-0.220669	0.724755	0.999997	0.980256	S3h1G0007330:YWHAB	1
GO:0050832	defense response to fungus	1/447	15/5431	0.0666667	0.809993	-0.220669	0.724755	0.999997	0.980256	S3h1G0052403	1
GO:0051560	mitochondrial calcium ion homeostasis	1/447	15/5431	0.0666667	0.809993	-0.220669	0.724755	0.999997	0.980256	S3h1G0037973:slc8a-5	1
GO:0070182	DNA polymerase binding	1/447	15/5431	0.0666667	0.809993	-0.220669	0.724755	0.999997	0.980256	S3h1G0045406:heterogeneous_nuclear_ribonucleoprotein_	1
GO:0071797	LUBAC complex	1/447	15/5431	0.0666667	0.809993	-0.220669	0.724755	0.999997	0.980256	S3h1G0020067:RBCK1	1
GO:0097192	extrinsic apoptotic signaling pathway in absence of ligand	1/447	15/5431	0.0666667	0.809993	-0.220669	0.724755	0.999997	0.980256	S3h1G0012078:bcl2-2	1
GO:1901699	cellular response to nitrogen compound	1/447	15/5431	0.0666667	0.809993	-0.220669	0.724755	0.999997	0.980256	S3h1G0049888:slc38a-2	1
GO:2000026	regulation of multicellular organismal development	7/447	100/5431	0.07	0.850492	-0.451881	0.727362	0.999997	0.980256	S3h1G0028714:MST1/S3h1G0044173:TSG101/S3h1G0042844:CSNK1G1/S3h1G0020518:YBX3/S3h1G0010384:SDCBP/S3h1G0009048:ADIPOR2/S3h1G0020555	7
GO:0043209	myelin sheath	4/447	59/5431	0.0677966	0.823721	-0.407683	0.727477	0.999997	0.980256	S3h1G0038834:ATP1A1/S3h1G0007330:YWHAB/S3h1G0006172:VDAC2/S3h1G0046497:TPPP	4
GO:0003924	GTPase activity	3/447	45/5431	0.0666667	0.809993	-0.383273	0.72869	0.999997	0.980256	S3h1G0034127:EEF2/S3h1G0052114:ATL2/S3h1G0044968:ATL2	3
GO:0007351	tripartite regional subdivision	5/447	73/5431	0.0684932	0.832184	-0.432273	0.729349	0.999997	0.980256	S3h1G0008327:dll3/S3h1G0021011:Tm2/S3h1G0003720:Tm2/S3h1G0051056:DAZ-associated_protein_1/S3h1G0025418:SPSB1	5
GO:0032147	activation of protein kinase activity	7/447	101/5431	0.0693069	0.842071	-0.479758	0.736923	0.999997	0.980256	S3h1G0010094:WNK2/S3h1G0045325:ARRB1/S3h1G0007920:MOB2/S3h1G0052613:MOB2/S3h1G0045324:ARRB1/S3h1G0017186:PRKAG2/S3h1G0045106:HGF	7
GO:0006936	muscle contraction	2/447	31/5431	0.0645161	0.783864	-0.36139	0.737123	0.999997	0.980256	S3h1G0021011:Tm2/S3h1G0003720:Tm2	2
GO:0031012	extracellular matrix	2/447	31/5431	0.0645161	0.783864	-0.36139	0.737123	0.999997	0.980256	S3h1G0004335:COL6A6/S3h1G0032504:IMPG1	2
GO:0040018	positive regulation of multicellular organism growth	2/447	31/5431	0.0645161	0.783864	-0.36139	0.737123	0.999997	0.980256	S3h1G0049175:SLC15A1/S3h1G0013362:PLS3	2
GO:0045732	positive regulation of protein catabolic process	2/447	31/5431	0.0645161	0.783864	-0.36139	0.737123	0.999997	0.980256	S3h1G0047848:RHBDD1/S3h1G0025418:SPSB1	2
GO:0071277	cellular response to calcium ion	2/447	31/5431	0.0645161	0.783864	-0.36139	0.737123	0.999997	0.980256	S3h1G0010094:WNK2/S3h1G0037542:CARF	2
GO:0003713	transcription coactivator activity	9/447	128/5431	0.0703125	0.854289	-0.499576	0.738035	0.999997	0.980256	S3h1G0014378:FHL2/S3h1G0025416:TBPL1/S3h1G0015334:FHL2/S3h1G0018995:GTF2F1/S3h1G0043425:MECOM/S3h1G0030931:RBM39/S3h1G0011057:WBP2/S3h1G0037069:ARL2BP/S3h1G0021119:FHL2	9
GO:0006974	DNA damage response	4/447	60/5431	0.0666667	0.809993	-0.443183	0.739676	0.999997	0.980256	S3h1G0042090:XIAP/S3h1G0021006:XIAP/S3h1G0011305:XIAP/S3h1G0022008:C9orf116	4
GO:0007517	muscle organ development	5/447	74/5431	0.0675676	0.820938	-0.464432	0.740363	0.999997	0.980256	S3h1G0000476:KY/S3h1G0000984:KY/S3h1G0027804:FHL1/S3h1G0052114:ATL2/S3h1G0044968:ATL2	5
GO:0050829	defense response to Gram-negative bacterium	3/447	46/5431	0.0652174	0.792384	-0.423459	0.742465	0.999997	0.980256	S3h1G0053397:VAPA/S3h1G0034127:EEF2/S3h1G0036050:MDGA2	3
GO:0000981	DNA-binding transcription factor activity, RNA polymerase II-specific	10/447	142/5431	0.0704225	0.855626	-0.522049	0.743457	0.999997	0.980256	S3h1G0003825/S3h1G0041101:ZBED9/S3h1G0009536:DBX1/S3h1G0007092:OTP/S3h1G0023613:ZNF521/S3h1G0052229:ZBED9/S3h1G0041811:KIAA1958/S3h1G0003833/S3h1G0051627:arrowhead/S3h1G0051704:ZBED5	10
GO:0008284	positive regulation of cell population proliferation	10/447	142/5431	0.0704225	0.855626	-0.522049	0.743457	0.999997	0.980256	S3h1G0008327:dll3/S3h1G0045725:CDC25A/S3h1G0031747:FTMT/S3h1G0010384:SDCBP/S3h1G0046854:TRAF5/S3h1G0045325:ARRB1/S3h1G0031739:FTMT/S3h1G0045324:ARRB1/S3h1G0012078:bcl2-2/S3h1G0045106:HGF	10
GO:0005778	peroxisomal membrane	1/447	16/5431	0.0625	0.759368	-0.288655	0.747472	0.999997	0.980256	S3h1G0024811:slc22a-4	1
GO:0006633	fatty acid biosynthetic process	1/447	16/5431	0.0625	0.759368	-0.288655	0.747472	0.999997	0.980256	S3h1G0031387:ACSBG2	1
GO:0006656	phosphatidylcholine biosynthetic process	1/447	16/5431	0.0625	0.759368	-0.288655	0.747472	0.999997	0.980256	S3h1G0009010:STARD7	1
GO:0006959	humoral immune response	1/447	16/5431	0.0625	0.759368	-0.288655	0.747472	0.999997	0.980256	S3h1G0046543:forkhead_box_J1-like_protein_3	1
GO:0007169	cell surface receptor protein tyrosine kinase signaling pathway	1/447	16/5431	0.0625	0.759368	-0.288655	0.747472	0.999997	0.980256	S3h1G0038282:ROR1	1
GO:0007288	sperm axoneme assembly	1/447	16/5431	0.0625	0.759368	-0.288655	0.747472	0.999997	0.980256	S3h1G0046078:DUF667	1
GO:0010950	positive regulation of endopeptidase activity	1/447	16/5431	0.0625	0.759368	-0.288655	0.747472	0.999997	0.980256	S3h1G0031825:PRELID1	1
GO:0019896	axonal transport of mitochondrion	1/447	16/5431	0.0625	0.759368	-0.288655	0.747472	0.999997	0.980256	S3h1G0013233:MAPT	1
GO:0030261	chromosome condensation	1/447	16/5431	0.0625	0.759368	-0.288655	0.747472	0.999997	0.980256	S3h1G0039915:BANF1	1
GO:0031334	positive regulation of protein-containing complex assembly	1/447	16/5431	0.0625	0.759368	-0.288655	0.747472	0.999997	0.980256	S3h1G0003292:GTF2B	1
GO:0031581	hemidesmosome assembly	1/447	16/5431	0.0625	0.759368	-0.288655	0.747472	0.999997	0.980256	S3h1G0045406:heterogeneous_nuclear_ribonucleoprotein_	1
GO:0035914	skeletal muscle cell differentiation	1/447	16/5431	0.0625	0.759368	-0.288655	0.747472	0.999997	0.980256	S3h1G0034127:EEF2	1
GO:0043586	tongue development	1/447	16/5431	0.0625	0.759368	-0.288655	0.747472	0.999997	0.980256	S3h1G0043425:MECOM	1
GO:0045171	intercellular bridge	1/447	16/5431	0.0625	0.759368	-0.288655	0.747472	0.999997	0.980256	S3h1G0003301:PKNOX2	1
GO:0045793	positive regulation of cell size	1/447	16/5431	0.0625	0.759368	-0.288655	0.747472	0.999997	0.980256	S3h1G0048146:EIF2AK4	1
GO:0046628	positive regulation of insulin receptor signaling pathway	1/447	16/5431	0.0625	0.759368	-0.288655	0.747472	0.999997	0.980256	S3h1G0009048:ADIPOR2	1
GO:0046928	regulation of neurotransmitter secretion	1/447	16/5431	0.0625	0.759368	-0.288655	0.747472	0.999997	0.980256	S3h1G0040574:KCNMA1	1
GO:0046966	nuclear thyroid hormone receptor binding	1/447	16/5431	0.0625	0.759368	-0.288655	0.747472	0.999997	0.980256	S3h1G0003292:GTF2B	1
GO:0048854	brain morphogenesis	1/447	16/5431	0.0625	0.759368	-0.288655	0.747472	0.999997	0.980256	S3h1G0022001:MLLT4	1
GO:0048916	posterior lateral line development	1/447	16/5431	0.0625	0.759368	-0.288655	0.747472	0.999997	0.980256	S3h1G0011088:ABHD12B	1
GO:0050699	WW domain binding	1/447	16/5431	0.0625	0.759368	-0.288655	0.747472	0.999997	0.980256	S3h1G0011057:WBP2	1
GO:0071549	cellular response to dexamethasone stimulus	1/447	16/5431	0.0625	0.759368	-0.288655	0.747472	0.999997	0.980256	S3h1G0012078:bcl2-2	1
GO:0098703	calcium ion import across plasma membrane	1/447	16/5431	0.0625	0.759368	-0.288655	0.747472	0.999997	0.980256	S3h1G0037973:slc8a-5	1
GO:2000134	negative regulation of G1/S transition of mitotic cell cycle	1/447	16/5431	0.0625	0.759368	-0.288655	0.747472	0.999997	0.980256	S3h1G0027804:FHL1	1
GO:0043195	terminal bouton	5/447	75/5431	0.0666667	0.809993	-0.496187	0.751047	0.999997	0.980256	S3h1G0040574:KCNMA1/S3h1G0001377:SLC18A1/S3h1G0004822:EFHC2/S3h1G0046661:EFHC2/S3h1G0024349:SLC18A1	5
GO:0097237	cellular response to toxic substance	5/447	75/5431	0.0666667	0.809993	-0.496187	0.751047	0.999997	0.980256	S3h1G0007891:NET1/S3h1G0052403/S3h1G0011506:HPGDS/S3h1G0045406:heterogeneous_nuclear_ribonucleoprotein_/S3h1G0040725	5
GO:0044403	biological process involved in symbiotic interaction	4/447	61/5431	0.0655738	0.796714	-0.478134	0.751458	0.999997	0.980256	S3h1G0007944:DDX6/S3h1G0044173:TSG101/S3h1G0039915:BANF1/S3h1G0030900:DDX6	4
GO:0036477	somatodendritic compartment	30/447	403/5431	0.0744417	0.904458	-0.596916	0.75154	0.999997	0.980256	S3h1G0029853:SH3GLB1/S3h1G0005285:KLHL17/S3h1G0018295:CTSL/S3h1G0038381:ZMYND10/S3h1G0041704:GRID1/S3h1G0038834:ATP1A1/S3h1G0042888:tau_tubulin_kinase_A/S3h1G0038282:ROR1/S3h1G0040574:KCNMA1/S3h1G0040890:tau_tubulin_kinase_E/S3h1G0052431:PRKAR2B/S3h1G0001377:SLC18A1/S3h1G0053616:PDE1C/S3h1G0044279:ZDHHC8/S3h1G0045765:PRKAR2B/S3h1G0004822:EFHC2/S3h1G0038425:KLC4/S3h1G0045325:ARRB1/S3h1G0046661:EFH…	30
GO:0034250	positive regulation of amide metabolic process	6/447	89/5431	0.0674157	0.819094	-0.515302	0.752628	0.999997	0.980256	S3h1G0020518:YBX3/S3h1G0008379:boule_1_RNA-binding_protein/S3h1G0048146:EIF2AK4/S3h1G0034127:EEF2/S3h1G0051056:DAZ-associated_protein_1/S3h1G0052379:BARHL2	6
GO:0005080	protein kinase C binding	2/447	32/5431	0.0625	0.759368	-0.408824	0.753117	0.999997	0.980256	S3h1G0020067:RBCK1/S3h1G0007330:YWHAB	2
GO:0009411	response to UV	2/447	32/5431	0.0625	0.759368	-0.408824	0.753117	0.999997	0.980256	S3h1G0027845:PI15/S3h1G0007330:YWHAB	2
GO:0009749	response to glucose	2/447	32/5431	0.0625	0.759368	-0.408824	0.753117	0.999997	0.980256	S3h1G0018295:CTSL/S3h1G0037973:slc8a-5	2
GO:0030218	erythrocyte differentiation	2/447	32/5431	0.0625	0.759368	-0.408824	0.753117	0.999997	0.980256	S3h1G0003301:PKNOX2/S3h1G0053923:JMJD6	2
GO:0035249	synaptic transmission, glutamatergic	2/447	32/5431	0.0625	0.759368	-0.408824	0.753117	0.999997	0.980256	S3h1G0041704:GRID1/S3h1G0031443:GRID1	2
GO:0051020	GTPase binding	2/447	32/5431	0.0625	0.759368	-0.408824	0.753117	0.999997	0.980256	S3h1G0013362:PLS3/S3h1G0012078:bcl2-2	2
GO:0051650	establishment of vesicle localization	2/447	32/5431	0.0625	0.759368	-0.408824	0.753117	0.999997	0.980256	S3h1G0033258:CLASP1/S3h1G0012078:bcl2-2	2
GO:0003007	heart morphogenesis	9/447	130/5431	0.0692308	0.841146	-0.548978	0.754524	0.999997	0.980256	S3h1G0014378:FHL2/S3h1G0001559:nkb-3/S3h1G0015334:FHL2/S3h1G0046543:forkhead_box_J1-like_protein_3/S3h1G0048586:Adam10/S3h1G0039876:nkb-3/S3h1G0014921:ADAM15/S3h1G0037973:slc8a-5/S3h1G0021119:FHL2	9
GO:0009617	response to bacterium	9/447	130/5431	0.0692308	0.841146	-0.548978	0.754524	0.999997	0.980256	S3h1G0049809:TG/S3h1G0049783:TG/S3h1G0019092:KMO/S3h1G0026965:PPM1D/S3h1G0043425:MECOM/S3h1G0049693:TG/S3h1G0049692:TG/S3h1G0012078:bcl2-2/S3h1G0049668:TG	9
GO:0099568	cytoplasmic region	10/447	144/5431	0.0694444	0.843742	-0.569093	0.758993	0.999997	0.980256	S3h1G0042844:CSNK1G1/S3h1G0013362:PLS3/S3h1G0007330:YWHAB/S3h1G0007221:CD2AP/S3h1G0004977:SCS2/S3h1G0007920:MOB2/S3h1G0022001:MLLT4/S3h1G0000570:PIP5K1B/S3h1G0052613:MOB2/S3h1G0025418:SPSB1	10
GO:0005925	focal adhesion	5/447	76/5431	0.0657895	0.799335	-0.52755	0.761401	0.999997	0.980256	S3h1G0013362:PLS3/S3h1G0053056:ZYX/S3h1G0000570:PIP5K1B/S3h1G0043589:ACTB/S3h1G0033305:ACTB	5
GO:0007005	mitochondrion organization	4/447	62/5431	0.0645161	0.783864	-0.512556	0.762828	0.999997	0.980256	S3h1G0024811:slc22a-4/S3h1G0006200:DUSP14/S3h1G0033297:MTERF4/S3h1G0013233:MAPT	4
GO:0016607	nuclear speck	10/447	145/5431	0.0689655	0.837923	-0.592387	0.766513	0.999997	0.980256	S3h1G0043411:FIBP/S3h1G0016940:CWC22/S3h1G0009659:SRSF1/S3h1G0030073:FIBP/S3h1G0043425:MECOM/S3h1G0030931:RBM39/S3h1G0013233:MAPT/S3h1G0022001:MLLT4/S3h1G0000570:PIP5K1B/S3h1G0043089:FIBP	10
GO:0006470	protein dephosphorylation	2/447	33/5431	0.0606061	0.736357	-0.454906	0.768265	0.999997	0.980256	S3h1G0011070:PPAP2A/S3h1G0027744:RPAP2	2
GO:0007475	apposition of dorsal and ventral imaginal disc-derived wing surfaces	1/447	17/5431	0.0588235	0.714699	-0.352803	0.768318	0.999997	0.980256	S3h1G0008327:dll3	1
GO:0008289	lipid binding	1/447	17/5431	0.0588235	0.714699	-0.352803	0.768318	0.999997	0.980256	S3h1G0048328	1
GO:0019706	protein-cysteine S-palmitoyltransferase activity	1/447	17/5431	0.0588235	0.714699	-0.352803	0.768318	0.999997	0.980256	S3h1G0044279:ZDHHC8	1
GO:0019752	carboxylic acid metabolic process	1/447	17/5431	0.0588235	0.714699	-0.352803	0.768318	0.999997	0.980256	S3h1G0045106:HGF	1
GO:0019933	cAMP-mediated signaling	1/447	17/5431	0.0588235	0.714699	-0.352803	0.768318	0.999997	0.980256	S3h1G0019007:MC2R	1
GO:0031386	protein tag activity	1/447	17/5431	0.0588235	0.714699	-0.352803	0.768318	0.999997	0.980256	S3h1G0045981	1
GO:0031526	brush border membrane	1/447	17/5431	0.0588235	0.714699	-0.352803	0.768318	0.999997	0.980256	S3h1G0024811:slc22a-4	1
GO:0033044	regulation of chromosome organization	1/447	17/5431	0.0588235	0.714699	-0.352803	0.768318	0.999997	0.980256	S3h1G0013233:MAPT	1
GO:0034389	lipid droplet organization	1/447	17/5431	0.0588235	0.714699	-0.352803	0.768318	0.999997	0.980256	S3h1G0043402:FAF2	1
GO:0042043	neurexin family protein binding	1/447	17/5431	0.0588235	0.714699	-0.352803	0.768318	0.999997	0.980256	S3h1G0010384:SDCBP	1
GO:0043051	regulation of nematode pharyngeal pumping	1/447	17/5431	0.0588235	0.714699	-0.352803	0.768318	0.999997	0.980256	S3h1G0045258	1
GO:0045184	establishment of protein localization	1/447	17/5431	0.0588235	0.714699	-0.352803	0.768318	0.999997	0.980256	S3h1G0011057:WBP2	1
GO:0045860	positive regulation of protein kinase activity	1/447	17/5431	0.0588235	0.714699	-0.352803	0.768318	0.999997	0.980256	S3h1G0045725:CDC25A	1
GO:0046621	negative regulation of organ growth	1/447	17/5431	0.0588235	0.714699	-0.352803	0.768318	0.999997	0.980256	S3h1G0044173:TSG101	1
GO:0048881	mechanosensory lateral line system development	1/447	17/5431	0.0588235	0.714699	-0.352803	0.768318	0.999997	0.980256	S3h1G0011088:ABHD12B	1
GO:0048915	posterior lateral line system development	1/447	17/5431	0.0588235	0.714699	-0.352803	0.768318	0.999997	0.980256	S3h1G0011088:ABHD12B	1
GO:0050709	negative regulation of protein secretion	1/447	17/5431	0.0588235	0.714699	-0.352803	0.768318	0.999997	0.980256	S3h1G0019162:TMBIM6	1
GO:0051017	actin filament bundle assembly	1/447	17/5431	0.0588235	0.714699	-0.352803	0.768318	0.999997	0.980256	S3h1G0013362:PLS3	1
GO:0051056	regulation of small GTPase mediated signal transduction	1/447	17/5431	0.0588235	0.714699	-0.352803	0.768318	0.999997	0.980256	S3h1G0007891:NET1	1
GO:0051960	regulation of nervous system development	1/447	17/5431	0.0588235	0.714699	-0.352803	0.768318	0.999997	0.980256	S3h1G0000570:PIP5K1B	1
GO:0070063	RNA polymerase binding	1/447	17/5431	0.0588235	0.714699	-0.352803	0.768318	0.999997	0.980256	S3h1G0005258:hypothetical_protein	1
GO:0090307	mitotic spindle assembly	1/447	17/5431	0.0588235	0.714699	-0.352803	0.768318	0.999997	0.980256	S3h1G0033258:CLASP1	1
GO:0006457	protein folding	3/447	48/5431	0.0625	0.759368	-0.501449	0.768343	0.999997	0.980256	S3h1G0052403/S3h1G0007330:YWHAB/S3h1G0007556:14-3-3zeta	3
GO:0021536	diencephalon development	3/447	48/5431	0.0625	0.759368	-0.501449	0.768343	0.999997	0.980256	S3h1G0008327:dll3/S3h1G0036316:SEMA5A/S3h1G0007092:OTP	3
GO:0019901	protein kinase binding	14/447	199/5431	0.0703518	0.854766	-0.625066	0.770936	0.999997	0.980256	S3h1G0043230:ANKRA2/S3h1G0030889:VDAC1/S3h1G0038834:ATP1A1/S3h1G0021011:Tm2/S3h1G0045725:CDC25A/S3h1G0010094:WNK2/S3h1G0023272:TRAF3/S3h1G0003720:Tm2/S3h1G0010686:PRKAB2/S3h1G0034127:EEF2/S3h1G0013233:MAPT/S3h1G0012078:bcl2-2/S3h1G0009048:ADIPOR2/S3h1G0017186:PRKAG2	14
GO:2001056	positive regulation of cysteine-type endopeptidase activity	5/447	77/5431	0.0649351	0.788954	-0.558532	0.771427	0.999997	0.980256	S3h1G0042888:tau_tubulin_kinase_A/S3h1G0040890:tau_tubulin_kinase_E/S3h1G0045325:ARRB1/S3h1G0013233:MAPT/S3h1G0045324:ARRB1	5
GO:0021510	spinal cord development	4/447	63/5431	0.0634921	0.771421	-0.546467	0.773789	0.999997	0.980256	S3h1G0008327:dll3/S3h1G0009536:DBX1/S3h1G0036050:MDGA2/S3h1G0013328:NOVA1	4
GO:0048513	animal organ development	3/447	49/5431	0.0612245	0.743871	-0.539324	0.780467	0.999997	0.980256	S3h1G0009536:DBX1/S3h1G0036050:MDGA2/S3h1G0013328:NOVA1	3
GO:0051259	protein complex oligomerization	3/447	49/5431	0.0612245	0.743871	-0.539324	0.780467	0.999997	0.980256	S3h1G0029853:SH3GLB1/S3h1G0052403/S3h1G0044548:CHP1	3
GO:0007444	imaginal disc development	2/447	34/5431	0.0588235	0.714699	-0.499725	0.7826	0.999997	0.980256	S3h1G0045725:CDC25A/S3h1G0051627:arrowhead	2
GO:0031016	pancreas development	2/447	34/5431	0.0588235	0.714699	-0.499725	0.7826	0.999997	0.980256	S3h1G0052747:NKX3-2/S3h1G0013254:ONECUT2	2
GO:0051216	cartilage development	2/447	34/5431	0.0588235	0.714699	-0.499725	0.7826	0.999997	0.980256	S3h1G0038282:ROR1/S3h1G0016470:ROR2	2
GO:1902042	negative regulation of extrinsic apoptotic signaling pathway via death domain receptors	2/447	34/5431	0.0588235	0.714699	-0.499725	0.7826	0.999997	0.980256	S3h1G0012078:bcl2-2/S3h1G0045106:HGF	2
GO:0001933	negative regulation of protein phosphorylation	4/447	64/5431	0.0625	0.759368	-0.579885	0.784349	0.999997	0.980256	S3h1G0011070:PPAP2A/S3h1G0043425:MECOM/S3h1G0053923:JMJD6/S3h1G0000570:PIP5K1B	4
GO:0007268	chemical synaptic transmission	11/447	161/5431	0.068323	0.830117	-0.655275	0.784466	0.999997	0.980256	S3h1G0038834:ATP1A1/S3h1G0040574:KCNMA1/S3h1G0053397:VAPA/S3h1G0001377:SLC18A1/S3h1G0010384:SDCBP/S3h1G0045325:ARRB1/S3h1G0000570:PIP5K1B/S3h1G0046672:synaptotagmin_XV-like_protein/S3h1G0024349:SLC18A1/S3h1G0045324:ARRB1/S3h1G0013328:NOVA1	11
GO:0000781	chromosome, telomeric region	1/447	18/5431	0.0555556	0.674994	-0.413593	0.787446	0.999997	0.980256	S3h1G0045406:heterogeneous_nuclear_ribonucleoprotein_	1
GO:0007585	respiratory gaseous exchange by respiratory system	1/447	18/5431	0.0555556	0.674994	-0.413593	0.787446	0.999997	0.980256	S3h1G0051118:JAG2	1
GO:0008380	RNA splicing	1/447	18/5431	0.0555556	0.674994	-0.413593	0.787446	0.999997	0.980256	S3h1G0033297:MTERF4	1
GO:0016482	cytosolic transport	1/447	18/5431	0.0555556	0.674994	-0.413593	0.787446	0.999997	0.980256	S3h1G0033258:CLASP1	1
GO:0018345	protein palmitoylation	1/447	18/5431	0.0555556	0.674994	-0.413593	0.787446	0.999997	0.980256	S3h1G0044279:ZDHHC8	1
GO:0032391	photoreceptor connecting cilium	1/447	18/5431	0.0555556	0.674994	-0.413593	0.787446	0.999997	0.980256	S3h1G0043204:CETN1	1
GO:0032435	negative regulation of proteasomal ubiquitin-dependent protein catabolic process	1/447	18/5431	0.0555556	0.674994	-0.413593	0.787446	0.999997	0.980256	S3h1G0010384:SDCBP	1
GO:0032507	maintenance of protein location in cell	1/447	18/5431	0.0555556	0.674994	-0.413593	0.787446	0.999997	0.980256	S3h1G0000570:PIP5K1B	1
GO:0034451	centriolar satellite	1/447	18/5431	0.0555556	0.674994	-0.413593	0.787446	0.999997	0.980256	S3h1G0038381:ZMYND10	1
GO:0035329	hippo signaling	1/447	18/5431	0.0555556	0.674994	-0.413593	0.787446	0.999997	0.980256	S3h1G0007330:YWHAB	1
GO:0040014	regulation of multicellular organism growth	1/447	18/5431	0.0555556	0.674994	-0.413593	0.787446	0.999997	0.980256	S3h1G0035408	1
GO:0040026	positive regulation of vulval development	1/447	18/5431	0.0555556	0.674994	-0.413593	0.787446	0.999997	0.980256	S3h1G0035408	1
GO:0042470	melanosome	1/447	18/5431	0.0555556	0.674994	-0.413593	0.787446	0.999997	0.980256	S3h1G0007330:YWHAB	1
GO:0043488	regulation of mRNA stability	1/447	18/5431	0.0555556	0.674994	-0.413593	0.787446	0.999997	0.980256	S3h1G0007330:YWHAB	1
GO:0043627	response to estrogen	1/447	18/5431	0.0555556	0.674994	-0.413593	0.787446	0.999997	0.980256	S3h1G0040574:KCNMA1	1
GO:0045335	phagocytic vesicle	1/447	18/5431	0.0555556	0.674994	-0.413593	0.787446	0.999997	0.980256	S3h1G0053056:ZYX	1
GO:0046934	1-phosphatidylinositol-4,5-bisphosphate 3-kinase activity	1/447	18/5431	0.0555556	0.674994	-0.413593	0.787446	0.999997	0.980256	S3h1G0045106:HGF	1
GO:0048027	mRNA 5'-UTR binding	1/447	18/5431	0.0555556	0.674994	-0.413593	0.787446	0.999997	0.980256	S3h1G0051056:DAZ-associated_protein_1	1
GO:0048864	stem cell development	1/447	18/5431	0.0555556	0.674994	-0.413593	0.787446	0.999997	0.980256	S3h1G0041856:boule-like_protein;KU519617.1:boule_2_RN	1
GO:0048867	stem cell fate determination	1/447	18/5431	0.0555556	0.674994	-0.413593	0.787446	0.999997	0.980256	S3h1G0048586:Adam10	1
GO:0051393	alpha-actinin binding	1/447	18/5431	0.0555556	0.674994	-0.413593	0.787446	0.999997	0.980256	S3h1G0053056:ZYX	1
GO:0051649	establishment of localization in cell	1/447	18/5431	0.0555556	0.674994	-0.413593	0.787446	0.999997	0.980256	S3h1G0037973:slc8a-5	1
GO:0060603	mammary gland duct morphogenesis	1/447	18/5431	0.0555556	0.674994	-0.413593	0.787446	0.999997	0.980256	S3h1G0028714:MST1	1
GO:0071577	zinc ion transmembrane transport	1/447	18/5431	0.0555556	0.674994	-0.413593	0.787446	0.999997	0.980256	S3h1G0038956:slc39a-9	1
GO:0005938	cell cortex	10/447	148/5431	0.0675676	0.820938	-0.66139	0.788084	0.999997	0.980256	S3h1G0042844:CSNK1G1/S3h1G0013362:PLS3/S3h1G0007330:YWHAB/S3h1G0007221:CD2AP/S3h1G0004977:SCS2/S3h1G0007920:MOB2/S3h1G0022001:MLLT4/S3h1G0000570:PIP5K1B/S3h1G0052613:MOB2/S3h1G0025418:SPSB1	10
GO:0000977	RNA polymerase II transcription regulatory region sequence-specific DNA binding	5/447	79/5431	0.0632911	0.76898	-0.619397	0.790514	0.999997	0.980256	S3h1G0020518:YBX3/S3h1G0043425:MECOM/S3h1G0003301:PKNOX2/S3h1G0051627:arrowhead/S3h1G0052379:BARHL2	5
GO:0048471	perinuclear region of cytoplasm	26/447	360/5431	0.0722222	0.877492	-0.720334	0.791574	0.999997	0.980256	S3h1G0042090:XIAP/S3h1G0049809:TG/S3h1G0008327:dll3/S3h1G0042888:tau_tubulin_kinase_A/S3h1G0040574:KCNMA1/S3h1G0049783:TG/S3h1G0040890:tau_tubulin_kinase_E/S3h1G0021006:XIAP/S3h1G0011305:XIAP/S3h1G0052431:PRKAR2B/S3h1G0020518:YBX3/S3h1G0044279:ZDHHC8/S3h1G0051118:JAG2/S3h1G0007330:YWHAB/S3h1G0007221:CD2AP/S3h1G0038956:slc39a-9/S3h1G0045765:PRKAR2B/S3h1G0049693:TG/S3h1G0011057:WBP2/S3h1G0049692:TG…	26
GO:0005789	endoplasmic reticulum membrane	16/447	229/5431	0.069869	0.8489	-0.699617	0.791783	0.999997	0.980256	S3h1G0043759:HHAT/S3h1G0011070:PPAP2A/S3h1G0043764:HHAT/S3h1G0043754:HHAT/S3h1G0047848:RHBDD1/S3h1G0010054:AGPAT3/S3h1G0053397:VAPA/S3h1G0010562:CSH1/S3h1G0019162:TMBIM6/S3h1G0027814:CSH1/S3h1G0038650:CSH1/S3h1G0020577:CSH1/S3h1G0004977:SCS2/S3h1G0027837:CSH1/S3h1G0043402:FAF2/S3h1G0037973:slc8a-5	16
GO:0021761	limbic system development	3/447	50/5431	0.06	0.728993	-0.576499	0.792064	0.999997	0.980256	S3h1G0045048:PAPD4/S3h1G0007092:OTP/S3h1G0007330:YWHAB	3
GO:0071345	cellular response to cytokine stimulus	3/447	50/5431	0.06	0.728993	-0.576499	0.792064	0.999997	0.980256	S3h1G0007330:YWHAB/S3h1G0009048:ADIPOR2/S3h1G0045106:HGF	3
GO:0014902	myotube differentiation	4/447	65/5431	0.0615385	0.747685	-0.612828	0.794514	0.999997	0.980256	S3h1G0039015:TPI1/S3h1G0006523:TPI1/S3h1G0043589:ACTB/S3h1G0033305:ACTB	4
GO:0001101	response to acid chemical	2/447	35/5431	0.0571429	0.694279	-0.54336	0.796151	0.999997	0.980256	S3h1G0034127:EEF2/S3h1G0029351	2
GO:0036503	ERAD pathway	2/447	35/5431	0.0571429	0.694279	-0.54336	0.796151	0.999997	0.980256	S3h1G0047848:RHBDD1/S3h1G0043402:FAF2	2
GO:0044295	axonal growth cone	2/447	35/5431	0.0571429	0.694279	-0.54336	0.796151	0.999997	0.980256	S3h1G0033258:CLASP1/S3h1G0013233:MAPT	2
GO:0045930	negative regulation of mitotic cell cycle	2/447	35/5431	0.0571429	0.694279	-0.54336	0.796151	0.999997	0.980256	S3h1G0018295:CTSL/S3h1G0045725:CDC25A	2
GO:0065003	protein-containing complex assembly	2/447	35/5431	0.0571429	0.694279	-0.54336	0.796151	0.999997	0.980256	S3h1G0007221:CD2AP/S3h1G0038413:TSPAN4	2
GO:0002792	negative regulation of peptide secretion	1/447	19/5431	0.0526316	0.639468	-0.471419	0.804999	0.999997	0.980256	S3h1G0019162:TMBIM6	1
GO:0004713	protein tyrosine kinase activity	1/447	19/5431	0.0526316	0.639468	-0.471419	0.804999	0.999997	0.980256	S3h1G0045106:HGF	1
GO:0006625	protein targeting to peroxisome	1/447	19/5431	0.0526316	0.639468	-0.471419	0.804999	0.999997	0.980256	S3h1G0042829:DJP1	1
GO:0007264	small GTPase-mediated signal transduction	1/447	19/5431	0.0526316	0.639468	-0.471419	0.804999	0.999997	0.980256	S3h1G0044548:CHP1	1
GO:0007638	mechanosensory behavior	1/447	19/5431	0.0526316	0.639468	-0.471419	0.804999	0.999997	0.980256	S3h1G0020452	1
GO:0008630	intrinsic apoptotic signaling pathway in response to DNA damage	1/447	19/5431	0.0526316	0.639468	-0.471419	0.804999	0.999997	0.980256	S3h1G0012078:bcl2-2	1
GO:0015030	Cajal body	1/447	19/5431	0.0526316	0.639468	-0.471419	0.804999	0.999997	0.980256	S3h1G0045406:heterogeneous_nuclear_ribonucleoprotein_	1
GO:0016192	vesicle-mediated transport	1/447	19/5431	0.0526316	0.639468	-0.471419	0.804999	0.999997	0.980256	S3h1G0033258:CLASP1	1
GO:0017158	regulation of calcium ion-dependent exocytosis	1/447	19/5431	0.0526316	0.639468	-0.471419	0.804999	0.999997	0.980256	S3h1G0046672:synaptotagmin_XV-like_protein	1
GO:0036464	cytoplasmic ribonucleoprotein granule	1/447	19/5431	0.0526316	0.639468	-0.471419	0.804999	0.999997	0.980256	S3h1G0013233:MAPT	1
GO:0042051	compound eye photoreceptor development	1/447	19/5431	0.0526316	0.639468	-0.471419	0.804999	0.999997	0.980256	S3h1G0047851:NSFL1C	1
GO:0048333	mesodermal cell differentiation	1/447	19/5431	0.0526316	0.639468	-0.471419	0.804999	0.999997	0.980256	S3h1G0052747:NKX3-2	1
GO:0051602	response to electrical stimulus	1/447	19/5431	0.0526316	0.639468	-0.471419	0.804999	0.999997	0.980256	S3h1G0012078:bcl2-2	1
GO:0071359	cellular response to dsRNA	1/447	19/5431	0.0526316	0.639468	-0.471419	0.804999	0.999997	0.980256	S3h1G0045406:heterogeneous_nuclear_ribonucleoprotein_	1
GO:0090102	cochlea development	1/447	19/5431	0.0526316	0.639468	-0.471419	0.804999	0.999997	0.980256	S3h1G0038989:SOBP	1
GO:1903861	positive regulation of dendrite extension	1/447	19/5431	0.0526316	0.639468	-0.471419	0.804999	0.999997	0.980256	S3h1G0029853:SH3GLB1	1
GO:2000648	positive regulation of stem cell proliferation	1/447	19/5431	0.0526316	0.639468	-0.471419	0.804999	0.999997	0.980256	S3h1G0007092:OTP	1
GO:0099504	synaptic vesicle cycle	8/447	123/5431	0.0650407	0.790237	-0.704663	0.805342	0.999997	0.980256	S3h1G0040099:GRN/S3h1G0053397:VAPA/S3h1G0001377:SLC18A1/S3h1G0000570:PIP5K1B/S3h1G0046672:synaptotagmin_XV-like_protein/S3h1G0024349:SLC18A1/S3h1G0012078:bcl2-2/S3h1G0003165	8
GO:0008092	cytoskeletal protein binding	2/447	36/5431	0.0555556	0.674994	-0.585884	0.80895	0.999997	0.980256	S3h1G0008036:DNAL4/S3h1G0010384:SDCBP	2
GO:0021872	forebrain generation of neurons	2/447	36/5431	0.0555556	0.674994	-0.585884	0.80895	0.999997	0.980256	S3h1G0007092:OTP/S3h1G0051627:arrowhead	2
GO:0030672	synaptic vesicle membrane	2/447	36/5431	0.0555556	0.674994	-0.585884	0.80895	0.999997	0.980256	S3h1G0001377:SLC18A1/S3h1G0024349:SLC18A1	2
GO:0034101	erythrocyte homeostasis	2/447	36/5431	0.0555556	0.674994	-0.585884	0.80895	0.999997	0.980256	S3h1G0003301:PKNOX2/S3h1G0053923:JMJD6	2
GO:0051091	positive regulation of DNA-binding transcription factor activity	2/447	36/5431	0.0555556	0.674994	-0.585884	0.80895	0.999997	0.980256	S3h1G0011070:PPAP2A/S3h1G0044656:FANK1	2
GO:0051345	positive regulation of hydrolase activity	2/447	36/5431	0.0555556	0.674994	-0.585884	0.80895	0.999997	0.980256	S3h1G0008036:DNAL4/S3h1G0044192	2
GO:0071773	cellular response to BMP stimulus	2/447	36/5431	0.0555556	0.674994	-0.585884	0.80895	0.999997	0.980256	S3h1G0038282:ROR1/S3h1G0016470:ROR2	2
GO:0000398	mRNA splicing, via spliceosome	11/447	165/5431	0.0666667	0.809993	-0.742227	0.810265	0.999997	0.980256	S3h1G0043562:PCF11/S3h1G0002289:CPSF4/S3h1G0004044:PCF11/S3h1G0016940:CWC22/S3h1G0018995:GTF2F1/S3h1G0046078:DUF667/S3h1G0030931:RBM39/S3h1G0031677:ISY1/S3h1G0048542:ISY1/S3h1G0050742:ISY1/S3h1G0013328:NOVA1	11
GO:0007298	border follicle cell migration	3/447	52/5431	0.0576923	0.700955	-0.648861	0.813732	0.999997	0.980256	S3h1G0008327:dll3/S3h1G0051056:DAZ-associated_protein_1/S3h1G0048586:Adam10	3
GO:0048514	blood vessel morphogenesis	5/447	82/5431	0.0609756	0.740847	-0.708095	0.816788	0.999997	0.980256	S3h1G0008327:dll3/S3h1G0036316:SEMA5A/S3h1G0003301:PKNOX2/S3h1G0053923:JMJD6/S3h1G0009048:ADIPOR2	5
GO:0000978	RNA polymerase II cis-regulatory region sequence-specific DNA binding	9/447	139/5431	0.0647482	0.786683	-0.762934	0.819715	0.999997	0.980256	S3h1G0052747:NKX3-2/S3h1G0003825/S3h1G0023695:NKRF/S3h1G0025416:TBPL1/S3h1G0046543:forkhead_box_J1-like_protein_3/S3h1G0037542:CARF/S3h1G0011057:WBP2/S3h1G0003833/S3h1G0013254:ONECUT2	9
GO:0030900	forebrain development	13/447	194/5431	0.0670103	0.814168	-0.789306	0.820757	0.999997	0.980256	S3h1G0008327:dll3/S3h1G0036316:SEMA5A/S3h1G0038834:ATP1A1/S3h1G0042888:tau_tubulin_kinase_A/S3h1G0040890:tau_tubulin_kinase_E/S3h1G0045048:PAPD4/S3h1G0007092:OTP/S3h1G0007330:YWHAB/S3h1G0043425:MECOM/S3h1G0022001:MLLT4/S3h1G0012078:bcl2-2/S3h1G0051627:arrowhead/S3h1G0037973:slc8a-5	13
GO:0016477	cell migration	2/447	37/5431	0.0540541	0.656751	-0.627364	0.821029	0.999997	0.980256	S3h1G0013362:PLS3/S3h1G0015932:CD63	2
GO:0042594	response to starvation	2/447	37/5431	0.0540541	0.656751	-0.627364	0.821029	0.999997	0.980256	S3h1G0001377:SLC18A1/S3h1G0024349:SLC18A1	2
GO:0052689	carboxylic ester hydrolase activity	2/447	37/5431	0.0540541	0.656751	-0.627364	0.821029	0.999997	0.980256	S3h1G0051287:DAGLA/S3h1G0011088:ABHD12B	2
GO:0001786	phosphatidylserine binding	1/447	20/5431	0.05	0.607494	-0.526607	0.821105	0.999997	0.980256	S3h1G0053923:JMJD6	1
GO:0001932	regulation of protein phosphorylation	1/447	20/5431	0.05	0.607494	-0.526607	0.821105	0.999997	0.980256	S3h1G0022001:MLLT4	1
GO:0006304	DNA modification	1/447	20/5431	0.05	0.607494	-0.526607	0.821105	0.999997	0.980256	S3h1G0026965:PPM1D	1
GO:0007346	regulation of mitotic cell cycle	1/447	20/5431	0.05	0.607494	-0.526607	0.821105	0.999997	0.980256	S3h1G0010384:SDCBP	1
GO:0030901	midbrain development	1/447	20/5431	0.05	0.607494	-0.526607	0.821105	0.999997	0.980256	S3h1G0008327:dll3	1
GO:0042995	cell projection	1/447	20/5431	0.05	0.607494	-0.526607	0.821105	0.999997	0.980256	S3h1G0052756	1
GO:0043086	negative regulation of catalytic activity	1/447	20/5431	0.05	0.607494	-0.526607	0.821105	0.999997	0.980256	S3h1G0043402:FAF2	1
GO:0045840	positive regulation of mitotic nuclear division	1/447	20/5431	0.05	0.607494	-0.526607	0.821105	0.999997	0.980256	S3h1G0047851:NSFL1C	1
GO:0046326	positive regulation of D-glucose import	1/447	20/5431	0.05	0.607494	-0.526607	0.821105	0.999997	0.980256	S3h1G0009048:ADIPOR2	1
GO:0048232	male gamete generation	1/447	20/5431	0.05	0.607494	-0.526607	0.821105	0.999997	0.980256	S3h1G0017663:MEIOB	1
GO:0050679	positive regulation of epithelial cell proliferation	1/447	20/5431	0.05	0.607494	-0.526607	0.821105	0.999997	0.980256	S3h1G0040099:GRN	1
GO:0060999	positive regulation of dendritic spine development	1/447	20/5431	0.05	0.607494	-0.526607	0.821105	0.999997	0.980256	S3h1G0040099:GRN	1
GO:0061077	chaperone-mediated protein folding	1/447	20/5431	0.05	0.607494	-0.526607	0.821105	0.999997	0.980256	S3h1G0044219:CNPY2	1
GO:0071599	otic vesicle development	1/447	20/5431	0.05	0.607494	-0.526607	0.821105	0.999997	0.980256	S3h1G0020067:RBCK1	1
GO:0072015	podocyte development	1/447	20/5431	0.05	0.607494	-0.526607	0.821105	0.999997	0.980256	S3h1G0019092:KMO	1
GO:0097039	protein linear polyubiquitination	1/447	20/5431	0.05	0.607494	-0.526607	0.821105	0.999997	0.980256	S3h1G0020067:RBCK1	1
GO:1902532	negative regulation of intracellular signal transduction	1/447	20/5431	0.05	0.607494	-0.526607	0.821105	0.999997	0.980256	S3h1G0002077:INPP5E	1
GO:0021543	pallium development	6/447	97/5431	0.0618557	0.751539	-0.739403	0.821396	0.999997	0.980256	S3h1G0038834:ATP1A1/S3h1G0045048:PAPD4/S3h1G0007330:YWHAB/S3h1G0022001:MLLT4/S3h1G0012078:bcl2-2/S3h1G0051627:arrowhead	6
GO:0007498	mesoderm development	4/447	68/5431	0.0588235	0.714699	-0.708954	0.822713	0.999997	0.980256	S3h1G0031387:ACSBG2/S3h1G0052747:NKX3-2/S3h1G0008327:dll3/S3h1G0045725:CDC25A	4
GO:0071560	cellular response to transforming growth factor beta stimulus	4/447	68/5431	0.0588235	0.714699	-0.708954	0.822713	0.999997	0.980256	S3h1G0035408/S3h1G0053056:ZYX/S3h1G0045325:ARRB1/S3h1G0045324:ARRB1	4
GO:0072659	protein localization to plasma membrane	3/447	53/5431	0.0566038	0.68773	-0.684106	0.823831	0.999997	0.980256	S3h1G0033258:CLASP1/S3h1G0010094:WNK2/S3h1G0000570:PIP5K1B	3
GO:0043066	negative regulation of apoptotic process	12/447	181/5431	0.0662983	0.805517	-0.796902	0.824115	0.999997	0.980256	S3h1G0007944:DDX6/S3h1G0014378:FHL2/S3h1G0052747:NKX3-2/S3h1G0044656:FANK1/S3h1G0047848:RHBDD1/S3h1G0015334:FHL2/S3h1G0010094:WNK2/S3h1G0030900:DDX6/S3h1G0007330:YWHAB/S3h1G0053923:JMJD6/S3h1G0052379:BARHL2/S3h1G0021119:FHL2	12
GO:0003677	DNA binding	9/447	140/5431	0.0642857	0.781064	-0.785917	0.826067	0.999997	0.980256	S3h1G0044173:TSG101/S3h1G0041101:ZBED9/S3h1G0007092:OTP/S3h1G0052229:ZBED9/S3h1G0009659:SRSF1/S3h1G0045325:ARRB1/S3h1G0041811:KIAA1958/S3h1G0045324:ARRB1/S3h1G0051704:ZBED5	9
GO:0045121	membrane raft	6/447	98/5431	0.0612245	0.743871	-0.766216	0.828821	0.999997	0.980256	S3h1G0048610:Adam1b/S3h1G0010384:SDCBP/S3h1G0006172:VDAC2/S3h1G0034127:EEF2/S3h1G0048582:Adam1b/S3h1G0013233:MAPT	6
GO:0140014	mitotic nuclear division	4/447	69/5431	0.057971	0.704341	-0.740144	0.831374	0.999997	0.980256	S3h1G0033258:CLASP1/S3h1G0047606:CSE4/S3h1G0040031:cyclinA-like_protein/S3h1G0047125:PSMD4	4
GO:0007409	axonogenesis	19/447	277/5431	0.0685921	0.833386	-0.852402	0.832393	0.999997	0.980256	S3h1G0036316:SEMA5A/S3h1G0003918/S3h1G0038282:ROR1/S3h1G0009536:DBX1/S3h1G0033258:CLASP1/S3h1G0052431:PRKAR2B/S3h1G0010094:WNK2/S3h1G0007330:YWHAB/S3h1G0045765:PRKAR2B/S3h1G0038425:KLC4/S3h1G0051056:DAZ-associated_protein_1/S3h1G0013233:MAPT/S3h1G0052114:ATL2/S3h1G0048586:Adam10/S3h1G0000570:PIP5K1B/S3h1G0026924:KLC4/S3h1G0044968:ATL2/S3h1G0016470:ROR2/S3h1G0050483:SEMA5B	19
GO:0030276	clathrin binding	2/447	38/5431	0.0526316	0.639468	-0.66786	0.83242	0.999997	0.980256	S3h1G0046672:synaptotagmin_XV-like_protein/S3h1G0012078:bcl2-2	2
GO:0048488	synaptic vesicle endocytosis	2/447	38/5431	0.0526316	0.639468	-0.66786	0.83242	0.999997	0.980256	S3h1G0040099:GRN/S3h1G0000570:PIP5K1B	2
GO:0070374	positive regulation of ERK1 and ERK2 cascade	2/447	38/5431	0.0526316	0.639468	-0.66786	0.83242	0.999997	0.980256	S3h1G0045325:ARRB1/S3h1G0045324:ARRB1	2
GO:0006820	monoatomic anion transport	3/447	54/5431	0.0555556	0.674994	-0.718759	0.833459	0.999997	0.980256	S3h1G0031825:PRELID1/S3h1G0014601:PSAP/S3h1G0048915:PSAP	3
GO:0017156	calcium-ion regulated exocytosis	3/447	54/5431	0.0555556	0.674994	-0.718759	0.833459	0.999997	0.980256	S3h1G0053397:VAPA/S3h1G0000570:PIP5K1B/S3h1G0044548:CHP1	3
GO:0005740	mitochondrial envelope	21/447	304/5431	0.0690789	0.839301	-0.863538	0.834065	0.999997	0.980256	S3h1G0029853:SH3GLB1/S3h1G0030889:VDAC1/S3h1G0031825:PRELID1/S3h1G0037143:slc25a-19/S3h1G0010054:AGPAT3/S3h1G0052431:PRKAR2B/S3h1G0019092:KMO/S3h1G0019162:TMBIM6/S3h1G0046138:UQCRH/S3h1G0045765:PRKAR2B/S3h1G0006172:VDAC2/S3h1G0009010:STARD7/S3h1G0036821:OMA1/S3h1G0006200:DUSP14/S3h1G0050001:OAC1/S3h1G0032714:SLC25A36/S3h1G0038263:COX6B2/S3h1G0012078:bcl2-2/S3h1G0037069:ARL2BP/S3h1G0044144:MIC10/S…	21
GO:0001942	hair follicle development	1/447	21/5431	0.047619	0.578566	-0.579436	0.835883	0.999997	0.980256	S3h1G0018295:CTSL	1
GO:0005262	calcium channel activity	1/447	21/5431	0.047619	0.578566	-0.579436	0.835883	0.999997	0.980256	S3h1G0020452	1
GO:0006368	transcription elongation by RNA polymerase II	1/447	21/5431	0.047619	0.578566	-0.579436	0.835883	0.999997	0.980256	S3h1G0018995:GTF2F1	1
GO:0007040	lysosome organization	1/447	21/5431	0.047619	0.578566	-0.579436	0.835883	0.999997	0.980256	S3h1G0025448:MFSD8	1
GO:0007494	midgut development	1/447	21/5431	0.047619	0.578566	-0.579436	0.835883	0.999997	0.980256	S3h1G0052747:NKX3-2	1
GO:0009948	anterior/posterior axis specification	1/447	21/5431	0.047619	0.578566	-0.579436	0.835883	0.999997	0.980256	S3h1G0007330:YWHAB	1
GO:0031018	endocrine pancreas development	1/447	21/5431	0.047619	0.578566	-0.579436	0.835883	0.999997	0.980256	S3h1G0013254:ONECUT2	1
GO:0031146	SCF-dependent proteasomal ubiquitin-dependent protein catabolic process	1/447	21/5431	0.047619	0.578566	-0.579436	0.835883	0.999997	0.980256	S3h1G0044972	1
GO:0043001	Golgi to plasma membrane protein transport	1/447	21/5431	0.047619	0.578566	-0.579436	0.835883	0.999997	0.980256	S3h1G0029074:GOLGA7	1
GO:0045792	negative regulation of cell size	1/447	21/5431	0.047619	0.578566	-0.579436	0.835883	0.999997	0.980256	S3h1G0045725:CDC25A	1
GO:0086091	regulation of heart rate by cardiac conduction	1/447	21/5431	0.047619	0.578566	-0.579436	0.835883	0.999997	0.980256	S3h1G0007330:YWHAB	1
GO:2000171	negative regulation of dendrite development	1/447	21/5431	0.047619	0.578566	-0.579436	0.835883	0.999997	0.980256	S3h1G0007330:YWHAB	1
GO:0008544	epidermis development	6/447	99/5431	0.0606061	0.736357	-0.792782	0.835999	0.999997	0.980256	S3h1G0044173:TSG101/S3h1G0040574:KCNMA1/S3h1G0013362:PLS3/S3h1G0051118:JAG2/S3h1G0022001:MLLT4/S3h1G0000570:PIP5K1B	6
GO:0006611	protein export from nucleus	5/447	85/5431	0.0588235	0.714699	-0.793894	0.840357	0.999997	0.980256	S3h1G0002289:CPSF4/S3h1G0007330:YWHAB/S3h1G0009659:SRSF1/S3h1G0045406:heterogeneous_nuclear_ribonucleoprotein_/S3h1G0044548:CHP1	5
GO:0048489	synaptic vesicle transport	5/447	85/5431	0.0588235	0.714699	-0.793894	0.840357	0.999997	0.980256	S3h1G0053397:VAPA/S3h1G0038425:KLC4/S3h1G0000570:PIP5K1B/S3h1G0046672:synaptotagmin_XV-like_protein/S3h1G0026924:KLC4	5
GO:0017148	negative regulation of translation	3/447	55/5431	0.0545455	0.662721	-0.752845	0.842632	0.999997	0.980256	S3h1G0007944:DDX6/S3h1G0002077:INPP5E/S3h1G0030900:DDX6	3
GO:0019722	calcium-mediated signaling	3/447	55/5431	0.0545455	0.662721	-0.752845	0.842632	0.999997	0.980256	S3h1G0024326/S3h1G0044548:CHP1/S3h1G0000400	3
GO:0034976	response to endoplasmic reticulum stress	3/447	55/5431	0.0545455	0.662721	-0.752845	0.842632	0.999997	0.980256	S3h1G0031387:ACSBG2/S3h1G0034127:EEF2/S3h1G0037973:slc8a-5	3
GO:0007584	response to nutrient	2/447	39/5431	0.0512821	0.623071	-0.707427	0.843153	0.999997	0.980256	S3h1G0019162:TMBIM6/S3h1G0013233:MAPT	2
GO:0036465	synaptic vesicle recycling	2/447	39/5431	0.0512821	0.623071	-0.707427	0.843153	0.999997	0.980256	S3h1G0040099:GRN/S3h1G0000570:PIP5K1B	2
GO:0060485	mesenchyme development	2/447	39/5431	0.0512821	0.623071	-0.707427	0.843153	0.999997	0.980256	S3h1G0014921:ADAM15/S3h1G0045106:HGF	2
GO:0031252	cell leading edge	9/447	143/5431	0.0629371	0.764678	-0.853983	0.844094	0.999997	0.980256	S3h1G0033258:CLASP1/S3h1G0045258/S3h1G0013362:PLS3/S3h1G0002077:INPP5E/S3h1G0051118:JAG2/S3h1G0007330:YWHAB/S3h1G0007221:CD2AP/S3h1G0013233:MAPT/S3h1G0000570:PIP5K1B	9
GO:0000049	tRNA binding	1/447	22/5431	0.0454545	0.552268	-0.630138	0.849443	0.999997	0.980256	S3h1G0048146:EIF2AK4	1
GO:0001938	positive regulation of endothelial cell proliferation	1/447	22/5431	0.0454545	0.552268	-0.630138	0.849443	0.999997	0.980256	S3h1G0036316:SEMA5A	1
GO:0004197	cysteine-type endopeptidase activity	1/447	22/5431	0.0454545	0.552268	-0.630138	0.849443	0.999997	0.980256	S3h1G0018295:CTSL	1
GO:0007474	imaginal disc-derived wing vein specification	1/447	22/5431	0.0454545	0.552268	-0.630138	0.849443	0.999997	0.980256	S3h1G0008327:dll3	1
GO:0008586	imaginal disc-derived wing vein morphogenesis	1/447	22/5431	0.0454545	0.552268	-0.630138	0.849443	0.999997	0.980256	S3h1G0008327:dll3	1
GO:0010821	regulation of mitochondrion organization	1/447	22/5431	0.0454545	0.552268	-0.630138	0.849443	0.999997	0.980256	S3h1G0030889:VDAC1	1
GO:0010921	regulation of phosphatase activity	1/447	22/5431	0.0454545	0.552268	-0.630138	0.849443	0.999997	0.980256	S3h1G0047851:NSFL1C	1
GO:0014017	neuroblast fate commitment	1/447	22/5431	0.0454545	0.552268	-0.630138	0.849443	0.999997	0.980256	S3h1G0048586:Adam10	1
GO:0017025	TBP-class protein binding	1/447	22/5431	0.0454545	0.552268	-0.630138	0.849443	0.999997	0.980256	S3h1G0003292:GTF2B	1
GO:0021983	pituitary gland development	1/447	22/5431	0.0454545	0.552268	-0.630138	0.849443	0.999997	0.980256	S3h1G0007092:OTP	1
GO:0038023	signaling receptor activity	1/447	22/5431	0.0454545	0.552268	-0.630138	0.849443	0.999997	0.980256	S3h1G0053923:JMJD6	1
GO:0043525	positive regulation of neuron apoptotic process	1/447	22/5431	0.0454545	0.552268	-0.630138	0.849443	0.999997	0.980256	S3h1G0040574:KCNMA1	1
GO:0045167	asymmetric protein localization involved in cell fate determination	1/447	22/5431	0.0454545	0.552268	-0.630138	0.849443	0.999997	0.980256	S3h1G0007330:YWHAB	1
GO:0046332	SMAD binding	1/447	22/5431	0.0454545	0.552268	-0.630138	0.849443	0.999997	0.980256	S3h1G0043425:MECOM	1
GO:0046662	regulation of egg-laying behavior	1/447	22/5431	0.0454545	0.552268	-0.630138	0.849443	0.999997	0.980256	S3h1G0046608:Est-6	1
GO:0048013	ephrin receptor signaling pathway	1/447	22/5431	0.0454545	0.552268	-0.630138	0.849443	0.999997	0.980256	S3h1G0010384:SDCBP	1
GO:0055007	cardiac muscle cell differentiation	1/447	22/5431	0.0454545	0.552268	-0.630138	0.849443	0.999997	0.980256	S3h1G0037973:slc8a-5	1
GO:0072112	podocyte differentiation	1/447	22/5431	0.0454545	0.552268	-0.630138	0.849443	0.999997	0.980256	S3h1G0019092:KMO	1
GO:0072553	terminal button organization	1/447	22/5431	0.0454545	0.552268	-0.630138	0.849443	0.999997	0.980256	S3h1G0053397:VAPA	1
GO:0010876	lipid localization	6/447	101/5431	0.0594059	0.721776	-0.845195	0.849629	0.999997	0.980256	S3h1G0031825:PRELID1/S3h1G0014601:PSAP/S3h1G0049175:SLC15A1/S3h1G0048915:PSAP/S3h1G0015852:stra6/S3h1G0017186:PRKAG2	6
GO:0008285	negative regulation of cell population proliferation	9/447	144/5431	0.0625	0.759368	-0.876384	0.849767	0.999997	0.980256	S3h1G0027171:PLG/S3h1G0011070:PPAP2A/S3h1G0044173:TSG101/S3h1G0038282:ROR1/S3h1G0010094:WNK2/S3h1G0027179:PLG/S3h1G0018633:PLG/S3h1G0026965:PPM1D/S3h1G0016470:ROR2	9
GO:0030097	hemopoiesis	12/447	186/5431	0.0645161	0.783864	-0.898206	0.850519	0.999997	0.980256	S3h1G0008327:dll3/S3h1G0020489:VPRBP/S3h1G0045048:PAPD4/S3h1G0053616:PDE1C/S3h1G0010646:MARCH2/S3h1G0034127:EEF2/S3h1G0043425:MECOM/S3h1G0003301:PKNOX2/S3h1G0013254:ONECUT2/S3h1G0037973:slc8a-5/S3h1G0042673:CNN2/S3h1G0004742:MARCH2	12
GO:0150034	distal axon	12/447	186/5431	0.0645161	0.783864	-0.898206	0.850519	0.999997	0.980256	S3h1G0038282:ROR1/S3h1G0040574:KCNMA1/S3h1G0033258:CLASP1/S3h1G0001377:SLC18A1/S3h1G0007330:YWHAB/S3h1G0004822:EFHC2/S3h1G0038425:KLC4/S3h1G0046661:EFHC2/S3h1G0013233:MAPT/S3h1G0026924:KLC4/S3h1G0024349:SLC18A1/S3h1G0028037:PPP1R2	12
GO:0003729	mRNA binding	8/447	130/5431	0.0615385	0.747685	-0.871966	0.85076	0.999997	0.980256	S3h1G0043562:PCF11/S3h1G0004044:PCF11/S3h1G0038397:DHH1/S3h1G0009659:SRSF1/S3h1G0011083:bicaudal-C_protein/S3h1G0030931:RBM39/S3h1G0041856:boule-like_protein;KU519617.1:boule_2_RN/S3h1G0013328:NOVA1	8
GO:0007424	open tracheal system development	8/447	130/5431	0.0615385	0.747685	-0.871966	0.85076	0.999997	0.980256	S3h1G0008327:dll3/S3h1G0038834:ATP1A1/S3h1G0035589:Eg/S3h1G0001559:nkb-3/S3h1G0025416:TBPL1/S3h1G0045725:CDC25A/S3h1G0023613:ZNF521/S3h1G0039876:nkb-3	8
GO:0001666	response to hypoxia	3/447	56/5431	0.0535714	0.650887	-0.786386	0.851365	0.999997	0.980256	S3h1G0040574:KCNMA1/S3h1G0051118:JAG2/S3h1G0048146:EIF2AK4	3
GO:0035218	leg disc development	3/447	56/5431	0.0535714	0.650887	-0.786386	0.851365	0.999997	0.980256	S3h1G0008327:dll3/S3h1G0051118:JAG2/S3h1G0052379:BARHL2	3
GO:0042067	establishment of ommatidial planar polarity	3/447	56/5431	0.0535714	0.650887	-0.786386	0.851365	0.999997	0.980256	S3h1G0008327:dll3/S3h1G0042844:CSNK1G1/S3h1G0022001:MLLT4	3
GO:0043297	apical junction assembly	3/447	56/5431	0.0535714	0.650887	-0.786386	0.851365	0.999997	0.980256	S3h1G0038834:ATP1A1/S3h1G0001559:nkb-3/S3h1G0039876:nkb-3	3
GO:0043406	positive regulation of MAP kinase activity	3/447	56/5431	0.0535714	0.650887	-0.786386	0.851365	0.999997	0.980256	S3h1G0045325:ARRB1/S3h1G0045324:ARRB1/S3h1G0045106:HGF	3
GO:0001751	compound eye photoreceptor cell differentiation	2/447	40/5431	0.05	0.607494	-0.746115	0.853259	0.999997	0.980256	S3h1G0047851:NSFL1C/S3h1G0052379:BARHL2	2
GO:0003158	endothelium development	2/447	40/5431	0.05	0.607494	-0.746115	0.853259	0.999997	0.980256	S3h1G0008327:dll3/S3h1G0022001:MLLT4	2
GO:0003727	single-stranded RNA binding	2/447	40/5431	0.05	0.607494	-0.746115	0.853259	0.999997	0.980256	S3h1G0033297:MTERF4/S3h1G0053923:JMJD6	2
GO:0007520	myoblast fusion	2/447	40/5431	0.05	0.607494	-0.746115	0.853259	0.999997	0.980256	S3h1G0039015:TPI1/S3h1G0006523:TPI1	2
GO:0019898	extrinsic component of membrane	2/447	40/5431	0.05	0.607494	-0.746115	0.853259	0.999997	0.980256	S3h1G0042567:MITD1/S3h1G0046672:synaptotagmin_XV-like_protein	2
GO:0032355	response to estradiol	2/447	40/5431	0.05	0.607494	-0.746115	0.853259	0.999997	0.980256	S3h1G0040099:GRN/S3h1G0034127:EEF2	2
GO:0048709	oligodendrocyte differentiation	2/447	40/5431	0.05	0.607494	-0.746115	0.853259	0.999997	0.980256	S3h1G0045406:heterogeneous_nuclear_ribonucleoprotein_/S3h1G0037973:slc8a-5	2
GO:0098800	inner mitochondrial membrane protein complex	2/447	40/5431	0.05	0.607494	-0.746115	0.853259	0.999997	0.980256	S3h1G0046138:UQCRH/S3h1G0038263:COX6B2	2
GO:0042175	nuclear outer membrane-endoplasmic reticulum membrane network	18/447	269/5431	0.0669145	0.813004	-0.94203	0.855608	0.999997	0.980256	S3h1G0043759:HHAT/S3h1G0011070:PPAP2A/S3h1G0043764:HHAT/S3h1G0043754:HHAT/S3h1G0047848:RHBDD1/S3h1G0010054:AGPAT3/S3h1G0053397:VAPA/S3h1G0010562:CSH1/S3h1G0019162:TMBIM6/S3h1G0027814:CSH1/S3h1G0038650:CSH1/S3h1G0020577:CSH1/S3h1G0004977:SCS2/S3h1G0052114:ATL2/S3h1G0027837:CSH1/S3h1G0043402:FAF2/S3h1G0044968:ATL2/S3h1G0037973:slc8a-5	18
GO:0007528	neuromuscular junction development	3/447	57/5431	0.0526316	0.639468	-0.819403	0.859674	0.999997	0.980256	S3h1G0000476:KY/S3h1G0053397:VAPA/S3h1G0000984:KY	3
GO:0033218	amide binding	3/447	57/5431	0.0526316	0.639468	-0.819403	0.859674	0.999997	0.980256	S3h1G0018295:CTSL/S3h1G0042844:CSNK1G1/S3h1G0037956:MEMO1	3
GO:0043588	skin development	3/447	57/5431	0.0526316	0.639468	-0.819403	0.859674	0.999997	0.980256	S3h1G0018295:CTSL/S3h1G0044173:TSG101/S3h1G0000570:PIP5K1B	3
GO:0001944	vasculature development	9/447	146/5431	0.0616438	0.748966	-0.920771	0.860625	0.999997	0.980256	S3h1G0027171:PLG/S3h1G0011070:PPAP2A/S3h1G0008327:dll3/S3h1G0036316:SEMA5A/S3h1G0027179:PLG/S3h1G0018633:PLG/S3h1G0003301:PKNOX2/S3h1G0053923:JMJD6/S3h1G0009048:ADIPOR2	9
GO:0005912	adherens junction	9/447	146/5431	0.0616438	0.748966	-0.920771	0.860625	0.999997	0.980256	S3h1G0011070:PPAP2A/S3h1G0008327:dll3/S3h1G0013362:PLS3/S3h1G0010094:WNK2/S3h1G0010384:SDCBP/S3h1G0053056:ZYX/S3h1G0000570:PIP5K1B/S3h1G0043589:ACTB/S3h1G0033305:ACTB	9
GO:0005518	collagen binding	1/447	23/5431	0.0434783	0.528256	-0.678917	0.861885	0.999997	0.980256	S3h1G0018295:CTSL	1
GO:0006281	DNA repair	1/447	23/5431	0.0434783	0.528256	-0.678917	0.861885	0.999997	0.980256	S3h1G0021501	1
GO:0010842	retina layer formation	1/447	23/5431	0.0434783	0.528256	-0.678917	0.861885	0.999997	0.980256	S3h1G0011088:ABHD12B	1
GO:0019226	transmission of nerve impulse	1/447	23/5431	0.0434783	0.528256	-0.678917	0.861885	0.999997	0.980256	S3h1G0040574:KCNMA1	1
GO:0019915	lipid storage	1/447	23/5431	0.0434783	0.528256	-0.678917	0.861885	0.999997	0.980256	S3h1G0049175:SLC15A1	1
GO:0021522	spinal cord motor neuron differentiation	1/447	23/5431	0.0434783	0.528256	-0.678917	0.861885	0.999997	0.980256	S3h1G0036050:MDGA2	1
GO:0045292	mRNA cis splicing, via spliceosome	1/447	23/5431	0.0434783	0.528256	-0.678917	0.861885	0.999997	0.980256	S3h1G0009659:SRSF1	1
GO:0048791	calcium ion-regulated exocytosis of neurotransmitter	1/447	23/5431	0.0434783	0.528256	-0.678917	0.861885	0.999997	0.980256	S3h1G0046672:synaptotagmin_XV-like_protein	1
GO:0050900	leukocyte migration	1/447	23/5431	0.0434783	0.528256	-0.678917	0.861885	0.999997	0.980256	S3h1G0046543:forkhead_box_J1-like_protein_3	1
GO:0098693	regulation of synaptic vesicle cycle	1/447	23/5431	0.0434783	0.528256	-0.678917	0.861885	0.999997	0.980256	S3h1G0012078:bcl2-2	1
GO:0008021	synaptic vesicle	6/447	103/5431	0.0582524	0.70776	-0.896685	0.862322	0.999997	0.980256	S3h1G0029853:SH3GLB1/S3h1G0053397:VAPA/S3h1G0001377:SLC18A1/S3h1G0006172:VDAC2/S3h1G0024349:SLC18A1/S3h1G0003165	6
GO:0043547	positive regulation of GTPase activity	4/447	73/5431	0.0547945	0.665747	-0.860993	0.862568	0.999997	0.980256	S3h1G0007891:NET1/S3h1G0045325:ARRB1/S3h1G0022001:MLLT4/S3h1G0045324:ARRB1	4
GO:0010001	glial cell differentiation	2/447	41/5431	0.0487805	0.592677	-0.783972	0.862769	0.999997	0.980256	S3h1G0001559:nkb-3/S3h1G0039876:nkb-3	2
GO:0021766	hippocampus development	2/447	41/5431	0.0487805	0.592677	-0.783972	0.862769	0.999997	0.980256	S3h1G0045048:PAPD4/S3h1G0007330:YWHAB	2
GO:0032436	positive regulation of proteasomal ubiquitin-dependent protein catabolic process	2/447	41/5431	0.0487805	0.592677	-0.783972	0.862769	0.999997	0.980256	S3h1G0021947:RIM15/S3h1G0025716:RIM15	2
GO:0045727	positive regulation of translation	2/447	41/5431	0.0487805	0.592677	-0.783972	0.862769	0.999997	0.980256	S3h1G0051056:DAZ-associated_protein_1/S3h1G0052379:BARHL2	2
GO:0048468	cell development	2/447	41/5431	0.0487805	0.592677	-0.783972	0.862769	0.999997	0.980256	S3h1G0019162:TMBIM6/S3h1G0040725	2
GO:0050839	cell adhesion molecule binding	2/447	41/5431	0.0487805	0.592677	-0.783972	0.862769	0.999997	0.980256	S3h1G0010384:SDCBP/S3h1G0022001:MLLT4	2
GO:0001568	blood vessel development	5/447	89/5431	0.0561798	0.682578	-0.904159	0.867856	0.999997	0.980256	S3h1G0011070:PPAP2A/S3h1G0036316:SEMA5A/S3h1G0003301:PKNOX2/S3h1G0053923:JMJD6/S3h1G0009048:ADIPOR2	5
GO:0050821	protein stabilization	5/447	89/5431	0.0561798	0.682578	-0.904159	0.867856	0.999997	0.980256	S3h1G0011070:PPAP2A/S3h1G0007330:YWHAB/S3h1G0029074:GOLGA7/S3h1G0007556:14-3-3zeta/S3h1G0044548:CHP1	5
GO:0008104	protein localization	6/447	104/5431	0.0576923	0.700955	-0.922097	0.86833	0.999997	0.980256	S3h1G0041704:GRID1/S3h1G0042844:CSNK1G1/S3h1G0011083:bicaudal-C_protein/S3h1G0015932:CD63/S3h1G0025418:SPSB1/S3h1G0031443:GRID1	6
GO:0000381	regulation of alternative mRNA splicing, via spliceosome	4/447	74/5431	0.0540541	0.656751	-0.890286	0.869551	0.999997	0.980256	S3h1G0009659:SRSF1/S3h1G0030931:RBM39/S3h1G0045406:heterogeneous_nuclear_ribonucleoprotein_/S3h1G0013328:NOVA1	4
GO:0001889	liver development	2/447	42/5431	0.047619	0.578566	-0.821041	0.871712	0.999997	0.980256	S3h1G0013254:ONECUT2/S3h1G0045106:HGF	2
GO:0006412	translation	2/447	42/5431	0.047619	0.578566	-0.821041	0.871712	0.999997	0.980256	S3h1G0051087:EEF1B2/S3h1G0034127:EEF2	2
GO:0032880	regulation of protein localization	2/447	42/5431	0.047619	0.578566	-0.821041	0.871712	0.999997	0.980256	S3h1G0022001:MLLT4/S3h1G0000570:PIP5K1B	2
GO:0071466	cellular response to xenobiotic stimulus	2/447	42/5431	0.047619	0.578566	-0.821041	0.871712	0.999997	0.980256	S3h1G0012078:bcl2-2/S3h1G0037973:slc8a-5	2
GO:0090630	activation of GTPase activity	2/447	42/5431	0.047619	0.578566	-0.821041	0.871712	0.999997	0.980256	S3h1G0046543:forkhead_box_J1-like_protein_3/S3h1G0000570:PIP5K1B	2
GO:0005868	cytoplasmic dynein complex	1/447	24/5431	0.0416667	0.506245	-0.725944	0.873301	0.999997	0.980256	S3h1G0044192	1
GO:0006874	intracellular calcium ion homeostasis	1/447	24/5431	0.0416667	0.506245	-0.725944	0.873301	0.999997	0.980256	S3h1G0053397:VAPA	1
GO:0045773	positive regulation of axon extension	1/447	24/5431	0.0416667	0.506245	-0.725944	0.873301	0.999997	0.980256	S3h1G0013233:MAPT	1
GO:0050775	positive regulation of dendrite morphogenesis	1/447	24/5431	0.0416667	0.506245	-0.725944	0.873301	0.999997	0.980256	S3h1G0029853:SH3GLB1	1
GO:0090114	COPII-coated vesicle budding	1/447	24/5431	0.0416667	0.506245	-0.725944	0.873301	0.999997	0.980256	S3h1G0053397:VAPA	1
GO:0051260	protein homooligomerization	3/447	59/5431	0.0508475	0.617791	-0.883942	0.875078	0.999997	0.980256	S3h1G0013233:MAPT/S3h1G0052114:ATL2/S3h1G0044968:ATL2	3
GO:0005635	nuclear envelope	10/447	164/5431	0.0609756	0.740847	-1.00916	0.879088	0.999997	0.980256	S3h1G0034074:MNS1/S3h1G0010054:AGPAT3/S3h1G0053397:VAPA/S3h1G0039915:BANF1/S3h1G0010384:SDCBP/S3h1G0038425:KLC4/S3h1G0004977:SCS2/S3h1G0031619:CYHR1/S3h1G0053019:cysteine/histidine-rich_1b/S3h1G0026924:KLC4	10
GO:0097480	establishment of synaptic vesicle localization	5/447	91/5431	0.0549451	0.667576	-0.95765	0.880041	0.999997	0.980256	S3h1G0053397:VAPA/S3h1G0038425:KLC4/S3h1G0000570:PIP5K1B/S3h1G0046672:synaptotagmin_XV-like_protein/S3h1G0026924:KLC4	5
GO:0030512	negative regulation of transforming growth factor beta receptor signaling pathway	2/447	43/5431	0.0465116	0.565111	-0.85736	0.880116	0.999997	0.980256	S3h1G0043425:MECOM/S3h1G0013254:ONECUT2	2
GO:0051289	protein homotetramerization	2/447	43/5431	0.0465116	0.565111	-0.85736	0.880116	0.999997	0.980256	S3h1G0040574:KCNMA1/S3h1G0042200:MBL2	2
GO:0030424	axon	20/447	303/5431	0.0660066	0.801973	-1.06227	0.881412	0.999997	0.980256	S3h1G0051287:DAGLA/S3h1G0038834:ATP1A1/S3h1G0038282:ROR1/S3h1G0040574:KCNMA1/S3h1G0001559:nkb-3/S3h1G0033258:CLASP1/S3h1G0001377:SLC18A1/S3h1G0051118:JAG2/S3h1G0007330:YWHAB/S3h1G0004822:EFHC2/S3h1G0038425:KLC4/S3h1G0046661:EFHC2/S3h1G0013233:MAPT/S3h1G0039876:nkb-3/S3h1G0048604:ADAM22/S3h1G0026924:KLC4/S3h1G0024349:SLC18A1/S3h1G0016470:ROR2/S3h1G0048607:ADAM22/S3h1G0028037:PPP1R2	20
GO:0003676	nucleic acid binding	1/447	25/5431	0.04	0.485996	-0.771371	0.883776	0.999997	0.980256	S3h1G0050721:Pabpc1	1
GO:0008157	protein phosphatase 1 binding	1/447	25/5431	0.04	0.485996	-0.771371	0.883776	0.999997	0.980256	S3h1G0028037:PPP1R2	1
GO:0032266	phosphatidylinositol-3-phosphate binding	1/447	25/5431	0.04	0.485996	-0.771371	0.883776	0.999997	0.980256	S3h1G0012699:TECPR1	1
GO:0033563	dorsal/ventral axon guidance	1/447	25/5431	0.04	0.485996	-0.771371	0.883776	0.999997	0.980256	S3h1G0003918	1
GO:0043022	ribosome binding	1/447	25/5431	0.04	0.485996	-0.771371	0.883776	0.999997	0.980256	S3h1G0034127:EEF2	1
GO:0045669	positive regulation of osteoblast differentiation	1/447	25/5431	0.04	0.485996	-0.771371	0.883776	0.999997	0.980256	S3h1G0045106:HGF	1
GO:0045815	transcription initiation-coupled chromatin remodeling	1/447	25/5431	0.04	0.485996	-0.771371	0.883776	0.999997	0.980256	S3h1G0011057:WBP2	1
GO:0048663	neuron fate commitment	1/447	25/5431	0.04	0.485996	-0.771371	0.883776	0.999997	0.980256	S3h1G0023613:ZNF521	1
GO:0050830	defense response to Gram-positive bacterium	1/447	25/5431	0.04	0.485996	-0.771371	0.883776	0.999997	0.980256	S3h1G0042200:MBL2	1
GO:0061631	ubiquitin conjugating enzyme activity	1/447	25/5431	0.04	0.485996	-0.771371	0.883776	0.999997	0.980256	S3h1G0008112:UBE2O	1
GO:0016324	apical plasma membrane	7/447	122/5431	0.057377	0.697125	-1.01322	0.885741	0.999997	0.980256	S3h1G0038381:ZMYND10/S3h1G0038834:ATP1A1/S3h1G0040574:KCNMA1/S3h1G0049175:SLC15A1/S3h1G0051118:JAG2/S3h1G0010686:PRKAB2/S3h1G0024811:slc22a-4	7
GO:0030036	actin cytoskeleton organization	7/447	122/5431	0.057377	0.697125	-1.01322	0.885741	0.999997	0.980256	S3h1G0005285:KLHL17/S3h1G0051081:SIW14/S3h1G0008327:dll3/S3h1G0010384:SDCBP/S3h1G0007221:CD2AP/S3h1G0046543:forkhead_box_J1-like_protein_3/S3h1G0011083:bicaudal-C_protein	7
GO:0010256	endomembrane system organization	14/447	222/5431	0.0630631	0.766209	-1.0651	0.88624	0.999997	0.980256	S3h1G0029853:SH3GLB1/S3h1G0044173:TSG101/S3h1G0033258:CLASP1/S3h1G0025416:TBPL1/S3h1G0053397:VAPA/S3h1G0045725:CDC25A/S3h1G0039915:BANF1/S3h1G0007330:YWHAB/S3h1G0044034:DCST1/S3h1G0004977:SCS2/S3h1G0052114:ATL2/S3h1G0044968:ATL2/S3h1G0047851:NSFL1C/S3h1G0027051:KIFC3	14
GO:0005911	cell-cell junction	2/447	44/5431	0.0454545	0.552268	-0.892968	0.88801	0.999997	0.980256	S3h1G0007221:CD2AP/S3h1G0042673:CNN2	2
GO:0007478	leg disc morphogenesis	2/447	44/5431	0.0454545	0.552268	-0.892968	0.88801	0.999997	0.980256	S3h1G0008327:dll3/S3h1G0051118:JAG2	2
GO:0007480	imaginal disc-derived leg morphogenesis	2/447	44/5431	0.0454545	0.552268	-0.892968	0.88801	0.999997	0.980256	S3h1G0008327:dll3/S3h1G0051118:JAG2	2
GO:0010771	negative regulation of cell morphogenesis	2/447	44/5431	0.0454545	0.552268	-0.892968	0.88801	0.999997	0.980256	S3h1G0036316:SEMA5A/S3h1G0007330:YWHAB	2
GO:0051117	ATPase binding	2/447	44/5431	0.0454545	0.552268	-0.892968	0.88801	0.999997	0.980256	S3h1G0038834:ATP1A1/S3h1G0047851:NSFL1C	2
GO:1903845	negative regulation of cellular response to transforming growth factor beta stimulus	2/447	44/5431	0.0454545	0.552268	-0.892968	0.88801	0.999997	0.980256	S3h1G0043425:MECOM/S3h1G0013254:ONECUT2	2
GO:0007519	skeletal muscle tissue development	4/447	77/5431	0.0519481	0.631163	-0.976125	0.888699	0.999997	0.980256	S3h1G0034127:EEF2/S3h1G0048586:Adam10/S3h1G0043589:ACTB/S3h1G0033305:ACTB	4
GO:0002520	immune system development	18/447	278/5431	0.0647482	0.786683	-1.09341	0.888991	0.999997	0.980256	S3h1G0052747:NKX3-2/S3h1G0008327:dll3/S3h1G0020489:VPRBP/S3h1G0033258:CLASP1/S3h1G0045048:PAPD4/S3h1G0053616:PDE1C/S3h1G0051118:JAG2/S3h1G0010646:MARCH2/S3h1G0034127:EEF2/S3h1G0046543:forkhead_box_J1-like_protein_3/S3h1G0043425:MECOM/S3h1G0003301:PKNOX2/S3h1G0053923:JMJD6/S3h1G0048586:Adam10/S3h1G0013254:ONECUT2/S3h1G0037973:slc8a-5/S3h1G0042673:CNN2/S3h1G0004742:MARCH2	18
GO:0045202	synapse	13/447	209/5431	0.062201	0.755735	-1.0784	0.889911	0.999997	0.980256	S3h1G0029853:SH3GLB1/S3h1G0051287:DAGLA/S3h1G0040574:KCNMA1/S3h1G0053397:VAPA/S3h1G0052431:PRKAR2B/S3h1G0045765:PRKAR2B/S3h1G0006172:VDAC2/S3h1G0004822:EFHC2/S3h1G0035012:ARR3/S3h1G0046661:EFHC2/S3h1G0012078:bcl2-2/S3h1G0028037:PPP1R2/S3h1G0003165	13
GO:0043679	axon terminus	6/447	108/5431	0.0555556	0.674994	-1.02162	0.890223	0.999997	0.980256	S3h1G0038282:ROR1/S3h1G0040574:KCNMA1/S3h1G0001377:SLC18A1/S3h1G0004822:EFHC2/S3h1G0046661:EFHC2/S3h1G0024349:SLC18A1	6
GO:0000045	autophagosome assembly	1/447	26/5431	0.0384615	0.467303	-0.81533	0.893386	0.999997	0.980256	S3h1G0047851:NSFL1C	1
GO:0006334	nucleosome assembly	1/447	26/5431	0.0384615	0.467303	-0.81533	0.893386	0.999997	0.980256	S3h1G0047606:CSE4	1
GO:0007398	ectoderm development	1/447	26/5431	0.0384615	0.467303	-0.81533	0.893386	0.999997	0.980256	S3h1G0008327:dll3	1
GO:0008587	imaginal disc-derived wing margin morphogenesis	1/447	26/5431	0.0384615	0.467303	-0.81533	0.893386	0.999997	0.980256	S3h1G0008327:dll3	1
GO:0035019	somatic stem cell population maintenance	1/447	26/5431	0.0384615	0.467303	-0.81533	0.893386	0.999997	0.980256	S3h1G0043425:MECOM	1
GO:0035235	ionotropic glutamate receptor signaling pathway	1/447	26/5431	0.0384615	0.467303	-0.81533	0.893386	0.999997	0.980256	S3h1G0038834:ATP1A1	1
GO:0042633	hair cycle	1/447	26/5431	0.0384615	0.467303	-0.81533	0.893386	0.999997	0.980256	S3h1G0018295:CTSL	1
GO:0045778	positive regulation of ossification	1/447	26/5431	0.0384615	0.467303	-0.81533	0.893386	0.999997	0.980256	S3h1G0045106:HGF	1
GO:0048194	Golgi vesicle budding	1/447	26/5431	0.0384615	0.467303	-0.81533	0.893386	0.999997	0.980256	S3h1G0053397:VAPA	1
GO:0055120	striated muscle dense body	1/447	26/5431	0.0384615	0.467303	-0.81533	0.893386	0.999997	0.980256	S3h1G0040574:KCNMA1	1
GO:0060443	mammary gland morphogenesis	1/447	26/5431	0.0384615	0.467303	-0.81533	0.893386	0.999997	0.980256	S3h1G0028714:MST1	1
GO:0061180	mammary gland epithelium development	1/447	26/5431	0.0384615	0.467303	-0.81533	0.893386	0.999997	0.980256	S3h1G0028714:MST1	1
GO:0070301	cellular response to hydrogen peroxide	1/447	26/5431	0.0384615	0.467303	-0.81533	0.893386	0.999997	0.980256	S3h1G0007891:NET1	1
GO:0098773	skin epidermis development	1/447	26/5431	0.0384615	0.467303	-0.81533	0.893386	0.999997	0.980256	S3h1G0018295:CTSL	1
GO:0030324	lung development	4/447	78/5431	0.0512821	0.623071	-1.00409	0.894514	0.999997	0.980256	S3h1G0019162:TMBIM6/S3h1G0046543:forkhead_box_J1-like_protein_3/S3h1G0045406:heterogeneous_nuclear_ribonucleoprotein_/S3h1G0053923:JMJD6	4
GO:0001701	in utero embryonic development	11/447	182/5431	0.0604396	0.734334	-1.09169	0.894795	0.999997	0.980256	S3h1G0027171:PLG/S3h1G0018295:CTSL/S3h1G0040099:GRN/S3h1G0020518:YBX3/S3h1G0051118:JAG2/S3h1G0027179:PLG/S3h1G0009659:SRSF1/S3h1G0018633:PLG/S3h1G0043425:MECOM/S3h1G0012078:bcl2-2/S3h1G0037973:slc8a-5	11
GO:0007548	sex differentiation	3/447	62/5431	0.0483871	0.587898	-0.977279	0.895381	0.999997	0.980256	S3h1G0038282:ROR1/S3h1G0016470:ROR2/S3h1G0052379:BARHL2	3
GO:0030336	negative regulation of cell migration	2/447	45/5431	0.0444444	0.539995	-0.927898	0.89542	0.999997	0.980256	S3h1G0014921:ADAM15/S3h1G0042673:CNN2	2
GO:0030165	PDZ domain binding	4/447	79/5431	0.0506329	0.615184	-1.03175	0.90006	0.999997	0.980256	S3h1G0041704:GRID1/S3h1G0008327:dll3/S3h1G0024811:slc22a-4/S3h1G0031443:GRID1	4
GO:0030902	hindbrain development	4/447	79/5431	0.0506329	0.615184	-1.03175	0.90006	0.999997	0.980256	S3h1G0041704:GRID1/S3h1G0042888:tau_tubulin_kinase_A/S3h1G0040890:tau_tubulin_kinase_E/S3h1G0031443:GRID1	4
GO:0071356	cellular response to tumor necrosis factor	4/447	79/5431	0.0506329	0.615184	-1.03175	0.90006	0.999997	0.980256	S3h1G0020518:YBX3/S3h1G0023272:TRAF3/S3h1G0013529:CDIP1/S3h1G0012078:bcl2-2	4
GO:0007186	G protein-coupled receptor signaling pathway	3/447	63/5431	0.047619	0.578566	-1.00753	0.90146	0.999997	0.980256	S3h1G0011070:PPAP2A/S3h1G0007891:NET1/S3h1G0053616:PDE1C	3
GO:0090132	epithelium migration	5/447	95/5431	0.0526316	0.639468	-1.0616	0.90156	0.999997	0.980256	S3h1G0008327:dll3/S3h1G0035589:Eg/S3h1G0051056:DAZ-associated_protein_1/S3h1G0048586:Adam10/S3h1G0016729:PSENEN	5
GO:0005902	microvillus	1/447	27/5431	0.037037	0.449996	-0.857936	0.902203	0.999997	0.980256	S3h1G0018295:CTSL	1
GO:0010803	regulation of tumor necrosis factor-mediated signaling pathway	1/447	27/5431	0.037037	0.449996	-0.857936	0.902203	0.999997	0.980256	S3h1G0020067:RBCK1	1
GO:0016322	neuron remodeling	1/447	27/5431	0.037037	0.449996	-0.857936	0.902203	0.999997	0.980256	S3h1G0044173:TSG101	1
GO:0032648	regulation of interferon-beta production	1/447	27/5431	0.037037	0.449996	-0.857936	0.902203	0.999997	0.980256	S3h1G0023272:TRAF3	1
GO:0042147	retrograde transport, endosome to Golgi	1/447	27/5431	0.037037	0.449996	-0.857936	0.902203	0.999997	0.980256	S3h1G0008112:UBE2O	1
GO:0043021	ribonucleoprotein complex binding	1/447	27/5431	0.037037	0.449996	-0.857936	0.902203	0.999997	0.980256	S3h1G0020518:YBX3	1
GO:0048025	negative regulation of mRNA splicing, via spliceosome	1/447	27/5431	0.037037	0.449996	-0.857936	0.902203	0.999997	0.980256	S3h1G0045406:heterogeneous_nuclear_ribonucleoprotein_	1
GO:0060070	canonical Wnt signaling pathway	1/447	27/5431	0.037037	0.449996	-0.857936	0.902203	0.999997	0.980256	S3h1G0011070:PPAP2A	1
GO:0009167	purine ribonucleoside monophosphate metabolic process	2/447	46/5431	0.0434783	0.528256	-0.962182	0.902373	0.999997	0.980256	S3h1G0038834:ATP1A1/S3h1G0046138:UQCRH	2
GO:0017053	transcription repressor complex	2/447	46/5431	0.0434783	0.528256	-0.962182	0.902373	0.999997	0.980256	S3h1G0007330:YWHAB/S3h1G0043425:MECOM	2
GO:0022416	chaeta development	2/447	46/5431	0.0434783	0.528256	-0.962182	0.902373	0.999997	0.980256	S3h1G0008327:dll3/S3h1G0052379:BARHL2	2
GO:0032092	positive regulation of protein binding	2/447	46/5431	0.0434783	0.528256	-0.962182	0.902373	0.999997	0.980256	S3h1G0045325:ARRB1/S3h1G0045324:ARRB1	2
GO:0045178	basal part of cell	2/447	46/5431	0.0434783	0.528256	-0.962182	0.902373	0.999997	0.980256	S3h1G0038834:ATP1A1/S3h1G0033258:CLASP1	2
GO:0046034	ATP metabolic process	2/447	46/5431	0.0434783	0.528256	-0.962182	0.902373	0.999997	0.980256	S3h1G0038834:ATP1A1/S3h1G0046138:UQCRH	2
GO:0060042	retina morphogenesis in camera-type eye	2/447	46/5431	0.0434783	0.528256	-0.962182	0.902373	0.999997	0.980256	S3h1G0044094:ROM1/S3h1G0011088:ABHD12B	2
GO:0001228	DNA-binding transcription activator activity, RNA polymerase II-specific	9/447	156/5431	0.0576923	0.700955	-1.13489	0.905824	0.999997	0.980256	S3h1G0023695:NKRF/S3h1G0025416:TBPL1/S3h1G0046543:forkhead_box_J1-like_protein_3/S3h1G0022359:forkhead_box_J1-like_protein_2/S3h1G0037542:CARF/S3h1G0043425:MECOM/S3h1G0003301:PKNOX2/S3h1G0013254:ONECUT2/S3h1G0052379:BARHL2	9
GO:0055123	digestive system development	7/447	127/5431	0.0551181	0.669679	-1.12798	0.908302	0.999997	0.980256	S3h1G0052747:NKX3-2/S3h1G0048075:NCSTN/S3h1G0027232:NCSTN/S3h1G0048077:NCSTN/S3h1G0027030:NCSTN/S3h1G0048072:NCSTN/S3h1G0016729:PSENEN	7
GO:0000165	MAPK cascade	2/447	47/5431	0.0425532	0.517017	-0.995849	0.908893	0.999997	0.980256	S3h1G0007330:YWHAB/S3h1G0045106:HGF	2
GO:0003690	double-stranded DNA binding	2/447	47/5431	0.0425532	0.517017	-0.995849	0.908893	0.999997	0.980256	S3h1G0039915:BANF1/S3h1G0020067:RBCK1	2
GO:0006954	inflammatory response	2/447	47/5431	0.0425532	0.517017	-0.995849	0.908893	0.999997	0.980256	S3h1G0007330:YWHAB/S3h1G0043425:MECOM	2
GO:0035176	social behavior	2/447	47/5431	0.0425532	0.517017	-0.995849	0.908893	0.999997	0.980256	S3h1G0041704:GRID1/S3h1G0031443:GRID1	2
GO:0070820	tertiary granule	2/447	47/5431	0.0425532	0.517017	-0.995849	0.908893	0.999997	0.980256	S3h1G0029074:GOLGA7/S3h1G0042673:CNN2	2
GO:0001656	metanephros development	1/447	28/5431	0.0357143	0.433925	-0.899292	0.910292	0.999997	0.980256	S3h1G0046543:forkhead_box_J1-like_protein_3	1
GO:0006898	receptor-mediated endocytosis	1/447	28/5431	0.0357143	0.433925	-0.899292	0.910292	0.999997	0.980256	S3h1G0036050:MDGA2	1
GO:0007413	axonal fasciculation	1/447	28/5431	0.0357143	0.433925	-0.899292	0.910292	0.999997	0.980256	S3h1G0036316:SEMA5A	1
GO:0009306	protein secretion	1/447	28/5431	0.0357143	0.433925	-0.899292	0.910292	0.999997	0.980256	S3h1G0011579:NRBP1	1
GO:0021953	central nervous system neuron differentiation	1/447	28/5431	0.0357143	0.433925	-0.899292	0.910292	0.999997	0.980256	S3h1G0013233:MAPT	1
GO:0021954	central nervous system neuron development	1/447	28/5431	0.0357143	0.433925	-0.899292	0.910292	0.999997	0.980256	S3h1G0013233:MAPT	1
GO:0048562	embryonic organ morphogenesis	1/447	28/5431	0.0357143	0.433925	-0.899292	0.910292	0.999997	0.980256	S3h1G0046543:forkhead_box_J1-like_protein_3	1
GO:0030323	respiratory tube development	4/447	81/5431	0.0493827	0.599994	-1.08617	0.910388	0.999997	0.980256	S3h1G0019162:TMBIM6/S3h1G0046543:forkhead_box_J1-like_protein_3/S3h1G0045406:heterogeneous_nuclear_ribonucleoprotein_/S3h1G0053923:JMJD6	4
GO:0007269	neurotransmitter secretion	5/447	97/5431	0.0515464	0.626283	-1.11216	0.911006	0.999997	0.980256	S3h1G0053397:VAPA/S3h1G0001377:SLC18A1/S3h1G0000570:PIP5K1B/S3h1G0046672:synaptotagmin_XV-like_protein/S3h1G0024349:SLC18A1	5
GO:0006511	ubiquitin-dependent protein catabolic process	2/447	48/5431	0.0416667	0.506245	-1.02893	0.915003	0.999997	0.980256	S3h1G0044034:DCST1/S3h1G0029351	2
GO:0034774	secretory granule lumen	1/447	29/5431	0.0344828	0.418962	-0.939488	0.917714	0.999997	0.980256	S3h1G0034127:EEF2	1
GO:0042632	cholesterol homeostasis	1/447	29/5431	0.0344828	0.418962	-0.939488	0.917714	0.999997	0.980256	S3h1G0017186:PRKAG2	1
GO:0048701	embryonic cranial skeleton morphogenesis	1/447	29/5431	0.0344828	0.418962	-0.939488	0.917714	0.999997	0.980256	S3h1G0020067:RBCK1	1
GO:0048865	stem cell fate commitment	1/447	29/5431	0.0344828	0.418962	-0.939488	0.917714	0.999997	0.980256	S3h1G0048586:Adam10	1
GO:0007431	salivary gland development	3/447	66/5431	0.0454545	0.552268	-1.0959	0.917835	0.999997	0.980256	S3h1G0025416:TBPL1/S3h1G0019162:TMBIM6/S3h1G0051118:JAG2	3
GO:0021537	telencephalon development	7/447	130/5431	0.0538462	0.654225	-1.19495	0.919924	0.999997	0.980256	S3h1G0038834:ATP1A1/S3h1G0045048:PAPD4/S3h1G0007330:YWHAB/S3h1G0022001:MLLT4/S3h1G0012078:bcl2-2/S3h1G0051627:arrowhead/S3h1G0037973:slc8a-5	7
GO:0005215	transporter activity	2/447	49/5431	0.0408163	0.495914	-1.06144	0.920728	0.999997	0.980256	S3h1G0029861/S3h1G0044548:CHP1	2
GO:0007157	heterophilic cell-cell adhesion via plasma membrane cell adhesion molecules	2/447	49/5431	0.0408163	0.495914	-1.06144	0.920728	0.999997	0.980256	S3h1G0041704:GRID1/S3h1G0031443:GRID1	2
GO:0042475	odontogenesis of dentin-containing tooth	2/447	49/5431	0.0408163	0.495914	-1.06144	0.920728	0.999997	0.980256	S3h1G0051118:JAG2/S3h1G0051627:arrowhead	2
GO:0061630	ubiquitin protein ligase activity	8/447	146/5431	0.0547945	0.665747	-1.22601	0.923095	0.999997	0.980256	S3h1G0042090:XIAP/S3h1G0052035/S3h1G0021006:XIAP/S3h1G0011305:XIAP/S3h1G0044034:DCST1/S3h1G0008112:UBE2O/S3h1G0029351/S3h1G0002875	8
GO:0031594	neuromuscular junction	5/447	100/5431	0.05	0.607494	-1.18633	0.923687	0.999997	0.980256	S3h1G0038282:ROR1/S3h1G0001377:SLC18A1/S3h1G0024349:SLC18A1/S3h1G0016470:ROR2/S3h1G0037973:slc8a-5	5
GO:0005546	phosphatidylinositol-4,5-bisphosphate binding	1/447	30/5431	0.0333333	0.404996	-0.978606	0.924523	0.999997	0.980256	S3h1G0010384:SDCBP	1
GO:0006469	negative regulation of protein kinase activity	1/447	30/5431	0.0333333	0.404996	-0.978606	0.924523	0.999997	0.980256	S3h1G0044548:CHP1	1
GO:0007173	epidermal growth factor receptor signaling pathway	1/447	30/5431	0.0333333	0.404996	-0.978606	0.924523	0.999997	0.980256	S3h1G0008662:GCR144	1
GO:0008013	beta-catenin binding	1/447	30/5431	0.0333333	0.404996	-0.978606	0.924523	0.999997	0.980256	S3h1G0007221:CD2AP	1
GO:0032024	positive regulation of insulin secretion	1/447	30/5431	0.0333333	0.404996	-0.978606	0.924523	0.999997	0.980256	S3h1G0009048:ADIPOR2	1
GO:0045995	regulation of embryonic development	1/447	30/5431	0.0333333	0.404996	-0.978606	0.924523	0.999997	0.980256	S3h1G0040031:cyclinA-like_protein	1
GO:0046578	regulation of Ras protein signal transduction	1/447	30/5431	0.0333333	0.404996	-0.978606	0.924523	0.999997	0.980256	S3h1G0052756	1
GO:0048786	presynaptic active zone	1/447	30/5431	0.0333333	0.404996	-0.978606	0.924523	0.999997	0.980256	S3h1G0040574:KCNMA1	1
GO:0060402	calcium ion transport into cytosol	1/447	30/5431	0.0333333	0.404996	-0.978606	0.924523	0.999997	0.980256	S3h1G0037973:slc8a-5	1
GO:0071229	cellular response to acid chemical	1/447	30/5431	0.0333333	0.404996	-0.978606	0.924523	0.999997	0.980256	S3h1G0038834:ATP1A1	1
GO:2001235	positive regulation of apoptotic signaling pathway	1/447	30/5431	0.0333333	0.404996	-0.978606	0.924523	0.999997	0.980256	S3h1G0007330:YWHAB	1
GO:0009953	dorsal/ventral pattern formation	2/447	50/5431	0.04	0.485996	-1.09342	0.926089	0.999997	0.980256	S3h1G0044219:CNPY2/S3h1G0000570:PIP5K1B	2
GO:0016079	synaptic vesicle exocytosis	2/447	50/5431	0.04	0.485996	-1.09342	0.926089	0.999997	0.980256	S3h1G0053397:VAPA/S3h1G0000570:PIP5K1B	2
GO:0048706	embryonic skeletal system development	2/447	50/5431	0.04	0.485996	-1.09342	0.926089	0.999997	0.980256	S3h1G0052747:NKX3-2/S3h1G0020067:RBCK1	2
GO:0071495	cellular response to endogenous stimulus	2/447	50/5431	0.04	0.485996	-1.09342	0.926089	0.999997	0.980256	S3h1G0049888:slc38a-2/S3h1G0037973:slc8a-5	2
GO:0031965	nuclear membrane	3/447	68/5431	0.0441176	0.536024	-1.15295	0.927332	0.999997	0.980256	S3h1G0053397:VAPA/S3h1G0010384:SDCBP/S3h1G0004977:SCS2	3
GO:0001934	positive regulation of protein phosphorylation	5/447	101/5431	0.049505	0.60148	-1.21063	0.927544	0.999997	0.980256	S3h1G0014601:PSAP/S3h1G0025416:TBPL1/S3h1G0010384:SDCBP/S3h1G0048146:EIF2AK4/S3h1G0048915:PSAP	5
GO:0050768	negative regulation of neurogenesis	5/447	101/5431	0.049505	0.60148	-1.21063	0.927544	0.999997	0.980256	S3h1G0007944:DDX6/S3h1G0008327:dll3/S3h1G0030900:DDX6/S3h1G0003080:adt-1/S3h1G0048146:EIF2AK4	5
GO:0048534	hematopoietic or lymphoid organ development	13/447	221/5431	0.0588235	0.714699	-1.29672	0.928159	0.999997	0.980256	S3h1G0008327:dll3/S3h1G0020489:VPRBP/S3h1G0033258:CLASP1/S3h1G0045048:PAPD4/S3h1G0053616:PDE1C/S3h1G0010646:MARCH2/S3h1G0034127:EEF2/S3h1G0043425:MECOM/S3h1G0003301:PKNOX2/S3h1G0053923:JMJD6/S3h1G0037973:slc8a-5/S3h1G0042673:CNN2/S3h1G0004742:MARCH2	13
GO:0007420	brain development	25/447	389/5431	0.0642674	0.780841	-1.34337	0.928923	0.999997	0.980256	S3h1G0005285:KLHL17/S3h1G0041704:GRID1/S3h1G0008327:dll3/S3h1G0036316:SEMA5A/S3h1G0038834:ATP1A1/S3h1G0042888:tau_tubulin_kinase_A/S3h1G0040743:NME7/S3h1G0040890:tau_tubulin_kinase_E/S3h1G0001359:NME5/S3h1G0045048:PAPD4/S3h1G0007092:OTP/S3h1G0051118:JAG2/S3h1G0007330:YWHAB/S3h1G0008822:ARMC4-like_protein/S3h1G0046543:forkhead_box_J1-like_protein_3/S3h1G0045325:ARRB1/S3h1G0043425:MECOM/S3h1G001323…	25
GO:0098827	endoplasmic reticulum subcompartment	15/447	250/5431	0.06	0.728993	-1.31374	0.929197	0.999997	0.980256	S3h1G0043759:HHAT/S3h1G0011070:PPAP2A/S3h1G0043764:HHAT/S3h1G0043754:HHAT/S3h1G0047848:RHBDD1/S3h1G0010054:AGPAT3/S3h1G0053397:VAPA/S3h1G0010562:CSH1/S3h1G0019162:TMBIM6/S3h1G0027814:CSH1/S3h1G0038650:CSH1/S3h1G0020577:CSH1/S3h1G0027837:CSH1/S3h1G0043402:FAF2/S3h1G0037973:slc8a-5	15
GO:0002064	epithelial cell development	1/447	31/5431	0.0322581	0.391932	-1.01672	0.93077	0.999997	0.980256	S3h1G0013254:ONECUT2	1
GO:0043235	receptor complex	1/447	31/5431	0.0322581	0.391932	-1.01672	0.93077	0.999997	0.980256	S3h1G0038282:ROR1	1
GO:0060021	roof of mouth development	1/447	31/5431	0.0322581	0.391932	-1.01672	0.93077	0.999997	0.980256	S3h1G0043425:MECOM	1
GO:0030182	neuron differentiation	25/447	390/5431	0.0641026	0.778839	-1.35752	0.930947	0.999997	0.980256	S3h1G0036316:SEMA5A/S3h1G0025448:MFSD8/S3h1G0021011:Tm2/S3h1G0044173:TSG101/S3h1G0003918/S3h1G0038282:ROR1/S3h1G0033258:CLASP1/S3h1G0053397:VAPA/S3h1G0045048:PAPD4/S3h1G0052431:PRKAR2B/S3h1G0010094:WNK2/S3h1G0007330:YWHAB/S3h1G0023613:ZNF521/S3h1G0048146:EIF2AK4/S3h1G0045765:PRKAR2B/S3h1G0003720:Tm2/S3h1G0038425:KLC4/S3h1G0051056:DAZ-associated_protein_1/S3h1G0052114:ATL2/S3h1G0048586:Adam10/S3h1…	25
GO:0045814	negative regulation of gene expression, epigenetic	2/447	51/5431	0.0392157	0.476466	-1.12487	0.931107	0.999997	0.980256	S3h1G0004977:SCS2/S3h1G0026965:PPM1D	2
GO:0071456	cellular response to hypoxia	2/447	51/5431	0.0392157	0.476466	-1.12487	0.931107	0.999997	0.980256	S3h1G0012078:bcl2-2/S3h1G0037973:slc8a-5	2
GO:1901653	cellular response to peptide	5/447	102/5431	0.0490196	0.595583	-1.23473	0.931227	0.999997	0.980256	S3h1G0038834:ATP1A1/S3h1G0052431:PRKAR2B/S3h1G0007330:YWHAB/S3h1G0045765:PRKAR2B/S3h1G0012078:bcl2-2	5
GO:0031503	protein-containing complex localization	3/447	69/5431	0.0434783	0.528256	-1.18095	0.931694	0.999997	0.980256	S3h1G0002289:CPSF4/S3h1G0009659:SRSF1/S3h1G0045406:heterogeneous_nuclear_ribonucleoprotein_	3
GO:0050688	regulation of defense response to virus	3/447	69/5431	0.0434783	0.528256	-1.18095	0.931694	0.999997	0.980256	S3h1G0007944:DDX6/S3h1G0030900:DDX6/S3h1G0023272:TRAF3	3
GO:0001700	embryonic development via the syncytial blastoderm	6/447	118/5431	0.0508475	0.617791	-1.257	0.931855	0.999997	0.980256	S3h1G0036316:SEMA5A/S3h1G0038834:ATP1A1/S3h1G0029106:PPM1B/S3h1G0007973:PPM1B/S3h1G0022001:MLLT4/S3h1G0050483:SEMA5B	6
GO:0019899	enzyme binding	4/447	86/5431	0.0465116	0.565111	-1.21736	0.932174	0.999997	0.980256	S3h1G0053397:VAPA/S3h1G0039915:BANF1/S3h1G0001377:SLC18A1/S3h1G0024349:SLC18A1	4
GO:0061564	axon development	19/447	308/5431	0.0616883	0.749506	-1.35542	0.932948	0.999997	0.980256	S3h1G0036316:SEMA5A/S3h1G0003918/S3h1G0038282:ROR1/S3h1G0009536:DBX1/S3h1G0033258:CLASP1/S3h1G0052431:PRKAR2B/S3h1G0010094:WNK2/S3h1G0007330:YWHAB/S3h1G0045765:PRKAR2B/S3h1G0038425:KLC4/S3h1G0051056:DAZ-associated_protein_1/S3h1G0013233:MAPT/S3h1G0052114:ATL2/S3h1G0048586:Adam10/S3h1G0000570:PIP5K1B/S3h1G0026924:KLC4/S3h1G0044968:ATL2/S3h1G0016470:ROR2/S3h1G0050483:SEMA5B	19
GO:0000278	mitotic cell cycle	20/447	323/5431	0.0619195	0.752315	-1.37449	0.935134	0.999997	0.980256	S3h1G0029106:PPM1B/S3h1G0007973:PPM1B/S3h1G0033258:CLASP1/S3h1G0045725:CDC25A/S3h1G0052431:PRKAR2B/S3h1G0039915:BANF1/S3h1G0047606:CSE4/S3h1G0045765:PRKAR2B/S3h1G0028783:SSNA1/S3h1G0043204:CETN1/S3h1G0026965:PPM1D/S3h1G0035717:CCP110/S3h1G0026550:TRIP13/S3h1G0042567:MITD1/S3h1G0047125:PSMD4/S3h1G0012078:bcl2-2/S3h1G0047851:NSFL1C/S3h1G0043589:ACTB/S3h1G0033305:ACTB/S3h1G0045106:HGF	20
GO:0061008	hepaticobiliary system development	2/447	52/5431	0.0384615	0.467303	-1.15583	0.935802	0.999997	0.980256	S3h1G0013254:ONECUT2/S3h1G0045106:HGF	2
GO:0016604	nuclear body	4/447	87/5431	0.045977	0.558616	-1.24282	0.93591	0.999997	0.980256	S3h1G0003292:GTF2B/S3h1G0045325:ARRB1/S3h1G0008112:UBE2O/S3h1G0045324:ARRB1	4
GO:0001707	mesoderm formation	1/447	32/5431	0.03125	0.379684	-1.05389	0.9365	0.999997	0.980256	S3h1G0052747:NKX3-2	1
GO:0005544	calcium-dependent phospholipid binding	1/447	32/5431	0.03125	0.379684	-1.05389	0.9365	0.999997	0.980256	S3h1G0046672:synaptotagmin_XV-like_protein	1
GO:0007029	endoplasmic reticulum organization	1/447	32/5431	0.03125	0.379684	-1.05389	0.9365	0.999997	0.980256	S3h1G0053397:VAPA	1
GO:0007608	sensory perception of smell	1/447	32/5431	0.03125	0.379684	-1.05389	0.9365	0.999997	0.980256	S3h1G0053616:PDE1C	1
GO:0035666	TRIF-dependent toll-like receptor signaling pathway	1/447	32/5431	0.03125	0.379684	-1.05389	0.9365	0.999997	0.980256	S3h1G0023272:TRAF3	1
GO:0045446	endothelial cell differentiation	1/447	32/5431	0.03125	0.379684	-1.05389	0.9365	0.999997	0.980256	S3h1G0022001:MLLT4	1
GO:0048332	mesoderm morphogenesis	1/447	32/5431	0.03125	0.379684	-1.05389	0.9365	0.999997	0.980256	S3h1G0052747:NKX3-2	1
GO:0007265	Ras protein signal transduction	3/447	71/5431	0.0422535	0.513376	-1.23596	0.939704	0.999997	0.980256	S3h1G0010384:SDCBP/S3h1G0007330:YWHAB/S3h1G0022001:MLLT4	3
GO:0035272	exocrine system development	3/447	71/5431	0.0422535	0.513376	-1.23596	0.939704	0.999997	0.980256	S3h1G0025416:TBPL1/S3h1G0019162:TMBIM6/S3h1G0051118:JAG2	3
GO:0071166	ribonucleoprotein complex localization	3/447	71/5431	0.0422535	0.513376	-1.23596	0.939704	0.999997	0.980256	S3h1G0002289:CPSF4/S3h1G0009659:SRSF1/S3h1G0045406:heterogeneous_nuclear_ribonucleoprotein_	3
GO:0009615	response to virus	2/447	53/5431	0.0377358	0.458486	-1.18632	0.940193	0.999997	0.980256	S3h1G0039915:BANF1/S3h1G0018995:GTF2F1	2
GO:0010508	positive regulation of autophagy	2/447	53/5431	0.0377358	0.458486	-1.18632	0.940193	0.999997	0.980256	S3h1G0021947:RIM15/S3h1G0025716:RIM15	2
GO:0031175	neuron projection development	2/447	53/5431	0.0377358	0.458486	-1.18632	0.940193	0.999997	0.980256	S3h1G0053397:VAPA/S3h1G0048146:EIF2AK4	2
GO:0007492	endoderm development	1/447	33/5431	0.030303	0.368178	-1.09018	0.941758	0.999997	0.980256	S3h1G0013254:ONECUT2	1
GO:0040025	vulval development	1/447	33/5431	0.030303	0.368178	-1.09018	0.941758	0.999997	0.980256	S3h1G0048586:Adam10	1
GO:0051384	response to glucocorticoid	1/447	33/5431	0.030303	0.368178	-1.09018	0.941758	0.999997	0.980256	S3h1G0018295:CTSL	1
GO:0005759	mitochondrial matrix	7/447	137/5431	0.0510949	0.620797	-1.34618	0.942199	0.999997	0.980256	S3h1G0030889:VDAC1/S3h1G0031747:FTMT/S3h1G0006172:VDAC2/S3h1G0006200:DUSP14/S3h1G0033297:MTERF4/S3h1G0003749/S3h1G0031739:FTMT	7
GO:0007155	cell adhesion	3/447	72/5431	0.0416667	0.506245	-1.26299	0.943375	0.999997	0.980256	S3h1G0008327:dll3/S3h1G0036316:SEMA5A/S3h1G0022001:MLLT4	3
GO:0003407	neural retina development	2/447	54/5431	0.037037	0.449996	-1.21635	0.944299	0.999997	0.980256	S3h1G0044094:ROM1/S3h1G0011088:ABHD12B	2
GO:0033209	tumor necrosis factor-mediated signaling pathway	2/447	54/5431	0.037037	0.449996	-1.21635	0.944299	0.999997	0.980256	S3h1G0023272:TRAF3/S3h1G0013529:CDIP1	2
GO:0065009	regulation of molecular function	2/447	54/5431	0.037037	0.449996	-1.21635	0.944299	0.999997	0.980256	S3h1G0049175:SLC15A1/S3h1G0052756	2
GO:0035295	tube development	14/447	243/5431	0.0576132	0.699994	-1.43284	0.94574	0.999997	0.980256	S3h1G0028714:MST1/S3h1G0008327:dll3/S3h1G0036316:SEMA5A/S3h1G0029106:PPM1B/S3h1G0007973:PPM1B/S3h1G0045725:CDC25A/S3h1G0010094:WNK2/S3h1G0051118:JAG2/S3h1G0007330:YWHAB/S3h1G0003301:PKNOX2/S3h1G0025418:SPSB1/S3h1G0051627:arrowhead/S3h1G0009048:ADIPOR2/S3h1G0052379:BARHL2	14
GO:0001650	fibrillar center	1/447	34/5431	0.0294118	0.35735	-1.12565	0.946581	0.999997	0.980256	S3h1G0020489:VPRBP	1
GO:0003725	double-stranded RNA binding	1/447	34/5431	0.0294118	0.35735	-1.12565	0.946581	0.999997	0.980256	S3h1G0045406:heterogeneous_nuclear_ribonucleoprotein_	1
GO:0030674	protein-macromolecule adaptor activity	1/447	34/5431	0.0294118	0.35735	-1.12565	0.946581	0.999997	0.980256	S3h1G0013233:MAPT	1
GO:0042255	ribosome assembly	1/447	34/5431	0.0294118	0.35735	-1.12565	0.946581	0.999997	0.980256	S3h1G0033297:MTERF4	1
GO:0045296	cadherin binding	1/447	34/5431	0.0294118	0.35735	-1.12565	0.946581	0.999997	0.980256	S3h1G0007221:CD2AP	1
GO:0050885	neuromuscular process controlling balance	1/447	34/5431	0.0294118	0.35735	-1.12565	0.946581	0.999997	0.980256	S3h1G0040574:KCNMA1	1
GO:0070588	calcium ion transmembrane transport	1/447	34/5431	0.0294118	0.35735	-1.12565	0.946581	0.999997	0.980256	S3h1G0020452	1
GO:0006403	RNA localization	5/447	107/5431	0.046729	0.567752	-1.35229	0.947252	0.999997	0.980256	S3h1G0014601:PSAP/S3h1G0002289:CPSF4/S3h1G0009659:SRSF1/S3h1G0048915:PSAP/S3h1G0045406:heterogeneous_nuclear_ribonucleoprotein_	5
GO:0098793	presynapse	5/447	107/5431	0.046729	0.567752	-1.35229	0.947252	0.999997	0.980256	S3h1G0029853:SH3GLB1/S3h1G0053397:VAPA/S3h1G0006172:VDAC2/S3h1G0012078:bcl2-2/S3h1G0003165	5
GO:0006915	apoptotic process	11/447	200/5431	0.055	0.668244	-1.43155	0.94784	0.999997	0.980256	S3h1G0029853:SH3GLB1/S3h1G0030889:VDAC1/S3h1G0053616:PDE1C/S3h1G0019162:TMBIM6/S3h1G0023272:TRAF3/S3h1G0013529:CDIP1/S3h1G0041928:MOH1/S3h1G0045325:ARRB1/S3h1G0035666:CHAC1/S3h1G0013233:MAPT/S3h1G0045324:ARRB1	11
GO:0060322	head development	25/447	400/5431	0.0625	0.759368	-1.49734	0.948689	0.999997	0.980256	S3h1G0005285:KLHL17/S3h1G0041704:GRID1/S3h1G0008327:dll3/S3h1G0036316:SEMA5A/S3h1G0038834:ATP1A1/S3h1G0042888:tau_tubulin_kinase_A/S3h1G0040743:NME7/S3h1G0040890:tau_tubulin_kinase_E/S3h1G0001359:NME5/S3h1G0045048:PAPD4/S3h1G0007092:OTP/S3h1G0051118:JAG2/S3h1G0007330:YWHAB/S3h1G0008822:ARMC4-like_protein/S3h1G0046543:forkhead_box_J1-like_protein_3/S3h1G0045325:ARRB1/S3h1G0043425:MECOM/S3h1G001323…	25
GO:0001947	heart looping	1/447	35/5431	0.0285714	0.34714	-1.16033	0.951005	0.999997	0.980256	S3h1G0046543:forkhead_box_J1-like_protein_3	1
GO:0007127	meiosis I	1/447	35/5431	0.0285714	0.34714	-1.16033	0.951005	0.999997	0.980256	S3h1G0029877:MLH3	1
GO:0042581	specific granule	1/447	35/5431	0.0285714	0.34714	-1.16033	0.951005	0.999997	0.980256	S3h1G0042673:CNN2	1
GO:0048863	stem cell differentiation	2/447	56/5431	0.0357143	0.433925	-1.2751	0.951719	0.999997	0.980256	S3h1G0048586:Adam10/S3h1G0041856:boule-like_protein;KU519617.1:boule_2_RN	2
GO:0071103	DNA conformation change	2/447	56/5431	0.0357143	0.433925	-1.2751	0.951719	0.999997	0.980256	S3h1G0039915:BANF1/S3h1G0047606:CSE4	2
GO:0071236	cellular response to antibiotic	2/447	56/5431	0.0357143	0.433925	-1.2751	0.951719	0.999997	0.980256	S3h1G0007891:NET1/S3h1G0045406:heterogeneous_nuclear_ribonucleoprotein_	2
GO:0072006	nephron development	2/447	56/5431	0.0357143	0.433925	-1.2751	0.951719	0.999997	0.980256	S3h1G0019092:KMO/S3h1G0046543:forkhead_box_J1-like_protein_3	2
GO:0046982	protein heterodimerization activity	9/447	172/5431	0.0523256	0.63575	-1.45371	0.952353	0.999997	0.980256	S3h1G0053397:VAPA/S3h1G0010384:SDCBP/S3h1G0007330:YWHAB/S3h1G0007556:14-3-3zeta/S3h1G0003301:PKNOX2/S3h1G0044192/S3h1G0012078:bcl2-2/S3h1G0009048:ADIPOR2/S3h1G0045106:HGF	9
GO:0005085	guanyl-nucleotide exchange factor activity	4/447	93/5431	0.0430108	0.522576	-1.39066	0.954664	0.999997	0.980256	S3h1G0007891:NET1/S3h1G0007330:YWHAB/S3h1G0052756/S3h1G0045106:HGF	4
GO:0060538	skeletal muscle organ development	4/447	93/5431	0.0430108	0.522576	-1.39066	0.954664	0.999997	0.980256	S3h1G0034127:EEF2/S3h1G0048586:Adam10/S3h1G0043589:ACTB/S3h1G0033305:ACTB	4
GO:0031293	membrane protein intracellular domain proteolysis	1/447	36/5431	0.0277778	0.337497	-1.19429	0.955064	0.999997	0.980256	S3h1G0047848:RHBDD1	1
GO:0048812	neuron projection morphogenesis	1/447	36/5431	0.0277778	0.337497	-1.19429	0.955064	0.999997	0.980256	S3h1G0048146:EIF2AK4	1
GO:1904813	ficolin-1-rich granule lumen	1/447	36/5431	0.0277778	0.337497	-1.19429	0.955064	0.999997	0.980256	S3h1G0034127:EEF2	1
GO:1904888	cranial skeletal system development	1/447	36/5431	0.0277778	0.337497	-1.19429	0.955064	0.999997	0.980256	S3h1G0020067:RBCK1	1
GO:0018393	internal peptidyl-lysine acetylation	2/447	57/5431	0.0350877	0.426312	-1.30385	0.955066	0.999997	0.980256	S3h1G0043589:ACTB/S3h1G0033305:ACTB	2
GO:0031435	mitogen-activated protein kinase kinase kinase binding	2/447	57/5431	0.0350877	0.426312	-1.30385	0.955066	0.999997	0.980256	S3h1G0038282:ROR1/S3h1G0016470:ROR2	2
GO:0001503	ossification	3/447	76/5431	0.0394737	0.479601	-1.36813	0.956082	0.999997	0.980256	S3h1G0014378:FHL2/S3h1G0015334:FHL2/S3h1G0021119:FHL2	3
GO:0005198	structural molecule activity	3/447	76/5431	0.0394737	0.479601	-1.36813	0.956082	0.999997	0.980256	S3h1G0005285:KLHL17/S3h1G0045325:ARRB1/S3h1G0045324:ARRB1	3
GO:0006935	chemotaxis	12/447	220/5431	0.0545455	0.662721	-1.52934	0.957693	0.999997	0.980256	S3h1G0003918/S3h1G0038282:ROR1/S3h1G0009536:DBX1/S3h1G0033258:CLASP1/S3h1G0052431:PRKAR2B/S3h1G0053616:PDE1C/S3h1G0010094:WNK2/S3h1G0007330:YWHAB/S3h1G0045765:PRKAR2B/S3h1G0051056:DAZ-associated_protein_1/S3h1G0048586:Adam10/S3h1G0016470:ROR2	12
GO:0016363	nuclear matrix	1/447	37/5431	0.027027	0.328375	-1.22754	0.958787	0.999997	0.980256	S3h1G0045406:heterogeneous_nuclear_ribonucleoprotein_	1
GO:0018022	peptidyl-lysine methylation	1/447	37/5431	0.027027	0.328375	-1.22754	0.958787	0.999997	0.980256	S3h1G0043425:MECOM	1
GO:0030864	cortical actin cytoskeleton	1/447	37/5431	0.027027	0.328375	-1.22754	0.958787	0.999997	0.980256	S3h1G0007330:YWHAB	1
GO:0042775	mitochondrial ATP synthesis coupled electron transport	1/447	37/5431	0.027027	0.328375	-1.22754	0.958787	0.999997	0.980256	S3h1G0046138:UQCRH	1
GO:0042981	regulation of apoptotic process	1/447	37/5431	0.027027	0.328375	-1.22754	0.958787	0.999997	0.980256	S3h1G0036821:OMA1	1
GO:0051726	regulation of cell cycle	1/447	37/5431	0.027027	0.328375	-1.22754	0.958787	0.999997	0.980256	S3h1G0043425:MECOM	1
GO:2001238	positive regulation of extrinsic apoptotic signaling pathway	1/447	37/5431	0.027027	0.328375	-1.22754	0.958787	0.999997	0.980256	S3h1G0020067:RBCK1	1
GO:0035050	embryonic heart tube development	2/447	59/5431	0.0338983	0.411861	-1.3602	0.961107	0.999997	0.980256	S3h1G0046543:forkhead_box_J1-like_protein_3/S3h1G0037973:slc8a-5	2
GO:0000209	protein polyubiquitination	3/447	78/5431	0.0384615	0.467303	-1.41904	0.961386	0.999997	0.980256	S3h1G0010646:MARCH2/S3h1G0025418:SPSB1/S3h1G0004742:MARCH2	3
GO:0004842	ubiquitin-protein transferase activity	5/447	113/5431	0.0442478	0.537606	-1.48745	0.961984	0.999997	0.980256	S3h1G0020067:RBCK1/S3h1G0023272:TRAF3/S3h1G0010646:MARCH2/S3h1G0025418:SPSB1/S3h1G0004742:MARCH2	5
GO:0060541	respiratory system development	4/447	96/5431	0.0416667	0.506245	-1.46165	0.962014	0.999997	0.980256	S3h1G0019162:TMBIM6/S3h1G0046543:forkhead_box_J1-like_protein_3/S3h1G0045406:heterogeneous_nuclear_ribonucleoprotein_/S3h1G0053923:JMJD6	4
GO:0000082	G1/S transition of mitotic cell cycle	1/447	38/5431	0.0263158	0.319734	-1.26014	0.962202	0.999997	0.980256	S3h1G0045725:CDC25A	1
GO:0005777	peroxisome	1/447	38/5431	0.0263158	0.319734	-1.26014	0.962202	0.999997	0.980256	S3h1G0024811:slc22a-4	1
GO:0005791	rough endoplasmic reticulum	1/447	38/5431	0.0263158	0.319734	-1.26014	0.962202	0.999997	0.980256	S3h1G0006172:VDAC2	1
GO:0005798	Golgi-associated vesicle	1/447	38/5431	0.0263158	0.319734	-1.26014	0.962202	0.999997	0.980256	S3h1G0041646:SLC35C1	1
GO:0005515	protein binding	16/447	282/5431	0.0567376	0.689355	-1.60432	0.962596	0.999997	0.980256	S3h1G0036743:PRAF2/S3h1G0003918/S3h1G0001559:nkb-3/S3h1G0016940:CWC22/S3h1G0045048:PAPD4/S3h1G0038397:DHH1/S3h1G0011390:Kelch-type_beta_propeller/S3h1G0051056:DAZ-associated_protein_1/S3h1G0011083:bicaudal-C_protein/S3h1G0040031:cyclinA-like_protein/S3h1G0048586:Adam10/S3h1G0039876:nkb-3/S3h1G0017663:MEIOB/S3h1G0025418:SPSB1/S3h1G0027051:KIFC3/S3h1G0013328:NOVA1	16
GO:0005509	calcium ion binding	9/447	178/5431	0.0505618	0.61432	-1.56674	0.96367	0.999997	0.980256	S3h1G0013362:PLS3/S3h1G0011506:HPGDS/S3h1G0042200:MBL2/S3h1G0043204:CETN1/S3h1G0042176:EFCAB1/S3h1G0046672:synaptotagmin_XV-like_protein/S3h1G0044548:CHP1/S3h1G0000400/S3h1G0037973:slc8a-5	9
GO:0031398	positive regulation of protein ubiquitination	2/447	60/5431	0.0333333	0.404996	-1.38782	0.963828	0.999997	0.980256	S3h1G0045325:ARRB1/S3h1G0045324:ARRB1	2
GO:0009952	anterior/posterior pattern specification	5/447	114/5431	0.0438596	0.53289	-1.5094	0.964037	0.999997	0.980256	S3h1G0021011:Tm2/S3h1G0007330:YWHAB/S3h1G0003720:Tm2/S3h1G0051056:DAZ-associated_protein_1/S3h1G0025418:SPSB1	5
GO:0045665	negative regulation of neuron differentiation	5/447	114/5431	0.0438596	0.53289	-1.5094	0.964037	0.999997	0.980256	S3h1G0007944:DDX6/S3h1G0036316:SEMA5A/S3h1G0030900:DDX6/S3h1G0007330:YWHAB/S3h1G0048146:EIF2AK4	5
GO:0001501	skeletal system development	4/447	97/5431	0.0412371	0.501026	-1.48492	0.964208	0.999997	0.980256	S3h1G0038282:ROR1/S3h1G0013362:PLS3/S3h1G0051118:JAG2/S3h1G0016470:ROR2	4
GO:0014016	neuroblast differentiation	1/447	39/5431	0.025641	0.311536	-1.29212	0.965335	0.999997	0.980256	S3h1G0048586:Adam10	1
GO:0031400	negative regulation of protein modification process	1/447	39/5431	0.025641	0.311536	-1.29212	0.965335	0.999997	0.980256	S3h1G0028037:PPP1R2	1
GO:0070207	protein homotrimerization	1/447	39/5431	0.025641	0.311536	-1.29212	0.965335	0.999997	0.980256	S3h1G0042200:MBL2	1
GO:0098794	postsynapse	5/447	115/5431	0.0434783	0.528256	-1.53118	0.965987	0.999997	0.980256	S3h1G0005285:KLHL17/S3h1G0051287:DAGLA/S3h1G0025448:MFSD8/S3h1G0040574:KCNMA1/S3h1G0007330:YWHAB	5
GO:0045892	negative regulation of DNA-templated transcription	6/447	132/5431	0.0454545	0.552268	-1.55946	0.96666	0.999997	0.980256	S3h1G0035589:Eg/S3h1G0044173:TSG101/S3h1G0023695:NKRF/S3h1G0023613:ZNF521/S3h1G0004977:SCS2/S3h1G0026965:PPM1D	6
GO:0005762	mitochondrial large ribosomal subunit	1/447	40/5431	0.025	0.303747	-1.32351	0.968209	0.999997	0.980256	S3h1G0033297:MTERF4	1
GO:0030307	positive regulation of cell growth	1/447	40/5431	0.025	0.303747	-1.32351	0.968209	0.999997	0.980256	S3h1G0010384:SDCBP	1
GO:0071805	potassium ion transmembrane transport	1/447	40/5431	0.025	0.303747	-1.32351	0.968209	0.999997	0.980256	S3h1G0040574:KCNMA1	1
GO:0001822	kidney development	2/447	62/5431	0.0322581	0.391932	-1.442	0.968732	0.999997	0.980256	S3h1G0019092:KMO/S3h1G0053923:JMJD6	2
GO:0007391	dorsal closure	3/447	82/5431	0.0365854	0.444508	-1.51779	0.97024	0.999997	0.980256	S3h1G0029106:PPM1B/S3h1G0007973:PPM1B/S3h1G0022001:MLLT4	3
GO:0031490	chromatin DNA binding	1/447	41/5431	0.0243902	0.296339	-1.35433	0.970845	0.999997	0.980256	S3h1G0011057:WBP2	1
GO:0034399	nuclear periphery	2/447	64/5431	0.03125	0.379684	-1.49486	0.972993	0.999997	0.980256	S3h1G0013233:MAPT/S3h1G0045406:heterogeneous_nuclear_ribonucleoprotein_	2
GO:0050769	positive regulation of neurogenesis	6/447	136/5431	0.0441176	0.536024	-1.64095	0.973065	0.999997	0.980256	S3h1G0040099:GRN/S3h1G0029106:PPM1B/S3h1G0007973:PPM1B/S3h1G0001377:SLC18A1/S3h1G0024349:SLC18A1/S3h1G0045106:HGF	6
GO:0006119	oxidative phosphorylation	1/447	42/5431	0.0238095	0.289283	-1.38462	0.973263	0.999997	0.980256	S3h1G0046138:UQCRH	1
GO:0045747	positive regulation of Notch signaling pathway	1/447	42/5431	0.0238095	0.289283	-1.38462	0.973263	0.999997	0.980256	S3h1G0051118:JAG2	1
GO:0007254	JNK cascade	3/447	84/5431	0.0357143	0.433925	-1.56575	0.973912	0.999997	0.980256	S3h1G0038282:ROR1/S3h1G0022001:MLLT4/S3h1G0016470:ROR2	3
GO:0002119	nematode larval development	4/447	103/5431	0.038835	0.47184	-1.62056	0.975084	0.999997	0.980256	S3h1G0049175:SLC15A1/S3h1G0038425:KLC4/S3h1G0048586:Adam10/S3h1G0026924:KLC4	4
GO:0000785	chromatin	7/447	154/5431	0.0454545	0.552268	-1.68791	0.97513	0.999997	0.980256	S3h1G0006560:PKAR/S3h1G0016940:CWC22/S3h1G0018331:SFR1/S3h1G0045325:ARRB1/S3h1G0011057:WBP2/S3h1G0045406:heterogeneous_nuclear_ribonucleoprotein_/S3h1G0045324:ARRB1	7
GO:0005743	mitochondrial inner membrane	10/447	202/5431	0.049505	0.60148	-1.72855	0.975355	0.999997	0.980256	S3h1G0037143:slc25a-19/S3h1G0052431:PRKAR2B/S3h1G0046138:UQCRH/S3h1G0045765:PRKAR2B/S3h1G0036821:OMA1/S3h1G0006200:DUSP14/S3h1G0050001:OAC1/S3h1G0032714:SLC25A36/S3h1G0038263:COX6B2/S3h1G0044144:MIC10	10
GO:0001657	ureteric bud development	1/447	43/5431	0.0232558	0.282556	-1.4144	0.97548	0.999997	0.980256	S3h1G0046543:forkhead_box_J1-like_protein_3	1
GO:0001823	mesonephros development	1/447	43/5431	0.0232558	0.282556	-1.4144	0.97548	0.999997	0.980256	S3h1G0046543:forkhead_box_J1-like_protein_3	1
GO:0002790	peptide secretion	1/447	43/5431	0.0232558	0.282556	-1.4144	0.97548	0.999997	0.980256	S3h1G0011579:NRBP1	1
GO:0006906	vesicle fusion	1/447	43/5431	0.0232558	0.282556	-1.4144	0.97548	0.999997	0.980256	S3h1G0046672:synaptotagmin_XV-like_protein	1
GO:0030133	transport vesicle	1/447	43/5431	0.0232558	0.282556	-1.4144	0.97548	0.999997	0.980256	S3h1G0044548:CHP1	1
GO:0030879	mammary gland development	1/447	43/5431	0.0232558	0.282556	-1.4144	0.97548	0.999997	0.980256	S3h1G0028714:MST1	1
GO:0045214	sarcomere organization	1/447	43/5431	0.0232558	0.282556	-1.4144	0.97548	0.999997	0.980256	S3h1G0040574:KCNMA1	1
GO:0051403	stress-activated MAPK cascade	3/447	85/5431	0.0352941	0.42882	-1.5894	0.975583	0.999997	0.980256	S3h1G0038282:ROR1/S3h1G0022001:MLLT4/S3h1G0016470:ROR2	3
GO:0009605	response to external stimulus	18/447	323/5431	0.0557276	0.677084	-1.79197	0.976011	0.999997	0.980256	S3h1G0003918/S3h1G0038282:ROR1/S3h1G0009536:DBX1/S3h1G0033258:CLASP1/S3h1G0052431:PRKAR2B/S3h1G0001377:SLC18A1/S3h1G0010094:WNK2/S3h1G0007330:YWHAB/S3h1G0045765:PRKAR2B/S3h1G0036821:OMA1/S3h1G0051056:DAZ-associated_protein_1/S3h1G0042176:EFCAB1/S3h1G0013233:MAPT/S3h1G0048586:Adam10/S3h1G0040725/S3h1G0024349:SLC18A1/S3h1G0016470:ROR2/S3h1G0045106:HGF	18
GO:0016579	protein deubiquitination	6/447	139/5431	0.0431655	0.524456	-1.7008	0.977103	0.999997	0.980256	S3h1G0045725:CDC25A/S3h1G0023272:TRAF3/S3h1G0045325:ARRB1/S3h1G0035717:CCP110/S3h1G0047125:PSMD4/S3h1G0045324:ARRB1	6
GO:0043123	positive regulation of canonical NF-kappaB signal transduction	3/447	86/5431	0.0348837	0.423833	-1.61283	0.977152	0.999997	0.980256	S3h1G0038282:ROR1/S3h1G0020067:RBCK1/S3h1G0046854:TRAF5	3
GO:0001824	blastocyst development	1/447	44/5431	0.0227273	0.276134	-1.4437	0.977515	0.999997	0.980256	S3h1G0040099:GRN	1
GO:0002039	p53 binding	1/447	44/5431	0.0227273	0.276134	-1.4437	0.977515	0.999997	0.980256	S3h1G0034127:EEF2	1
GO:0043565	sequence-specific DNA binding	1/447	44/5431	0.0227273	0.276134	-1.4437	0.977515	0.999997	0.980256	S3h1G0022359:forkhead_box_J1-like_protein_2	1
GO:1905268	negative regulation of chromatin organization	1/447	44/5431	0.0227273	0.276134	-1.4437	0.977515	0.999997	0.980256	S3h1G0000570:PIP5K1B	1
GO:0048667	cell morphogenesis involved in neuron differentiation	21/447	369/5431	0.0569106	0.691457	-1.83837	0.978038	0.999997	0.980256	S3h1G0036316:SEMA5A/S3h1G0021011:Tm2/S3h1G0003918/S3h1G0038282:ROR1/S3h1G0009536:DBX1/S3h1G0033258:CLASP1/S3h1G0052431:PRKAR2B/S3h1G0010094:WNK2/S3h1G0007330:YWHAB/S3h1G0045765:PRKAR2B/S3h1G0003720:Tm2/S3h1G0038425:KLC4/S3h1G0051056:DAZ-associated_protein_1/S3h1G0013233:MAPT/S3h1G0052114:ATL2/S3h1G0048586:Adam10/S3h1G0000570:PIP5K1B/S3h1G0026924:KLC4/S3h1G0044968:ATL2/S3h1G0016470:ROR2/S3h1G00504…	21
GO:0005811	lipid droplet	2/447	67/5431	0.0298507	0.362683	-1.57186	0.978352	0.999997	0.980256	S3h1G0002939:HSD17B11/S3h1G0043402:FAF2	2
GO:0042802	identical protein binding	22/447	385/5431	0.0571429	0.694279	-1.86357	0.979243	0.999997	0.980256	S3h1G0036059:NT5C2/S3h1G0014378:FHL2/S3h1G0034074:MNS1/S3h1G0030889:VDAC1/S3h1G0042090:XIAP/S3h1G0041704:GRID1/S3h1G0008327:dll3/S3h1G0021006:XIAP/S3h1G0011305:XIAP/S3h1G0013362:PLS3/S3h1G0015334:FHL2/S3h1G0046854:TRAF5/S3h1G0031742:FTL/S3h1G0010686:PRKAB2/S3h1G0028783:SSNA1/S3h1G0026550:TRIP13/S3h1G0045406:heterogeneous_nuclear_ribonucleoprotein_/S3h1G0047125:PSMD4/S3h1G0031443:GRID1/S3h1G000904…	22
GO:0005667	transcription regulator complex	2/447	68/5431	0.0294118	0.35735	-1.59695	0.979898	0.999997	0.980256	S3h1G0003301:PKNOX2/S3h1G0013254:ONECUT2	2
GO:0046907	intracellular transport	2/447	68/5431	0.0294118	0.35735	-1.59695	0.979898	0.999997	0.980256	S3h1G0000570:PIP5K1B/S3h1G0046672:synaptotagmin_XV-like_protein	2
GO:0140053	mitochondrial gene expression	2/447	68/5431	0.0294118	0.35735	-1.59695	0.979898	0.999997	0.980256	S3h1G0033297:MTERF4/S3h1G0032714:SLC25A36	2
GO:1900006	positive regulation of dendrite development	2/447	68/5431	0.0294118	0.35735	-1.59695	0.979898	0.999997	0.980256	S3h1G0029853:SH3GLB1/S3h1G0040099:GRN	2
GO:0007472	wing disc morphogenesis	5/447	125/5431	0.04	0.485996	-1.74102	0.980782	0.999997	0.980256	S3h1G0008327:dll3/S3h1G0029106:PPM1B/S3h1G0007973:PPM1B/S3h1G0051118:JAG2/S3h1G0025418:SPSB1	5
GO:0022626	cytosolic ribosome	1/447	47/5431	0.0212766	0.258508	-1.52886	0.982661	0.999997	0.980256	S3h1G0048146:EIF2AK4	1
GO:0040024	dauer larval development	1/447	47/5431	0.0212766	0.258508	-1.52886	0.982661	0.999997	0.980256	S3h1G0007330:YWHAB	1
GO:2001251	negative regulation of chromosome organization	1/447	47/5431	0.0212766	0.258508	-1.52886	0.982661	0.999997	0.980256	S3h1G0000570:PIP5K1B	1
GO:0005096	GTPase activator activity	2/447	70/5431	0.0285714	0.34714	-1.64631	0.982676	0.999997	0.980256	S3h1G0045325:ARRB1/S3h1G0045324:ARRB1	2
GO:0006888	endoplasmic reticulum to Golgi vesicle-mediated transport	2/447	70/5431	0.0285714	0.34714	-1.64631	0.982676	0.999997	0.980256	S3h1G0053397:VAPA/S3h1G0011579:NRBP1	2
GO:0043009	chordate embryonic development	8/447	178/5431	0.0449438	0.546062	-1.84403	0.983204	0.999997	0.980256	S3h1G0052747:NKX3-2/S3h1G0008327:dll3/S3h1G0042888:tau_tubulin_kinase_A/S3h1G0038282:ROR1/S3h1G0040890:tau_tubulin_kinase_E/S3h1G0020067:RBCK1/S3h1G0016470:ROR2/S3h1G0015852:stra6	8
GO:0006468	protein phosphorylation	7/447	162/5431	0.0432099	0.524995	-1.83804	0.983653	0.999997	0.980256	S3h1G0045725:CDC25A/S3h1G0007330:YWHAB/S3h1G0010686:PRKAB2/S3h1G0026965:PPM1D/S3h1G0022001:MLLT4/S3h1G0011579:NRBP1/S3h1G0017186:PRKAG2	7
GO:0006325	chromatin organization	3/447	91/5431	0.032967	0.400546	-1.72691	0.983661	0.999997	0.980256	S3h1G0020489:VPRBP/S3h1G0043425:MECOM/S3h1G0053923:JMJD6	3
GO:0030239	myofibril assembly	1/447	48/5431	0.0208333	0.253123	-1.5564	0.984101	0.999997	0.980256	S3h1G0040574:KCNMA1	1
GO:0060041	retina development in camera-type eye	4/447	111/5431	0.036036	0.437834	-1.79199	0.984828	0.999997	0.980256	S3h1G0045048:PAPD4/S3h1G0044094:ROM1/S3h1G0053923:JMJD6/S3h1G0011088:ABHD12B	4
GO:0035220	wing disc development	7/447	165/5431	0.0424242	0.51545	-1.8928	0.986081	0.999997	0.980256	S3h1G0008327:dll3/S3h1G0029106:PPM1B/S3h1G0007973:PPM1B/S3h1G0010094:WNK2/S3h1G0051118:JAG2/S3h1G0007330:YWHAB/S3h1G0025418:SPSB1	7
GO:0001525	angiogenesis	1/447	50/5431	0.02	0.242998	-1.61033	0.986632	0.999997	0.980256	S3h1G0003301:PKNOX2	1
GO:0009101	glycoprotein biosynthetic process	1/447	50/5431	0.02	0.242998	-1.61033	0.986632	0.999997	0.980256	S3h1G0041646:SLC35C1	1
GO:0031624	ubiquitin conjugating enzyme binding	1/447	50/5431	0.02	0.242998	-1.61033	0.986632	0.999997	0.980256	S3h1G0047125:PSMD4	1
GO:0051092	positive regulation of NF-kappaB transcription factor activity	3/447	94/5431	0.0319149	0.387762	-1.79308	0.986672	0.999997	0.980256	S3h1G0038282:ROR1/S3h1G0020067:RBCK1/S3h1G0046854:TRAF5	3
GO:0010008	endosome membrane	2/447	74/5431	0.027027	0.328375	-1.74199	0.987159	0.999997	0.980256	S3h1G0044173:TSG101/S3h1G0000570:PIP5K1B	2
GO:0043507	positive regulation of JUN kinase activity	2/447	74/5431	0.027027	0.328375	-1.74199	0.987159	0.999997	0.980256	S3h1G0038282:ROR1/S3h1G0016470:ROR2	2
GO:0048666	neuron development	25/447	442/5431	0.0565611	0.687211	-2.05457	0.987323	0.999997	0.980256	S3h1G0008327:dll3/S3h1G0036316:SEMA5A/S3h1G0025448:MFSD8/S3h1G0021011:Tm2/S3h1G0044173:TSG101/S3h1G0003918/S3h1G0038282:ROR1/S3h1G0009536:DBX1/S3h1G0033258:CLASP1/S3h1G0053397:VAPA/S3h1G0052431:PRKAR2B/S3h1G0010094:WNK2/S3h1G0007330:YWHAB/S3h1G0048146:EIF2AK4/S3h1G0045765:PRKAR2B/S3h1G0003720:Tm2/S3h1G0038425:KLC4/S3h1G0051056:DAZ-associated_protein_1/S3h1G0052114:ATL2/S3h1G0048586:Adam10/S3h1G00…	25
GO:0001764	neuron migration	3/447	95/5431	0.0315789	0.383681	-1.81478	0.987552	0.999997	0.980256	S3h1G0007330:YWHAB/S3h1G0013233:MAPT/S3h1G0052379:BARHL2	3
GO:0008219	cell death	1/447	51/5431	0.0196078	0.238233	-1.63674	0.987742	0.999997	0.980256	S3h1G0053397:VAPA	1
GO:0042734	presynaptic membrane	1/447	51/5431	0.0196078	0.238233	-1.63674	0.987742	0.999997	0.980256	S3h1G0040574:KCNMA1	1
GO:0048707	instar larval or pupal morphogenesis	9/447	201/5431	0.0447761	0.544025	-1.97266	0.988022	0.999997	0.980256	S3h1G0008327:dll3/S3h1G0029106:PPM1B/S3h1G0007973:PPM1B/S3h1G0025416:TBPL1/S3h1G0045725:CDC25A/S3h1G0019162:TMBIM6/S3h1G0051118:JAG2/S3h1G0025418:SPSB1/S3h1G0052379:BARHL2	9
GO:0008344	adult locomotory behavior	2/447	75/5431	0.0266667	0.323997	-1.76532	0.98809	0.999997	0.980256	S3h1G0048604:ADAM22/S3h1G0048607:ADAM22	2
GO:0051146	striated muscle cell differentiation	1/447	52/5431	0.0192308	0.233652	-1.66281	0.988761	0.999997	0.980256	S3h1G0040574:KCNMA1	1
GO:0060348	bone development	1/447	52/5431	0.0192308	0.233652	-1.66281	0.988761	0.999997	0.980256	S3h1G0013362:PLS3	1
GO:0001655	urogenital system development	7/447	169/5431	0.0414201	0.50325	-1.96458	0.988797	0.999997	0.980256	S3h1G0014601:PSAP/S3h1G0019092:KMO/S3h1G0046543:forkhead_box_J1-like_protein_3/S3h1G0048915:PSAP/S3h1G0043425:MECOM/S3h1G0053923:JMJD6/S3h1G0048586:Adam10	7
GO:0045177	apical part of cell	9/447	203/5431	0.044335	0.538665	-2.00614	0.989176	0.999997	0.980256	S3h1G0038381:ZMYND10/S3h1G0038834:ATP1A1/S3h1G0040574:KCNMA1/S3h1G0049175:SLC15A1/S3h1G0027359/S3h1G0051118:JAG2/S3h1G0010686:PRKAB2/S3h1G0024811:slc22a-4/S3h1G0022001:MLLT4	9
GO:0000775	chromosome, centromeric region	1/447	53/5431	0.0188679	0.229243	-1.68853	0.989695	0.999997	0.980256	S3h1G0033258:CLASP1	1
GO:0019905	syntaxin binding	1/447	53/5431	0.0188679	0.229243	-1.68853	0.989695	0.999997	0.980256	S3h1G0046672:synaptotagmin_XV-like_protein	1
GO:0055002	striated muscle cell development	1/447	53/5431	0.0188679	0.229243	-1.68853	0.989695	0.999997	0.980256	S3h1G0040574:KCNMA1	1
GO:0071347	cellular response to interleukin-1	2/447	77/5431	0.025974	0.315582	-1.81131	0.989759	0.999997	0.980256	S3h1G0019092:KMO/S3h1G0012078:bcl2-2	2
GO:0003714	transcription corepressor activity	3/447	98/5431	0.0306122	0.371935	-1.87887	0.989869	0.999997	0.980256	S3h1G0044173:TSG101/S3h1G0020518:YBX3/S3h1G0007330:YWHAB	3
GO:0001738	morphogenesis of a polarized epithelium	3/447	99/5431	0.030303	0.368178	-1.8999	0.990544	0.999997	0.980256	S3h1G0008327:dll3/S3h1G0042844:CSNK1G1/S3h1G0022001:MLLT4	3
GO:0019903	protein phosphatase binding	2/447	79/5431	0.0253165	0.307592	-1.85645	0.991199	0.999997	0.980256	S3h1G0018995:GTF2F1/S3h1G0023272:TRAF3	2
GO:0005604	basement membrane	1/447	55/5431	0.0181818	0.220907	-1.73902	0.991337	0.999997	0.980256	S3h1G0020317:THBS2	1
GO:0051276	chromosome organization	8/447	191/5431	0.0418848	0.508896	-2.06914	0.991489	0.999997	0.980256	S3h1G0020489:VPRBP/S3h1G0044034:DCST1/S3h1G0004977:SCS2/S3h1G0026965:PPM1D/S3h1G0043425:MECOM/S3h1G0053923:JMJD6/S3h1G0043589:ACTB/S3h1G0033305:ACTB	8
GO:0001227	DNA-binding transcription repressor activity, RNA polymerase II-specific	2/447	80/5431	0.025	0.303747	-1.87871	0.991843	0.999997	0.980256	S3h1G0052747:NKX3-2/S3h1G0020518:YBX3	2
GO:0035631	CD40 receptor complex	2/447	80/5431	0.025	0.303747	-1.87871	0.991843	0.999997	0.980256	S3h1G0046854:TRAF5/S3h1G0023272:TRAF3	2
GO:0050708	regulation of protein secretion	1/447	56/5431	0.0178571	0.216962	-1.76381	0.992057	0.999997	0.980256	S3h1G0044219:CNPY2	1
GO:0007476	imaginal disc-derived wing morphogenesis	4/447	122/5431	0.0327869	0.398357	-2.01269	0.992493	0.999997	0.980256	S3h1G0008327:dll3/S3h1G0029106:PPM1B/S3h1G0007973:PPM1B/S3h1G0051118:JAG2	4
GO:0006886	intracellular protein transport	6/447	159/5431	0.0377358	0.458486	-2.07532	0.992613	0.999997	0.980256	S3h1G0010384:SDCBP/S3h1G0029074:GOLGA7/S3h1G0038425:KLC4/S3h1G0006200:DUSP14/S3h1G0033297:MTERF4/S3h1G0026924:KLC4	6
GO:0007552	metamorphosis	9/447	211/5431	0.042654	0.518242	-2.13747	0.992834	0.999997	0.980256	S3h1G0008327:dll3/S3h1G0029106:PPM1B/S3h1G0007973:PPM1B/S3h1G0025416:TBPL1/S3h1G0045725:CDC25A/S3h1G0019162:TMBIM6/S3h1G0051118:JAG2/S3h1G0025418:SPSB1/S3h1G0052379:BARHL2	9
GO:0042826	histone deacetylase binding	2/447	82/5431	0.0243902	0.296339	-1.92264	0.992996	0.999997	0.980256	S3h1G0043230:ANKRA2/S3h1G0007330:YWHAB	2
GO:0002791	regulation of peptide secretion	1/447	58/5431	0.0172414	0.209481	-1.81252	0.993323	0.999997	0.980256	S3h1G0044219:CNPY2	1
GO:0032869	cellular response to insulin stimulus	1/447	58/5431	0.0172414	0.209481	-1.81252	0.993323	0.999997	0.980256	S3h1G0007330:YWHAB	1
GO:0050803	regulation of synapse structure or activity	8/447	196/5431	0.0408163	0.495914	-2.15248	0.993501	0.999997	0.980256	S3h1G0041704:GRID1/S3h1G0020317:THBS2/S3h1G0052114:ATL2/S3h1G0000570:PIP5K1B/S3h1G0044968:ATL2/S3h1G0031443:GRID1/S3h1G0043589:ACTB/S3h1G0033305:ACTB	8
GO:0007616	long-term memory	1/447	59/5431	0.0169492	0.20593	-1.83646	0.993879	0.999997	0.980256	S3h1G0048146:EIF2AK4	1
GO:0030027	lamellipodium	1/447	59/5431	0.0169492	0.20593	-1.83646	0.993879	0.999997	0.980256	S3h1G0000570:PIP5K1B	1
GO:0051480	regulation of cytosolic calcium ion concentration	3/447	106/5431	0.0283019	0.343865	-2.04292	0.994195	0.999997	0.980256	S3h1G0038834:ATP1A1/S3h1G0007330:YWHAB/S3h1G0037973:slc8a-5	3
GO:0005761	mitochondrial ribosome	1/447	60/5431	0.0166667	0.202498	-1.86013	0.994388	0.999997	0.980256	S3h1G0033297:MTERF4	1
GO:0050852	T cell receptor signaling pathway	1/447	60/5431	0.0166667	0.202498	-1.86013	0.994388	0.999997	0.980256	S3h1G0020067:RBCK1	1
GO:0046330	positive regulation of JNK cascade	3/447	107/5431	0.0280374	0.340651	-2.06278	0.99459	0.999997	0.980256	S3h1G0038282:ROR1/S3h1G0010384:SDCBP/S3h1G0016470:ROR2	3
GO:0000902	cell morphogenesis	2/447	86/5431	0.0232558	0.282556	-2.0083	0.994844	0.999997	0.980256	S3h1G0048146:EIF2AK4/S3h1G0045106:HGF	2
GO:0022839	monoatomic ion-gated channel activity	2/447	86/5431	0.0232558	0.282556	-2.0083	0.994844	0.999997	0.980256	S3h1G0030889:VDAC1/S3h1G0006172:VDAC2	2
GO:0007416	synapse assembly	1/447	61/5431	0.0163934	0.199178	-1.88355	0.994855	0.999997	0.980256	S3h1G0013233:MAPT	1
GO:0005700	polytene chromosome	2/447	87/5431	0.0229885	0.279308	-2.02927	0.995225	0.999997	0.980256	S3h1G0025416:TBPL1/S3h1G0000570:PIP5K1B	2
GO:0031996	thioesterase binding	2/447	87/5431	0.0229885	0.279308	-2.02927	0.995225	0.999997	0.980256	S3h1G0046854:TRAF5/S3h1G0023272:TRAF3	2
GO:0101002	ficolin-1-rich granule	1/447	62/5431	0.016129	0.195966	-1.90673	0.995283	0.999997	0.980256	S3h1G0034127:EEF2	1
GO:0048731	system development	6/447	171/5431	0.0350877	0.426312	-2.28268	0.996385	0.999997	0.980256	S3h1G0028714:MST1/S3h1G0000476:KY/S3h1G0038989:SOBP/S3h1G0000984:KY/S3h1G0027804:FHL1/S3h1G0025418:SPSB1	6
GO:0032874	positive regulation of stress-activated MAPK cascade	3/447	113/5431	0.0265487	0.322563	-2.17921	0.996465	0.999997	0.980256	S3h1G0038282:ROR1/S3h1G0010384:SDCBP/S3h1G0016470:ROR2	3
GO:0048737	imaginal disc-derived appendage development	4/447	136/5431	0.0294118	0.35735	-2.27288	0.997029	0.999997	0.980256	S3h1G0008327:dll3/S3h1G0029106:PPM1B/S3h1G0007973:PPM1B/S3h1G0051118:JAG2	4
GO:0072001	renal system development	5/447	156/5431	0.0320513	0.389419	-2.31717	0.997124	0.999997	0.980256	S3h1G0019092:KMO/S3h1G0046543:forkhead_box_J1-like_protein_3/S3h1G0043425:MECOM/S3h1G0053923:JMJD6/S3h1G0048586:Adam10	5
GO:0002165	instar larval or pupal development	7/447	193/5431	0.0362694	0.44067	-2.36935	0.997134	0.999997	0.980256	S3h1G0008327:dll3/S3h1G0029106:PPM1B/S3h1G0007973:PPM1B/S3h1G0045725:CDC25A/S3h1G0019162:TMBIM6/S3h1G0025418:SPSB1/S3h1G0052379:BARHL2	7
GO:0008134	transcription factor binding	5/447	157/5431	0.0318471	0.386939	-2.33425	0.997302	0.999997	0.980256	S3h1G0038989:SOBP/S3h1G0043425:MECOM/S3h1G0045406:heterogeneous_nuclear_ribonucleoprotein_/S3h1G0047125:PSMD4/S3h1G0012078:bcl2-2	5
GO:0005730	nucleolus	16/447	345/5431	0.0463768	0.563473	-2.50898	0.997407	0.999997	0.980256	S3h1G0007944:DDX6/S3h1G0018295:CTSL/S3h1G0023711:NOL4/S3h1G0044173:TSG101/S3h1G0023695:NKRF/S3h1G0020489:VPRBP/S3h1G0029106:PPM1B/S3h1G0007973:PPM1B/S3h1G0030900:DDX6/S3h1G0046078:DUF667/S3h1G0038397:DHH1/S3h1G0037542:CARF/S3h1G0049003:CMPK1/S3h1G0053923:JMJD6/S3h1G0027744:RPAP2/S3h1G0013328:NOVA1	16
GO:0070534	protein K63-linked ubiquitination	1/447	69/5431	0.0144928	0.176085	-2.06257	0.997434	0.999997	0.980256	S3h1G0008112:UBE2O	1
GO:0043010	camera-type eye development	6/447	177/5431	0.0338983	0.411861	-2.38225	0.997494	0.999997	0.980256	S3h1G0045048:PAPD4/S3h1G0033297:MTERF4/S3h1G0003301:PKNOX2/S3h1G0044094:ROM1/S3h1G0053923:JMJD6/S3h1G0011088:ABHD12B	6
GO:0042221	response to chemical	12/447	284/5431	0.0422535	0.513376	-2.52256	0.99784	0.999997	0.980256	S3h1G0037143:slc25a-19/S3h1G0003918/S3h1G0009536:DBX1/S3h1G0042844:CSNK1G1/S3h1G0033258:CLASP1/S3h1G0049175:SLC15A1/S3h1G0024811:slc22a-4/S3h1G0007556:14-3-3zeta/S3h1G0051056:DAZ-associated_protein_1/S3h1G0048586:Adam10/S3h1G0050483:SEMA5B/S3h1G0003165	12
GO:0017038	protein import	1/447	73/5431	0.0136986	0.166437	-2.14715	0.998189	0.999997	0.980256	S3h1G0042829:DJP1	1
GO:0016331	morphogenesis of embryonic epithelium	1/447	74/5431	0.0135135	0.164188	-2.16785	0.99834	0.999997	0.980256	S3h1G0051118:JAG2	1
GO:0008283	cell population proliferation	4/447	145/5431	0.0275862	0.335169	-2.42994	0.998388	0.999997	0.980256	S3h1G0045725:CDC25A/S3h1G0051056:DAZ-associated_protein_1/S3h1G0012078:bcl2-2/S3h1G0041856:boule-like_protein;KU519617.1:boule_2_RN	4
GO:0045087	innate immune response	2/447	101/5431	0.019802	0.240592	-2.30694	0.998392	0.999997	0.980256	S3h1G0053056:ZYX/S3h1G0014921:ADAM15	2
GO:0007218	neuropeptide signaling pathway	1/447	76/5431	0.0131579	0.159867	-2.20872	0.998605	0.999997	0.980256	S3h1G0019007:MC2R	1
GO:0010976	positive regulation of neuron projection development	1/447	76/5431	0.0131579	0.159867	-2.20872	0.998605	0.999997	0.980256	S3h1G0013233:MAPT	1
GO:0045666	positive regulation of neuron differentiation	7/447	206/5431	0.0339806	0.41286	-2.57274	0.998683	0.999997	0.980256	S3h1G0029853:SH3GLB1/S3h1G0040099:GRN/S3h1G0036316:SEMA5A/S3h1G0013233:MAPT/S3h1G0052114:ATL2/S3h1G0044968:ATL2/S3h1G0045106:HGF	7
GO:0048593	camera-type eye morphogenesis	2/447	105/5431	0.0190476	0.231426	-2.38146	0.998826	0.999997	0.980256	S3h1G0044094:ROM1/S3h1G0011088:ABHD12B	2
GO:0007249	canonical NF-kappaB signal transduction	1/447	78/5431	0.0128205	0.155768	-2.24893	0.998829	0.999997	0.980256	S3h1G0020067:RBCK1	1
GO:0043065	positive regulation of apoptotic process	4/447	150/5431	0.0266667	0.323997	-2.51421	0.998858	0.999997	0.980256	S3h1G0044656:FANK1/S3h1G0007891:NET1/S3h1G0013233:MAPT/S3h1G0000400	4
GO:0051865	protein autoubiquitination	1/447	79/5431	0.0126582	0.153796	-2.26879	0.998926	0.999997	0.980256	S3h1G0052035	1
GO:0009898	cytoplasmic side of plasma membrane	3/447	130/5431	0.0230769	0.280382	-2.48691	0.998969	0.999997	0.980256	S3h1G0046854:TRAF5/S3h1G0023272:TRAF3/S3h1G0013233:MAPT	3
GO:1901224	positive regulation of non-canonical NF-kappaB signal transduction	1/447	80/5431	0.0125	0.151874	-2.28851	0.999016	0.999997	0.980256	S3h1G0020067:RBCK1	1
GO:0048813	dendrite morphogenesis	2/447	109/5431	0.0183486	0.222934	-2.45414	0.999144	0.999997	0.980256	S3h1G0021011:Tm2/S3h1G0003720:Tm2	2
GO:0005164	tumor necrosis factor receptor binding	1/447	87/5431	0.0114943	0.139654	-2.4225	0.999466	0.999997	0.980256	S3h1G0023272:TRAF3	1
GO:0008270	zinc ion binding	7/447	225/5431	0.0311111	0.377997	-2.85362	0.999594	0.999997	0.980256	S3h1G0003292:GTF2B/S3h1G0038381:ZMYND10/S3h1G0003080:adt-1/S3h1G0044034:DCST1/S3h1G0041928:MOH1/S3h1G0047125:PSMD4/S3h1G0005258:hypothetical_protein	7
GO:0031267	small GTPase binding	6/447	206/5431	0.0291262	0.35388	-2.83118	0.999603	0.999997	0.980256	S3h1G0007891:NET1/S3h1G0020518:YBX3/S3h1G0007330:YWHAB/S3h1G0052756/S3h1G0022001:MLLT4/S3h1G0045106:HGF	6
GO:0005769	early endosome	2/447	123/5431	0.0162602	0.197559	-2.69566	0.99972	0.999997	0.980256	S3h1G0029853:SH3GLB1/S3h1G0044173:TSG101	2
GO:0003682	chromatin binding	3/447	151/5431	0.0198675	0.241389	-2.8311	0.999785	0.999997	0.980256	S3h1G0025416:TBPL1/S3h1G0038397:DHH1/S3h1G0017663:MEIOB	3
GO:0000122	negative regulation of transcription by RNA polymerase II	14/447	362/5431	0.038674	0.469885	-3.12628	0.999795	0.999997	0.980256	S3h1G0014378:FHL2/S3h1G0052747:NKX3-2/S3h1G0020489:VPRBP/S3h1G0025416:TBPL1/S3h1G0020518:YBX3/S3h1G0015334:FHL2/S3h1G0010094:WNK2/S3h1G0019162:TMBIM6/S3h1G0007330:YWHAB/S3h1G0046543:forkhead_box_J1-like_protein_3/S3h1G0043425:MECOM/S3h1G0045406:heterogeneous_nuclear_ribonucleoprotein_/S3h1G0052379:BARHL2/S3h1G0021119:FHL2	14
GO:0016358	dendrite development	2/447	127/5431	0.015748	0.191337	-2.76142	0.999797	0.999997	0.980256	S3h1G0021011:Tm2/S3h1G0003720:Tm2	2
GO:0000228	nuclear chromosome	4/447	176/5431	0.0227273	0.276134	-2.92343	0.999819	0.999997	0.980256	S3h1G0006560:PKAR/S3h1G0016940:CWC22/S3h1G0018331:SFR1/S3h1G0011057:WBP2	4
GO:0060562	epithelial tube morphogenesis	8/447	259/5431	0.030888	0.375286	-3.08508	0.999842	0.999997	0.980256	S3h1G0008327:dll3/S3h1G0036316:SEMA5A/S3h1G0029106:PPM1B/S3h1G0007973:PPM1B/S3h1G0045725:CDC25A/S3h1G0051118:JAG2/S3h1G0025418:SPSB1/S3h1G0052379:BARHL2	8
GO:0010629	negative regulation of gene expression	20/447	471/5431	0.0424628	0.515919	-3.29194	0.999873	0.999997	0.980256	S3h1G0014378:FHL2/S3h1G0052747:NKX3-2/S3h1G0035589:Eg/S3h1G0042888:tau_tubulin_kinase_A/S3h1G0044173:TSG101/S3h1G0023695:NKRF/S3h1G0020489:VPRBP/S3h1G0040890:tau_tubulin_kinase_E/S3h1G0025416:TBPL1/S3h1G0020518:YBX3/S3h1G0015334:FHL2/S3h1G0010094:WNK2/S3h1G0007330:YWHAB/S3h1G0023613:ZNF521/S3h1G0044219:CNPY2/S3h1G0034127:EEF2/S3h1G0043425:MECOM/S3h1G0013233:MAPT/S3h1G0052379:BARHL2/S3h1G0021119:F…	20
GO:0021915	neural tube development	2/447	133/5431	0.0150376	0.182705	-2.85768	0.999875	0.999997	0.980256	S3h1G0042888:tau_tubulin_kinase_A/S3h1G0040890:tau_tubulin_kinase_E	2
GO:0045944	positive regulation of transcription by RNA polymerase II	18/447	443/5431	0.0406321	0.493675	-3.32991	0.999901	0.999997	0.980256	S3h1G0052747:NKX3-2/S3h1G0023695:NKRF/S3h1G0034712/S3h1G0020067:RBCK1/S3h1G0010094:WNK2/S3h1G0018995:GTF2F1/S3h1G0048146:EIF2AK4/S3h1G0046543:forkhead_box_J1-like_protein_3/S3h1G0022359:forkhead_box_J1-like_protein_2/S3h1G0045325:ARRB1/S3h1G0037542:CARF/S3h1G0043425:MECOM/S3h1G0003301:PKNOX2/S3h1G0011057:WBP2/S3h1G0013254:ONECUT2/S3h1G0045324:ARRB1/S3h1G0052379:BARHL2/S3h1G0045106:HGF	18
GO:0015833	peptide transport	14/447	378/5431	0.037037	0.449996	-3.31972	0.999916	0.999997	0.980256	S3h1G0047848:RHBDD1/S3h1G0002289:CPSF4/S3h1G0010384:SDCBP/S3h1G0007330:YWHAB/S3h1G0029074:GOLGA7/S3h1G0009659:SRSF1/S3h1G0042829:DJP1/S3h1G0038425:KLC4/S3h1G0006200:DUSP14/S3h1G0033297:MTERF4/S3h1G0045406:heterogeneous_nuclear_ribonucleoprotein_/S3h1G0043402:FAF2/S3h1G0026924:KLC4/S3h1G0044548:CHP1	14
GO:0043043	peptide biosynthetic process	2/447	154/5431	0.012987	0.157791	-3.17506	0.999977	0.999997	0.980256	S3h1G0051087:EEF1B2/S3h1G0034127:EEF2	2
GO:0043604	amide biosynthetic process	2/447	156/5431	0.0128205	0.155768	-3.20389	0.999981	0.999997	0.980256	S3h1G0051087:EEF1B2/S3h1G0034127:EEF2	2
GO:0042254	ribosome biogenesis	1/447	145/5431	0.00689655	0.0837923	-3.34872	0.999997	0.999997	0.980256	S3h1G0033297:MTERF4	1
