# Supplementary material for: Stepwise emergence of recombination suppression precedes fissiparous asexuality in the planarian Schmidtea mediterranea
Source: Nat Commun. 2026 Jun 26;17:5588. doi: 10.1038/s41467-026-74605-9 (PMC13309565; doi:10.1038/s41467-026-74605-9)
Supplement: Supplementary file 11 — Supplementary Dataset 8 [file 41467_2026_74605_MOESM11_ESM.xlsx]

## Sheet: ﻿Supplementary Data 8
﻿Supplementary Data 8. Curated germline development genes. List of genes implicated in germline development based on a literature review, including associated DOIs and transcript identifiers.
gene_id	name_lit	long_name	paper	paper_doi	gene_id_lit
S3h1G0011934	nhr-1		Zhang et. al. 2018; Tharp et. al. 2014	10.1016/j.ydbio.2014.09.024
S3h1G0033674	tgs-1		Zeng et al., 2018	10.1016/j.cell.2018.05.006	MG551540.1
S3h1G0022712	cathepsin-L		Zayas et al., 2005	10.1073/pnas.0509507102
S3h1G0017667	tudor-1	tudor-1	Wenemoser et al., 2012	10.1101/gad.187377.112	JX010545.1
S3h1G0016764	Smed-elav2	ELAV2	Wang et. al. 2007	10.1073/pnas.0609708104	HM639987
S3h1G0015665	sped-1	spermatid elongation defective 1	Wang et. al. 2007	10.1073/pnas.0609708104	HM100652
S3h1G0020894	Smed-C3H-zfn-1	C3H-zinc finger-containing protein 1	Wang et. al. 2007	10.1073/pnas.0609708104	BK007101
S3h1G0025812	spac-1	secondary spermatocytes accumulation 1	Wang et. al. 2007	10.1073/pnas.0609708104	HM639988
S3h1G0024253	Smed-Brg1	brahma-related protein 1-like	Wang et. al. 2007	10.1073/pnas.0609708104	BK007102
S3h1G0037208	Smed-rap55	Rap55 protein	Wang et. al. 2007	10.1073/pnas.0609708104	HM055596
S3h1G0045406	Smed-hnRNPA2	heterogeneous nuclear ribonucleoprotein A2	Wang et. al. 2007	10.1073/pnas.0609708104	HM639989
S3h1G0045663	Smed-eIF3c	eukaryotic translation initiation factor 3 subunit C	Wang et. al. 2007	10.1073/pnas.0609708104	HM055595
S3h1G0052162	Smed-PABPC	cytoplasmic poly(A) binding protein	Wang et. al. 2007	10.1073/pnas.0609708104	HM100651
S3h1G0049558	Smed-NF-YB	nuclear factor Y subunit B	Wang et. al. 2007	10.1073/pnas.0609708104	HM100653
S3h1G0052066	Smed-elav1	embryonic lethal abnormal vision 1-like	Wang et. al. 2007	10.1073/pnas.0609708104	BK007103
S3h1G0007675	delta3	delta-like protein 3	Wang et al., 2010	10.1101/gad.1951010	OL957299
S3h1G0054049	rap55		Wang et al., 2010	10.1101/gad.1951010
S3h1G0020518	msy4	Y box protein 4-like	Wang et al., 2010	10.1101/gad.1951010	BK007100
S3h1G0008065	nanos		Wang et al., 2007	10.1073/pnas.0609708104	EF035555.1
S3h1G0011083	Bic-C		Wang et al., 2007	10.1073/pnas.0609708104	HM055594
S3h1G0039790	vasa		Wagner et al., 2012	10.1016/j.stem.2012.01.016	JQ425140.1
S3h1G0014601	surfactant B		Steiner et al., 2016 Rouhana et al., 2017	10.1371/journal.pgen.1006030	KY847536.1
S3h1G0046672	synaptotagmin XV		Steiner et al., 2016	10.1371/journal.pgen.1006030
S3h1G0041856	smed-boule	Smed-boule	Steiner et al., 2016	10.1371/journal.pgen.1006030
S3h1G0012733	npyr-1		Saberi et. al. 2016	10.1371/ journal.pbio.1002457	KX018969
S3h1G0033988	ophis		Saberi et al. 2016	10.1371/ journal.pbio.1002457	KX018822.1
S3h1G0012338	chaperonin-containing T-complex protein 1 subunit delta		Rouhana et. al. 2017	10.1016/j.ydbio.2017.04.008	KY847532.1
NOT_ANNOTATED	polyubiquitin		Rouhana et. al. 2017	10.1016/j.ydbio.2017.04.008	KY847530.1
S3h1G0008054	SWI/SNf-related matrix-associated actin-dependent regulator of chromatin subfamily b member 1		Rouhana et. al. 2017	10.1016/j.ydbio.2017.04.008	KY847529.1
S3h1G0002327	C-type lectin-like		Rouhana et. al. 2017	10.1016/j.ydbio.2017.04.008	KY847537.1
S3h1G0022671	tyrosinase precursor-like protein	tyrosinase precursor-like protein	Rouhana et. al. 2017	10.1016/j.ydbio.2017.04.008	KY847535.1
S3h1G0024131	chaperonin-containing T-complex protein 1 subunit alpha		Rouhana et. al. 2017	10.1016/j.ydbio.2017.04.008	KY847531.1
S3h1G0046672	synaptotagmin XV-like protein		Rouhana et. al. 2017	10.1016/j.ydbio.2017.04.008	KY847533.1
S3h1G0041213	eIF4E1-like	translation initiation factor 4E-like	Rouhana et. al. 2017	10.1016/j.ydbio.2017.04.008	KY847527.1
S3h1G0053019	cysteine/histidine-rich 1b		Rouhana et. al. 2017	10.1016/j.ydbio.2017.04.008	KY847528.1
S3h1G0017005	cpeb-1	CPEB-1	Rouhana et al., 2017	10.1016/j.ydbio.2017.04.008	KY847525.1
S3h1G0018967	cpeb-2	CPEB-2	Rouhana et al., 2017	10.1016/j.ydbio.2017.04.008	ARM37829.1
S3h1G0002166	pumilio	pumilio PUf family-like	Rouhana et al., 2017	10.1016/j.ydbio.2017.04.008	KY847539.1
S3h1G0000467	gelsolin		Rouhana et al., 2017	10.1016/j.ydbio.2017.04.008	KY847538.1
S3h1G0024131	t-complex protein 1 subunit alpha		Rouhana et al., 2017	10.1016/j.ydbio.2017.04.008
S3h1G0011699	Cre-alp1 protein		Rouhana et al., 2017	10.1016/j.ydbio.2017.04.008
S3h1G0011543	Hypothetical (S. mansoni)		Rouhana et al., 2017	10.1016/j.ydbio.2017.04.008
S3h1G0003344	tetraspanin 66e		Rouhana et al., 2017	10.1016/j.ydbio.2017.04.008
S3h1G0019147	tanning factor-1	capsule tanning factor 1	Rouhana et al., 2017	10.1016/j.ydbio.2017.04.008	KY847534.1
S3h1G0022671	tyrosinase		Rouhana et al., 2017	10.1016/j.ydbio.2017.04.008
S3h1G0002327	c-type lectin		Rouhana et al., 2017	10.1016/j.ydbio.2017.04.008
S3h1G0027591	ferritin-185		Rouhana et al. 2017	10.1016/j.ydbio.2017.04.008
S3h1G0034364	piwi-1		Reddien et al., 2005	10.1126/science.1116110	DQ186985.1
S3h1G0013254	Smed-oc-1		Li et.al. 2021	10.1016/j.celrep.2021.109776	dd_Smes_v1_39638_1_1
S3h1G0016678	lecg	galactose-binding lectin	Kahn and Newmark 2022	10.1016/j.celrep.2022.110525	OL957297
S3h1G0032861	ubp8	ubiquitin carboxyl-terminal hydrolase 8	Kahn and Newmark 2022	10.1016/j.celrep.2022.110525	OL957302
S3h1G0037503	foxL	forkhead box L1	Kahn and Newmark 2022	10.1016/j.celrep.2022.110525	OL957296
S3h1G0025616, S3h1G0025617, S3h1G0025619	ece1		Kahn and Newmark 2022	10.1016/j.celrep.2022.110525	OL957298
S3h1G0028318	notch2		Kahn and Newmark 2022	10.1016/j.celrep.2022.110525	OL957300
S3h1G0041596	notch4		Kahn and Newmark 2022	10.1016/j.celrep.2022.110525	OL957301
S3h1G0017568	zfs1		Kahn and Newmark 2022	10.1016/j.celrep.2022.110525	OL957295
S3h1G0052952	nrps	nonribosomal peptide synthetase (NRPS)	Issigonis et al., 2024	10.1073/pnas.2321349121	SMEST023215002.1
S3h1G0000154	tph	tryptophan hydroxylase	Issigonis et al., 2024	10.1073/pnas.2321349121	KF134114.1
S3h1G0015887	Laminin A		Issigonis et al., 2022	10.1371/journal.pbio.3001472	SMEST056013009.1
S3h1G0032195	MX1	Monosiga brevicollis MX1 hypothetical protein	Issigonis et al., 2022	10.1371/journal.pbio.3001472
S3h1G0037919	klf4l	Krüppel-like factor 4-like	Issigonis et al., 2022	https://doi.org/10.1371/journal.pbio.3001472	SMEST031008001.1
S3h1G0021021	aadc	Aromatic L-amino acid decarboxylase (AADC)	Currie and Pearson, 2013	10.1242/dev.098590	KF134115.1
S3h1G0039097	npy-8	neuropeptide Y prohormone-8	Collins et. al. 2010	10.1371/journal.pbio.1000509	BK007010.1
S3h1G0031392	dmd1		Chong et al., 2013; Saberi et al., 2016	10.1038/ncomms2811;10.1371/ journal.pbio.1002457	KC736555.1
S3h1G0040099	Granulin		Chong et al., 2011	10.1186/1471-213X-11-69	DN304193.1
S3h1G0014140	tsp-1		Chong et al., 2011	10.1186/1471-213X-11-69	DN305069.1
S3h1G0037260	thmg-1		Chong et al., 2011	10.1186/1471-213X-11-69	DN307831.1
S3h1G0012769	pde		Chong et al., 2011	10.1186/1471-213X-11-69	HO008078.1
S3h1G0038738	plastin		Chong et al., 2011	10.1186/1471-213X-11-69	DN311193.1
S3h1G0005864	tkn-1		Chong et al., 2011	10.1186/1471-213X-11-69	HO007229.1
S3h1G0020555	tplh		Chong et al., 2011	10.1186/1471-213X-11-69	HO005509.1
S3h1G0029347	pp2		Chong et al., 2011	10.1186/1471-213X-11-69	HO006984.1
S3h1G0001134	pka		Chong et al., 2011	10.1186/1471-213X-11-69	DN316100.1
S3h1G0037440	tkn-2		Chong et al., 2011	10.1186/1471-213X-11-69	HO008093.1
S3h1G0041427	ferritin-582		Chong et al. 2011	10.1186/1471-213X-11-69
S3h1G0000866	gH4	germinal histone H4	Collins et. al. 2013	10.1038/nature11924
