# Supplementary material for: Stepwise emergence of recombination suppression precedes fissiparous asexuality in the planarian Schmidtea mediterranea
Source: Nat Commun. 2026 Jun 26;17:5588. doi: 10.1038/s41467-026-74605-9 (PMC13309565; doi:10.1038/s41467-026-74605-9)
Supplement: Supplementary file 12 — Supplementary Dataset 9 [file 41467_2026_74605_MOESM12_ESM.xlsx]

## Sheet: ﻿Supplementary Data 9
﻿Supplementary Data 9. Summary of gene loss analysis using TOGA with schMedS3 haplotype 1 as the reference. Includes structural variant data, repeat overlap, and conservation status across S. polychroa, S. nova, and S. lugubris.
SV: Structural variant. Headers gene_id to PANTHER: See description for Supporting Table S3. repeat_frac: Fraction of sequence overlapping with repeat annotation. Headers L2FC_S_vs_A to hconf_rep_genes: See description for Supporting Table S5. A2_class: TOGA classification in both haplotypes of schMedA2, indicating lost if it is missing in both of them. vs_HLschPol2: TOGA classification in S. pol…
SV	gene_id	transcript_id	previous_gene_id	gene_type	seqnames	start	end	strand	reference_coding_potential	transcript_length	cds_length	exon_number	CDS_completeness	published_transcripts	ipr_desc	eggNOG_Description	eggNOG_Preferred_name	KOG	Posada_name	emapper_human_symbol	PANTHER	repeat_frac	L2FC_S_vs_A	L2FC_S_vs_O	L2FC_O_vs_A	isDEG_S_vs_A	isDEG_S_vs_O	isDEG_O_vs_A	adjPValue_S_vs_A	adjPValue_S_vs_O	adjPValue_O_vs_A	hconf_rep_genes	A2_class	vs_HLschPol2	vs_HLschNov1	vs_HLschLug1	schmidtea_conservation	exon_type	repeat_coverage	name_lit	paper	gene_id_lit	paper_doi	genespace_transcript_id	globHOG	arrayID	array_members	tandem_array	globHOG_members
TRA_chr1_left	S3h1G0009705	S3h1T0009705.2	h1SMcG0003930	hconf	chr1_h1	152339148	152343655	+	coding	718	621	5	complete			Pfam:TPM		2R7UK	-		PTHR33748:PROTEIN CBG04600;PTHR33748:SF5:PROTEIN CBG04600	0	-0.426193	-0.419381	-0.00681264				3.47039e-07	8.79931e-07	0.943323	other	intact	intact	intact	intact	conserved	multiexon	low_repeat					S3h1T0009705.2	N0.HOG0010726 OG0010171	Arr39281	1	FALSE	1
TRA_chr1_left	S3h1G0009706	S3h1T0009706.1	h1SMcG0003931	hconf	chr1_h1	152360460	152367188	-	coding	3828	3669	2	complete						-			0	7.70893	9.10509	-1.39616	up	up		8.60019e-09	1.47224e-07	0.428173	hconf_rep_genes	intact	intact	loss	loss	not_conserved	multiexon	low_repeat					S3h1T0009706.1	N0.HOG0015293 OG0014737	Arr40625	1	FALSE	1
TRA_chr1_left	S3h1G0009707	S3h1T0009707.1	h1SMnG0006481	hconf	chr1_h1	152403328	152403982	+	coding	567	336	3	complete			ribosomal protein, L55	MRPL55	KOG4616	MRPL55-like		PTHR34095:39S RIBOSOMAL PROTEIN L55, MITOCHONDRIAL	0	-0.0805773	0.0718372	-0.152415				0.1357	0.224104	0.0290757	other	intact	intact	intact	intact	conserved	multiexon	low_repeat					S3h1T0009707.1	N0.HOG0017982 OG0017426	Arr41584	1	FALSE	1
TRA_chr1_left	S3h1G0009708	S3h1T0009708.1	h1SMcG0003932	hconf	chr1_h1	152413339	152414241	-	coding	903	531	1	complete			Tctex-1 family		KOG4108	TCTEX1D4-like		PTHR21255:T-COMPLEX-ASSOCIATED-TESTIS-EXPRESSED 1/ DYNEIN LIGHT CHAIN;PTHR21255:SF56:AT23443P	0	0.095712	-0.369326	0.465038				0.573457	0.0288255	0.0241916	other	intact	intact	intact	intact	conserved	monoexon	low_repeat					S3h1T0009708.1	N0.HOG0010727 OG0010172	Arr39282	1	FALSE	1
TRA_chr1_left	S3h1G0009710	S3h1T0009710.1	h1SMcG0003933	hconf	chr1_h1	152436609	152437321	+	coding	667	552	2	complete			Tctex-1 family	TCTEX1D1	KOG4108	TCTEX1D1-like	DYNLT5	PTHR21255:T-COMPLEX-ASSOCIATED-TESTIS-EXPRESSED 1/ DYNEIN LIGHT CHAIN;PTHR21255:SF56:AT23443P	0	-1.11109	-0.353727	-0.757364				7.13249e-12	0.00191332	1.91894e-07	other	intact	intact	intact	intact	conserved	multiexon	low_repeat					S3h1T0009710.1	N0.HOG0010728 OG0010173	Arr39283	1	FALSE	1
TRA_chr1_left	S3h1G0009712	S3h1T0009712.1	h1SMcG0003934	hconf	chr1_h1	152508227	152509856	+	coding	1630	774	1	complete						-			0	10.1725	10.4699	-0.297351	up	up		4.44114e-09	1.60615e-08	0.894562	hconf_rep_genes	intact	intact	intact	loss	conserved	monoexon	low_repeat					S3h1T0009712.1	N0.HOG0015294 OG0014738	Arr40626	1	FALSE	1
TRA_chr1_left	S3h1G0009717	S3h1T0009717.1	h1SMcG0003935	hconf	chr1_h1	152557704	152558770	-	coding	1067	960	1	complete						-			0	-0.00153514	-0.0517347	0.0501995				0.993518	0.804657	0.859495	other	intact	intact	intact	intact	conserved	monoexon	low_repeat					S3h1T0009717.1	N0.HOG0010729 OG0010174	Arr39284	1	FALSE	1
TRA_chr1_left	S3h1G0009722	S3h1T0009722.1	h1SMcG0003936	hconf	chr1_h1	152628753	152630063	+	coding	1311	1194	1	complete						-		PTHR24238:SF57:G-PROTEIN COUPLED RECEPTOR 165;PTHR24238:G-PROTEIN COUPLED RECEPTOR	0	-0.635543	-0.391793	-0.24375				0.0100739	0.133874	0.428939	other	intact	intact	intact	intact	conserved	monoexon	low_repeat					S3h1T0009722.1	N0.HOG0010730 OG0010175	Arr39285	1	FALSE	1
TRA_chr1_left	S3h1G0009725	S3h1T0009725.3	h1SMnG0006494	hconf	chr1_h1	152668025	152688383	-	coding	1868	1689	7	complete			ras association	RASSF3	KOG4239	-	RASSF3	PTHR22738:SF10:RASSF (RAS-ASSOCIATION DOMAIN FAMILY) HOMOLOG;PTHR22738:RASSF	0	-0.44473	-0.440867	-0.00386272				2.24013e-10	5.90928e-10	0.952945	other	intact	intact	intact	intact	conserved	multiexon	low_repeat					S3h1T0009725.3	N0.HOG0003456 OG0002907	Arr35937	1	FALSE	1
TRA_chr1_left	S3h1G0009728	S3h1T0009728.1	h1SMnG0006497	hconf	chr1_h1	152738459	152738903	+	coding	401	201	2	complete			transcription elongation from RNA polymerase I promoter	GTF2H5	KOG3451	-	GTF2H5		0	0.332159	0.1264	0.205759				0.095994	0.543737	0.438333	other	intact	intact	intact	potential_loss	conserved	multiexon	low_repeat					S3h1T0009728.1	N0.HOG0017983 OG0017427	Arr41585	1	FALSE	1
TRA_chr1_left	S3h1G0009732	S3h1T0009732.1	h1SMcG0003938	hconf	chr1_h1	152790435	152791421	+	coding	889	759	3	complete			DnaJ molecular chaperone homology domain	DNAJC9	KOG0719	DNAJC9-like	DNAJC9	PTHR44144:DNAJ HOMOLOG SUBFAMILY C MEMBER 9	0	0.090346	0.0066962	0.0836498				0.147976	0.926087	0.302637	other	intact	intact	intact	intact	conserved	multiexon	low_repeat					S3h1T0009732.1	N0.HOG0009468 OG0008914	Arr38390	1	FALSE	1
TRA_chr1_left	S3h1G0009735	S3h1T0009735.1	h1SMcG0003939	hconf	chr1_h1	152825318	152826030	-	coding	713	429	1	complete						-			0	0.0264294	-0.0140202	0.0404496				0.954903	0.978854	0.95357	other	intact	intact	intact	intact	conserved	monoexon	low_repeat					S3h1T0009735.1	N0.HOG0009469 OG0008915	Arr38391	1	FALSE	1
TRA_chr1_left	S3h1G0009737	S3h1T0009737.3	h1SMcG0003940	hconf	chr1_h1	152835021	152842987	+	coding	1619	1107	5	complete						-			0.03	-0.215479	-0.40817	0.192691				0.00144613	9.28316e-07	0.015525	other	intact	intact	intact	intact	conserved	multiexon	low_repeat					S3h1T0009737.3	N0.HOG0009470 OG0008916	Arr38392	1	FALSE	1
TRA_chr1_left	S3h1G0009740	S3h1T0009740.3	h1SMcG0003941	hconf	chr1_h1	152875141	152880128	-	coding	754	660	4	complete			erythroblast transformation specific domain	ETV7	KOG3804	ETV7-like	ETV7	PTHR11849:ETS	0.09	-0.431413	0.0234989	-0.454912				0.000711978	0.868557	0.00345521	other	intact	intact	intact	intact	conserved	multiexon	low_repeat					S3h1T0009740.3	N0.HOG0009471 OG0008917	Arr38393	1	FALSE	1
TRA_chr1_left	S3h1G0009741	S3h1T0009741.2	h1SMcG0003942	hconf	chr1_h1	152896822	152940243	+	coding	2555	1881	13	complete		Protein kinase domain	protein serine threonine kinase activity. It is involved in the biological process described with protein phosphorylation	PAK3	KOG0578	PAK3-like	PAK1;PAK2;PAK3	PTHR48015:SERINE/THREONINE-PROTEIN KINASE TAO;PTHR48015:SF35:NON-SPECIFIC SERINE/THREONINE PROTEIN KINASE	0	0.00774593	-0.0291682	0.0369141				0.902975	0.668947	0.677037	other	intact	intact	intact	intact	conserved	multiexon	low_repeat					S3h1T0009741.2	N0.HOG0009472 OG0008918	Arr38394	1	FALSE	1
TRA_chr1_left	S3h1G0009742	S3h1T0009742.1	h1SMcG0003943	hconf	chr1_h1	152942113	152951200	+	coding	708	630	6	complete						-			0	4.27946	5.43165	-1.15219	up	up		6.80771e-11	7.56082e-11	0.0747328	hconf_rep_genes	intact	intact	intact	intact	conserved	multiexon	low_repeat					S3h1T0009742.1	N0.HOG0015156 OG0014600	Arr40562	1	FALSE	1
TRA_chr1_left	S3h1G0009744	S3h1T0009744.1	h1SMcG0003944	hconf	chr1_h1	152968520	153019252	-	coding	1379	1188	9	complete		Neurotransmitter-gated ion-channel			2S6MS	-		PTHR18945:NEUROTRANSMITTER GATED ION CHANNEL;PTHR18945:SF768:NA	0	-0.418961	-0.135557	-0.283404				3.51454e-05	0.16295	0.0110573	other	intact	potential_loss	potential_loss	potential_loss	not_conserved	multiexon	low_repeat					S3h1T0009744.1	N0.HOG0009473 OG0008919	Arr38395	1	FALSE	1
TRA_chr1_left	S3h1G0009749	S3h1T0009749.3	h1SMcG0003945	hconf	chr1_h1	153027734	153091410	-	coding	4276	3738	24	complete			Rho guanyl-nucleotide exchange factor activity		KOG3520	-			0	-0.501669	-0.13332	-0.368349				0.000232077	0.298161	0.0171195	other	intact	intact	intact	intact	conserved	multiexon	low_repeat					S3h1T0009749.3	N0.HOG0009474 OG0008920	Arr38396	1	FALSE	1
TRA_chr1_right	S3h1G0009753	S3h1T0009753.1	h1SMcG0003946	other	chr1_h1	155072736	155073784	+	coding	1049	1047	1	5_prime_incomplete			DNA RNA polymerases superfamily protein		KOG0017	-		PTHR24559:SF324:TRANSPOSON TY3-I GAG-POL POLYPROTEIN-LIKE PROTEIN;PTHR24559:TRANSPOSON TY3-I GAG-POL POLYPROTEIN	1										low_expression	loss	potential_loss	potential_loss	loss	not_conserved	monoexon	repeat>0.8					S3h1T0009753.1	N0.HOG0000154 OG0000071	Arr2402_noAnch	7	TRUE	23
TRA_chr1_right	S3h1G0009754	S3h1T0009754.1	h1SMcG0003947	hconf	chr1_h1	155093036	155110038	+	coding	1605	1380	2	complete						-			0	0.684615	0.264305	0.42031				4.29011e-08	0.00617801	0.00053914	other	intact	intact	intact	intact	conserved	multiexon	low_repeat					S3h1T0009754.1	N0.HOG0006736 OG0006182	Arr37834	1	FALSE	1
TRA_chr1_right	S3h1G0009755	S3h1T0009755.1	h1SMcG0003948	hconf	chr1_h1	155141748	155174948	-	coding	1817	1560	12	complete		Deubiquitinating enzyme MINDY-3/4	Family with sequence similarity 188, member B		KOG2871	MINDY4B-like		PTHR12473:UNCHARACTERIZED;PTHR12473:UNCHARACTERIZED;PTHR12473:SF12:INACTIVE UBIQUITIN CARBOXYL-TERMINAL HYDROLASE MINDY-4B;PTHR12473:SF12:INACTIVE UBIQUITIN CARBOXYL-TERMINAL HYDROLASE MINDY-4B	0	-0.636848	-0.239306	-0.397542				1.68785e-10	0.00119041	1.00378e-05	other	intact	intact	intact	intact	conserved	multiexon	low_repeat					S3h1T0009755.1	N0.HOG0006735 OG0006181	Arr37833	1	FALSE	1
TRA_chr1_right	S3h1G0009762	S3h1T0009762.1	h1SMcG0003949	other	chr1_h1	155234216	155235299	-	coding	1084	744	1	5_prime_incomplete			X-linked inhibitor of apoptosis	XIAP	KOG1101	XIAP-like	XIAP;BIRC8	PTHR10044:SF115:E3 UBIQUITIN-PROTEIN LIGASE XIAP;PTHR10044:INHIBITOR OF APOPTOSIS	1										low_expression	intact	loss	loss	loss	not_conserved	monoexon	repeat>0.8					S3h1T0009762.1	N0.HOG0000698 OG0000406	Arr2463_noAnch	8	TRUE	13
TRA_chr1_right	S3h1G0009763	S3h1T0009763.1	h1SMcG0003950	hconf	chr1_h1	155264548	155275639	+	coding	3101	2784	8	complete		Sec23/Sec24, trunk domain	cargo loading into COPII-coated vesicle	SEC24B	KOG1985	SEC24B-like	SEC24A;SEC24B	PTHR13803:SEC24-RELATED PROTEIN;PTHR13803:SF1:PROTEIN TRANSPORT PROTEIN SEC24A	0	0.0290875	0.0986946	-0.0696071				0.404602	0.00915012	0.115646	other	intact	intact	intact	loss	conserved	multiexon	low_repeat					S3h1T0009763.1	N0.HOG0002325 OG0001783	Arr35463	1	FALSE	1
TRA_chr1_right	S3h1G0009765	S3h1T0009765.3	h1SMnG0006524	hconf	chr1_h1	155289890	155336468	+	coding	605	339	5	complete						-			0.02	-0.662254	-0.580798	-0.0814568				3.82179e-05	0.000377026	0.657506	other	intact	intact	intact	intact	conserved	multiexon	low_repeat					S3h1T0009765.3	N0.HOG0017278 OG0016722	Arr41297	1	FALSE	1
TRA_chr1_right	S3h1G0009768	S3h1T0009768.1	h1SMcG0003952	hconf	chr1_h1	155340808	155342129	-	coding	1322	1086	1	5_prime_incomplete		Phosphoenolpyruvate carboxykinase, GTP-utilising;Phosphoenolpyruvate carboxykinase, C-terminal P-loop domain;Phosphoenolpyruvate carboxykinase, C-terminal	Phosphoenolpyruvate carboxykinase C-terminal P-loop domain	PCK1	KOG3749	PCK1-like	PCK2;NA;PCK1	PTHR11561:PHOSPHOENOLPYRUVATE CARBOXYKINASE;PTHR11561:SF1:PHOSPHOENOLPYRUVATE CARBOXYKINASE, CYTOSOLIC [GTP]	0										low_expression	intact	intact	loss	loss	not_conserved	monoexon	low_repeat					S3h1T0009768.1	N0.HOG0017279 OG0016723	Arr41298	1	FALSE	2
TRA_chr1_right	S3h1G0009771	S3h1T0009771.1	h1SMcG0003953	hconf	chr1_h1	155369947	155378718	-	coding	3525	3267	10	complete		Exportin-T	tRNA nucleus export receptor which facilitates tRNA translocation across the nuclear pore complex. Involved in pre- tRNA splicing, probably by affecting the interaction of pre-tRNA with splicing endonuclease (By similarity)	XPOT	KOG2021	XPOT-like	XPOT	PTHR15952:SF11:EXPORTIN-T;PTHR15952:EXPORTIN-T/LOS1	0	0.588982	0.611649	-0.0226668				7.20379e-11	1.05738e-10	0.774197	other	intact	intact	intact	loss	conserved	multiexon	low_repeat					S3h1T0009771.1	N0.HOG0004198 OG0003644	Arr36260	1	FALSE	1
TRA_chr1_right	S3h1G0009780	S3h1T0009780.1	h1SMcG0003954	hconf	chr1_h1	155567556	155568637	-	coding	1082	831	1	complete		Small GTPase, Ras-type	Ras of Complex, Roc, domain of DAPkinase		KOG0098	-		PTHR24070:RAS, DI-RAS, AND RHEB FAMILY MEMBERS OF SMALL GTPASE SUPERFAMILY;PTHR24070:SF290:EG:BACR37P7.8 PROTEIN	0	-1.96886	-0.1498	-1.81906				1.87449e-09	0.613477	6.15431e-07	other	intact	intact	intact	intact	conserved	monoexon	low_repeat					S3h1T0009780.1	N0.HOG0001816 OG0001307	Arr86917	2	TRUE	2
TRA_chr1_right	S3h1G0009785	S3h1T0009785.1	h1SMcG0003955	other	chr1_h1	155687228	155687914	+	coding	687	300	1	complete			DNA-binding transcription factor activity, RNA polymerase II-specific	FAM200B	2QT83	-	FAM200B	PTHR45935:SF1:PROTEIN ZBED8;PTHR45935:PROTEIN ZBED8-RELATED	0										low_expression	intact	loss	intact	potential_loss	not_conserved	monoexon	low_repeat					S3h1T0009785.1	N0.HOG0000805 OG0000488	Arr34771	1	FALSE	1
TRA_chr1_right	S3h1G0009787	S3h1T0009787.1	h1SMcG0003956	hconf	chr1_h1	155712056	155730474	-	coding	2931	2775	15	complete		X-ray radiation resistance-associated protein 1	X-ray radiation resistance-associated protein 1	XRRA1	KOG0619	XRRA1-like	XRRA1	PTHR22710:X-RAY RADIATION RESISTANCE ASSOCIATED PROTEIN 1 XRRA1	0	-0.423326	-0.511032	0.0877066				0.00024942	4.21385e-05	0.517077	other	intact	intact	intact	intact	conserved	multiexon	low_repeat					S3h1T0009787.1	N0.HOG0004197 OG0003643	Arr36259	1	FALSE	1
TRA_chr1_right	S3h1G0009789	S3h1T0009789.1	h1SMcG0003957	hconf	chr1_h1	155730696	155741291	+	coding	2197	1875	11	complete		Adenylyl cyclase class-3/4/guanylyl cyclase	Natriuretic peptide receptor	NPR2	KOG1023	-	NPR2	PTHR11920:SF486:FI12009P;PTHR11920:GUANYLYL CYCLASE	0	-2.00853	0.0149142	-2.02344	down		down	6.80371e-14	0.937772	1.25404e-11	other	intact	intact	intact	intact	conserved	multiexon	low_repeat					S3h1T0009789.1	N0.HOG0004196 OG0003642	Arr36258	1	FALSE	1
TRA_chr1_right	S3h1G0009791	S3h1T0009791.1	h1SMcG0003958	hconf	chr1_h1	155741519	155748581	-	coding	1025	741	5	complete			Outer dense fiber of sperm tails 3-like 2	ODF3L2	2QRKE	ODF3-like	CIMAP1D	PTHR21580:SHIPPO-1-RELATED;PTHR21580:SF9:OUTER DENSE FIBER PROTEIN 3-B	0	-0.927599	0.193965	-1.12156				1.52879e-12	0.0207505	4.75017e-12	other	intact	intact	intact	intact	conserved	multiexon	low_repeat					S3h1T0009791.1	N0.HOG0004195 OG0003641	Arr36257	1	FALSE	1
TRA_chr1_right	S3h1G0009792	S3h1T0009792.1	h1SMcG0003959	hconf	chr1_h1	155750932	155751536	+	coding	605	387	1	complete						-			0	0.238396	0.0771776	0.161219				0.0436316	0.530315	0.288291	other	intact	intact	intact	intact	conserved	monoexon	low_repeat					S3h1T0009792.1	N0.HOG0004194 OG0003640	Arr36256	1	FALSE	1
TRA_chr1_right	S3h1G0009795	S3h1T0009795.1	h1SMcG0003960	hconf	chr1_h1	155769984	155771367	-	coding	1328	1158	2	complete			homeobox protein	HMX3	KOG0485	nkx5-2	HMX3;HMX1	PTHR46110:HOMEOBOX PROTEIN HMX	0	0.0403524	-0.552264	0.592616				0.89714	0.0677757	0.108901	other	intact	intact	intact	intact	conserved	multiexon	low_repeat					S3h1T0009795.1	N0.HOG0004193 OG0003639	Arr36255	1	FALSE	1
TRA_chr1_right	S3h1G0009798	S3h1T0009798.1	h1SMcG0003961	hconf	chr1_h1	155853205	155856861	+	coding	3618	3432	2	complete			Pfam:Cache_1		KOG2353	-		PTHR10166:SF43:NA;PTHR10166:VOLTAGE-DEPENDENT CALCIUM CHANNEL SUBUNIT ALPHA-2/DELTA-RELATED	0	-0.459938	-0.353225	-0.106712				1.44757e-06	0.000117022	0.259799	other	intact	intact	intact	intact	conserved	multiexon	low_repeat					S3h1T0009798.1	N0.HOG0004192 OG0003638	Arr36254	1	FALSE	1
TRA_chr1_right	S3h1G0009801	S3h1T0009801.1	h1SMcG0003962	hconf	chr1_h1	155888336	155889359	+	coding	982	816	2	complete		Proteasome subunit beta type 8;Proteasome, subunit alpha/beta	proteasome subunit beta type	PRE2	KOG0175	PSMB5-like		PTHR11599:SF53:PROTEASOME SUBUNIT BETA TYPE-8;PTHR11599:PROTEASOME SUBUNIT ALPHA/BETA	0	-0.0163382	0.277523	-0.293861				0.725587	4.02765e-06	1.65207e-05	other	intact	intact	intact	intact	conserved	multiexon	low_repeat					S3h1T0009801.1	N0.HOG0004191 OG0003637	Arr36253	1	FALSE	1
TRA_chr1_right	S3h1G0009803	S3h1T0009803.2	h1SMcG0003963	hconf	chr1_h1	155907049	155941426	+	coding	3832	3303	21	complete			cortical actin cytoskeleton organization	frm-1	KOG0349,KOG3527	frm-1-like		PTHR23280:4.1 G PROTEIN	0.1	-0.40379	-0.14753	-0.25626				1.14767e-07	0.0143642	0.000698888	other	intact	intact	intact	intact	conserved	multiexon	low_repeat					S3h1T0009803.2	N0.HOG0004190 OG0003636	Arr36252	1	FALSE	1
TRA_chr1_right	S3h1G0009805	S3h1T0009805.1	h1SMcG0003964	other	chr1_h1	155959168	155959870	+	coding	703	417	1	complete						-			0										low_expression	intact	loss	loss	loss	not_conserved	monoexon	low_repeat					S3h1T0009805.1	N0.HOG0018966 OG0018410	Arr41842	1	FALSE	1
TRA_chr1_right	S3h1G0009806	S3h1T0009806.1	h1SMcG0003965	hconf	chr1_h1	155968450	155970820	+	coding	1877	1674	9	complete			cortical actin cytoskeleton organization	frm-1	KOG3527	frm-1-like		PTHR23280:4.1 G PROTEIN	0	1.84293	0.0419264	1.801				0.0487323	0.95948	0.105308	other	intact	loss	intact	intact	conserved	multiexon	low_repeat					S3h1T0009806.1	N0.HOG0018967 OG0018411	Arr41843	1	FALSE	1
TRA_chr1_right	S3h1G0009807	S3h1T0009807.1	h1SMcG0003966	other	chr1_h1	155989942	155990502	+	coding	561	405	1	complete						-			1										low_expression	intact	loss	loss	loss	not_conserved	monoexon	repeat>0.8					S3h1T0009807.1	N0.HOG0016267 OG0015711	Arr40973	1	FALSE	4
TRA_chr3_left	S3h1G0042752	S3h1T0042752.1	h1SMcG0017564	hconf	chr3_h1	48520221	48520869	+	coding	555	435	3	5_prime_incomplete						-			0	0.275249	0.517035	-0.241786				0.310152	0.0867431	0.536269	other	intact	potential_loss	potential_loss	potential_loss	not_conserved	multiexon	low_repeat					S3h1T0042752.1	N0.HOG0005209 OG0004655	Arr50002	1	FALSE	1
TRA_chr3_left	S3h1G0042755	S3h1T0042755.1	h1SMcG0017565	other	chr3_h1	48531487	48533427	+	coding	1941	1356	1	complete						-			1										low_expression	intact	loss	loss	potential_loss	not_conserved	monoexon	repeat>0.8					S3h1T0042755.1	N0.HOG0001749 OG0001243	Arr49186	1	FALSE	3
TRA_chr3_left	S3h1G0042758	S3h1T0042758.1	h1SMcG0017566	hconf	chr3_h1	48548665	48562049	+	coding	3956	3651	3	complete	JN100093.1:Rho-associated kinase	Protein kinase domain;Rho-associated protein kinase LET-502	regulation of angiotensin-activated signaling pathway	ROCK2	KOG0612	Rho-associated kinase (ROCK)	ROCK2;NA;ROCK1	PTHR22988:MYOTONIC DYSTROPHY S/T KINASE-RELATED;PTHR22988:SF71:RHO-ASSOCIATED PROTEIN KINASE	0	-0.393109	-0.185206	-0.207902				8.82473e-05	0.04442	0.0591552	other	intact	intact	intact	intact	conserved	multiexon	low_repeat					S3h1T0042758.1	N0.HOG0005210 OG0004656	Arr50003	1	FALSE	1
TRA_chr3_left	S3h1G0042761	S3h1T0042761.1	h1SMcG0017567	hconf	chr3_h1	48566750	48570266	+	coding	824	534	5	complete						-			0	7.88611	7.71551	0.170605	up	up		1.43914e-09	3.74859e-09	0.914205	hconf_rep_genes	intact	loss	loss	intact	not_conserved	multiexon	low_repeat					S3h1T0042761.1	N0.NoHOG02368	Arr52290	1	FALSE	1
TRA_chr3_left	S3h1G0042762	S3h1T0042762.1	h1SMcG0017568	hconf	chr3_h1	48582571	48584223	+	coding	772	693	5	complete						-			0.02	8.4047	7.7829	0.6218	up	up		4.63208e-08	7.2674e-08	0.739355	hconf_rep_genes	intact	intact	potential_loss	intact	conserved	multiexon	low_repeat					S3h1T0042762.1	N0.HOG0002498 OG0001955	Arr49379	1	FALSE	1
TRA_chr3_left	S3h1G0042764	S3h1T0042764.1	h1SMcG0017569	hconf	chr3_h1	48585568	48594540	+	coding	808	573	5	complete						-			0	7.67421	8.29427	-0.620063	up	up		5.71402e-11	2.8843e-10	0.618215	hconf_rep_genes	intact	intact	intact	intact	conserved	multiexon	low_repeat					S3h1T0042764.1	N0.HOG0002499 OG0001956	Arr49380	1	FALSE	1
TRA_chr3_left	S3h1G0042765	S3h1T0042765.1	h1SMcG0017570	hconf	chr3_h1	48603887	48608430	-	coding	557	432	4	complete			protein serine/threonine kinase activity		KOG0032	-		PTHR23064:TROPONIN;PTHR23064:SF35:CALMODULIN	0	-0.743405	-0.660643	-0.0827627				0.000170497	0.00112389	0.728901	other	intact	intact	intact	intact	conserved	multiexon	low_repeat					S3h1T0042765.1	N0.HOG0005211 OG0004657	Arr50004	1	FALSE	1
TRA_chr3_left	S3h1G0042766	S3h1T0042766.1	h1SMcG0017571	hconf	chr3_h1	48608974	48609457	+	coding	484	345	1	complete						-			0	13.418	12.4403	0.977744	up	up		2.13615e-10	1.6785e-09	0.661694	hconf_rep_genes	intact	loss	intact	potential_loss	not_conserved	monoexon	low_repeat					S3h1T0042766.1	N0.HOG0014413 OG0013858	Arr87377	2	TRUE	2
TRA_chr3_left	S3h1G0042769	S3h1T0042769.1	h1SMcG0017572	other	chr3_h1	48630474	48630945	-	coding	472	471	1	5_prime_incomplete						-			1										low_expression	intact	loss	loss	potential_loss	not_conserved	monoexon	repeat>0.8					S3h1T0042769.1	N0.HOG0017212 OG0016656	Arr51917	1	FALSE	2
TRA_chr3_left	S3h1G0042770	S3h1T0042770.1	h1SMcG0017573	other	chr3_h1	48644153	48654400	+	coding	1933	606	2	3_prime_incomplete						-			1										low_expression	intact	loss	loss	potential_loss	not_conserved	multiexon	repeat>0.8					S3h1T0042770.1	N0.HOG0019022 OG0018466	Arr52203	1	FALSE	2
TRA_chr3_left	S3h1G0042771	S3h1T0042771.1	h1SMcG0017574	other	chr3_h1	48648215	48648617	+	coding	403	402	1	3_prime_incomplete						-			1										low_expression	intact	loss	loss	potential_loss	not_conserved	monoexon	repeat>0.8					S3h1T0042771.1	N0.HOG0000548 OG0000299	Arr48955	1	FALSE	6
TRA_chr3_left	S3h1G0042773	S3h1T0042773.2	h1SMcG0017575	hconf	chr3_h1	48665760	48677912	-	coding	4561	4245	5	complete						-			0	-0.547268	-0.517705	-0.0295629				1.94478e-06	7.28467e-06	0.828317	other	intact	intact	intact	intact	conserved	multiexon	low_repeat					S3h1T0042773.2	N0.HOG0005212 OG0004658	Arr50005	1	FALSE	1
TRA_chr3_left	S3h1G0042775	S3h1T0042775.1	h1SMcG0017576	other	chr3_h1	48681809	48683912	+	coding	2104	402	1	complete						-			0										low_expression	intact	loss	loss	potential_loss	not_conserved	monoexon	low_repeat					S3h1T0042775.1	N0.HOG0018759 OG0018203	Arr52105	1	FALSE	1
TRA_chr3_left	S3h1G0042777	S3h1T0042777.1	h1SMcG0017577	other	chr3_h1	48691764	48693362	-	coding	1599	366	1	complete			K02A2.6-like		KOG0017	-			0										low_expression	intact	loss	loss	potential_loss	not_conserved	monoexon	low_repeat					S3h1T0042777.1	N0.HOG0018691 OG0018135	Arr52047	1	FALSE	1
TRA_chr3_left	S3h1G0042778	S3h1T0042778.1	h1SMcG0017578	hconf	chr3_h1	48712458	48714927	-	coding	2470	384	1	complete						-			1	2.5478	-0.434448	2.98224	up		up	1.20109e-06	0.126408	6.11412e-07	other	intact	loss	loss	loss	not_conserved	monoexon	repeat>0.8					S3h1T0042778.1	N0.HOG0000942 OG0000589	Arr2688_noAnch	3	TRUE	9
TRA_chr3_left	S3h1G0042779	S3h1T0042779.1	h1SMcG0017579	hconf	chr3_h1	48734068	48736478	-	coding	2319	2217	3	complete	KJ573361.1:DNA licensing factor MCM7	Mini-chromosome maintenance protein;MCM domain;DNA replication licensing factor Mcm7	DNA replication initiation	MCM7	KOG0482	clone 2A11 DNA licensing factor MCM7	MCM7;NA	PTHR11630:DNA REPLICATION LICENSING FACTOR MCM FAMILY MEMBER;PTHR11630:SF26:DNA REPLICATION LICENSING FACTOR MCM7	0	-0.971322	0.199598	-1.17092				1.02478e-07	0.260063	6.14591e-07	other	intact	intact	intact	potential_loss	conserved	multiexon	low_repeat					S3h1T0042779.1	N0.HOG0001105 OG0000724	Arr87291	2	TRUE	2
TRA_chr3_left	S3h1G0042780	S3h1T0042780.1	h1SMcG0017580	other	chr3_h1	48737396	48738303	+	coding	855	408	2	complete						-			0.08										low_expression	intact	loss	potential_loss	potential_loss	not_conserved	multiexon	low_repeat					S3h1T0042780.1	N0.HOG0016167 OG0015611	Arr87383	2	TRUE	2
TRA_chr3_left	S3h1G0042783	S3h1T0042783.1	h1SMcG0017581	other	chr3_h1	48757854	48758756	-	coding	850	408	2	complete						-			0.08										low_expression	intact	loss	potential_loss	potential_loss	not_conserved	multiexon	low_repeat					S3h1T0042783.1	N0.HOG0016167 OG0015611	Arr87383	2	TRUE	2
TRA_chr3_left	S3h1G0042785	S3h1T0042785.1	h1SMcG0017582	other	chr3_h1	48775201	48775878	-	coding	678	594	1	5_prime_incomplete						-			1										low_expression	potential_loss	loss	potential_loss	potential_loss	not_conserved	monoexon	repeat>0.8					S3h1T0042785.1	N0.HOG0004114 OG0003560	Arr49655	1	FALSE	6
TRA_chr3_left	S3h1G0042786	S3h1T0042786.1	h1SMcG0017583	other	chr3_h1	48778125	48779372	-	coding	1248	561	1	3_prime_incomplete						XIAP-like			1										low_expression	intact	loss	potential_loss	potential_loss	not_conserved	monoexon	repeat>0.8					S3h1T0042786.1	N0.HOG0014274 OG0013719	Arr51367	1	FALSE	4
TRA_chr3_left	S3h1G0042787	S3h1T0042787.1	h1SMcG0017584	hconf	chr3_h1	48805413	48807856	+	coding	2352	2217	3	complete	KJ573361.1:DNA licensing factor MCM7	Mini-chromosome maintenance protein;MCM domain;DNA replication licensing factor Mcm7	DNA replication initiation	MCM7	KOG0482	MCM7-like	MCM7;NA	PTHR11630:DNA REPLICATION LICENSING FACTOR MCM FAMILY MEMBER;PTHR11630:SF26:DNA REPLICATION LICENSING FACTOR MCM7	0	1.49639	0.0698383	1.42656				9.39635e-10	0.599021	3.5635e-08	other	intact	intact	intact	potential_loss	conserved	multiexon	low_repeat					S3h1T0042787.1	N0.HOG0001105 OG0000724	Arr87291	2	TRUE	2
TRA_chr3_left	S3h1G0042790	S3h1T0042790.1	h1SMcG0017585	other	chr3_h1	48828718	48829969	+	coding	1252	1248	1	5_prime_incomplete			K02A2.6-like		KOG0017	-			1	2.90207	-0.58683	3.4889	up		up	1.81506e-07	0.0885149	7.55912e-08	other	intact	loss	loss	loss	not_conserved	monoexon	repeat>0.8					S3h1T0042790.1	N0.HOG0000063 OG0000018	Arr48886	1	FALSE	2
TRA_chr3_left	S3h1G0042791	S3h1T0042791.1	h1SMcG0017586	other	chr3_h1	48830132	48831422	+	coding	1291	1290	1	5_prime_incomplete			K02A2.6-like		KOG0017	-			1										low_expression	intact	loss	loss	loss	not_conserved	monoexon	repeat>0.8					S3h1T0042791.1	N0.HOG0000232 OG0000109	Arr2639_noAnch	6	TRUE	24
TRA_chr3_left	S3h1G0042792	S3h1T0042792.1	h1SMcG0017587	other	chr3_h1	48832855	48845056	+	coding	12202	1740	1	complete						-			1	5.38555	-0.342254	5.72781	up		up	1.49219e-11	0.0208606	1.56362e-11	other	intact	loss	loss	loss	not_conserved	monoexon	repeat>0.8					S3h1T0042792.1	N0.HOG0000225 OG0000102	Arr2636_noAnch	9	TRUE	35
TRA_chr3_left	S3h1G0042793	S3h1T0042793.1	h1SMcG0017588	other	chr3_h1	48847566	48849694	+	coding	2129	432	1	complete						-			1	2.95177	-0.301131	3.2529	up		up	5.18314e-05	0.596607	9.97221e-05	other	intact	loss	loss	loss	not_conserved	monoexon	repeat>0.8					S3h1T0042793.1	N0.HOG0000833 OG0000510	Arr2684_noAnch	3	TRUE	11
TRA_chr3_left	S3h1G0042794	S3h1T0042794.1	h1SMcG0017589	hconf	chr3_h1	48863225	48864808	+	coding	1450	363	4	complete						-			0										low_expression	potential_loss	intact	loss	loss	not_conserved	multiexon	low_repeat					S3h1T0042794.1	N0.HOG0001871 OG0001357	Arr87327	2	TRUE	2
TRA_chr3_left	S3h1G0042795	S3h1T0042795.1	h1SMcG0017590	other	chr3_h1	48865879	48869125	+	coding	3247	429	1	complete						-			1										low_expression	intact	loss	loss	loss	not_conserved	monoexon	repeat>0.8					S3h1T0042795.1	N0.HOG0001492 OG0001023	Arr49133	1	FALSE	1
TRA_chr3_left	S3h1G0042798	S3h1T0042798.1	h1SMcG0017591	hconf	chr3_h1	48906625	48907257	+	coding	589	285	2	complete			ubiquitin carboxyl-terminal hydrolase	UBP2	KOG1873	USP30-like		PTHR21646:SF39:CARBOXYL-TERMINAL HYDROLASE, PUTATIVE-RELATED;PTHR21646:UBIQUITIN CARBOXYL-TERMINAL HYDROLASE	0	-4.53336	2.2554	-6.78876	down	up	down	1.4402e-16	2.52268e-05	6.33172e-14	other	intact	intact	loss	potential_loss	not_conserved	multiexon	low_repeat					S3h1T0042798.1	N0.HOG0018692 OG0018136	Arr52048	1	FALSE	1
TRA_chr3_left	S3h1G0042800	S3h1T0042800.3	h1SMcG0017592	hconf	chr3_h1	48925615	48941031	-	coding	2208	1026	6	complete			Belongs to the peptidase C19 family	UBP1	KOG1867	UBP1-like		PTHR24006:UBIQUITIN CARBOXYL-TERMINAL HYDROLASE;PTHR24006:SF806:UBIQUITIN CARBOXYL-TERMINAL HYDROLASE 1	0	-0.806034	-0.266048	-0.539986				4.33911e-13	0.000113898	2.06785e-08	other	intact	loss	intact	intact	conserved	multiexon	low_repeat					S3h1T0042800.3	N0.HOG0014597 OG0014041	Arr51498	1	FALSE	1
TRA_chr3_left	S3h1G0042802	S3h1T0042802.1	h1SMcG0017593	hconf	chr3_h1	48941553	48970556	+	coding	1888	1269	9	5_prime_incomplete			Ubiquitin carboxyl-terminal hydrolase	UBP2	KOG1873	-		PTHR21646:SF39:CARBOXYL-TERMINAL HYDROLASE, PUTATIVE-RELATED;PTHR21646:UBIQUITIN CARBOXYL-TERMINAL HYDROLASE;PTHR21646:UBIQUITIN CARBOXYL-TERMINAL HYDROLASE;PTHR21646:SF39:CARBOXYL-TERMINAL HYDROLASE, PUTATIVE-RELATED	0	0.0578419	-0.162707	0.220549				0.230696	0.00236683	0.000682571	other	intact	intact	intact	intact	conserved	multiexon	low_repeat					S3h1T0042802.1	N0.HOG0001871 OG0001357	Arr87327	2	TRUE	2
TRA_chr3_left	S3h1G0042804	S3h1T0042804.1	h1SMcG0017594	hconf	chr3_h1	48995598	49033744	+	coding	1312	1134	9	complete			Belongs to the peptidase C19 family		KOG1867	USP34-like		PTHR24006:UBIQUITIN CARBOXYL-TERMINAL HYDROLASE;PTHR24006:SF806:UBIQUITIN CARBOXYL-TERMINAL HYDROLASE 1;PTHR24006:UBIQUITIN CARBOXYL-TERMINAL HYDROLASE;PTHR24006:SF806:UBIQUITIN CARBOXYL-TERMINAL HYDROLASE 1	0	0.913443	-0.161964	1.07541				3.6369e-13	0.00719082	3.26397e-13	other	intact	loss	intact	loss	not_conserved	multiexon	low_repeat					S3h1T0042804.1	N0.HOG0016168 OG0015612	Arr51732	1	FALSE	1
TRA_chr3_left	S3h1G0042806	S3h1T0042806.1	h1SMcG0017595	other	chr3_h1	49037691	49039218	+	coding	1480	474	2	complete						-			0.91										low_expression	potential_loss	loss	potential_loss	loss	not_conserved	multiexon	repeat>0.8					S3h1T0042806.1	N0.NoHOG02369	Arr52291	1	FALSE	1
TRA_chr3_left	S3h1G0042807	S3h1T0042807.1	h1SMcG0017596	other	chr3_h1	49041695	49042546	-	coding	852	408	1	3_prime_incomplete						-			1	5.74712	-0.0235011	5.77062	up		up	1.16364e-14	0.906404	5.66867e-14	other	intact	loss	potential_loss	loss	not_conserved	monoexon	repeat>0.8					S3h1T0042807.1	N0.HOG0001502 OG0001033	Arr49139	1	FALSE	4
TRA_chr3_left	S3h1G0042810	S3h1T0042810.2	h1SMcG0017597	hconf	chr3_h1	49050058	49067928	-	coding	1188	1062	9	complete						-			0	2.94824	3.35427	-0.406038	up	up		1.46127e-11	2.52921e-11	0.295524	hconf_rep_genes	intact	intact	loss	potential_loss	not_conserved	multiexon	low_repeat					S3h1T0042810.2	N0.HOG0005213 OG0004659	Arr50006	1	FALSE	1
TRA_chr3_left	S3h1G0042815	S3h1T0042815.1	h1SMcG0017598	hconf	chr3_h1	49090109	49116896	-	coding	1417	1218	7	complete			Ubiquitin carboxyl-terminal hydrolase		KOG1867	USP30-like		PTHR24006:UBIQUITIN CARBOXYL-TERMINAL HYDROLASE;PTHR24006:SF806:UBIQUITIN CARBOXYL-TERMINAL HYDROLASE 1;PTHR24006:SF806:UBIQUITIN CARBOXYL-TERMINAL HYDROLASE 1;PTHR24006:UBIQUITIN CARBOXYL-TERMINAL HYDROLASE	0	0.479836	-0.146296	0.626132				6.81359e-11	0.00147005	1.40012e-11	other	intact	potential_loss	potential_loss	potential_loss	not_conserved	multiexon	low_repeat					S3h1T0042815.1	N0.HOG0005214 OG0004660	Arr50007	1	FALSE	1
TRA_chr3_left	S3h1G0042818	S3h1T0042818.1	h1SMcG0017599	hconf	chr3_h1	49140426	49141152	-	coding	632	492	3	5_prime_incomplete			Protein of unknown function (DUF3421)		2QRDC	-		PTHR31649:AGAP009604-PA	0	0.333056	-0.00941031	0.342466				0.000182452	0.918026	0.00110788	other	intact	intact	intact	intact	conserved	multiexon	low_repeat					S3h1T0042818.1	N0.HOG0005215 OG0004661	Arr50008	1	FALSE	1
TRA_chr3_left	S3h1G0042823	S3h1T0042823.1	h1SMcG0017600	hconf	chr3_h1	49158244	49159091	+	coding	765	459	3	complete			Peptidyl-prolyl cis-trans isomerase	PIN1	KOG3259	PIN1-like	PIN1	PTHR10657:PEPTIDYL-PROLYL CIS-TRANS ISOMERASE	0	0.682689	1.01435	-0.331666				1.63537e-08	1.03571e-10	0.00464713	other	intact	intact	intact	intact	conserved	multiexon	low_repeat					S3h1T0042823.1	N0.HOG0005216 OG0004662	Arr50009	1	FALSE	1
TRA_chr3_left	S3h1G0042824	S3h1T0042824.1	h1SMcG0017601	other	chr3_h1	49185150	49185678	+	coding	529	528	1	5_prime_incomplete					2S32T	-			0.11										low_expression	potential_loss	loss	loss	loss	not_conserved	monoexon	low_repeat					S3h1T0042824.1	N0.HOG0001204 OG0000789	Arr49080	1	FALSE	1
TRA_chr3_left	S3h1G0042825	S3h1T0042825.1	h1SMcG0017602	hconf	chr3_h1	49188724	49207143	+	coding	2081	1026	3	complete			regulation of cyclin-dependent protein serine/threonine kinase activity involved in G2/M transition of mitotic cell cycle	kay	KOG1414	kay-like		PTHR23351:FOS TRANSCRIPTION FACTOR-RELATED;PTHR23351:SF24:TRANSCRIPTION FACTOR KAYAK, ISOFORMS A/B/F	0	-0.163726	-0.152568	-0.0111584				0.00471827	0.0105437	0.893388	other	intact	intact	intact	intact	conserved	multiexon	low_repeat					S3h1T0042825.1	N0.HOG0005217 OG0004663	Arr50010	1	FALSE	1
TRA_chr3_left	S3h1G0042829	S3h1T0042829.1	h1SMcG0017603	hconf	chr3_h1	49222487	49224020	+	coding	1534	801	1	complete			to Saccharomyces cerevisiae DJP1 (YIR004W)	DJP1	KOG0691	-		PTHR24074:SF29:LD30543P;PTHR24074:CO-CHAPERONE PROTEIN DJLA	0	5.35745	4.95669	0.400757	up	up		1.9925e-09	5.86437e-09	0.682169	hconf_rep_genes	intact	potential_loss	intact	loss	not_conserved	monoexon	low_repeat					S3h1T0042829.1	N0.HOG0014467 OG0013912	Arr51436	1	FALSE	1
TRA_chr3_left	S3h1G0042830	S3h1T0042830.1	h1SMcG0017604	other	chr3_h1	49228677	49232746	+	coding	4070	285	1	complete						-			1										low_expression	intact	loss	loss	loss	not_conserved	monoexon	repeat>0.8					S3h1T0042830.1	N0.HOG0014382 OG0013827	Arr51405	1	FALSE	4
TRA_chr3_left	S3h1G0042831	S3h1T0042831.1	h1SMcG0017605	hconf	chr3_h1	49237635	49239998	+	coding	1861	1584	6	complete		UDPGP family;UTP--glucose-1-phosphate uridylyltransferase	UTP:glucose-1-phosphate uridylyltransferase activity	UGP2	KOG2638	UGP2-like	UGP2	PTHR43511:SF4:UTP--GLUCOSE-1-PHOSPHATE URIDYLYLTRANSFERASE;PTHR43511:NA	0	0.261782	-0.565866	0.827648				0.433468	0.077651	0.0389508	other	intact	potential_loss	loss	loss	not_conserved	multiexon	low_repeat					S3h1T0042831.1	N0.HOG0016333 OG0015777	Arr51806	1	FALSE	1
TRA_chr3_left	S3h1G0042832	S3h1T0042832.2	h1SMcG0017606	hconf	chr3_h1	49244204	49258127	-	coding	3943	3768	19	complete			regulation of cilium beat frequency	ARMC4	KOG0167	ARMC4-like	ODAD2;NA	PTHR46241:ARMADILLO REPEAT-CONTAINING PROTEIN 4 ARMC4	0	0.974243	1.63067	-0.656426				1.65308e-09	1.87644e-12	3.65955e-05	other	intact	intact	intact	intact	conserved	multiexon	low_repeat					S3h1T0042832.2	N0.HOG0004519 OG0003965	Arr49754	1	FALSE	1
TRA_chr3_right	S3h1G0042835	S3h1T0042835.1	h1SMcG0017607	hconf	chr3_h1	50694540	50697127	+	coding	1012	840	3	complete		Tafazzin	Phosphate acyltransferases	TAZ	KOG2847	TAZ-like	TAFAZZIN;NA	PTHR12497:TAZ PROTEIN TAFAZZIN	0	-0.288399	0.164089	-0.452488				2.60994e-07	0.00102471	6.30255e-09	other	intact	intact	intact	intact	conserved	multiexon	low_repeat					S3h1T0042835.1	N0.HOG0004518 OG0003964	Arr49753	1	FALSE	1
TRA_chr3_right	S3h1G0042836	S3h1T0042836.1	h1SMcG0017608	hconf	chr3_h1	50756999	50758281	+	coding	1283	1173	1	complete			pre-mRNA 3'-end-processing factor		KOG1049	-			0										low_expression	intact	potential_loss	intact	intact	conserved	monoexon	low_repeat					S3h1T0042836.1	N0.HOG0018693 OG0018137	Arr52049	1	FALSE	1
TRA_chr3_right	S3h1G0042837	S3h1T0042837.1	h1SMcG0017609	other	chr3_h1	50787151	50790648	-	coding	3498	1755	1	5_prime_incomplete			Integrase core domain		KOG0017	-			1										low_expression	intact	intact	loss	loss	not_conserved	monoexon	repeat>0.8					S3h1T0042837.1	N0.HOG0000105 OG0000036	Arr2619_noAnch	11	TRUE	55
TRA_chr3_right	S3h1G0042842	S3h1T0042842.1	h1SMcG0017610	other	chr3_h1	50884872	50889325	+	coding	4360	1104	2	complete						-			1	0.18671	-0.0938557	0.280566				0.650578	0.83465	0.619732	other	intact	loss	loss	loss	not_conserved	multiexon	repeat>0.8					S3h1T0042842.1	N0.HOG0000105 OG0000036	Arr2619_noAnch	11	TRUE	55
TRA_chr3_right	S3h1G0042843	S3h1T0042843.1	h1SMcG0017611	other	chr3_h1	50902577	50903124	+	coding	548	384	1	complete						-			1										low_expression	intact	loss	loss	loss	not_conserved	monoexon	repeat>0.8					S3h1T0042843.1	N0.HOG0000041 OG0000011	Arr2610_noAnch	10	TRUE	62
TRA_chr3_right	S3h1G0042844	S3h1T0042844.1	h1SMcG0017612	hconf	chr3_h1	50943690	50955541	-	coding	1329	1080	9	complete			cell-cell signaling by wnt	CSNK1G1	KOG1165	CSNK1G2-like	CSNK1G1	PTHR11909:SF324:CK1 FAMILY PROTEIN KINASE;PTHR11909:CASEIN KINASE-RELATED	0	4.21404	5.25582	-1.04178	up	up		2.03772e-10	8.36647e-10	0.14633	hconf_rep_genes	intact	intact	potential_loss	potential_loss	not_conserved	multiexon	low_repeat					S3h1T0042844.1	N0.HOG0004517 OG0003963	Arr49752	1	FALSE	1
TRA_chr3_right	S3h1G0042846	S3h1T0042846.3	h1SMnG0028376	hconf	chr3_h1	50967691	50987760	+	coding	5105	4929	37	complete			protein localization to ciliary transition zone	CC2D2A	KOG3639	-	CC2D2A	PTHR20837:CENTROSOMAL PROTEIN-RELATED	0	0.477001	0.97531	-0.498309				0.00017442	1.98987e-08	0.00140089	other	intact	intact	intact	intact	conserved	multiexon	low_repeat					S3h1T0042846.3	N0.HOG0004516 OG0003962	Arr49751	1	FALSE	1
TRA_chr3_right	S3h1G0042854	S3h1T0042854.1	h1SMcG0017614	hconf	chr3_h1	51074584	51076046	-	coding	1404	1209	2	complete			26S proteasome non-ATPase regulatory subunit	PSMD11	KOG1463	PSMD11-like	PSMD11	PTHR10678:SF2:26S PROTEASOME NON-ATPASE REGULATORY SUBUNIT 11;PTHR10678:26S PROTEASOME NON-ATPASE REGULATORY SUBUNIT 11/COP9 SIGNALOSOME COMPLEX SUBUNIT 2	0	0.889576	-0.0775389	0.967115				6.79472e-16	0.0855732	4.40093e-15	other	intact	loss	intact	potential_loss	not_conserved	multiexon	low_repeat					S3h1T0042854.1	N0.HOG0001830 OG0001321	Arr49217	1	FALSE	1
TRA_chr3_right	S3h1G0042856	S3h1T0042856.1	h1SMcG0017615	hconf	chr3_h1	51080206	51081573	-	coding	1368	666	1	5_prime_incomplete			Ubiquitin exists either covalently attached to another protein, or free (unanchored). When covalently bound, it is conjugated to target proteins via an isopeptide bond either as a monomer (monoubiquitin), a polymer linked via different Lys residues of the ubiquitin (polyubiquitin chains) or a linear polymer linked via the initiator Met of the ubiquitin (linear polyubiquitin chains). Polyubiquitin…	UBC	KOG0001	UBC-like	UBC;UBB;NA	PTHR10666:SF238:GH17761P;PTHR10666:UBIQUITIN	0	0.206294	-0.328753	0.535047				0.479671	0.257923	0.136055	other	intact	loss	loss	potential_loss	not_conserved	monoexon	low_repeat					S3h1T0042856.1	N0.HOG0014403 OG0013848	Arr51420	1	FALSE	5
TRA_chr3_right	S3h1G0042859	S3h1T0042859.1	h1SMcG0017616	hconf	chr3_h1	51128334	51129282	-	coding	949	399	1	complete						-			0	11.6498	12.2537	-0.603916	up	up		1.11081e-10	3.68416e-10	0.762877	hconf_rep_genes	intact	intact	intact	potential_loss	conserved	monoexon	low_repeat					S3h1T0042859.1	N0.HOG0014413 OG0013858	Arr87377	2	TRUE	2
TRA_chr3_right	S3h1G0042861	S3h1T0042861.1	h1SMcG0017617	other	chr3_h1	51136110	51136657	+	coding	548	384	1	3_prime_incomplete						-			0.61										low_expression	intact	loss	loss	loss	not_conserved	monoexon	low_repeat					S3h1T0042861.1	N0.HOG0001072 OG0000695	Arr49060	1	FALSE	3
TRA_chr3_right	S3h1G0042862	S3h1T0042862.1	h1SMcG0017618	other	chr3_h1	51144670	51145047	+	coding	378	375	1	5_prime_incomplete						-			1										low_expression	loss	loss	loss	potential_loss	not_conserved	monoexon	repeat>0.8					S3h1T0042862.1	N0.HOG0000562 OG0000308	Arr2672_noAnch	2	TRUE	12
TRA_chr3_right	S3h1G0042863	S3h1T0042863.1	h1SMcG0017619	other	chr3_h1	51152623	51153006	+	coding	384	384	1	5_prime_incomplete			transposition, RNA-mediated		KOG0017	-		PTHR24559:SF375:RETROVIRUS-RELATED POL POLYPROTEIN FROM TRANSPOSON GYPSY-LIKE PROTEIN;PTHR24559:TRANSPOSON TY3-I GAG-POL POLYPROTEIN	1										low_expression	potential_loss	loss	loss	potential_loss	not_conserved	monoexon	repeat>0.8					S3h1T0042863.1	N0.HOG0000097 OG0000030	Arr48898	1	FALSE	2
TRA_chr3_right	S3h1G0042864	S3h1T0042864.1	h1SMcG0017620	other	chr3_h1	51154107	51155178	+	coding	1072	1071	1	5_prime_incomplete						-			1										low_expression	intact	loss	loss	loss	not_conserved	monoexon	repeat>0.8					S3h1T0042864.1	N0.HOG0014381 OG0013826	Arr51404	1	FALSE	4
TRA_chr3_right	S3h1G0042865	S3h1T0042865.1	h1SMcG0017621	hconf	chr3_h1	51182564	51183153	+	coding	590	420	1	complete		Trafficking protein particle complex subunit 2-like	Trafficking protein particle complex subunit 2-like	TRAPPC2L	KOG3444	TRAPPC2L-like		PTHR12403:SF23:NA;PTHR12403:TRAFFICKING PROTEIN PARTICLE COMPLEX SUBUNIT 2	0	-0.348409	-0.0917562	-0.256652				4.11702e-07	0.105692	0.000361131	other	intact	intact	intact	intact	conserved	monoexon	low_repeat					S3h1T0042865.1	N0.HOG0014466 OG0013911	Arr51435	1	FALSE	1
TRA_chr3_right	S3h1G0042867	S3h1T0042867.1	h1SMcG0017622	hconf	chr3_h1	51207325	51211561	-	coding	2225	1539	4	complete		Guanylate-binding protein, N-terminal	Atlastin GTPase 1	ATL1	KOG2037	NBE.2.06H	ATL1;NA	PTHR10751:GUANYLATE BINDING PROTEIN;PTHR10751:SF29:ATLASTIN	0	-0.203141	0.0404435	-0.243585				1.23714e-05	0.324129	1.66504e-05	other	intact	intact	intact	intact	conserved	multiexon	low_repeat					S3h1T0042867.1	N0.HOG0004515 OG0003961	Arr49750	1	FALSE	1
TRA_chr3_right	S3h1G0042869	S3h1T0042869.1	h1SMcG0017623	other	chr3_h1	51219405	51224069	-	coding	4022	1410	2	complete		TNF receptor-associated factor TRAF, metazoa;TRAF-like	thioesterase binding	TRAF6	KOG0297	TRAF2-like	TRAF6	PTHR10131:TNF RECEPTOR ASSOCIATED FACTOR;PTHR10131:SF138:TNF RECEPTOR ASSOCIATED FACTOR (TRAF) HOMOLOG	1										low_expression	intact	loss	loss	loss	not_conserved	multiexon	repeat>0.8					S3h1T0042869.1	N0.HOG0000089 OG0000028	Arr2615_noAnch	13	TRUE	62
TRA_chr3_right	S3h1G0042871	S3h1T0042871.1	h1SMcG0017624	hconf	chr3_h1	51297165	51302151	+	coding	928	732	4	complete			It is involved in the biological process described with phospholipid metabolic process		2S31M	-		PTHR12253:RH14732P	0	1.22598	0.378172	0.847807				1.39795e-08	0.0176577	6.70067e-05	other	intact	intact	intact	intact	conserved	multiexon	low_repeat					S3h1T0042871.1	N0.HOG0004514 OG0003960	Arr49749	1	FALSE	1
TRA_chr3_right	S3h1G0042872	S3h1T0042872.3	h1SMnG0028391	hconf	chr3_h1	51303983	51306385	-	coding	883	693	4	complete			It is involved in the biological process described with phospholipid metabolic process		2S31M	-		PTHR12253:RH14732P	0	0.00308503	0.733522	-0.730437				0.976293	9.31469e-07	7.67073e-06	other	intact	intact	intact	intact	conserved	multiexon	low_repeat					S3h1T0042872.3	N0.HOG0004513 OG0003959	Arr49748	1	FALSE	1
TRA_chr3_right	S3h1G0042873	S3h1T0042873.1	h1SMcG0017626	hconf	chr3_h1	51338701	51340248	+	coding	1210	558	3	complete			Belongs to the peroxisomal membrane protein PXMP2 4 family		KOG1944	-		PTHR11266:PEROXISOMAL MEMBRANE PROTEIN 2, PXMP2 MPV17;PTHR11266:SF8:MPV17-LIKE PROTEIN 2	0	-0.126786	0.023605	-0.150391				0.106299	0.793949	0.135604	other	intact	intact	intact	intact	conserved	multiexon	low_repeat					S3h1T0042873.1	N0.HOG0002400 OG0001857	Arr49349	1	FALSE	1
TRA_chr3_right	S3h1G0042875	S3h1T0042875.1	h1SMcG0017627	other	chr3_h1	51352193	51354740	+	coding	2548	1251	1	complete						-			1										low_expression	potential_loss	loss	loss	loss	not_conserved	monoexon	repeat>0.8					S3h1T0042875.1	N0.HOG0000133 OG0000061	Arr2624_noAnch	3	TRUE	12
TRA_chr3_right	S3h1G0042876	S3h1T0042876.1	h1SMcG0017628	other	chr3_h1	51356698	51357365	+	coding	668	666	1	5_prime_incomplete			Integrase core domain		KOG0017	-			1										low_expression	potential_loss	loss	loss	loss	not_conserved	monoexon	repeat>0.8					S3h1T0042876.1	N0.HOG0016794 OG0016238	Arr51847	1	FALSE	1
TRA_chr3_right	S3h1G0042888	S3h1T0042888.2	h1SMcG0017629	hconf	chr3_h1	51517841	51521721	+	coding	2049	1548	4	complete	MH367867.1:tau tubulin kinase A		ATP binding. It is involved in the biological process described with protein phosphorylation	TTBK2	KOG1164	TTBK2-like	TTBK1;TTBK2	PTHR11909:CASEIN KINASE-RELATED;PTHR11909:SF297:TAU-TUBULIN KINASE 1	0	3.36895	3.88028	-0.511324	up	up		1.30103e-14	5.89529e-14	0.0662711	hconf_rep_genes	intact	intact	loss	intact	conserved	multiexon	low_repeat					S3h1T0042888.2	N0.HOG0004511 OG0003957	Arr49746	1	FALSE	1
TRA_chr3_right	S3h1G0042889	S3h1T0042889.1	h1SMcG0017630	other	chr3_h1	51545969	51546793	-	coding	825	540	1	5_prime_incomplete			exonuclease activity		KOG2249	REXO4-like			1										low_expression	intact	loss	potential_loss	loss	not_conserved	monoexon	repeat>0.8					S3h1T0042889.1	N0.HOG0000586 OG0000324	Arr48962	1	FALSE	5
TRA_chr3_right	S3h1G0042890	S3h1T0042890.1	h1SMnG0028404	hconf	chr3_h1	51587261	51587737	+	coding	436	342	2	complete			ribosomal large subunit binding	ZNF593	KOG3408	ZNF593-like		PTHR46095:ZINC FINGER PROTEIN 593	0	-0.429536	-0.370993	-0.0585428				2.65062e-07	4.29646e-06	0.488043	other	intact	intact	potential_loss	intact	conserved	multiexon	low_repeat					S3h1T0042890.1	N0.HOG0017179 OG0016623	Arr51887	1	FALSE	1
TRA_chr3_right	S3h1G0042895	S3h1T0042895.1	h1SMcG0017631	hconf	chr3_h1	51626357	51627184	-	coding	783	402	2	5_prime_incomplete						-			0	-0.399685	-0.0619049	-0.33778				1.77313e-05	0.483701	0.00129614	other	intact	intact	intact	intact	conserved	multiexon	low_repeat					S3h1T0042895.1	N0.HOG0016169 OG0015613	Arr51733	1	FALSE	1
TRA_chr3_right	S3h1G0042896	S3h1T0042896.1	h1SMcG0017632	hconf	chr3_h1	51627440	51648524	+	coding	1849	1782	5	complete			Kelch-like	KLHL41	KOG4441	-	KLHL41	PTHR24412:SF210:KELCH-LIKE PROTEIN 18;PTHR24412:KELCH PROTEIN	0	0.367822	0.275171	0.0926507				1.125e-07	1.46839e-05	0.162221	other	intact	intact	intact	intact	conserved	multiexon	low_repeat					S3h1T0042896.1	N0.HOG0002399 OG0001856	Arr49348	1	FALSE	1
TRA_chr3_right	S3h1G0042908	S3h1T0042908.1	h1SMcG0017633	other	chr3_h1	51710504	51712885	+	coding	2382	414	1	complete						-			0.05	6.33916	-0.346319	6.68548	up		up	5.12743e-15	0.031359	6.40547e-15	other	intact	loss	loss	potential_loss	not_conserved	monoexon	low_repeat					S3h1T0042908.1	N0.HOG0014370 OG0013815	Arr51398	1	FALSE	4
TRA_chr3_right	S3h1G0042899	S3h1T0042899.13	h1SMnG0028411	hconf	chr3_h1	51721967	51726877	+	coding	1154	936	5	complete			Family with sequence similarity 221, member B	FAM221B	2R7X0	-	FAM221B	PTHR31214:SF3:PROTEIN FAM221B;PTHR31214:PROTEIN FAM221A-RELATED	0	5.66788	2.35192	3.31596	up	up	up	4.19287e-12	3.117e-11	3.62357e-07	hconf_rep_genes	intact	intact	intact	intact	conserved	multiexon	low_repeat					S3h1T0042899.13	N0.HOG0004510 OG0003956	Arr49745	1	FALSE	1
TRA_chr3_right	S3h1G0042910	S3h1T0042910.1	h1SMcG0017635	hconf	chr3_h1	51730862	51776818	+	coding	4037	3324	25	complete		HECT domain;HECT, E3 ligase catalytic domain;Ubiquitin-protein ligase E3B/C	ligase E3B	UBE3B	KOG4427	UBE3B-like	UBE3B	PTHR45700:SF3:UBIQUITIN-PROTEIN LIGASE E3B;PTHR45700:UBIQUITIN-PROTEIN LIGASE E3C	0	0.180896	-0.0391719	0.220068				1.25765e-06	0.201319	1.37398e-06	other	intact	intact	intact	intact	conserved	multiexon	low_repeat					S3h1T0042910.1	N0.HOG0004509 OG0003955	Arr49744	1	FALSE	1
INV1_chr1_left	S3h1G0000716	S3h1T0000716.1	h1SMcG0000302	hconf	chr1_h1	10829270	10830358	-	coding	898	771	5	complete						-			0	-1.67811	-0.29674	-1.38137				2.51963e-08	0.274632	1.70697e-05	other	intact	potential_loss	potential_loss	loss	not_conserved	multiexon	low_repeat					S3h1T0000716.1	N0.HOG0015201 OG0014645	Arr40571	1	FALSE	1
INV1_chr1_right	S3h1G0021045	S3h1T0021045.1	h1SMcG0008504	hconf	chr1_h1	324967520	324990828	-	coding	4645	4479	14	complete		Carbamoyl-phosphate synthase, small subunit;Carbamoyl-phosphate synthetase large subunit-like, ATP-binding domain;ATP-grasp fold, subdomain 1;Carbamoyl-phosphate synthase large subunit, CPSase domain;Carbamoyl-phosphate synthase, large subunit	carbamoyl-phosphate synthase (glutamine-hydrolyzing) activity	CPS1	KOG0370	CPS1-like	CPS1	PTHR11405:SF38:CARBAMOYL-PHOSPHATE SYNTHASE [AMMONIA], MITOCHONDRIAL;PTHR11405:CARBAMOYLTRANSFERASE FAMILY MEMBER	0	-0.506324	0.126879	-0.633203				2.38808e-07	0.100603	1.74284e-07	other	intact	intact	intact	intact	conserved	multiexon	low_repeat					S3h1T0021045.1	N0.HOG0011480 OG0010925	Arr39750	1	FALSE	1
INV1_chr1_right	S3h1G0021046	S3h1T0021046.1	h1SMcG0008505	hconf	chr1_h1	325029766	325030256	-	coding	491	366	1	complete						-			0.04										low_expression	potential_loss	loss	loss	loss	not_conserved	monoexon	low_repeat					S3h1T0021046.1	N0.NoHOG01977	Arr42315	1	FALSE	1
INV1_chr1_right	S3h1G0021048	S3h1T0021048.1	h1SMcG0008506	hconf	chr1_h1	325089864	325114325	-	coding	832	681	4	complete		Snf7 family	Snf7	CHMP2A	KOG3230	CHMP2A-like	CHMP2A	PTHR10476:SF4:CHARGED MULTIVESICULAR BODY PROTEIN 2A;PTHR10476:CHARGED MULTIVESICULAR BODY PROTEIN	0	4.7987	6.40026	-1.60156	up	up		7.9454e-11	2.7117e-10	0.0453836	hconf_rep_genes	intact	intact	intact	intact	conserved	multiexon	low_repeat					S3h1T0021048.1	N0.HOG0011479 OG0010924	Arr39749	1	FALSE	1
INV1_chr1_right	S3h1G0021051	S3h1T0021051.3	h1SMcG0008507	hconf	chr1_h1	325148875	325156621	+	coding	2021	1299	9	complete			It is involved in the biological process described with transmembrane transport	MFSD10	KOG2615	MFSD10-like	MFSD10	PTHR23504:MAJOR FACILITATOR SUPERFAMILY DOMAIN-CONTAINING PROTEIN 10;PTHR23504:SF31:MAJOR FACILITATOR SUPERFAMILY DOMAIN-CONTAINING PROTEIN 10	0	0.252638	-0.24907	0.501708				0.000198682	0.000179117	1.80417e-07	other	intact	intact	intact	intact	conserved	multiexon	low_repeat					S3h1T0021051.3	N0.HOG0011478 OG0010923	Arr39748	1	FALSE	1
INV1_chr1_right	S3h1G0021053	S3h1T0021053.1	h1SMcG0008508	hconf	chr1_h1	325188215	325189074	-	coding	860	729	1	5_prime_incomplete			CD209 antigen-like protein	CD209	KOG4297	CD209-like	CD209;CLEC4M		0	2.28987	-0.284161	2.57403	up		up	0.000559994	0.589935	0.000758784	other	potential_loss	potential_loss	intact	intact	conserved	monoexon	low_repeat					S3h1T0021053.1	N0.HOG0001211 OG0000793	Arr86873	3	TRUE	3
INV1_chr1_right	S3h1G0021054	S3h1T0021054.1	h1SMcG0008509	hconf	chr1_h1	325201843	325202910	+	coding	941	798	4	complete			negative regulation of male germ cell proliferation	PRDX4	KOG0852	PRDX4-like	PRDX4;NA	PTHR10681:SF157:PEROXIREDOXIN-4;PTHR10681:THIOREDOXIN PEROXIDASE	0	0.512652	0.381834	0.130818				1.04939e-09	2.82601e-07	0.0579984	other	intact	intact	intact	intact	conserved	multiexon	low_repeat					S3h1T0021054.1	N0.HOG0011477 OG0010922	Arr39747	1	FALSE	1
INV1_chr1_right	S3h1G0021063	S3h1T0021063.1	h1SMcG0008510	hconf	chr1_h1	325282963	325303041	+	coding	3410	3198	5	complete			Cadherin cytoplasmic C-terminal	PCDHGA12	KOG3594	-	PCDHGA12	PTHR24026:FAT ATYPICAL CADHERIN-RELATED;PTHR24026:FAT ATYPICAL CADHERIN-RELATED;PTHR24026:FAT ATYPICAL CADHERIN-RELATED	0.01	-0.948947	-0.730863	-0.218084				8.99285e-13	3.91081e-10	0.00858044	other	intact	intact	intact	intact	conserved	multiexon	low_repeat					S3h1T0021063.1	N0.HOG0011476 OG0010921	Arr39746	1	FALSE	1
INV1_chr1_right	S3h1G0021066	S3h1T0021066.2	h1SMnG0014139	hconf	chr1_h1	325349928	325372822	-	coding	2428	2214	6	complete		DNA mismatch repair protein MutL/Mlh/Pms	This protein is involved in the repair of mismatches in DNA. It is required for dam-dependent methyl-directed DNA mismatch repair. May act as a molecular matchmaker , a protein that promotes the formation of a stable complex between two or more DNA-binding proteins in an ATP-dependent manner without itself being part of a final effector complex	mutL		-		PTHR10073:SF52:MISMATCH REPAIR ENDONUCLEASE PMS2-RELATED;PTHR10073:DNA MISMATCH REPAIR PROTEIN MLH, PMS, MUTL	0	0.556391	0.453471	0.10292				3.56395e-07	1.20787e-05	0.357995	other	intact	intact	intact	intact	conserved	multiexon	low_repeat					S3h1T0021066.2	N0.HOG0011475 OG0010920	Arr39745	1	FALSE	1
INV1_chr1_right	S3h1G0021071	S3h1T0021071.1	h1SMcG0008512	hconf	chr1_h1	325428995	325469777	-	coding	1479	1377	2	complete						-			0	8.24165	8.45225	-0.210596	up	up		8.58745e-11	3.1009e-10	0.88356	hconf_rep_genes	intact	intact	intact	intact	conserved	multiexon	low_repeat					S3h1T0021071.1	N0.HOG0011474 OG0010919	Arr39744	1	FALSE	1
INV1_chr1_right	S3h1G0021072	S3h1T0021072.2	h1SMcG0008513	hconf	chr1_h1	325443465	325448026	-	coding	2089	963	10	complete			PIH1 domain-containing protein 1	PIH1D1	KOG4356	PIH1D1-like	PIH1D1	PTHR22997:SF0:PIH1 DOMAIN-CONTAINING PROTEIN 1;PTHR22997:UNCHARACTERIZED	0	-0.00791863	0.38827	-0.396189				0.857593	1.11294e-08	1.04654e-07	other	intact	intact	intact	intact	conserved	multiexon	low_repeat					S3h1T0021072.2	N0.HOG0011473 OG0010918	Arr39743	1	FALSE	1
INV1_chr1_right	S3h1G0021075	S3h1T0021075.1	h1SMcG0008515	hconf	chr1_h1	325481893	325528316	-	coding	1646	1584	4	complete		G protein-coupled receptor, rhodopsin-like	neuromedin U receptor activity	NMUR1	KOG3656	NMUR1-like	NMUR2;NMUR1	PTHR24243:G-PROTEIN COUPLED RECEPTOR	0	-0.916897	-0.433337	-0.48356				7.08578e-08	0.00390493	0.00252874	other	intact	intact	intact	intact	conserved	multiexon	low_repeat					S3h1T0021075.1	N0.HOG0011472 OG0010917	Arr39742	1	FALSE	1
INV1_chr1_right	S3h1G0021079	S3h1T0021079.1	h1SMcG0008516	hconf	chr1_h1	325540797	325541737	-	coding	783	717	4	complete			ribosomal protein S14	MRPS14	KOG1741	MRPS14-like	MRPS14	PTHR19836:30S RIBOSOMAL PROTEIN S14;PTHR19836:SF19:28S RIBOSOMAL PROTEIN S14, MITOCHONDRIAL	0	-0.107972	0.34653	-0.454502				0.0625404	6.0124e-06	9.99349e-07	other	intact	intact	intact	intact	conserved	multiexon	low_repeat					S3h1T0021079.1	N0.HOG0011471 OG0010916	Arr39741	1	FALSE	1
INV1_chr1_right	S3h1G0021081	S3h1T0021081.4	h1SMcG0008517	hconf	chr1_h1	325604919	325652776	+	coding	3454	3150	26	complete		SIT4 phosphatase-associated protein family	phosphatase 6, regulatory subunit 1	PPP6R1	KOG2073	PPP6R1-like	PPP6R1	PTHR12634:SIT4 YEAST -ASSOCIATING PROTEIN-RELATED	0	0.0459072	-0.111433	0.157341				0.359745	0.0366998	0.0142965	other	intact	intact	intact	intact	conserved	multiexon	low_repeat					S3h1T0021081.4	N0.HOG0011470 OG0010915	Arr39740	1	FALSE	1
INV1_chr1_right	S3h1G0021084	S3h1T0021084.1	h1SMcG0008518	hconf	chr1_h1	325701726	325703606	+	coding	1881	1164	1	complete			G-protein coupled receptor activity		KOG3656	-		PTHR24243:G-PROTEIN COUPLED RECEPTOR;PTHR24243:SF148:PYROKININ-1 RECEPTOR	0	-0.322425	-0.50886	0.186435				0.00841396	0.00016933	0.190525	other	intact	intact	intact	intact	conserved	monoexon	low_repeat					S3h1T0021084.1	N0.HOG0011469 OG0010914	Arr39739	1	FALSE	1
INV1_chr1_right	S3h1G0021086	S3h1T0021086.1	h1SMcG0008519	hconf	chr1_h1	325754267	325756364	+	coding	1548	1383	4	complete			positive regulation of motile cilium assembly	ZMYND10	2QS3F	ZMYND10-like	ZMYND10	PTHR13244:ZINC FINGER MYND DOMAIN CONTAINING PROTEIN 10	0	0.302281	0.685697	-0.383415				0.000124327	3.49015e-09	0.000194222	other	intact	intact	intact	intact	conserved	multiexon	low_repeat					S3h1T0021086.1	N0.HOG0011468 OG0010913	Arr39738	1	FALSE	1
INV1_chr1_right	S3h1G0021092	S3h1T0021092.1	h1SMcG0008520	other	chr1_h1	325794161	325795463	-	coding	1303	747	1	5_prime_incomplete			Baculoviral IAP repeat containing 7	BIRC7	KOG1101	XIAP-like	BIRC7		1										low_expression	intact	loss	loss	loss	not_conserved	monoexon	repeat>0.8					S3h1T0021092.1	N0.HOG0000698 OG0000406	Arr2463_noAnch	8	TRUE	13
INV1_chr1_right	S3h1G0021093	S3h1T0021093.1	h1SMcG0008521	other	chr1_h1	325804731	325807506	-	coding	2776	2220	1	5_prime_incomplete			K02A2.6-like		KOG0017	-			1	1.951	-0.68895	2.63995			up	0.00490438	0.184076	0.00103795	other	intact	loss	loss	loss	not_conserved	monoexon	repeat>0.8					S3h1T0021093.1	N0.HOG0000062 OG0000018	Arr2382_noAnch	10	TRUE	35
INV1_chr1_right	S3h1G0021094	S3h1T0021094.1	h1SMcG0008522	other	chr1_h1	325810022	325814490	-	coding	4469	2724	1	3_prime_incomplete			K02A2.6-like		KOG0017	-			1	2.19154	-0.156795	2.34834	up		up	4.21461e-08	0.479409	1.28073e-07	other	intact	loss	loss	loss	not_conserved	monoexon	repeat>0.8					S3h1T0021094.1	N0.HOG0000542 OG0000294	Arr2450_noAnch	10	TRUE	18
INV1_chr1_right	S3h1G0021095	S3h1T0021095.1	h1SMnG0014160	hconf	chr1_h1	325823574	325824009	-	coding	352	216	3	complete			Dpy-30 motif	DPY30	KOG4109	-		PTHR23356:DPY30-RELATED;PTHR23356:SF16:PROTEIN DPY-30 HOMOLOG	0	-0.430523	-0.171382	-0.259141				4.20688e-07	0.0205858	0.00245008	other	intact	intact	intact	intact	conserved	multiexon	low_repeat					S3h1T0021095.1	N0.HOG0017773 OG0017217	Arr41422	1	FALSE	1
INV1_chr1_right	S3h1G0021096	S3h1T0021096.2	h1SMcG0008523	hconf	chr1_h1	325828501	325834267	-	coding	1784	1560	6	complete	JX010525.1:soxP-5		positive regulation of mesenchymal stem cell differentiation	SOX6	KOG0528	soxP-5	SOX6;SOX5	PTHR45789:FI18025P1	0	1.62471	1.97828	-0.35358				1.75915e-11	8.66508e-12	0.0703671	other	intact	intact	intact	loss	conserved	multiexon	low_repeat					S3h1T0021096.2	N0.HOG0011467 OG0010912	Arr39737	1	FALSE	1
INV1_chr1_right	S3h1G0021099	S3h1T0021099.1	h1SMcG0008524	other	chr1_h1	325841074	325843659	+	coding	1064	534	2	complete						-			0.51										low_expression	intact	loss	loss	loss	not_conserved	multiexon	low_repeat					S3h1T0021099.1	N0.HOG0000836 OG0000513	Arr2476_noAnch	5	TRUE	12
INV1_chr1_right	S3h1G0021104	S3h1T0021104.1	h1SMcG0008525	hconf	chr1_h1	325878607	325937919	+	coding	917	708	4	complete		Persulfide dioxygenase-like, MBL-fold metallo-hydrolase domain	Metallo-beta-lactamase superfamily	ETHE1	KOG0814	ETHE1-like	ETHE1;NA	PTHR43084:PERSULFIDE DIOXYGENASE ETHE1;PTHR43084:SF1:PERSULFIDE DIOXYGENASE ETHE1, MITOCHONDRIAL	0	0.137079	-0.0628438	0.199923				0.0574406	0.401122	0.0265071	other	intact	loss	loss	loss	not_conserved	multiexon	low_repeat					S3h1T0021104.1	N0.HOG0011466 OG0010911	Arr39736	1	FALSE	1
INV_chr2_right	S3h1G0037237	S3h1T0037237.1	h1SMcG0015179	hconf	chr2_h1	225892546	225894581	-	coding	1251	1020	3	complete			osteoclast differentiation	OSTM1	KOG4617	OSTM1-like	OSTM1	PTHR15644:OSTEOPETROSIS ASSOCIATED TRANSMEMBRANE PROTEIN 1	0	-0.117091	0.242019	-0.35911				0.211194	0.0267937	0.00515861	other	intact	intact	intact	intact	conserved	multiexon	low_repeat					S3h1T0037237.1	N0.HOG0001608 OG0001122	Arr87138	4	TRUE	4
INV_chr2_right	S3h1G0037239	S3h1T0037239.1	h1SMcG0015180	hconf	chr2_h1	225909864	225910904	-	coding	588	444	2	complete						-			0	3.88767	2.68217	1.2055	up	up		1.34875e-09	1.20634e-06	0.0405211	hconf_rep_genes	intact	loss	loss	loss	not_conserved	multiexon	low_repeat					S3h1T0037239.1	N0.HOG0001608 OG0001122	Arr87138	4	TRUE	4
INV_chr2_right	S3h1G0037240	S3h1T0037240.1	h1SMcG0015181	hconf	chr2_h1	225916754	225918836	+	coding	1298	1020	3	complete			osteoclast differentiation	OSTM1	KOG4617	OSTM1-like	OSTM1	PTHR15644:OSTEOPETROSIS ASSOCIATED TRANSMEMBRANE PROTEIN 1	0	1.88276	0.399524	1.48324				1.62196e-08	0.0396788	1.02285e-05	other	intact	intact	intact	intact	conserved	multiexon	low_repeat					S3h1T0037240.1	N0.HOG0001608 OG0001122	Arr87138	4	TRUE	4
INV_chr2_right	S3h1G0037242	S3h1T0037242.1	h1SMcG0015182	other	chr2_h1	225934083	225938739	+	coding	1649	1137	3	complete			osteoclast differentiation	OSTM1	KOG4617	OSTM1-like	OSTM1	PTHR15644:OSTEOPETROSIS ASSOCIATED TRANSMEMBRANE PROTEIN 1	0	3.83273	-0.273743	4.10647	up		up	2.96179e-09	0.387758	8.22771e-09	other	intact	loss	loss	potential_loss	not_conserved	multiexon	low_repeat					S3h1T0037242.1	N0.HOG0001608 OG0001122	Arr87138	4	TRUE	4
INV_chr2_right	S3h1G0037245	S3h1T0037245.2	h1SMcG0015183	hconf	chr2_h1	225950323	225956571	+	coding	1291	1119	3	complete			Reticulon 4 interacting protein 1	RTN4IP1	KOG1198	RTN4IP1-like	RTN4IP1	PTHR11695:SF294:RETICULON-4-INTERACTING PROTEIN 1, MITOCHONDRIAL;PTHR11695:ALCOHOL DEHYDROGENASE RELATED	0	0.508538	-0.045038	0.553576				5.75141e-10	0.39141	3.89009e-09	other	intact	intact	intact	intact	conserved	multiexon	low_repeat					S3h1T0037245.2	N0.HOG0007363 OG0006809	Arr44370	1	FALSE	1
INV_chr2_right	S3h1G0037246	S3h1T0037246.1	h1SMcG0015184	hconf	chr2_h1	225970615	225972147	-	coding	938	693	2	5_prime_incomplete						-			0.04	-0.489764	-0.45904	-0.0307237				6.40586e-06	3.29371e-05	0.807735	other	intact	intact	intact	intact	conserved	multiexon	low_repeat					S3h1T0037246.1	N0.HOG0007364 OG0006810	Arr44371	1	FALSE	1
INV_chr2_right	S3h1G0037247	S3h1T0037247.1	h1SMcG0015185	hconf	chr2_h1	225971800	225974983	+	coding	1163	1008	3	complete						-			0	9.37263	6.68119	2.69145	up	up		3.78715e-06	7.40263e-07	0.203695	hconf_rep_genes	intact	intact	intact	intact	conserved	multiexon	low_repeat					S3h1T0037247.1	N0.HOG0007365 OG0006811	Arr44372	1	FALSE	1
INV_chr2_right	S3h1G0037248	S3h1T0037248.1	h1SMcG0015186	hconf	chr2_h1	225975593	225993819	-	coding	2594	2049	13	complete	KC568451.1:serotonin transporter;KF134117.1:sert;KT163474.1:slc6a-4	Sodium:neurotransmitter symporter	dopamine:sodium symporter activity	SerT	KOG3659	slc6a-4 (slc6a-4)		PTHR11616:SODIUM/CHLORIDE DEPENDENT TRANSPORTER;PTHR11616:SF105:SODIUM-DEPENDENT SEROTONIN TRANSPORTER	0	-1.07301	-0.352677	-0.720337				1.97022e-12	0.000437166	7.20566e-08	other	intact	intact	intact	intact	conserved	multiexon	low_repeat					S3h1T0037248.1	N0.HOG0007366 OG0006812	Arr44373	1	FALSE	1
INV_chr2_right	S3h1G0037249	S3h1T0037249.1	h1SMcG0015187	hconf	chr2_h1	225996337	226000221	-	coding	2055	1959	3	complete						-			0	-0.342931	-0.0691386	-0.273793				0.188333	0.82229	0.433728	other	intact	loss	loss	loss	not_conserved	multiexon	low_repeat					S3h1T0037249.1	N0.HOG0001967 OG0001445	Arr42996	1	FALSE	1
INV_chr2_right	S3h1G0037250	S3h1T0037250.1	h1SMnG0024812	hconf	chr2_h1	226005181	226005601	+	coding	376	327	2	complete		Eukaryotic translation initiation factor SUI1	Translation initiation factor activity. It is involved in the biological process described with translational initiation	EIF1B	KOG1770	EIF1B-like	EIF1B;NA;EIF1	PTHR10388:EUKARYOTIC TRANSLATION INITIATION FACTOR SUI1;PTHR10388:SF4:EUKARYOTIC TRANSLATION INITIATION FACTOR EIF1	0	0.309206	0.354636	-0.04543				6.67208e-07	1.75037e-07	0.492773	other	intact	intact	intact	intact	conserved	multiexon	low_repeat					S3h1T0037250.1	N0.HOG0018309 OG0017753	Arr48186	1	FALSE	1
INV_chr2_right	S3h1G0037253	S3h1T0037253.1	h1SMcG0015188	hconf	chr2_h1	226016828	226029815	-	coding	806	675	3	complete						-			0	-0.684968	-0.332574	-0.352394				0.00747901	0.225481	0.260263	other	intact	intact	intact	intact	conserved	multiexon	low_repeat					S3h1T0037253.1	N0.HOG0007367 OG0006813	Arr44374	1	FALSE	1
INV_chr2_right	S3h1G0037257	S3h1T0037257.1	h1SMcG0015189	other	chr2_h1	226105409	226106909	-	coding	1501	570	1	complete						-			1										low_expression	intact	loss	loss	loss	not_conserved	monoexon	repeat>0.8					S3h1T0037257.1	N0.HOG0002304 OG0001763	Arr43142	1	FALSE	6
INV_chr2_right	S3h1G0037258	S3h1T0037258.1	h1SMcG0015190	other	chr2_h1	226106939	226113195	+	coding	6257	1023	1	complete						TRAF2-like			1										low_expression	loss	loss	loss	loss	not_conserved	monoexon	repeat>0.8					S3h1T0037258.1	N0.NoHOG02275	Arr48825	1	FALSE	1
INV_chr2_right	S3h1G0037259	S3h1T0037259.2	h1SMnG0024818	hconf	chr2_h1	226128820	226133581	-	coding	674	471	5	complete			Chromosome 19 open reading frame 10	C19orf10	2RZK9	-	MYDGF	PTHR31230:MYELOID-DERIVED GROWTH FACTOR MYDGF	0	0.197863	0.0554639	0.142399				5.3112e-05	0.20728	0.00877178	other	intact	intact	intact	intact	conserved	multiexon	low_repeat					S3h1T0037259.2	N0.HOG0007368 OG0006814	Arr44375	1	FALSE	1
INV_chr2_right	S3h1G0037260	S3h1T0037260.1	h1SMcG0015192	hconf	chr2_h1	226149579	226150195	-	coding	617	414	1	complete						-			0	9.31248	9.31379	-0.00130769	up	up		1.4118e-13	1.15142e-12	0.99914	hconf_rep_genes	intact	intact	potential_loss	intact	conserved	monoexon	low_repeat	thmg-1	Chong et al., 2011	DN307831.1	10.1186/1471-213X-11-69	10.1186/1471-213X-11-69	N0.HOG0007369 OG0006815	Arr44376	1	FALSE	1
INV_chr2_right	S3h1G0037261	S3h1T0037261.2	h1SMcG0015193	hconf	chr2_h1	226164799	226176659	-	coding	2498	2226	14	complete		RFX-like DNA-binding protein	DNA binding. It is involved in the biological process described with regulation of transcription, DNA-templated	RFX7	KOG3712	rfx7	RFX7	PTHR12619:RFX TRANSCRIPTION FACTOR FAMILY;PTHR12619:SF21:AGAP013226-PA	0	0.78739	1.16386	-0.376474				2.34786e-09	2.66319e-11	0.00262142	other	intact	intact	intact	intact	conserved	multiexon	low_repeat					S3h1T0037261.2	N0.HOG0007370 OG0006816	Arr44377	1	FALSE	1
INV_chr2_right	S3h1G0037263	S3h1T0037263.1	h1SMcG0015194	hconf	chr2_h1	226194139	226227160	+	coding	3993	3906	26	complete					2RJ04	-		PTHR36910:NA;PTHR36910:SF7:NA;PTHR36910:SF7:NA;PTHR36910:NA	0	-0.229377	-0.14876	-0.0806165				7.39468e-05	0.00698608	0.207989	other	intact	intact	intact	intact	conserved	multiexon	low_repeat					S3h1T0037263.1	N0.HOG0007371 OG0006817	Arr44378	1	FALSE	1
INV_chr2_right	S3h1G0037265	S3h1T0037265.1	h1SMcG0015195	hconf	chr2_h1	226247227	226248252	+	coding	1026	906	1	complete			tachykinin receptor activity		KOG4219	-		PTHR45698:TRACE AMINE-ASSOCIATED RECEPTOR 19N-RELATED	0										low_expression	intact	loss	intact	intact	conserved	monoexon	low_repeat					S3h1T0037265.1	N0.HOG0014905 OG0014349	Arr47332	1	FALSE	1
INV_chr2_right	S3h1G0037266	S3h1T0037266.1	h1SMcG0015196	hconf	chr2_h1	226260483	226261526	+	coding	1044	903	1	complete			Belongs to the G-protein coupled receptor 1 family		KOG3656	-		PTHR45698:TRACE AMINE-ASSOCIATED RECEPTOR 19N-RELATED	0										low_expression	intact	intact	intact	intact	conserved	monoexon	low_repeat					S3h1T0037266.1	N0.HOG0007372 OG0006818	Arr44379	1	FALSE	1
INV_chr2_right	S3h1G0037267	S3h1T0037267.1	h1SMcG0015197	hconf	chr2_h1	226267553	226268776	+	coding	1179	1131	2	complete						-			0										low_expression	intact	loss	potential_loss	potential_loss	not_conserved	multiexon	low_repeat					S3h1T0037267.1	N0.HOG0003252 OG0002704	Arr43501	1	FALSE	2
INV_chr2_right	S3h1G0037268	S3h1T0037268.1	h1SMcG0015198	hconf	chr2_h1	226284137	226285136	-	coding	820	687	5	complete			polyadenylation-dependent snoRNA 3'-end processing	EXOSC6	KOG1068	EXOSC6-like	EXOSC6	PTHR11953:EXOSOME COMPLEX COMPONENT;PTHR11953:SF2:EXOSOME COMPLEX COMPONENT MTR3	0	-0.190329	-0.0901971	-0.100132				0.00410068	0.183036	0.212679	other	intact	intact	intact	intact	conserved	multiexon	low_repeat					S3h1T0037268.1	N0.HOG0007373 OG0006819	Arr44380	1	FALSE	1
INV_chr2_right	S3h1G0037269	S3h1T0037269.1	h1SMcG0015199	hconf	chr2_h1	226285335	226287250	+	coding	1060	831	4	complete			Transmembrane 219	TMEM248	2R6D8	TMEM248-like	TMEM248	PTHR16002:TRANSMEMBRANE PROTEIN 248-LIKE	0	0.127162	-0.00490733	0.132069				0.000824114	0.901895	0.00357561	other	intact	intact	intact	intact	conserved	multiexon	low_repeat					S3h1T0037269.1	N0.HOG0007374 OG0006820	Arr44381	1	FALSE	1
INV_chr2_right	S3h1G0037271	S3h1T0037271.1	h1SMcG0015200	other	chr2_h1	226301855	226302464	-	coding	610	489	1	3_prime_incomplete						-			1										low_expression	intact	loss	loss	potential_loss	not_conserved	monoexon	repeat>0.8					S3h1T0037271.1	N0.HOG0000235 OG0000112	Arr2535_noAnch	20	TRUE	32
INV_chr2_right	S3h1G0037274	S3h1T0037274.1	h1SMcG0015201	hconf	chr2_h1	226339169	226340159	-	coding	829	621	3	complete			DiGeorge syndrome critical region 6 (DGCR6) protein	DGCR6	KOG4810	DGCR6-like	DGCR6L;DGCR6;NA	PTHR13054:SF2:PROTEIN DGCR6;PTHR13054:DIGEORGE SYNDROME CRITICAL REGION 6 DGCR6 FAMILY MEMBER	0	0.280948	0.132834	0.148114				4.42577e-05	0.0321251	0.0488726	other	intact	intact	intact	intact	conserved	multiexon	low_repeat					S3h1T0037274.1	N0.HOG0007375 OG0006821	Arr44382	1	FALSE	1
INV_chr2_right	S3h1G0037275	S3h1T0037275.1	h1SMcG0015202	hconf	chr2_h1	226342850	226343825	+	coding	976	831	1	complete						-			0										low_expression	intact	intact	intact	intact	conserved	monoexon	low_repeat					S3h1T0037275.1	N0.HOG0014906 OG0014350	Arr47333	1	FALSE	1
INV_chr2_right	S3h1G0037281	S3h1T0037281.1	h1SMcG0015203	hconf	chr2_h1	226423812	226426739	-	coding	2928	2067	1	complete						-			0										low_expression	intact	potential_loss	loss	loss	not_conserved	monoexon	low_repeat					S3h1T0037281.1	N0.HOG0002340 OG0001798	Arr43156	1	FALSE	2
INV_chr2_right	S3h1G0037282	S3h1T0037282.5	h1SMnG0024831	hconf	chr2_h1	226445837	226489156	+	coding	1132	948	3	complete			RWD domain containing 2B	RWDD2B	2QR2G	-	RWDD2B	PTHR15955:SF3:RWD DOMAIN-CONTAINING PROTEIN 2A;PTHR15955:RWD DOMAIN CONTAINING PROTEIN 2	0	0.768822	0.18532	0.583502				3.50713e-13	0.000697895	1.74286e-09	other	intact	intact	loss	potential_loss	not_conserved	multiexon	low_repeat					S3h1T0037282.5	N0.HOG0007376 OG0006822	Arr44383	1	FALSE	1
INV_chr2_right	S3h1G0037290	S3h1T0037290.1	h1SMcG0015205	hconf	chr2_h1	226514724	226537898	+	coding	1749	1620	8	complete						-			0	6.2319	7.3066	-1.07471	up	up		1.38236e-11	1.52905e-10	0.244305	hconf_rep_genes	intact	intact	intact	intact	conserved	multiexon	low_repeat					S3h1T0037290.1	N0.HOG0007377 OG0006823	Arr44384	1	FALSE	1
INV_chr2_right	S3h1G0037291	S3h1T0037291.1	h1SMcG0015206	hconf	chr2_h1	226542371	226544089	+	coding	1583	1461	4	complete			RING-type zinc-finger		KOG0297	-		PTHR10131:TNF RECEPTOR ASSOCIATED FACTOR;PTHR10131:SF138:TNF RECEPTOR ASSOCIATED FACTOR (TRAF) HOMOLOG	0	0.799225	-0.289225	1.08845				1.29228e-13	2.94035e-06	7.89654e-15	other	intact	intact	intact	intact	conserved	multiexon	low_repeat					S3h1T0037291.1	N0.HOG0001968 OG0001446	Arr42997	1	FALSE	1
INV_chr2_right	S3h1G0037293	S3h1T0037293.3	h1SMcG0015207	hconf	chr2_h1	226552800	226562474	+	coding	2779	2511	10	complete		Peptidase C19, ubiquitin carboxyl-terminal hydrolase	Belongs to the peptidase C19 family	USP15	KOG1870	USP15-like	USP4;USP15	PTHR21646:SF29:UBIQUITIN CARBOXYL-TERMINAL HYDROLASE 11;PTHR21646:SF29:UBIQUITIN CARBOXYL-TERMINAL HYDROLASE 11;PTHR21646:UBIQUITIN CARBOXYL-TERMINAL HYDROLASE;PTHR21646:UBIQUITIN CARBOXYL-TERMINAL HYDROLASE	0	-0.00631319	-0.165106	0.158793				0.906221	0.00437383	0.018235	other	intact	intact	intact	intact	conserved	multiexon	low_repeat					S3h1T0037293.3	N0.HOG0007378 OG0006824	Arr44385	1	FALSE	1
INV_chr2_right	S3h1G0037299	S3h1T0037299.2	h1SMcG0015208	hconf	chr2_h1	226594310	226609713	+	coding	1056	900	8	complete			attachment of spindle microtubules to kinetochore involved in meiotic chromosome segregation		2QT6K	-		PTHR46967:INSULIN-LIKE GROWTH FACTOR BINDING PROTEIN,N-TERMINAL;PTHR46967:INSULIN-LIKE GROWTH FACTOR BINDING PROTEIN,N-TERMINAL	0	0.142526	0.310262	-0.167737				0.150177	0.00475659	0.189176	other	intact	intact	intact	intact	conserved	multiexon	low_repeat					S3h1T0037299.2	N0.HOG0007379 OG0006825	Arr44386	1	FALSE	1
INV_chr2_right	S3h1G0037300	S3h1T0037300.1	h1SMcG0015209	hconf	chr2_h1	226637339	226639328	+	coding	1990	1590	1	complete			Serpentine type 7TM GPCR chemoreceptor Srx		KOG3656	-		PTHR24247:5-HYDROXYTRYPTAMINE RECEPTOR;PTHR24247:SF212:PARIETOPSIN	0										low_expression	intact	intact	intact	intact	conserved	monoexon	low_repeat					S3h1T0037300.1	N0.HOG0014907 OG0014351	Arr47334	1	FALSE	1
INV_chr2_right	S3h1G0037301	S3h1T0037301.2	h1SMcG0015210	hconf	chr2_h1	226649329	226693293	-	coding	2689	2355	18	complete		Rho GTPase activation protein	RhoGAP domain	ARHGAP42	KOG1451	ARHGAP26-like	ARHGAP26;ARHGAP42;ARHGAP10;NA	PTHR12552:SF1:GTPASE REGULATOR ASSOCIATED WITH FAK, ISOFORM G;PTHR12552:OLIGOPHRENIN 1	0.01	0.0808531	-0.0131607	0.0940138				0.0205955	0.723779	0.029128	other	intact	intact	intact	intact	conserved	multiexon	low_repeat					S3h1T0037301.2	N0.HOG0007380 OG0006826	Arr44387	1	FALSE	1
INV_chr2_right	S3h1G0037306	S3h1T0037306.2	h1SMnG0024851	hconf	chr2_h1	226720912	226722102	+	coding	1191	864	1	complete						-			0	-0.255926	-0.00754158	-0.248384				2.72001e-05	0.904401	0.000492562	other	intact	intact	potential_loss	loss	not_conserved	monoexon	low_repeat					S3h1T0037306.2	N0.HOG0007381 OG0006827	Arr44388	1	FALSE	1
INV_chr2_right	S3h1G0037309	S3h1T0037309.2	h1SMcG0015212	hconf	chr2_h1	226769491	226788990	+	coding	1870	1749	17	complete			Myc box-dependent-interacting protein 1	BIN1	KOG3771	BIN1-like	BIN1	PTHR46514:AMPHIPHYSIN	0	-0.614443	-0.244722	-0.369721				2.54007e-09	0.00163982	0.000110308	other	intact	intact	intact	intact	conserved	multiexon	low_repeat					S3h1T0037309.2	N0.HOG0007382 OG0006828	Arr44389	1	FALSE	1
INV_chr2_left	S3h1G0023601	S3h1T0023601.1	h1SMcG0009546	hconf	chr2_h1	21350738	21352708	+	coding	1971	1506	1	complete			DHHC palmitoyltransferase		KOG0509	-		PTHR24161:NA;PTHR24161:SF78:PALMITOYLTRANSFERASE	0	-1.02806	-0.147566	-0.880498				1.46305e-13	0.0744946	1.72299e-10	other	intact	intact	intact	intact	conserved	monoexon	low_repeat					S3h1T0023601.1	N0.HOG0013256 OG0012701	Arr46893	1	FALSE	1
INV_chr2_left	S3h1G0023602	S3h1T0023602.2	h1SMcG0009547	hconf	chr2_h1	21355687	21357046	-	coding	1264	897	3	complete						-			0	0.0579518	0.0269747	0.0309771				0.278293	0.64325	0.684557	other	intact	intact	loss	intact	conserved	multiexon	low_repeat					S3h1T0023602.2	N0.HOG0013257 OG0012702	Arr46894	1	FALSE	1
INV_chr2_left	S3h1G0023604	S3h1T0023604.1	h1SMcG0009548	other	chr2_h1	21374284	21380245	+	coding	4629	2094	3	complete		Ribonuclease H superfamily	DNA integration		KOG0017	-		PTHR24559:SF375:RETROVIRUS-RELATED POL POLYPROTEIN FROM TRANSPOSON GYPSY-LIKE PROTEIN;PTHR24559:TRANSPOSON TY3-I GAG-POL POLYPROTEIN	1	1.42315	-0.159188	1.58233				0.0296878	0.787401	0.040714	other	intact	loss	loss	loss	not_conserved	multiexon	repeat>0.8					S3h1T0023604.1	N0.HOG0000105 OG0000036	Arr2505_noAnch	17	TRUE	55
INV_chr2_left	S3h1G0023610	S3h1T0023610.1	h1SMcG0009549	hconf	chr2_h1	21412845	21414199	-	coding	1269	942	3	complete						-			0	-0.350799	-0.00267273	-0.348126				0.00011248	0.977398	0.00112403	other	intact	intact	intact	intact	conserved	multiexon	low_repeat					S3h1T0023610.1	N0.HOG0013258 OG0012703	Arr46895	1	FALSE	1
INV_chr2_left	S3h1G0023612	S3h1T0023612.1	h1SMcG0009550	hconf	chr2_h1	21446013	21447311	-	coding	1207	954	3	complete						-			0	-0.457222	-0.200856	-0.256366				1.40169e-07	0.00587346	0.00241818	other	intact	intact	intact	intact	conserved	multiexon	low_repeat					S3h1T0023612.1	N0.HOG0013259 OG0012704	Arr46896	1	FALSE	1
INV_chr2_left	S3h1G0023613	S3h1T0023613.1	h1SMcG0009551	hconf	chr2_h1	21454937	21474993	-	coding	1548	1419	2	complete			zinc finger protein	ZNF521	KOG1721	-	ZNF521		0	9.38871	8.49525	0.893455	up	up		1.00318e-10	2.34354e-10	0.512792	hconf_rep_genes	intact	intact	intact	intact	conserved	multiexon	low_repeat					S3h1T0023613.1	N0.HOG0013261 OG0012706	Arr46898	1	FALSE	1
INV_chr2_left	S3h1G0023615	S3h1T0023615.1	h1SMcG0009552	hconf	chr2_h1	21478984	21511359	-	coding	2069	1206	5	complete	FJ463750.1:WntA	Wnt	Ligand for members of the frizzled family of seven transmembrane receptors	WNT4	KOG3913	WntA	WNT4	PTHR12027:WNT RELATED	0	-0.481046	-0.143822	-0.337224				2.35124e-07	0.0586006	0.000411163	other	intact	intact	intact	intact	conserved	multiexon	low_repeat					S3h1T0023615.1	N0.HOG0013260 OG0012705	Arr46897	1	FALSE	1
INV_chr2_left	S3h1G0023618	S3h1T0023618.1	h1SMcG0009553	hconf	chr2_h1	21511358	21512631	+	coding	988	903	2	complete						-			0	1.97143	0.106918	1.86451				0.000888679	0.832972	0.0060974	other	potential_loss	potential_loss	loss	loss	not_conserved	multiexon	low_repeat					S3h1T0023618.1	N0.NoHOG02028	Arr48578	1	FALSE	1
INV_chr2_left	S3h1G0023622	S3h1T0023622.10	h1SMcG0009554	hconf	chr2_h1	21538064	21581167	+	coding	2227	1818	26	complete						-			0	-0.283873	-0.261816	-0.022057				0.000252755	0.000830796	0.831071	other	intact	intact	intact	intact	conserved	multiexon	low_repeat					S3h1T0023622.10	N0.HOG0013262 OG0012707	Arr46899	1	FALSE	1
INV_chr2_left	S3h1G0023623	S3h1T0023623.1	h1SMcG0009555	other	chr2_h1	21584199	21588583	-	coding	4385	717	1	complete						-			0	4.86305	5.81476	-0.951713	up	up		1.72527e-10	2.40884e-11	0.172686	hconf_rep_genes	potential_loss	loss	loss	loss	not_conserved	monoexon	low_repeat					S3h1T0023623.1	N0.HOG0001498 OG0001029	Arr42838	1	FALSE	4
INV_chr2_left	S3h1G0023624	S3h1T0023624.1	h1SMcG0009556	other	chr2_h1	21592794	21593920	-	coding	1127	432	1	complete						-			1	4.34086	3.99024	0.35062	up	up		1.87685e-09	1.60289e-08	0.63679	hconf_rep_genes	intact	loss	loss	potential_loss	not_conserved	monoexon	repeat>0.8					S3h1T0023624.1	N0.HOG0001775 OG0001269	Arr42931	1	FALSE	3
INV_chr2_left	S3h1G0023625	S3h1T0023625.1	h1SMcG0009557	hconf	chr2_h1	21597318	21598077	+	coding	613	531	3	5_prime_incomplete						-			0	-0.168302	-0.0917138	-0.0765885				0.0050302	0.135732	0.300671	other	intact	intact	intact	intact	conserved	multiexon	low_repeat					S3h1T0023625.1	N0.HOG0015638 OG0015082	Arr47576	1	FALSE	1
INV_chr2_left	S3h1G0023627	S3h1T0023627.2	h1SMnG0015860	hconf	chr2_h1	21607097	21622290	+	coding	2577	2373	14	complete			coiled-coil domain-containing protein 170	CCDC170	2QRTF	-	CCDC170	PTHR18863:TSEC-2-RELATED	0	-0.449516	-0.00237143	-0.447144				6.57451e-10	0.965499	3.0515e-08	other	intact	intact	intact	intact	conserved	multiexon	low_repeat					S3h1T0023627.2	N0.HOG0013263 OG0012708	Arr46900	1	FALSE	1
INV_chr2_left	S3h1G0023628	S3h1T0023628.4	h1SMnG0015861	hconf	chr2_h1	21628207	21629187	-	coding	981	627	1	complete			Eukaryotic cytochrome b561		2T7X4	-		PTHR15422:SF35:IP07844P-RELATED;PTHR15422:OS05G0565100 PROTEIN	0	0.388113	0.252228	0.135885				3.57016e-06	0.000867082	0.120737	other	intact	loss	intact	loss	not_conserved	monoexon	low_repeat					S3h1T0023628.4	N0.HOG0013264 OG0012709	Arr46901	1	FALSE	1
INV_chr2_left	S3h1G0023631	S3h1T0023631.1	h1SMcG0009560	other	chr2_h1	21647920	21650465	+	coding	2546	366	1	complete						-			1										low_expression	potential_loss	loss	loss	loss	not_conserved	monoexon	repeat>0.8					S3h1T0023631.1	N0.HOG0000955 OG0000601	Arr2597_noAnch	7	TRUE	12
INV_chr2_left	S3h1G0023640	S3h1T0023640.1	h1SMcG0009561	hconf	chr2_h1	21732564	21774940	-	coding	5628	5148	13	complete		Histone demethylase JHDM2-like	formaldehyde biosynthetic process	KDM3B	KOG1356	KDM3B-like	KDM3B;JMJD1C;KDM3A	PTHR12549:JMJC DOMAIN-CONTAINING HISTONE DEMETHYLATION PROTEIN;PTHR12549:JMJC DOMAIN-CONTAINING HISTONE DEMETHYLATION PROTEIN;PTHR12549:SF8:LYSINE-SPECIFIC DEMETHYLASE 3B;PTHR12549:SF8:LYSINE-SPECIFIC DEMETHYLASE 3B;PTHR12549:SF8:LYSINE-SPECIFIC DEMETHYLASE 3B;PTHR12549:JMJC DOMAIN-CONTAINING HISTONE DEMETHYLATION PROTEIN	0.02	0.0438625	0.263295	-0.219433				0.440648	9.71498e-05	0.00315033	other	intact	intact	intact	intact	conserved	multiexon	low_repeat					S3h1T0023640.1	N0.HOG0013265 OG0012710	Arr46902	1	FALSE	1
INV_chr2_left	S3h1G0023642	S3h1T0023642.4	h1SMcG0009562	hconf	chr2_h1	21775400	21781570	+	coding	1484	1362	9	complete		SWI/SNF-related matrix-associated actin-dependent regulator of chromatin subfamily D member 1	SWI SNF related, matrix associated, actin dependent regulator of chromatin, subfamily d, member 1	SMARCD1	KOG2570	SMARCD2-like	SMARCD1	PTHR13844:SWI/SNF-RELATED MATRIX-ASSOCIATED ACTIN-DEPENDENT REGULATOR OF CHROMATIN SUBFAMILY D;PTHR13844:SF1:SWI/SNF-RELATED MATRIX-ASSOCIATED ACTIN-DEPENDENT REGULATOR OF CHROMATIN SUBFAMILY D MEMBER 1	0	0.106529	0.0914943	0.0150348				0.0014872	0.00687596	0.737852	other	intact	intact	intact	intact	conserved	multiexon	low_repeat					S3h1T0023642.4	N0.HOG0013266 OG0012711	Arr46903	1	FALSE	1
INV_chr2_left	S3h1G0023648	S3h1T0023648.2	h1SMcG0009563	hconf	chr2_h1	21797286	21815191	-	coding	3196	3132	20	5_prime_incomplete		Myosin head, motor domain	Belongs to the TRAFAC class myosin-kinesin ATPase superfamily. Myosin family	MYO1D	KOG0164	MYO1D-like	MYO1G;MYO1D	PTHR13140:SF381:UNCONVENTIONAL MYOSIN-IG;PTHR13140:MYOSIN	0	0.248467	-0.03246	0.280927				0.000255794	0.6203	0.0005915	other	intact	intact	intact	intact	conserved	multiexon	low_repeat					S3h1T0023648.2	N0.HOG0013267 OG0012712	Arr46904	1	FALSE	1
INV_chr2_left	S3h1G0023649	S3h1T0023649.1	h1SMcG0009564	other	chr2_h1	21821150	21821969	-	coding	820	411	1	5_prime_incomplete						-			1										low_expression	intact	loss	loss	loss	not_conserved	monoexon	repeat>0.8					S3h1T0023649.1	N0.HOG0002238 OG0001697	Arr43075	1	FALSE	3
INV_chr2_left	S3h1G0023650	S3h1T0023650.1	h1SMcG0009565	other	chr2_h1	21836351	21836748	-	coding	398	396	1	5_prime_incomplete						-			1										low_expression	loss	loss	potential_loss	loss	not_conserved	monoexon	repeat>0.8					S3h1T0023650.1	N0.HOG0000286 OG0000143	Arr2541_noAnch	9	TRUE	29
INV_chr2_left	S3h1G0023654	S3h1T0023654.1	h1SMcG0009566	hconf	chr2_h1	21865272	21880333	-	coding	7102	6807	7	complete			Ash1 (absent, small, or homeotic)-like (Drosophila)	ash1	KOG1083	ASH1L-like		PTHR46147:SF3:HISTONE-LYSINE N-METHYLTRANSFERASE ASH1;PTHR46147:SF3:HISTONE-LYSINE N-METHYLTRANSFERASE ASH1;PTHR46147:HISTONE-LYSINE N-METHYLTRANSFERASE ASH1;PTHR46147:HISTONE-LYSINE N-METHYLTRANSFERASE ASH1	0	-0.128245	-0.258816	0.13057				0.00952629	1.24486e-05	0.0299883	other	intact	intact	intact	intact	conserved	multiexon	low_repeat					S3h1T0023654.1	N0.HOG0013255 OG0012700	Arr46892	1	FALSE	1
INV_chr2_left	S3h1G0023657	S3h1T0023657.1	h1SMcG0009567	hconf	chr2_h1	21936416	22013821	+	coding	3372	3102	4	5_prime_incomplete			protocadherin	PCDHGC5	KOG3594	PCDH18-like	PCDHGC5	PTHR24028:CADHERIN-87A;PTHR24028:CADHERIN-87A	0	-0.760827	-0.660067	-0.10076				2.7001e-11	1.14056e-09	0.203637	other	intact	intact	intact	intact	conserved	multiexon	low_repeat					S3h1T0023657.1	N0.HOG0013254 OG0012699	Arr46891	1	FALSE	1
INV_chr2_left	S3h1G0023663	S3h1T0023663.1	h1SMcG0009568	hconf	chr2_h1	22064821	22066246	+	coding	1426	993	1	complete						-			0	10.7836	9.96505	0.818512	up	up		1.21274e-10	1.08206e-09	0.634265	hconf_rep_genes	intact	loss	intact	intact	conserved	monoexon	low_repeat					S3h1T0023663.1	N0.HOG0015637 OG0015081	Arr47575	1	FALSE	1
INV_chr2_left	S3h1G0023665	S3h1T0023665.1	h1SMcG0009569	hconf	chr2_h1	22090991	22092208	-	coding	1218	1092	1	5_prime_incomplete						-			0	8.15531	7.84367	0.311638	up	up		1.488e-11	8.23308e-11	0.797935	hconf_rep_genes	intact	loss	intact	intact	conserved	monoexon	low_repeat					S3h1T0023665.1	N0.HOG0003824 OG0003275	Arr43680	1	FALSE	1
INV_chr2_left	S3h1G0023667	S3h1T0023667.1	h1SMcG0009570	other	chr2_h1	22100395	22100901	+	coding	507	192	1	complete						-			1										low_expression	intact	loss	potential_loss	potential_loss	not_conserved	monoexon	repeat>0.8					S3h1T0023667.1	N0.HOG0002275 OG0001734	Arr43109	1	FALSE	5
INV_chr2_left	S3h1G0023669	S3h1T0023669.1	h1SMcG0009571	other	chr2_h1	22111485	22168965	+	coding	3477	705	2	complete						-			0.93										low_expression	intact	loss	loss	loss	not_conserved	multiexon	repeat>0.8					S3h1T0023669.1	N0.HOG0014405 OG0013850	Arr47211	1	FALSE	5
INV_chr2_left	S3h1G0023670	S3h1T0023670.1	h1SMcG0009572	other	chr2_h1	22147782	22149453	+	coding	1672	1347	1	complete		TNF receptor-associated factor TRAF, metazoa;TRAF-like	thioesterase binding	TRAF6	KOG0297	TRAF5-like	TRAF6	PTHR10131:TNF RECEPTOR ASSOCIATED FACTOR;PTHR10131:SF138:TNF RECEPTOR ASSOCIATED FACTOR (TRAF) HOMOLOG	1										low_expression	intact	loss	potential_loss	potential_loss	not_conserved	monoexon	repeat>0.8					S3h1T0023670.1	N0.HOG0000089 OG0000028	Arr2501_noAnch	23	TRUE	62
INV_chr2_left	S3h1G0023671	S3h1T0023671.1	h1SMcG0009573	other	chr2_h1	22152017	22153083	+	coding	1067	591	1	3_prime_incomplete						-			1										low_expression	intact	loss	potential_loss	potential_loss	not_conserved	monoexon	repeat>0.8					S3h1T0023671.1	N0.HOG0000323 OG0000161	Arr2547_noAnch	6	TRUE	17
INV_chr2_left	S3h1G0023682	S3h1T0023682.1	h1SMcG0009574	hconf	chr2_h1	22213661	22214670	-	coding	1010	951	1	5_prime_incomplete			tachykinin receptor activity		KOG4219	-		PTHR45698:TRACE AMINE-ASSOCIATED RECEPTOR 19N-RELATED;PTHR45698:SF1:TRACE AMINE-ASSOCIATED RECEPTOR 19N	0										low_expression	intact	loss	intact	potential_loss	not_conserved	monoexon	low_repeat					S3h1T0023682.1	N0.HOG0018608 OG0018052	Arr48431	1	FALSE	1
INV_chr2_left	S3h1G0023684	S3h1T0023684.1	h1SMcG0009575	hconf	chr2_h1	22230165	22231283	+	coding	1119	912	1	complete						-			0	9.8018	10.2578	-0.45601	up	up		3.1026e-08	2.7303e-08	0.843602	hconf_rep_genes	intact	loss	intact	potential_loss	not_conserved	monoexon	low_repeat					S3h1T0023684.1	N0.HOG0015636 OG0015080	Arr47574	1	FALSE	1
