# Supplementary material for: Stepwise emergence of recombination suppression precedes fissiparous asexuality in the planarian Schmidtea mediterranea
Source: Nat Commun. 2026 Jun 26;17:5588. doi: 10.1038/s41467-026-74605-9 (PMC13309565; doi:10.1038/s41467-026-74605-9)
Supplement: Supplementary file 13 — Supplementary Dataset 10 [file 41467_2026_74605_MOESM13_ESM.xlsx]

## Sheet: ﻿Supplementary Data 10
﻿Supplementary Data 10. : Detailed genomic coordinates, peptide lengths, and orthology group (OG/HOG) assignments for genes analyzed via TOGA across the Schmidtea species.
chr	start	end	id	ofID	pepLen	ord	genome	arrayID	isArrayRep	globOG	globHOG	noAnchor	og
chr1	15782960	15784358	SlugcT0000191.1	0_190	375	191	schLug1	Arr00015	TRUE	OG0000012	N0.HOG0000046 OG0000012	FALSE	10612
chr1	22717025	22718343	SlugcT0000280.1	0_279	376	280	schLug1	Arr00016	TRUE	OG0000012	N0.HOG0000055 OG0000012	FALSE	11672
chr1	61187384	61195529	SlugcT0000741.1	0_740	439	741	schLug1	Arr00026	TRUE	OG0000065	N0.HOG0000141 OG0000065	FALSE	6120
chr1	514490943	514497573	SlugcT0007249.1	0_7248	2088	7249	schLug1	Arr00055	TRUE	OG0000127	N0.HOG0000255 OG0000127	FALSE	1131
chr1	521808596	521815139	SlugcT0007324.1	0_7323	2071	7324	schLug1	Arr00056	TRUE	OG0000127	N0.HOG0000256 OG0000127	FALSE	2834
chr1	399231617	399232303	SlugcT0005384.1	0_5383	136	5384	schLug1	Arr00071	TRUE	OG0000147	N0.HOG0000292 OG0000147	FALSE	5228
chr1	344344648	344422194	SlugcT0004307.1	0_4306	4670	4307	schLug1	Arr00101	TRUE	OG0000232	N0.HOG0000425 OG0000232	FALSE	861
chr1	232348368	232571619	SlugcT0002843.1	0_2842	4695	2843	schLug1	Arr00102	TRUE	OG0000232	N0.HOG0000426 OG0000232	FALSE	12206
chr1	253957656	253998316	SlugcT0003118.1	0_3117	940	3118	schLug1	Arr00123	TRUE	OG0000250	N0.HOG0000467 OG0000250	FALSE	12009
chr1	402348192	402369865	SlugcT0005507.1	0_5506	568	5507	schLug1	Arr00130	TRUE	OG0000253	N0.HOG0000474 OG0000253	FALSE	2612
chr1	237492690	237525336	SlugcT0002912.1	0_2911	2993	2912	schLug1	Arr00132	TRUE	OG0000270	N0.HOG0000502 OG0000270	FALSE	12154
chr1	576567303	576657782	SlugcT0007946.1	0_7945	752	7946	schLug1	Arr00134	TRUE	OG0000272	N0.HOG0000507 OG0000272	FALSE	5125
chr1	393072566	393087511	SlugcT0005149.1	0_5148	679	5149	schLug1	Arr00160	TRUE	OG0000337	N0.HOG0000604 OG0000337	FALSE	13541
chr1	393013925	393035396	SlugcT0005147.1	0_5146	682	5147	schLug1	Arr00162	TRUE	OG0000337	N0.HOG0000606 OG0000337	FALSE	13542
chr1	203990452	204010315	SlugcT0002537.1	0_2536	636	2537	schLug1	Arr00175	TRUE	OG0000370	N0.HOG0000649 OG0000370	FALSE	7991
chr1	123997298	124000817	SlugcT0001579.1	0_1578	171	1579	schLug1	Arr00232	TRUE	OG0000531	N0.HOG0000859 OG0000531	FALSE	5739
chr1	340889551	340907337	SlugcT0004240.3	0_4239	1944	4240	schLug1	Arr00243	TRUE	OG0000540	N0.HOG0000875 OG0000540	FALSE	362
chr1	396456785	396458519	SlugcT0005261.1	0_5260	474	5261	schLug1	Arr00247	TRUE	OG0000544	N0.HOG0000880 OG0000544	FALSE	14940
chr1	449124223	449130211	SlugcT0006303.1	0_6302	427	6303	schLug1	Arr00249	TRUE	OG0000547	N0.HOG0000883 OG0000547	FALSE	1976
chr1	451515086	451542248	SlugcT0006348.2	0_6347	648	6348	schLug1	Arr00251	TRUE	OG0000548	N0.HOG0000886 OG0000548	FALSE	2005
chr1	451548770	451571344	SlugcT0006349.2	0_6348	531	6349	schLug1	Arr00253	TRUE	OG0000548	N0.HOG0000887 OG0000548	FALSE	2004
chr1	538445179	538445962	SlugcT0007541.1	0_7540	164	7541	schLug1	Arr00256	TRUE	OG0000550	N0.HOG0000889 OG0000550	FALSE	565
chr1	111348890	111355296	SlugcT0001386.1	0_1385	1903	1386	schLug1	Arr00268	TRUE	OG0000608	N0.HOG0000963 OG0000608	FALSE	8255
chr1	335924885	335963203	SlugcT0004163.1	0_4162	545	4163	schLug1	Arr00277	TRUE	OG0000620	N0.HOG0000978 OG0000620	FALSE	15117
chr1	335997240	336086654	SlugcT0004164.1	0_4163	543	4164	schLug1	Arr00278	TRUE	OG0000620	N0.HOG0000979 OG0000620	FALSE	15118
chr1	38137262	38138050	SlugcT0000435.1	0_434	178	435	schLug1	Arr00294	TRUE	OG0000713	N0.HOG0001094 OG0000713	FALSE	13674
chr1	123412227	123414116	SlugcT0001567.3	0_1566	234	1567	schLug1	Arr00297	TRUE	OG0000720	N0.HOG0001101 OG0000720	FALSE	11942
chr1	285048638	285101036	SlugcT0003484.1	0_3483	350	3484	schLug1	Arr00311	TRUE	OG0000735	N0.HOG0001118 OG0000735	FALSE	13504
chr1	287674532	287675658	SlugcT0003515.1	0_3514	324	3515	schLug1	Arr00312	TRUE	OG0000736	N0.HOG0001120 OG0000736	FALSE	13472
chr1	287570764	287571897	SlugcT0003514.1	0_3513	325	3514	schLug1	Arr00313	TRUE	OG0000736	N0.HOG0001121 OG0000736	FALSE	13473
chr1	308237541	308359866	SlugcT0003787.1	0_3785	1766	3786	schLug1	Arr00317	TRUE	OG0000740	N0.HOG0001127 OG0000740	FALSE	5719
chr1	318621394	318704682	SlugcT0003924.1	0_3923	2031	3924	schLug1	Arr00318	TRUE	OG0000741	N0.HOG0001131 OG0000741	FALSE	5377
chr1	338773775	338783356	SlugcT0004211.1	0_4210	689	4211	schLug1	Arr00322	TRUE	OG0000746	N0.HOG0001137 OG0000746	FALSE	115
chr1	438547476	438585440	SlugcT0006120.1	0_6119	559	6120	schLug1	Arr00328	TRUE	OG0000752	N0.HOG0001147 OG0000752	FALSE	1523
chr1	467706558	467728917	SlugcT0006610.2	0_6609	602	6610	schLug1	Arr00329	TRUE	OG0000753	N0.HOG0001148 OG0000753	FALSE	4771
chr1	467677514	467693608	SlugcT0006609.2	0_6608	602	6609	schLug1	Arr00330	TRUE	OG0000753	N0.HOG0001149 OG0000753	FALSE	4768
chr1	480066259	480110189	SlugcT0006785.1	0_6784	1574	6785	schLug1	Arr00332	TRUE	OG0000755	N0.HOG0001151 OG0000755	FALSE	1184
chr1	481212745	481213734	SlugcT0006801.1	0_6800	234	6801	schLug1	Arr00333	TRUE	OG0000756	N0.HOG0001153 OG0000756	FALSE	1200
chr1	496751630	496761389	SlugcT0007036.1	0_7035	984	7036	schLug1	Arr00336	TRUE	OG0000759	N0.HOG0001158 OG0000759	FALSE	268
chr1	496853814	496856811	SlugcT0007037.1	0_7036	901	7037	schLug1	Arr00337	TRUE	OG0000759	N0.HOG0001159 OG0000759	FALSE	269
chr1	497461901	497515908	SlugcT0007042.1	0_7041	4628	7042	schLug1	Arr00338	TRUE	OG0000760	N0.HOG0001160 OG0000760	FALSE	276
chr1	504130807	504133553	SlugcT0007124.1	0_7123	849	7124	schLug1	Arr00339	TRUE	OG0000761	N0.HOG0001163 OG0000761	FALSE	4680
chr1	566271192	566304340	SlugcT0007855.1	0_7854	966	7855	schLug1	Arr00342	TRUE	OG0000766	N0.HOG0001169 OG0000766	FALSE	2659
chr1	455167823	455169553	SlugcT0006420.1	0_6419	511	6420	schLug1	Arr00354	TRUE	OG0000877	N0.HOG0001308 OG0000877	FALSE	3375
chr1	86089647	86150124	SlugcT0001070.1	0_1069	541	1070	schLug1	Arr00360	TRUE	OG0000880	N0.HOG0001313 OG0000880	FALSE	13052
chr1	101167891	101224684	SlugcT0001252.6	0_1251	353	1252	schLug1	Arr00364	TRUE	OG0000882	N0.HOG0001316 OG0000882	FALSE	8145
chr1	188682422	188713778	SlugcT0002326.1	0_2325	344	2326	schLug1	Arr00374	TRUE	OG0000890	N0.HOG0001328 OG0000890	FALSE	11556
chr1	229747020	229748084	SlugcT0002819.1	0_2818	283	2819	schLug1	Arr00382	TRUE	OG0000899	N0.HOG0001339 OG0000899	FALSE	12217
chr1	397501479	397508461	SlugcT0005322.1	0_5321	428	5322	schLug1	Arr00395	TRUE	OG0000912	N0.HOG0001354 OG0000912	FALSE	16384
chr1	422820256	422861204	SlugcT0005894.3	0_5893	902	5894	schLug1	Arr00398	TRUE	OG0000916	N0.HOG0001358 OG0000916	FALSE	1490
chr1	438598755	438652733	SlugcT0006121.1	0_6120	575	6121	schLug1	Arr00400	TRUE	OG0000917	N0.HOG0001361 OG0000917	FALSE	1522
chr1	456605376	456606994	SlugcT0006448.1	0_6447	432	6448	schLug1	Arr00405	TRUE	OG0000921	N0.HOG0001366 OG0000921	FALSE	4465
chr1	48952181	48953453	SlugcT0000573.1	0_572	262	573	schLug1	Arr00414	TRUE	OG0001060	N0.HOG0001531 OG0001060	FALSE	14820
chr1	355774822	355776547	SlugcT0004509.1	0_4508	434	4509	schLug1	Arr00418	TRUE	OG0001065	N0.HOG0001537 OG0001065	FALSE	5585
chr1	322176163	322177534	SlugcT0003961.1	0_3960	309	3961	schLug1	Arr00452	TRUE	OG0001095	N0.HOG0001575 OG0001095	FALSE	7710
chr1	360215240	360271635	SlugcT0004597.1	0_4596	1825	4597	schLug1	Arr00456	TRUE	OG0001101	N0.HOG0001583 OG0001101	FALSE	5501
chr1	422508750	422510004	SlugcT0005887.1	0_5886	328	5887	schLug1	Arr00471	TRUE	OG0001116	N0.HOG0001602 OG0001116	FALSE	1481
chr1	571615209	571647348	SlugcT0007908.1	0_7907	482	7908	schLug1	Arr00483	TRUE	OG0001129	N0.HOG0001618 OG0001129	FALSE	9958
chr1	62024213	62128233	SlugcT0000760.1	0_759	1061	760	schLug1	Arr00506	TRUE	OG0001319	N0.HOG0001828 OG0001319	FALSE	6105
chr1	77024381	77057867	SlugcT0000936.1	0_935	1085	936	schLug1	Arr00510	TRUE	OG0001322	N0.HOG0001831 OG0001322	FALSE	5775
chr1	89046063	89047644	SlugcT0001107.1	0_1106	458	1107	schLug1	Arr00513	TRUE	OG0001325	N0.HOG0001835 OG0001325	FALSE	13088
chr1	494968556	494969854	SlugcT0007018.1	0_7017	311	7018	schLug1	Arr00530	TRUE	OG0001338	N0.HOG0001850 OG0001338	FALSE	2153
chr1	134751343	134761172	SlugcT0001699.1	0_1698	313	1699	schLug1	Arr00532	TRUE	OG0001340	N0.HOG0001852 OG0001340	FALSE	13237
chr1	152059177	152064238	SlugcT0001891.1	0_1890	597	1891	schLug1	Arr00537	TRUE	OG0001343	N0.HOG0001857 OG0001343	FALSE	11722
chr1	172473164	172498036	SlugcT0002148.2	0_2147	851	2148	schLug1	Arr00540	TRUE	OG0001345	N0.HOG0001859 OG0001345	FALSE	5980
chr1	156748288	156759196	SlugcT0001952.1	0_1951	253	1952	schLug1	Arr00541	TRUE	OG0001346	N0.HOG0001860 OG0001346	FALSE	14964
chr1	157209022	157244163	SlugcT0001959.1	0_1958	934	1959	schLug1	Arr00543	TRUE	OG0001348	N0.HOG0001862 OG0001348	FALSE	14988
chr1	160667373	160757671	SlugcT0001992.2	0_1991	881	1992	schLug1	Arr00544	TRUE	OG0001349	N0.HOG0001863 OG0001349	FALSE	5836
chr1	162760367	162761895	SlugcT0002012.1	0_2011	438	2012	schLug1	Arr00545	TRUE	OG0001350	N0.HOG0001864 OG0001350	FALSE	5871
chr1	263821578	263840420	SlugcT0003244.3	0_3243	850	3244	schLug1	Arr00548	TRUE	OG0001352	N0.HOG0001866 OG0001352	FALSE	12932
chr1	171954937	172024863	SlugcT0002137.1	0_2136	2271	2137	schLug1	Arr00549	TRUE	OG0001353	N0.HOG0001867 OG0001353	FALSE	5971
chr1	190645238	190647753	SlugcT0002356.1	0_2355	600	2356	schLug1	Arr00555	TRUE	OG0001362	N0.HOG0001876 OG0001362	FALSE	11776
chr1	231223855	231250955	SlugcT0002831.2	0_2830	336	2831	schLug1	Arr00558	TRUE	OG0001365	N0.HOG0001879 OG0001365	FALSE	12227
chr1	233970483	234035199	SlugcT0002863.1	0_2862	488	2863	schLug1	Arr00559	TRUE	OG0001367	N0.HOG0001881 OG0001367	FALSE	12192
chr1	258069140	258173194	SlugcT0003166.1	0_3165	1122	3166	schLug1	Arr00562	TRUE	OG0001371	N0.HOG0001885 OG0001371	FALSE	11974
chr1	262966133	262986595	SlugcT0003236.1	0_3235	480	3236	schLug1	Arr00564	TRUE	OG0001373	N0.HOG0001887 OG0001373	FALSE	5772
chr1	284793720	284817249	SlugcT0003481.1	0_3480	1187	3481	schLug1	Arr00571	TRUE	OG0001380	N0.HOG0001894 OG0001380	FALSE	13507
chr1	291069474	291080992	SlugcT0003552.1	0_3551	1031	3552	schLug1	Arr00572	TRUE	OG0001381	N0.HOG0001895 OG0001381	FALSE	13438
chr1	291700033	291700788	SlugcT0003563.1	0_3562	173	3563	schLug1	Arr00573	TRUE	OG0001383	N0.HOG0001897 OG0001383	FALSE	13429
chr1	307030360	307091079	SlugcT0003773.1	0_3772	1824	3773	schLug1	Arr00582	TRUE	OG0001392	N0.HOG0001906 OG0001392	FALSE	5693
chr1	350551183	350812462	SlugcT0004420.1	0_4419	4309	4420	schLug1	Arr00595	TRUE	OG0001404	N0.HOG0001920 OG0001404	FALSE	5662
chr1	369191400	369201659	SlugcT0004742.1	0_4741	148	4742	schLug1	Arr00599	TRUE	OG0001408	N0.HOG0001925 OG0001408	FALSE	7758
chr1	404751068	404763309	SlugcT0005586.2	0_5585	424	5586	schLug1	Arr00617	TRUE	OG0001426	N0.HOG0001945 OG0001426	FALSE	1945
chr1	409553387	409554322	SlugcT0005713.1	0_5712	255	5713	schLug1	Arr00621	TRUE	OG0001432	N0.HOG0001951 OG0001432	FALSE	1446
chr1	474200303	474201625	SlugcT0006687.1	0_6686	376	6687	schLug1	Arr00634	TRUE	OG0001448	N0.HOG0001970 OG0001448	FALSE	4846
chr1	481282578	481308812	SlugcT0006802.1	0_6801	727	6802	schLug1	Arr00641	TRUE	OG0001456	N0.HOG0001979 OG0001456	FALSE	2529
chr1	495026992	495096792	SlugcT0007019.1	0_7018	275	7019	schLug1	Arr00642	TRUE	OG0001457	N0.HOG0001980 OG0001457	FALSE	2151
chr1	498803667	498827044	SlugcT0007062.3	0_7061	1699	7062	schLug1	Arr00643	TRUE	OG0001458	N0.HOG0001981 OG0001458	FALSE	294
chr1	607003932	607005314	SlugcT0008337.1	0_8336	366	8337	schLug1	Arr00649	TRUE	OG0001463	N0.HOG0001986 OG0001463	FALSE	4396
chr1	564102452	564126436	SlugcT0007830.1	0_7829	781	7830	schLug1	Arr00652	TRUE	OG0001467	N0.HOG0001990 OG0001467	FALSE	449
chr1	566857736	566858717	SlugcT0007858.1	0_7857	200	7858	schLug1	Arr00654	TRUE	OG0001469	N0.HOG0001992 OG0001469	FALSE	2662
chr1	581886429	581903927	SlugcT0008004.1	0_8003	1841	8004	schLug1	Arr00657	TRUE	OG0001474	N0.HOG0001998 OG0001474	FALSE	4924
chr1	589091969	589182635	SlugcT0008094.1	0_8093	4628	8094	schLug1	Arr00658	TRUE	OG0001475	N0.HOG0001999 OG0001475	FALSE	4139
chr1	606314224	606315444	SlugcT0008320.1	0_8319	213	8320	schLug1	Arr00659	TRUE	OG0001477	N0.HOG0002001 OG0001477	FALSE	4414
chr1	6726662	6882202	SlugcT0000065.3	0_64	682	65	schLug1	Arr00669	TRUE	OG0001779	N0.HOG0002321 OG0001779	FALSE	11225
chr1	7597115	7598418	SlugcT0000082.1	0_81	271	82	schLug1	Arr00671	TRUE	OG0001781	N0.HOG0002323 OG0001781	FALSE	11211
chr1	8346186	8421456	SlugcT0000098.1	0_97	165	98	schLug1	Arr00672	TRUE	OG0001782	N0.HOG0002324 OG0001782	FALSE	11191
chr1	10568218	10570393	SlugcT0000133.1	0_132	692	133	schLug1	Arr00674	TRUE	OG0001784	N0.HOG0002326 OG0001784	FALSE	12091
chr1	10601705	10625413	SlugcT0000135.1	0_134	566	135	schLug1	Arr00675	TRUE	OG0001785	N0.HOG0002327 OG0001785	FALSE	12102
chr1	11083654	11084515	SlugcT0000143.1	0_142	165	143	schLug1	Arr00676	TRUE	OG0001786	N0.HOG0002328 OG0001786	FALSE	12164
chr1	12600036	12624768	SlugcT0000156.1	0_155	1215	156	schLug1	Arr00679	TRUE	OG0001788	N0.HOG0002330 OG0001788	FALSE	10581
chr1	18032490	18061837	SlugcT0000219.1	0_218	613	219	schLug1	Arr00683	TRUE	OG0001793	N0.HOG0002335 OG0001793	FALSE	10629
chr1	19372248	19372847	SlugcT0000237.1	0_236	133	237	schLug1	Arr00684	TRUE	OG0001794	N0.HOG0002336 OG0001794	FALSE	10643
chr1	20227464	20268168	SlugcT0000249.2	0_248	530	249	schLug1	Arr00685	TRUE	OG0001795	N0.HOG0002337 OG0001795	FALSE	10655
chr1	20310216	20318132	SlugcT0000250.1	0_249	300	250	schLug1	Arr00686	TRUE	OG0001796	N0.HOG0002338 OG0001796	FALSE	10657
chr1	20475505	20492104	SlugcT0000252.1	0_251	802	252	schLug1	Arr00687	TRUE	OG0001797	N0.HOG0002339 OG0001797	FALSE	10660
chr1	22182166	22337972	SlugcT0000275.1	0_274	2314	275	schLug1	Arr00691	TRUE	OG0001800	N0.HOG0002342 OG0001800	FALSE	10696
chr1	26737060	26792709	SlugcT0000322.1	0_321	397	322	schLug1	Arr00694	TRUE	OG0001803	N0.HOG0002345 OG0001803	FALSE	11640
chr1	28446828	28522033	SlugcT0000341.1	0_340	528	341	schLug1	Arr00696	TRUE	OG0001805	N0.HOG0002347 OG0001805	FALSE	11846
chr1	30181911	30312043	SlugcT0000351.1	0_350	1052	351	schLug1	Arr00697	TRUE	OG0001806	N0.HOG0002348 OG0001806	FALSE	11905
chr1	31130311	31255290	SlugcT0000359.1	0_358	804	359	schLug1	Arr00699	TRUE	OG0001808	N0.HOG0002350 OG0001808	FALSE	13606
chr1	31266796	31269741	SlugcT0000360.1	0_359	151	360	schLug1	Arr00700	TRUE	OG0001809	N0.HOG0002351 OG0001809	FALSE	13607
chr1	34667106	34704499	SlugcT0000394.2	0_393	947	394	schLug1	Arr00702	TRUE	OG0001811	N0.HOG0002353 OG0001811	FALSE	13631
chr1	36861516	36971205	SlugcT0000417.1	0_416	1303	417	schLug1	Arr00707	TRUE	OG0001816	N0.HOG0002358 OG0001816	FALSE	13655
chr1	37898001	37899783	SlugcT0000429.1	0_428	416	429	schLug1	Arr00708	TRUE	OG0001817	N0.HOG0002359 OG0001817	FALSE	13668
chr1	37917114	37940796	SlugcT0000430.1	0_429	418	430	schLug1	Arr00709	TRUE	OG0001818	N0.HOG0002360 OG0001818	FALSE	13669
chr1	38524028	38525243	SlugcT0000440.1	0_439	334	440	schLug1	Arr00710	TRUE	OG0001819	N0.HOG0002361 OG0001819	FALSE	13680
chr1	38531266	38549242	SlugcT0000441.1	0_440	518	441	schLug1	Arr00711	TRUE	OG0001820	N0.HOG0002362 OG0001820	FALSE	13681
chr1	40357109	40368308	SlugcT0000464.2	0_463	551	464	schLug1	Arr00712	TRUE	OG0001821	N0.HOG0002363 OG0001821	FALSE	13700
chr1	41888458	41889266	SlugcT0000480.1	0_479	155	480	schLug1	Arr00714	TRUE	OG0001823	N0.HOG0002366 OG0001823	FALSE	13706
chr1	45105686	45120706	SlugcT0000522.3	0_521	691	522	schLug1	Arr00716	TRUE	OG0001826	N0.HOG0002369 OG0001826	FALSE	14772
chr1	46598659	46631151	SlugcT0000541.1	0_540	1625	541	schLug1	Arr00717	TRUE	OG0001827	N0.HOG0002370 OG0001827	FALSE	14787
chr1	48199075	48200303	SlugcT0000561.1	0_560	295	561	schLug1	Arr00718	TRUE	OG0001829	N0.HOG0002372 OG0001829	FALSE	14807
chr1	48258071	48258989	SlugcT0000562.1	0_561	237	562	schLug1	Arr00719	TRUE	OG0001830	N0.HOG0002373 OG0001830	FALSE	14806
chr1	48437159	48488161	SlugcT0000566.1	0_565	2019	566	schLug1	Arr00720	TRUE	OG0001831	N0.HOG0002374 OG0001831	FALSE	14805
chr1	48669725	48670658	SlugcT0000569.2	0_568	149	569	schLug1	Arr00721	TRUE	OG0001832	N0.HOG0002375 OG0001832	FALSE	14808
chr1	54959631	55021845	SlugcT0000658.3	0_657	637	658	schLug1	Arr00728	TRUE	OG0001839	N0.HOG0002382 OG0001839	FALSE	6189
chr1	55467819	55493441	SlugcT0000666.3	0_665	583	666	schLug1	Arr00729	TRUE	OG0001840	N0.HOG0002383 OG0001840	FALSE	6182
chr1	55579311	55583813	SlugcT0000668.1	0_667	549	668	schLug1	Arr00730	TRUE	OG0001841	N0.HOG0002384 OG0001841	FALSE	6181
chr1	55653925	55657722	SlugcT0000669.1	0_668	1045	669	schLug1	Arr00731	TRUE	OG0001842	N0.HOG0002385 OG0001842	FALSE	6180
chr1	55664032	55741647	SlugcT0000670.1	0_669	751	670	schLug1	Arr00732	TRUE	OG0001843	N0.HOG0002386 OG0001843	FALSE	6179
chr1	55774784	55901846	SlugcT0000671.1	0_670	1009	671	schLug1	Arr00733	TRUE	OG0001844	N0.HOG0002387 OG0001844	FALSE	6178
chr1	56826446	56864060	SlugcT0000682.3	0_681	671	682	schLug1	Arr00734	TRUE	OG0001845	N0.HOG0002388 OG0001845	FALSE	6161
chr1	56925302	56959153	SlugcT0000683.1	0_682	533	683	schLug1	Arr00735	TRUE	OG0001846	N0.HOG0002389 OG0001846	FALSE	6160
chr1	60158368	60227311	SlugcT0000727.1	0_726	444	727	schLug1	Arr00738	TRUE	OG0001850	N0.HOG0002393 OG0001850	FALSE	6130
chr1	66697111	66753017	SlugcT0000822.1	0_821	593	822	schLug1	Arr00743	TRUE	OG0001856	N0.HOG0002399 OG0001856	FALSE	6070
chr1	68934258	69187783	SlugcT0000850.1	0_849	868	850	schLug1	Arr00744	TRUE	OG0001858	N0.HOG0002401 OG0001858	FALSE	12298
chr1	69673021	69709819	SlugcT0000858.2	0_857	1677	858	schLug1	Arr00746	TRUE	OG0001860	N0.HOG0002403 OG0001860	FALSE	12304
chr1	71761127	71789998	SlugcT0000873.1	0_872	544	873	schLug1	Arr00747	TRUE	OG0001861	N0.HOG0002404 OG0001861	FALSE	12321
chr1	72874943	72875927	SlugcT0000887.1	0_886	286	887	schLug1	Arr00748	TRUE	OG0001862	N0.HOG0002405 OG0001862	FALSE	12333
chr1	72975340	73001768	SlugcT0000889.1	0_888	506	889	schLug1	Arr00749	TRUE	OG0001863	N0.HOG0002406 OG0001863	FALSE	12335
chr1	73006164	73007430	SlugcT0000890.1	0_889	289	890	schLug1	Arr00750	TRUE	OG0001864	N0.HOG0002407 OG0001864	FALSE	12336
chr1	74019515	74114941	SlugcT0000898.1	0_897	2668	898	schLug1	Arr00751	TRUE	OG0001865	N0.HOG0002408 OG0001865	FALSE	5806
chr1	74222732	74250260	SlugcT0000900.1	0_899	428	900	schLug1	Arr00752	TRUE	OG0001866	N0.HOG0002409 OG0001866	FALSE	5804
chr1	76071265	76090568	SlugcT0000923.1	0_922	324	923	schLug1	Arr00753	TRUE	OG0001870	N0.HOG0002413 OG0001870	FALSE	5787
chr1	79448501	79456482	SlugcT0000978.1	0_977	1542	978	schLug1	Arr00757	TRUE	OG0001874	N0.HOG0002417 OG0001874	FALSE	12973
chr1	79966878	79968007	SlugcT0000989.1	0_988	335	989	schLug1	Arr00759	TRUE	OG0001876	N0.HOG0002419 OG0001876	FALSE	12979
chr1	79977479	79978745	SlugcT0000990.1	0_989	326	990	schLug1	Arr00760	TRUE	OG0001877	N0.HOG0002420 OG0001877	FALSE	12980
chr1	81635885	81638790	SlugcT0001013.1	0_1012	896	1013	schLug1	Arr00762	TRUE	OG0001879	N0.HOG0002422 OG0001879	FALSE	13007
chr1	83350002	83371931	SlugcT0001033.2	0_1032	647	1033	schLug1	Arr00765	TRUE	OG0001882	N0.HOG0002425 OG0001882	FALSE	13023
chr1	84616379	84617751	SlugcT0001048.1	0_1047	292	1048	schLug1	Arr00766	TRUE	OG0001883	N0.HOG0002426 OG0001883	FALSE	13033
chr1	88204626	88365545	SlugcT0001094.1	0_1093	3243	1094	schLug1	Arr00768	TRUE	OG0001886	N0.HOG0002429 OG0001886	FALSE	13078
chr1	105311389	105350970	SlugcT0001299.2	0_1298	670	1299	schLug1	Arr00774	TRUE	OG0001891	N0.HOG0002434 OG0001891	FALSE	8188
chr1	494940514	494941374	SlugcT0007017.1	0_7016	147	7017	schLug1	Arr00799	TRUE	OG0001912	N0.HOG0002455 OG0001912	FALSE	2154
chr1	456799585	456846349	SlugcT0006451.1	0_6450	295	6451	schLug1	Arr00801	TRUE	OG0001913	N0.HOG0002456 OG0001913	FALSE	4458
chr1	132466528	132548557	SlugcT0001676.1	0_1675	4775	1676	schLug1	Arr00803	TRUE	OG0001916	N0.HOG0002459 OG0001916	FALSE	13258
chr1	133611717	133665564	SlugcT0001688.1	0_1687	500	1688	schLug1	Arr00804	TRUE	OG0001917	N0.HOG0002460 OG0001917	FALSE	13247
chr1	139355314	139381309	SlugcT0001738.2	0_1737	495	1738	schLug1	Arr00806	TRUE	OG0001920	N0.HOG0002463 OG0001920	FALSE	13193
chr1	139981750	139998180	SlugcT0001746.1	0_1745	294	1746	schLug1	Arr00807	TRUE	OG0001921	N0.HOG0002464 OG0001921	FALSE	13186
chr1	145220924	145335462	SlugcT0001807.1	0_1806	899	1807	schLug1	Arr00809	TRUE	OG0001924	N0.HOG0002467 OG0001924	FALSE	14321
chr1	148610979	148722781	SlugcT0001842.1	0_1841	1443	1842	schLug1	Arr00811	TRUE	OG0001926	N0.HOG0002469 OG0001926	FALSE	14025
chr1	148876440	148899561	SlugcT0001845.1	0_1844	291	1845	schLug1	Arr00812	TRUE	OG0001927	N0.HOG0002470 OG0001927	FALSE	14003
chr1	149479827	149510861	SlugcT0001853.3	0_1852	505	1853	schLug1	Arr00813	TRUE	OG0001928	N0.HOG0002471 OG0001928	FALSE	13949
chr1	151422873	151541050	SlugcT0001889.1	0_1888	780	1889	schLug1	Arr00814	TRUE	OG0001929	N0.HOG0002472 OG0001929	FALSE	11724
chr1	154587897	154625552	SlugcT0001917.3	0_1916	438	1917	schLug1	Arr00818	TRUE	OG0001933	N0.HOG0002476 OG0001933	FALSE	14730
chr1	155139704	155173362	SlugcT0001925.1	0_1924	419	1925	schLug1	Arr00819	TRUE	OG0001934	N0.HOG0002477 OG0001934	FALSE	14784
chr1	155609503	155626604	SlugcT0001931.2	0_1930	324	1931	schLug1	Arr00820	TRUE	OG0001935	N0.HOG0002478 OG0001935	FALSE	14844
chr1	156482746	156517068	SlugcT0001946.1	0_1945	467	1946	schLug1	Arr00821	TRUE	OG0001936	N0.HOG0002479 OG0001936	FALSE	14936
chr1	156715405	156716307	SlugcT0001950.1	0_1949	180	1950	schLug1	Arr00822	TRUE	OG0001937	N0.HOG0002480 OG0001937	FALSE	14955
chr1	161094018	161096038	SlugcT0001996.1	0_1995	556	1996	schLug1	Arr00825	TRUE	OG0001940	N0.HOG0002483 OG0001940	FALSE	5833
chr1	164426344	164486706	SlugcT0002039.1	0_2038	592	2039	schLug1	Arr00826	TRUE	OG0001941	N0.HOG0002484 OG0001941	FALSE	5885
chr1	166299089	166300580	SlugcT0002067.1	0_2066	420	2067	schLug1	Arr00828	TRUE	OG0001943	N0.HOG0002486 OG0001943	FALSE	5907
chr1	168327861	168346762	SlugcT0002091.1	0_2090	336	2091	schLug1	Arr00831	TRUE	OG0001946	N0.HOG0002489 OG0001946	FALSE	5931
chr1	168582211	168582991	SlugcT0002098.1	0_2097	177	2098	schLug1	Arr00832	TRUE	OG0001947	N0.HOG0002490 OG0001947	FALSE	5938
chr1	169404073	169404760	SlugcT0002109.1	0_2108	139	2109	schLug1	Arr00833	TRUE	OG0001948	N0.HOG0002491 OG0001948	FALSE	5942
chr1	170258044	170399087	SlugcT0002116.1	0_2115	661	2116	schLug1	Arr00834	TRUE	OG0001949	N0.HOG0002492 OG0001949	FALSE	5953
chr1	171329323	171331027	SlugcT0002130.1	0_2129	469	2130	schLug1	Arr00835	TRUE	OG0001950	N0.HOG0002493 OG0001950	FALSE	5964
chr1	173995965	174016628	SlugcT0002169.2	0_2168	952	2169	schLug1	Arr00843	TRUE	OG0001953	N0.HOG0002496 OG0001953	FALSE	5999
chr1	176620171	176623421	SlugcT0002198.1	0_2197	279	2198	schLug1	Arr00844	TRUE	OG0001954	N0.HOG0002497 OG0001954	FALSE	6026
chr1	183949575	183981833	SlugcT0002273.1	0_2272	549	2273	schLug1	Arr00853	TRUE	OG0001966	N0.HOG0002509 OG0001966	FALSE	12257
chr1	184544220	184595008	SlugcT0002279.1	0_2278	429	2279	schLug1	Arr00855	TRUE	OG0001968	N0.HOG0002511 OG0001968	FALSE	12248
chr1	188439351	188448772	SlugcT0002321.2	0_2320	632	2321	schLug1	Arr00858	TRUE	OG0001971	N0.HOG0002514 OG0001971	FALSE	11560
chr1	189552455	189611524	SlugcT0002338.2	0_2337	1107	2338	schLug1	Arr00859	TRUE	OG0001972	N0.HOG0002515 OG0001972	FALSE	11793
chr1	191464714	191535007	SlugcT0002368.1	0_2367	606	2368	schLug1	Arr00861	TRUE	OG0001975	N0.HOG0002518 OG0001975	FALSE	11766
chr1	192012186	192040174	SlugcT0002380.2	0_2379	544	2380	schLug1	Arr00863	TRUE	OG0001977	N0.HOG0002520 OG0001977	FALSE	11756
chr1	196280091	196289187	SlugcT0002428.1	0_2427	404	2428	schLug1	Arr00866	TRUE	OG0001981	N0.HOG0002524 OG0001981	FALSE	11576
chr1	198238369	198299580	SlugcT0002450.2	0_2449	256	2450	schLug1	Arr00868	TRUE	OG0001983	N0.HOG0002527 OG0001983	FALSE	11609
chr1	201130318	201142475	SlugcT0002486.2	0_2485	434	2486	schLug1	Arr00869	TRUE	OG0001985	N0.HOG0002529 OG0001985	FALSE	11823
chr1	205677669	205691821	SlugcT0002563.1	0_2562	693	2563	schLug1	Arr00880	TRUE	OG0001996	N0.HOG0002540 OG0001996	FALSE	7969
chr1	213062452	213064094	SlugcT0002637.1	0_2636	437	2637	schLug1	Arr00884	TRUE	OG0002002	N0.HOG0002546 OG0002002	FALSE	8031
chr1	216682930	216778897	SlugcT0002681.2	0_2680	863	2681	schLug1	Arr00885	TRUE	OG0002005	N0.HOG0002549 OG0002005	FALSE	8070
chr1	216787517	216828720	SlugcT0002682.1	0_2681	650	2682	schLug1	Arr00886	TRUE	OG0002006	N0.HOG0002550 OG0002006	FALSE	8072
chr1	216828968	216933562	SlugcT0002683.1	0_2682	1591	2683	schLug1	Arr00887	TRUE	OG0002007	N0.HOG0002551 OG0002007	FALSE	8073
chr1	216948873	217104935	SlugcT0002684.1	0_2683	532	2684	schLug1	Arr00888	TRUE	OG0002008	N0.HOG0002552 OG0002008	FALSE	8074
chr1	217152307	217203387	SlugcT0002685.1	0_2684	232	2685	schLug1	Arr00889	TRUE	OG0002009	N0.HOG0002553 OG0002009	FALSE	8075
chr1	217623781	217645935	SlugcT0002693.1	0_2692	326	2693	schLug1	Arr00891	TRUE	OG0002011	N0.HOG0002555 OG0002011	FALSE	8083
chr1	218208564	218210418	SlugcT0002696.1	0_2695	594	2696	schLug1	Arr00892	TRUE	OG0002012	N0.HOG0002556 OG0002012	FALSE	8087
chr1	220756520	220776998	SlugcT0002728.1	0_2727	326	2728	schLug1	Arr00895	TRUE	OG0002015	N0.HOG0002559 OG0002015	FALSE	12943
chr1	220914285	220933444	SlugcT0002732.1	0_2731	244	2732	schLug1	Arr00896	TRUE	OG0002016	N0.HOG0002560 OG0002016	FALSE	12952
chr1	221223248	221306970	SlugcT0002733.1	0_2732	925	2733	schLug1	Arr00897	TRUE	OG0002017	N0.HOG0002561 OG0002017	FALSE	12972
chr1	225985537	226029618	SlugcT0002788.1	0_2787	1268	2788	schLug1	Arr00899	TRUE	OG0002021	N0.HOG0002565 OG0002021	FALSE	13459
chr1	228118721	228248841	SlugcT0002803.1	0_2802	341	2803	schLug1	Arr00900	TRUE	OG0002022	N0.HOG0002566 OG0002022	FALSE	13615
chr1	233651013	233669049	SlugcT0002859.1	0_2858	771	2859	schLug1	Arr00903	TRUE	OG0002025	N0.HOG0002569 OG0002025	FALSE	12194
chr1	269873115	269888896	SlugcT0003324.2	0_3323	560	3324	schLug1	Arr00905	TRUE	OG0002026	N0.HOG0002570 OG0002026	FALSE	12864
chr1	238916613	238926126	SlugcT0002927.1	0_2926	144	2927	schLug1	Arr00912	TRUE	OG0002036	N0.HOG0002580 OG0002036	FALSE	12144
chr1	244746765	244794230	SlugcT0003022.1	0_3021	256	3022	schLug1	Arr00925	TRUE	OG0002051	N0.HOG0002595 OG0002051	FALSE	12088
chr1	248228622	248462515	SlugcT0003057.1	0_3056	1211	3057	schLug1	Arr00926	TRUE	OG0002052	N0.HOG0002596 OG0002052	FALSE	12057
chr1	255806798	255808214	SlugcT0003129.1	0_3128	363	3129	schLug1	Arr00934	TRUE	OG0002060	N0.HOG0002604 OG0002060	FALSE	12000
chr1	256330712	256355496	SlugcT0003133.1	0_3132	294	3133	schLug1	Arr00935	TRUE	OG0002062	N0.HOG0002606 OG0002062	FALSE	11996
chr1	258507175	258547052	SlugcT0003171.1	0_3170	477	3171	schLug1	Arr00938	TRUE	OG0002065	N0.HOG0002609 OG0002065	FALSE	11969
chr1	259369653	259478010	SlugcT0003186.1	0_3185	2709	3186	schLug1	Arr00939	TRUE	OG0002066	N0.HOG0002610 OG0002066	FALSE	11954
chr1	259824116	259851250	SlugcT0003189.8	0_3188	518	3189	schLug1	Arr00940	TRUE	OG0002067	N0.HOG0002611 OG0002067	FALSE	11951
chr1	259853031	259887347	SlugcT0003190.1	0_3189	557	3190	schLug1	Arr00941	TRUE	OG0002068	N0.HOG0002612 OG0002068	FALSE	11950
chr1	261119501	261125718	SlugcT0003218.1	0_3217	202	3218	schLug1	Arr00942	TRUE	OG0002069	N0.HOG0002613 OG0002069	FALSE	5754
chr1	261184347	261198306	SlugcT0003219.1	0_3218	316	3219	schLug1	Arr00943	TRUE	OG0002070	N0.HOG0002614 OG0002070	FALSE	5755
chr1	261218670	261241118	SlugcT0003220.2	0_3219	734	3220	schLug1	Arr00944	TRUE	OG0002071	N0.HOG0002615 OG0002071	FALSE	5756
chr1	268877800	268965831	SlugcT0003311.1	0_3310	732	3311	schLug1	Arr00947	TRUE	OG0002075	N0.HOG0002619 OG0002075	FALSE	12872
chr1	269897200	270075966	SlugcT0003325.1	0_3324	5036	3325	schLug1	Arr00948	TRUE	OG0002076	N0.HOG0002620 OG0002076	FALSE	12863
chr1	270606139	270608548	SlugcT0003331.1	0_3330	565	3331	schLug1	Arr00949	TRUE	OG0002077	N0.HOG0002621 OG0002077	FALSE	12857
chr1	277964849	278070480	SlugcT0003410.1	0_3409	443	3410	schLug1	Arr00951	TRUE	OG0002079	N0.HOG0002623 OG0002079	FALSE	11350
chr1	278970824	278994934	SlugcT0003416.1	0_3415	206	3416	schLug1	Arr00953	TRUE	OG0002081	N0.HOG0002625 OG0002081	FALSE	11396
chr1	280057160	280140379	SlugcT0003426.1	0_3425	1590	3426	schLug1	Arr00956	TRUE	OG0002084	N0.HOG0002628 OG0002084	FALSE	11481
chr1	283018258	283060832	SlugcT0003459.1	0_3458	531	3459	schLug1	Arr00959	TRUE	OG0002087	N0.HOG0002631 OG0002087	FALSE	12581
chr1	283724097	283773868	SlugcT0003467.2	0_3466	405	3467	schLug1	Arr00960	TRUE	OG0002088	N0.HOG0002632 OG0002088	FALSE	13516
chr1	284600161	284693185	SlugcT0003478.1	0_3477	615	3478	schLug1	Arr00961	TRUE	OG0002089	N0.HOG0002633 OG0002089	FALSE	13508
chr1	286176905	286225606	SlugcT0003498.1	0_3497	413	3498	schLug1	Arr00962	TRUE	OG0002090	N0.HOG0002634 OG0002090	FALSE	13489
chr1	287085423	287207306	SlugcT0003508.2	0_3507	489	3508	schLug1	Arr00963	TRUE	OG0002091	N0.HOG0002635 OG0002091	FALSE	13480
chr1	290175840	290177682	SlugcT0003546.1	0_3545	488	3546	schLug1	Arr00965	TRUE	OG0002092	N0.HOG0002636 OG0002092	FALSE	13443
chr1	294779893	294832626	SlugcT0003601.1	0_3600	772	3601	schLug1	Arr00968	TRUE	OG0002096	N0.HOG0002640 OG0002096	FALSE	13395
chr1	295350518	295373589	SlugcT0003609.1	0_3608	1128	3609	schLug1	Arr00969	TRUE	OG0002097	N0.HOG0002641 OG0002097	FALSE	13387
chr1	298754849	298785363	SlugcT0003657.2	0_3656	702	3657	schLug1	Arr00973	TRUE	OG0002100	N0.HOG0002644 OG0002100	FALSE	5822
chr1	300908907	300942421	SlugcT0003678.1	0_3677	588	3678	schLug1	Arr00974	TRUE	OG0002101	N0.HOG0002645 OG0002101	FALSE	12346
chr1	302121947	302122634	SlugcT0003696.1	0_3695	144	3696	schLug1	Arr00978	TRUE	OG0002103	N0.HOG0002647 OG0002103	FALSE	12364
chr1	305169942	305199034	SlugcT0003743.4	0_3742	934	3743	schLug1	Arr00980	TRUE	OG0002105	N0.HOG0002649 OG0002105	FALSE	5667
chr1	305199910	305200734	SlugcT0003744.1	0_3743	192	3744	schLug1	Arr00981	TRUE	OG0002106	N0.HOG0002650 OG0002106	FALSE	5668
chr1	305518940	305541054	SlugcT0003753.2	0_3752	389	3753	schLug1	Arr00982	TRUE	OG0002107	N0.HOG0002651 OG0002107	FALSE	5673
chr1	307112175	307215049	SlugcT0003774.1	0_3773	438	3774	schLug1	Arr00983	TRUE	OG0002108	N0.HOG0002652 OG0002108	FALSE	5694
chr1	307376183	307434678	SlugcT0003775.3	0_3774	334	3775	schLug1	Arr00984	TRUE	OG0002109	N0.HOG0002653 OG0002109	FALSE	5695
chr1	307529519	307665598	SlugcT0003777.1	0_3776	332	3777	schLug1	Arr00985	TRUE	OG0002110	N0.HOG0002654 OG0002110	FALSE	5696
chr1	307744868	307797099	SlugcT0003779.2	0_3778	1091	3779	schLug1	Arr00986	TRUE	OG0002111	N0.HOG0002655 OG0002111	FALSE	5697
chr1	313330381	313364556	SlugcT0003854.1	0_3853	555	3854	schLug1	Arr00989	TRUE	OG0002115	N0.HOG0002659 OG0002115	FALSE	7628
chr1	319504066	319590517	SlugcT0003935.1	0_3934	1183	3935	schLug1	Arr00992	TRUE	OG0002118	N0.HOG0002662 OG0002118	FALSE	5388
chr1	319600975	319659737	SlugcT0003936.1	0_3935	456	3936	schLug1	Arr00993	TRUE	OG0002119	N0.HOG0002663 OG0002119	FALSE	5389
chr1	320319971	320429245	SlugcT0003946.1	0_3945	1095	3946	schLug1	Arr00994	TRUE	OG0002120	N0.HOG0002664 OG0002120	FALSE	7722
chr1	323159233	323238741	SlugcT0003971.3	0_3970	796	3971	schLug1	Arr00997	TRUE	OG0002123	N0.HOG0002667 OG0002123	FALSE	7702
chr1	326903231	326903906	SlugcT0004024.1	0_4023	125	4024	schLug1	Arr00999	TRUE	OG0002125	N0.HOG0002669 OG0002125	FALSE	5339
chr1	330614861	330615495	SlugcT0004083.1	0_4082	184	4083	schLug1	Arr01000	TRUE	OG0002126	N0.HOG0002670 OG0002126	FALSE	5307
chr1	335307014	335468110	SlugcT0004159.1	0_4158	474	4159	schLug1	Arr01004	TRUE	OG0002131	N0.HOG0002675 OG0002131	FALSE	15087
chr1	335476426	335490895	SlugcT0004160.1	0_4159	401	4160	schLug1	Arr01005	TRUE	OG0002132	N0.HOG0002676 OG0002132	FALSE	15093
chr1	335503240	335520580	SlugcT0004161.1	0_4160	561	4161	schLug1	Arr01006	TRUE	OG0002133	N0.HOG0002677 OG0002133	FALSE	15107
chr1	336634294	336640208	SlugcT0004171.1	0_4170	412	4171	schLug1	Arr01007	TRUE	OG0002134	N0.HOG0002678 OG0002134	FALSE	15158
chr1	338233183	338302938	SlugcT0004202.1	0_4201	428	4202	schLug1	Arr01009	TRUE	OG0002136	N0.HOG0002680 OG0002136	FALSE	37
chr1	379288022	379302377	SlugcT0004951.1	0_4950	316	4951	schLug1	Arr01011	TRUE	OG0002137	N0.HOG0002681 OG0002137	FALSE	7934
chr1	341742456	341840700	SlugcT0004258.2	0_4257	906	4258	schLug1	Arr01012	TRUE	OG0002138	N0.HOG0002682 OG0002138	FALSE	512
chr1	342449444	342461742	SlugcT0004266.1	0_4265	497	4266	schLug1	Arr01014	TRUE	OG0002140	N0.HOG0002684 OG0002140	FALSE	556
chr1	342935565	342936626	SlugcT0004274.1	0_4273	318	4274	schLug1	Arr01015	TRUE	OG0002141	N0.HOG0002685 OG0002141	FALSE	649
chr1	342943486	343017089	SlugcT0004275.3	0_4274	508	4275	schLug1	Arr01016	TRUE	OG0002142	N0.HOG0002686 OG0002142	FALSE	657
chr1	342987193	343015778	SlugcT0004276.2	0_4275	426	4276	schLug1	Arr01017	TRUE	OG0002143	N0.HOG0002687 OG0002143	FALSE	661
chr1	343224700	343226206	SlugcT0004280.1	0_4279	376	4280	schLug1	Arr01018	TRUE	OG0002144	N0.HOG0002688 OG0002144	FALSE	680
chr1	343226206	343226754	SlugcT0004281.1	0_4280	121	4281	schLug1	Arr01019	TRUE	OG0002145	N0.HOG0002689 OG0002145	FALSE	688
chr1	343265912	343267055	SlugcT0004284.1	0_4283	272	4284	schLug1	Arr01020	TRUE	OG0002146	N0.HOG0002690 OG0002146	FALSE	706
chr1	343404139	343422521	SlugcT0004287.2	0_4286	421	4287	schLug1	Arr01021	TRUE	OG0002147	N0.HOG0002691 OG0002147	FALSE	731
chr1	345017612	345025337	SlugcT0004316.1	0_4315	613	4316	schLug1	Arr01024	TRUE	OG0002150	N0.HOG0002694 OG0002150	FALSE	979
chr1	345119095	345168668	SlugcT0004320.1	0_4319	288	4320	schLug1	Arr01025	TRUE	OG0002151	N0.HOG0002695 OG0002151	FALSE	1036
chr1	345845343	345854217	SlugcT0004337.4	0_4336	256	4337	schLug1	Arr01026	TRUE	OG0002152	N0.HOG0002696 OG0002152	FALSE	1174
chr1	347179578	347344914	SlugcT0004362.1	0_4361	630	4362	schLug1	Arr01030	TRUE	OG0002156	N0.HOG0002700 OG0002156	FALSE	1404
chr1	348278945	348324496	SlugcT0004372.1	0_4371	741	4372	schLug1	Arr01032	TRUE	OG0002158	N0.HOG0002702 OG0002158	FALSE	12429
chr1	350274888	350331544	SlugcT0004415.1	0_4414	871	4415	schLug1	Arr01035	TRUE	OG0002161	N0.HOG0002705 OG0002161	FALSE	5666
chr1	352059959	352107509	SlugcT0004444.1	0_4443	1384	4444	schLug1	Arr01036	TRUE	OG0002162	N0.HOG0002706 OG0002162	FALSE	5642
chr1	353027900	353061053	SlugcT0004454.2	0_4453	457	4454	schLug1	Arr01037	TRUE	OG0002163	N0.HOG0002707 OG0002163	FALSE	5632
chr1	354089235	354090482	SlugcT0004480.1	0_4479	334	4480	schLug1	Arr01038	TRUE	OG0002164	N0.HOG0002708 OG0002164	FALSE	5613
chr1	354165926	354184956	SlugcT0004482.1	0_4481	1430	4482	schLug1	Arr01039	TRUE	OG0002165	N0.HOG0002709 OG0002165	FALSE	5608
chr1	354243727	354305391	SlugcT0004483.1	0_4482	841	4483	schLug1	Arr01040	TRUE	OG0002166	N0.HOG0002710 OG0002166	FALSE	5607
chr1	354313164	354314358	SlugcT0004484.3	0_4483	205	4484	schLug1	Arr01041	TRUE	OG0002167	N0.HOG0002711 OG0002167	FALSE	5606
chr1	354327945	354345625	SlugcT0004485.1	0_4484	333	4485	schLug1	Arr01042	TRUE	OG0002168	N0.HOG0002712 OG0002168	FALSE	5603
chr1	355430525	355495941	SlugcT0004502.1	0_4501	1084	4502	schLug1	Arr01044	TRUE	OG0002171	N0.HOG0002715 OG0002171	FALSE	5574
chr1	355504580	355572447	SlugcT0004503.1	0_4502	844	4503	schLug1	Arr01045	TRUE	OG0002172	N0.HOG0002716 OG0002172	FALSE	5580
chr1	355975636	355983899	SlugcT0004514.1	0_4513	322	4514	schLug1	Arr01046	TRUE	OG0002173	N0.HOG0002717 OG0002173	FALSE	5577
chr1	355999535	356000893	SlugcT0004515.1	0_4514	299	4515	schLug1	Arr01047	TRUE	OG0002174	N0.HOG0002718 OG0002174	FALSE	5578
chr1	356126295	356127674	SlugcT0004517.3	0_4516	230	4517	schLug1	Arr01048	TRUE	OG0002175	N0.HOG0002719 OG0002175	FALSE	5579
chr1	356185364	356187182	SlugcT0004520.1	0_4519	563	4520	schLug1	Arr01049	TRUE	OG0002176	N0.HOG0002720 OG0002176	FALSE	5576
chr1	356312094	356312935	SlugcT0004523.1	0_4522	212	4523	schLug1	Arr01050	TRUE	OG0002177	N0.HOG0002721 OG0002177	FALSE	5570
chr1	356933540	356934450	SlugcT0004543.1	0_4542	230	4543	schLug1	Arr01051	TRUE	OG0002178	N0.HOG0002722 OG0002178	FALSE	5558
chr1	359145701	359243692	SlugcT0004586.1	0_4585	1799	4586	schLug1	Arr01053	TRUE	OG0002180	N0.HOG0002724 OG0002180	FALSE	5513
chr1	359269215	359291743	SlugcT0004587.1	0_4586	315	4587	schLug1	Arr01054	TRUE	OG0002181	N0.HOG0002725 OG0002181	FALSE	5512
chr1	360174469	360175865	SlugcT0004596.1	0_4595	304	4596	schLug1	Arr01055	TRUE	OG0002182	N0.HOG0002726 OG0002182	FALSE	5502
chr1	363893956	363954665	SlugcT0004646.1	0_4645	764	4646	schLug1	Arr01057	TRUE	OG0002184	N0.HOG0002728 OG0002184	FALSE	5452
chr1	368702167	368773711	SlugcT0004735.2	0_4734	1048	4735	schLug1	Arr01060	TRUE	OG0002187	N0.HOG0002732 OG0002187	FALSE	7755
chr1	368782458	368783674	SlugcT0004736.1	0_4735	301	4736	schLug1	Arr01061	TRUE	OG0002188	N0.HOG0002733 OG0002188	FALSE	7756
chr1	369227453	369228320	SlugcT0004743.1	0_4742	250	4743	schLug1	Arr01062	TRUE	OG0002189	N0.HOG0002734 OG0002189	FALSE	7759
chr1	374923568	374939783	SlugcT0004857.2	0_4856	382	4857	schLug1	Arr01068	TRUE	OG0002195	N0.HOG0002740 OG0002195	FALSE	7853
chr1	374949661	374979527	SlugcT0004858.1	0_4857	126	4858	schLug1	Arr01069	TRUE	OG0002196	N0.HOG0002741 OG0002196	FALSE	7854
chr1	375014098	375069144	SlugcT0004859.1	0_4858	640	4859	schLug1	Arr01070	TRUE	OG0002197	N0.HOG0002742 OG0002197	FALSE	7856
chr1	375123263	375151953	SlugcT0004860.2	0_4859	248	4860	schLug1	Arr01071	TRUE	OG0002198	N0.HOG0002743 OG0002198	FALSE	7857
chr1	375333221	375371329	SlugcT0004863.1	0_4862	1821	4863	schLug1	Arr01072	TRUE	OG0002199	N0.HOG0002744 OG0002199	FALSE	7860
chr1	377241165	377255197	SlugcT0004902.3	0_4901	503	4902	schLug1	Arr01084	TRUE	OG0002211	N0.HOG0002756 OG0002211	FALSE	7887
chr1	378171851	378172570	SlugcT0004925.1	0_4924	133	4925	schLug1	Arr01085	TRUE	OG0002212	N0.HOG0002757 OG0002212	FALSE	7909
chr1	378724864	378754508	SlugcT0004940.1	0_4939	1683	4940	schLug1	Arr01087	TRUE	OG0002214	N0.HOG0002759 OG0002214	FALSE	7922
chr1	394799837	394800717	SlugcT0005204.2	0_5203	227	5204	schLug1	Arr01094	TRUE	OG0002220	N0.HOG0002765 OG0002220	FALSE	10732
chr1	388168507	388170445	SlugcT0005059.1	0_5058	430	5059	schLug1	Arr01097	TRUE	OG0002224	N0.HOG0002769 OG0002224	FALSE	12935
chr1	390559846	390587852	SlugcT0005093.1	0_5092	605	5093	schLug1	Arr01099	TRUE	OG0002226	N0.HOG0002771 OG0002226	FALSE	13595
chr1	391924449	391994235	SlugcT0005122.2	0_5121	693	5122	schLug1	Arr01102	TRUE	OG0002229	N0.HOG0002774 OG0002229	FALSE	13564
chr1	393838904	393884799	SlugcT0005170.1	0_5169	236	5170	schLug1	Arr01105	TRUE	OG0002232	N0.HOG0002777 OG0002232	FALSE	11630
chr1	394263153	394293208	SlugcT0005187.2	0_5186	880	5187	schLug1	Arr01106	TRUE	OG0002233	N0.HOG0002778 OG0002233	FALSE	10529
chr1	396585404	396586187	SlugcT0005272.1	0_5271	202	5272	schLug1	Arr01112	TRUE	OG0002240	N0.HOG0002786 OG0002240	FALSE	14933
chr1	396602616	396604266	SlugcT0005273.1	0_5272	471	5273	schLug1	Arr01113	TRUE	OG0002241	N0.HOG0002787 OG0002241	FALSE	14932
chr1	397356218	397362574	SlugcT0005314.1	0_5313	618	5314	schLug1	Arr01118	TRUE	OG0002244	N0.HOG0002790 OG0002244	FALSE	14892
chr1	397457935	397483401	SlugcT0005320.2	0_5319	1160	5320	schLug1	Arr01119	TRUE	OG0002245	N0.HOG0002791 OG0002245	FALSE	14887
chr1	398677432	398713547	SlugcT0005367.1	0_5366	750	5367	schLug1	Arr01124	TRUE	OG0002251	N0.HOG0002797 OG0002251	FALSE	5254
chr1	401714235	401716040	SlugcT0005484.1	0_5483	401	5484	schLug1	Arr01137	TRUE	OG0002264	N0.HOG0002810 OG0002264	FALSE	2382
chr1	401719924	401735304	SlugcT0005485.1	0_5484	315	5485	schLug1	Arr01138	TRUE	OG0002265	N0.HOG0002811 OG0002265	FALSE	2383
chr1	401842497	401909402	SlugcT0005489.3	0_5488	709	5489	schLug1	Arr01139	TRUE	OG0002266	N0.HOG0002812 OG0002266	FALSE	2391
chr1	401919130	401934429	SlugcT0005492.3	0_5491	707	5492	schLug1	Arr01140	TRUE	OG0002267	N0.HOG0002813 OG0002267	FALSE	2392
chr1	402014484	402016485	SlugcT0005495.1	0_5494	555	5495	schLug1	Arr01141	TRUE	OG0002268	N0.HOG0002814 OG0002268	FALSE	2395
chr1	402239922	402343476	SlugcT0005506.1	0_5505	838	5506	schLug1	Arr01143	TRUE	OG0002270	N0.HOG0002816 OG0002270	FALSE	2613
chr1	403165641	403219019	SlugcT0005531.1	0_5530	498	5531	schLug1	Arr01144	TRUE	OG0002271	N0.HOG0002817 OG0002271	FALSE	2067
chr1	404615523	404630245	SlugcT0005575.1	0_5574	266	5575	schLug1	Arr01145	TRUE	OG0002273	N0.HOG0002819 OG0002273	FALSE	1954
chr1	406173665	406211224	SlugcT0005642.1	0_5641	391	5642	schLug1	Arr01149	TRUE	OG0002282	N0.HOG0002828 OG0002282	FALSE	2906
chr1	406783137	406796159	SlugcT0005653.1	0_5652	745	5653	schLug1	Arr01151	TRUE	OG0002284	N0.HOG0002830 OG0002284	FALSE	2315
chr1	406857841	406922272	SlugcT0005655.2	0_5654	1087	5655	schLug1	Arr01152	TRUE	OG0002285	N0.HOG0002831 OG0002285	FALSE	2312
chr1	408851007	408897562	SlugcT0005696.1	0_5695	1470	5696	schLug1	Arr01155	TRUE	OG0002287	N0.HOG0002833 OG0002287	FALSE	1570
chr1	409032287	409059939	SlugcT0005699.1	0_5698	804	5699	schLug1	Arr01156	TRUE	OG0002288	N0.HOG0002834 OG0002288	FALSE	1574
chr1	410380145	410381972	SlugcT0005734.1	0_5733	484	5734	schLug1	Arr01158	TRUE	OG0002290	N0.HOG0002836 OG0002290	FALSE	2268
chr1	412184209	412208175	SlugcT0005765.2	0_5764	1283	5765	schLug1	Arr01159	TRUE	OG0002292	N0.HOG0002838 OG0002292	FALSE	2235
chr1	416848356	416885863	SlugcT0005799.1	0_5798	432	5799	schLug1	Arr01161	TRUE	OG0002295	N0.HOG0002841 OG0002295	FALSE	2191
chr1	416958086	417057037	SlugcT0005800.1	0_5799	4567	5800	schLug1	Arr01162	TRUE	OG0002296	N0.HOG0002842 OG0002296	FALSE	2188
chr1	418359847	418380245	SlugcT0005818.1	0_5817	322	5818	schLug1	Arr01164	TRUE	OG0002298	N0.HOG0002844 OG0002298	FALSE	2216
chr1	418383806	418396264	SlugcT0005819.1	0_5818	435	5819	schLug1	Arr01165	TRUE	OG0002299	N0.HOG0002845 OG0002299	FALSE	2215
chr1	418610494	418657489	SlugcT0005822.2	0_5821	632	5822	schLug1	Arr01166	TRUE	OG0002300	N0.HOG0002846 OG0002300	FALSE	1879
chr1	418736877	418776414	SlugcT0005824.1	0_5823	640	5824	schLug1	Arr01167	TRUE	OG0002301	N0.HOG0002847 OG0002301	FALSE	1876
chr1	419028675	419110700	SlugcT0005830.1	0_5829	608	5830	schLug1	Arr01168	TRUE	OG0002302	N0.HOG0002848 OG0002302	FALSE	2426
chr1	419505814	419520814	SlugcT0005837.1	0_5836	274	5837	schLug1	Arr01169	TRUE	OG0002303	N0.HOG0002849 OG0002303	FALSE	2433
chr1	419556857	419611361	SlugcT0005838.3	0_5837	813	5838	schLug1	Arr01170	TRUE	OG0002304	N0.HOG0002850 OG0002304	FALSE	2434
chr1	419745057	419811494	SlugcT0005840.1	0_5839	573	5840	schLug1	Arr01171	TRUE	OG0002305	N0.HOG0002851 OG0002305	FALSE	2436
chr1	422418513	422427438	SlugcT0005885.1	0_5884	285	5885	schLug1	Arr01172	TRUE	OG0002308	N0.HOG0002854 OG0002308	FALSE	1479
chr1	422437276	422477048	SlugcT0005886.1	0_5885	344	5886	schLug1	Arr01173	TRUE	OG0002309	N0.HOG0002855 OG0002309	FALSE	1480
chr1	422628427	422629923	SlugcT0005890.1	0_5889	477	5890	schLug1	Arr01174	TRUE	OG0002310	N0.HOG0002856 OG0002310	FALSE	1487
chr1	422748794	422812331	SlugcT0005893.2	0_5892	866	5893	schLug1	Arr01175	TRUE	OG0002311	N0.HOG0002857 OG0002311	FALSE	1489
chr1	422886204	422950846	SlugcT0005896.1	0_5895	334	5896	schLug1	Arr01176	TRUE	OG0002312	N0.HOG0002858 OG0002312	FALSE	1491
chr1	423202331	423224364	SlugcT0005901.1	0_5900	1064	5901	schLug1	Arr01177	TRUE	OG0002313	N0.HOG0002859 OG0002313	FALSE	1498
chr1	424294286	424311028	SlugcT0005918.3	0_5917	453	5918	schLug1	Arr01179	TRUE	OG0002315	N0.HOG0002861 OG0002315	FALSE	1378
chr1	429715364	429839626	SlugcT0006012.1	0_6011	917	6012	schLug1	Arr01184	TRUE	OG0002321	N0.HOG0002867 OG0002321	FALSE	1368
chr1	432244556	432246710	SlugcT0006043.1	0_6042	545	6043	schLug1	Arr01185	TRUE	OG0002322	N0.HOG0002868 OG0002322	FALSE	2487
chr1	439091485	439131057	SlugcT0006132.1	0_6131	1560	6132	schLug1	Arr01189	TRUE	OG0002325	N0.HOG0002871 OG0002325	FALSE	1512
chr1	442131866	442135291	SlugcT0006184.1	0_6183	1033	6184	schLug1	Arr01192	TRUE	OG0002328	N0.HOG0002874 OG0002328	FALSE	1660
chr1	443584292	443953451	SlugcT0006208.1	0_6207	3896	6208	schLug1	Arr01195	TRUE	OG0002331	N0.HOG0002877 OG0002331	FALSE	1647
chr1	448068745	448088874	SlugcT0006277.1	0_6276	616	6277	schLug1	Arr01203	TRUE	OG0002341	N0.HOG0002887 OG0002341	FALSE	1577
chr1	448482398	448487582	SlugcT0006288.1	0_6287	232	6288	schLug1	Arr01204	TRUE	OG0002342	N0.HOG0002888 OG0002342	FALSE	1986
chr1	450830679	450852903	SlugcT0006339.1	0_6338	908	6339	schLug1	Arr01208	TRUE	OG0002347	N0.HOG0002893 OG0002347	FALSE	2012
chr1	450909660	450936086	SlugcT0006340.2	0_6339	664	6340	schLug1	Arr01209	TRUE	OG0002348	N0.HOG0002894 OG0002348	FALSE	2011
chr1	452238630	452254096	SlugcT0006372.1	0_6371	327	6372	schLug1	Arr01210	TRUE	OG0002349	N0.HOG0002895 OG0002349	FALSE	2131
chr1	453844300	453901563	SlugcT0006397.1	0_6396	1017	6397	schLug1	Arr01211	TRUE	OG0002350	N0.HOG0002896 OG0002350	FALSE	3396
chr1	453904644	453950108	SlugcT0006398.1	0_6397	668	6398	schLug1	Arr01212	TRUE	OG0002351	N0.HOG0002897 OG0002351	FALSE	3395
chr1	453990742	454015529	SlugcT0006399.1	0_6398	418	6399	schLug1	Arr01213	TRUE	OG0002352	N0.HOG0002898 OG0002352	FALSE	3394
chr1	454035564	454074089	SlugcT0006401.2	0_6400	719	6401	schLug1	Arr01214	TRUE	OG0002353	N0.HOG0002899 OG0002353	FALSE	3393
chr1	454076265	454250937	SlugcT0006402.1	0_6401	621	6402	schLug1	Arr01215	TRUE	OG0002354	N0.HOG0002900 OG0002354	FALSE	3392
chr1	454706152	454727389	SlugcT0006407.1	0_6406	365	6407	schLug1	Arr01216	TRUE	OG0002355	N0.HOG0002901 OG0002355	FALSE	3386
chr1	455286120	455291173	SlugcT0006421.3	0_6420	272	6421	schLug1	Arr01218	TRUE	OG0002357	N0.HOG0002903 OG0002357	FALSE	4478
chr1	457643846	457689556	SlugcT0006456.3	0_6455	518	6456	schLug1	Arr01219	TRUE	OG0002358	N0.HOG0002904 OG0002358	FALSE	4264
chr1	457908542	457910763	SlugcT0006459.3	0_6458	423	6459	schLug1	Arr01220	TRUE	OG0002359	N0.HOG0002905 OG0002359	FALSE	4266
chr1	461465396	461473041	SlugcT0006516.1	0_6515	275	6516	schLug1	Arr01223	TRUE	OG0002362	N0.HOG0002908 OG0002362	FALSE	341
chr1	462721373	462810820	SlugcT0006539.1	0_6538	588	6539	schLug1	Arr01224	TRUE	OG0002363	N0.HOG0002909 OG0002363	FALSE	324
chr1	467017665	467049052	SlugcT0006593.2	0_6592	864	6593	schLug1	Arr01230	TRUE	OG0002369	N0.HOG0002915 OG0002369	FALSE	4757
chr1	474553426	474696743	SlugcT0006691.1	0_6690	1058	6691	schLug1	Arr01233	TRUE	OG0002372	N0.HOG0002918 OG0002372	FALSE	4851
chr1	481121016	481133818	SlugcT0006800.1	0_6799	357	6800	schLug1	Arr01250	TRUE	OG0002391	N0.HOG0002937 OG0002391	FALSE	1199
chr1	482322000	482359046	SlugcT0006822.1	0_6821	689	6822	schLug1	Arr01252	TRUE	OG0002393	N0.HOG0002939 OG0002393	FALSE	2543
chr1	482720121	482732482	SlugcT0006828.1	0_6827	247	6828	schLug1	Arr01254	TRUE	OG0002395	N0.HOG0002941 OG0002395	FALSE	527
chr1	484884570	484905471	SlugcT0006863.1	0_6862	441	6863	schLug1	Arr01256	TRUE	OG0002397	N0.HOG0002943 OG0002397	FALSE	496
chr1	489523770	489538049	SlugcT0006946.1	0_6945	344	6946	schLug1	Arr01267	TRUE	OG0002407	N0.HOG0002953 OG0002407	FALSE	2618
chr1	491224309	491347083	SlugcT0006966.1	0_6965	899	6966	schLug1	Arr01270	TRUE	OG0002410	N0.HOG0002956 OG0002410	FALSE	2420
chr1	491856486	491932927	SlugcT0006973.1	0_6972	1229	6973	schLug1	Arr01272	TRUE	OG0002412	N0.HOG0002958 OG0002412	FALSE	2214
chr1	491943186	491950259	SlugcT0006975.1	0_6974	439	6975	schLug1	Arr01273	TRUE	OG0002413	N0.HOG0002959 OG0002413	FALSE	2212
chr1	493515043	493556202	SlugcT0007004.1	0_7003	281	7004	schLug1	Arr01274	TRUE	OG0002414	N0.HOG0002960 OG0002414	FALSE	2159
chr1	495373300	495429334	SlugcT0007023.1	0_7022	670	7023	schLug1	Arr01275	TRUE	OG0002416	N0.HOG0002962 OG0002416	FALSE	2150
chr1	495870234	495918080	SlugcT0007027.1	0_7026	477	7027	schLug1	Arr01276	TRUE	OG0002417	N0.HOG0002963 OG0002417	FALSE	2147
chr1	496924758	496948376	SlugcT0007038.1	0_7037	554	7038	schLug1	Arr01277	TRUE	OG0002418	N0.HOG0002964 OG0002418	FALSE	271
chr1	502610672	502621558	SlugcT0007100.1	0_7099	382	7100	schLug1	Arr01279	TRUE	OG0002420	N0.HOG0002966 OG0002420	FALSE	4706
chr1	503589900	503590814	SlugcT0007117.1	0_7116	269	7117	schLug1	Arr01280	TRUE	OG0002421	N0.HOG0002967 OG0002421	FALSE	4685
chr1	509358991	509402401	SlugcT0007175.2	0_7174	471	7175	schLug1	Arr01285	TRUE	OG0002426	N0.HOG0002972 OG0002426	FALSE	4637
chr1	524068330	524138058	SlugcT0007361.1	0_7360	340	7361	schLug1	Arr01311	TRUE	OG0002453	N0.HOG0002999 OG0002453	FALSE	2868
chr1	536901476	536913343	SlugcT0007519.1	0_7518	162	7519	schLug1	Arr01317	TRUE	OG0002460	N0.HOG0003006 OG0002460	FALSE	2962
chr1	537571336	537590503	SlugcT0007530.1	0_7529	1493	7530	schLug1	Arr01320	TRUE	OG0002463	N0.HOG0003009 OG0002463	FALSE	2955
chr1	538474036	538529204	SlugcT0007542.1	0_7541	1000	7542	schLug1	Arr01321	TRUE	OG0002464	N0.HOG0003010 OG0002464	FALSE	564
chr1	539284862	539291343	SlugcT0007551.1	0_7550	961	7551	schLug1	Arr01323	TRUE	OG0002466	N0.HOG0003012 OG0002466	FALSE	3107
chr1	547241081	547274915	SlugcT0007640.1	0_7639	981	7640	schLug1	Arr01329	TRUE	OG0002474	N0.HOG0003020 OG0002474	FALSE	4556
chr1	548760590	548868597	SlugcT0007663.1	0_7662	2755	7663	schLug1	Arr01331	TRUE	OG0002476	N0.HOG0003022 OG0002476	FALSE	4576
chr1	549656196	549736510	SlugcT0007670.1	0_7669	1817	7670	schLug1	Arr01332	TRUE	OG0002477	N0.HOG0003023 OG0002477	FALSE	4582
chr1	551058533	551073771	SlugcT0007682.1	0_7681	173	7682	schLug1	Arr01333	TRUE	OG0002478	N0.HOG0003024 OG0002478	FALSE	4593
chr1	559095338	559096606	SlugcT0007784.1	0_7783	301	7784	schLug1	Arr01335	TRUE	OG0002484	N0.HOG0003030 OG0002484	FALSE	402
chr1	559115397	559464391	SlugcT0007785.1	0_7784	826	7785	schLug1	Arr01336	TRUE	OG0002485	N0.HOG0003031 OG0002485	FALSE	403
chr1	561750898	561766007	SlugcT0007814.1	0_7813	294	7814	schLug1	Arr01338	TRUE	OG0002487	N0.HOG0003033 OG0002487	FALSE	428
chr1	565145939	565179559	SlugcT0007842.1	0_7841	523	7842	schLug1	Arr01339	TRUE	OG0002488	N0.HOG0003034 OG0002488	FALSE	2646
chr1	565259655	565294724	SlugcT0007843.1	0_7842	354	7843	schLug1	Arr01340	TRUE	OG0002489	N0.HOG0003035 OG0002489	FALSE	2647
chr1	565371023	565390236	SlugcT0007846.1	0_7845	348	7846	schLug1	Arr01341	TRUE	OG0002490	N0.HOG0003036 OG0002490	FALSE	2648
chr1	565427730	565428924	SlugcT0007847.1	0_7846	244	7847	schLug1	Arr01342	TRUE	OG0002491	N0.HOG0003037 OG0002491	FALSE	2653
chr1	565558024	565565405	SlugcT0007849.1	0_7848	332	7849	schLug1	Arr01343	TRUE	OG0002492	N0.HOG0003038 OG0002492	FALSE	2651
chr1	565772264	565795969	SlugcT0007850.1	0_7849	1266	7850	schLug1	Arr01344	TRUE	OG0002493	N0.HOG0003039 OG0002493	FALSE	2654
chr1	567348051	567438440	SlugcT0007866.1	0_7865	775	7866	schLug1	Arr01345	TRUE	OG0002494	N0.HOG0003040 OG0002494	FALSE	2669
chr1	570946630	570962484	SlugcT0007903.1	0_7902	1455	7903	schLug1	Arr01347	TRUE	OG0002496	N0.HOG0003042 OG0002496	FALSE	9964
chr1	577772966	577829458	SlugcT0007955.1	0_7954	675	7955	schLug1	Arr01348	TRUE	OG0002497	N0.HOG0003043 OG0002497	FALSE	1337
chr1	578528662	578530071	SlugcT0007966.1	0_7965	199	7966	schLug1	Arr01349	TRUE	OG0002498	N0.HOG0003044 OG0002498	FALSE	1341
chr1	581494124	581505313	SlugcT0007998.1	0_7997	403	7998	schLug1	Arr01350	TRUE	OG0002499	N0.HOG0003045 OG0002499	FALSE	4929
chr1	581538989	581578102	SlugcT0007999.1	0_7998	406	7999	schLug1	Arr01351	TRUE	OG0002500	N0.HOG0003046 OG0002500	FALSE	4928
chr1	581625947	581679756	SlugcT0008001.1	0_8000	414	8001	schLug1	Arr01352	TRUE	OG0002501	N0.HOG0003047 OG0002501	FALSE	4926
chr1	582361806	582364488	SlugcT0008013.1	0_8012	823	8013	schLug1	Arr01353	TRUE	OG0002503	N0.HOG0003049 OG0002503	FALSE	4919
chr1	583874033	583946381	SlugcT0008041.1	0_8040	1241	8041	schLug1	Arr01354	TRUE	OG0002504	N0.HOG0003050 OG0002504	FALSE	2807
chr1	585991420	586004215	SlugcT0008060.1	0_8059	479	8060	schLug1	Arr01356	TRUE	OG0002506	N0.HOG0003052 OG0002506	FALSE	4114
chr1	588733347	588839988	SlugcT0008089.1	0_8088	531	8089	schLug1	Arr01357	TRUE	OG0002507	N0.HOG0003053 OG0002507	FALSE	4136
chr1	589864265	589868678	SlugcT0008111.1	0_8110	335	8111	schLug1	Arr01359	TRUE	OG0002510	N0.HOG0003056 OG0002510	FALSE	4146
chr1	594943510	594955363	SlugcT0008173.1	0_8172	337	8173	schLug1	Arr01363	TRUE	OG0002514	N0.HOG0003060 OG0002514	FALSE	4181
chr1	595383763	595437686	SlugcT0008177.1	0_8176	279	8177	schLug1	Arr01365	TRUE	OG0002516	N0.HOG0003062 OG0002516	FALSE	4186
chr1	595482413	595562957	SlugcT0008178.1	0_8177	620	8178	schLug1	Arr01366	TRUE	OG0002517	N0.HOG0003063 OG0002517	FALSE	4187
chr1	598341299	598419993	SlugcT0008217.1	0_8216	527	8217	schLug1	Arr01369	TRUE	OG0002520	N0.HOG0003066 OG0002520	FALSE	4209
chr1	598461588	598464565	SlugcT0008218.1	0_8217	636	8218	schLug1	Arr01370	TRUE	OG0002521	N0.HOG0003067 OG0002521	FALSE	4210
chr1	598766661	598801753	SlugcT0008224.1	0_8223	368	8224	schLug1	Arr01372	TRUE	OG0002523	N0.HOG0003069 OG0002523	FALSE	4214
chr1	601805381	601807139	SlugcT0008268.1	0_8267	426	8268	schLug1	Arr01376	TRUE	OG0002527	N0.HOG0003074 OG0002527	FALSE	4255
chr1	606346616	606380379	SlugcT0008321.1	0_8320	714	8321	schLug1	Arr01380	TRUE	OG0002532	N0.HOG0003079 OG0002532	FALSE	4413
chr1	614611531	614612918	SlugcT0008421.1	0_8420	291	8421	schLug1	Arr01382	TRUE	OG0002535	N0.HOG0003082 OG0002535	FALSE	4325
chr1	614626803	614628404	SlugcT0008422.1	0_8421	382	8422	schLug1	Arr01383	TRUE	OG0002536	N0.HOG0003083 OG0002536	FALSE	4324
chr1	614882225	615095717	SlugcT0008424.1	0_8423	915	8424	schLug1	Arr01384	TRUE	OG0002537	N0.HOG0003084 OG0002537	FALSE	4322
chr1	618991735	619093483	SlugcT0008468.1	0_8467	422	8468	schLug1	Arr01385	TRUE	OG0002539	N0.HOG0003086 OG0002539	FALSE	4996
chr1	620260262	620273281	SlugcT0008482.1	0_8481	330	8482	schLug1	Arr01386	TRUE	OG0002540	N0.HOG0003087 OG0002540	FALSE	5010
chr1	620322479	620367402	SlugcT0008483.1	0_8482	305	8483	schLug1	Arr01387	TRUE	OG0002541	N0.HOG0003088 OG0002541	FALSE	5011
chr1	620381678	620403023	SlugcT0008484.1	0_8483	476	8484	schLug1	Arr01388	TRUE	OG0002542	N0.HOG0003089 OG0002542	FALSE	5012
chr1	627197169	627263097	SlugcT0008576.1	0_8575	1144	8576	schLug1	Arr01398	TRUE	OG0002552	N0.HOG0003099 OG0002552	FALSE	5088
chr1	627414704	627419633	SlugcT0008578.1	0_8577	248	8578	schLug1	Arr01399	TRUE	OG0002553	N0.HOG0003100 OG0002553	FALSE	5090
chr1	627467825	627551074	SlugcT0008580.1	0_8579	191	8580	schLug1	Arr01400	TRUE	OG0002554	N0.HOG0003101 OG0002554	FALSE	5092
chr1	627574231	627629082	SlugcT0008581.1	0_8580	798	8581	schLug1	Arr01401	TRUE	OG0002555	N0.HOG0003102 OG0002555	FALSE	5093
chr1	634868795	634890538	SlugcT0008661.1	0_8660	1459	8661	schLug1	Arr01402	TRUE	OG0002559	N0.HOG0003106 OG0002559	FALSE	1332
chr1	635462427	635463086	SlugcT0008665.1	0_8664	144	8665	schLug1	Arr01403	TRUE	OG0002560	N0.HOG0003107 OG0002560	FALSE	1330
chr1	635546880	635623758	SlugcT0008667.1	0_8666	577	8667	schLug1	Arr01404	TRUE	OG0002561	N0.HOG0003108 OG0002561	FALSE	1329
chr1	636007833	636079818	SlugcT0008676.1	0_8675	505	8676	schLug1	Arr01405	TRUE	OG0002562	N0.HOG0003109 OG0002562	FALSE	1321
chr1	636773042	636774183	SlugcT0008684.1	0_8683	303	8684	schLug1	Arr01406	TRUE	OG0002563	N0.HOG0003110 OG0002563	FALSE	1313
chr1	636993863	636995055	SlugcT0008686.1	0_8685	314	8686	schLug1	Arr01407	TRUE	OG0002564	N0.HOG0003111 OG0002564	FALSE	1312
chr1	639640805	639709839	SlugcT0008712.1	0_8711	1735	8712	schLug1	Arr01408	TRUE	OG0002565	N0.HOG0003112 OG0002565	FALSE	1286
chr1	639739984	639744537	SlugcT0008713.1	0_8712	967	8713	schLug1	Arr01409	TRUE	OG0002566	N0.HOG0003113 OG0002566	FALSE	1284
chr1	639852182	639938596	SlugcT0008718.1	0_8717	856	8718	schLug1	Arr01410	TRUE	OG0002567	N0.HOG0003114 OG0002567	FALSE	1281
chr1	640067398	640165734	SlugcT0008720.1	0_8719	1904	8720	schLug1	Arr01411	TRUE	OG0002568	N0.HOG0003115 OG0002568	FALSE	1280
chr1	640459428	640477665	SlugcT0008724.1	0_8723	633	8724	schLug1	Arr01412	TRUE	OG0002569	N0.HOG0003116 OG0002569	FALSE	1278
chr1	642838589	642866775	SlugcT0008750.1	0_8749	441	8750	schLug1	Arr01413	TRUE	OG0002570	N0.HOG0003117 OG0002570	FALSE	1252
chr1	643126541	643214039	SlugcT0008752.1	0_8751	640	8752	schLug1	Arr01414	TRUE	OG0002571	N0.HOG0003118 OG0002571	FALSE	1248
chr1	644326016	644353684	SlugcT0008764.1	0_8763	1860	8764	schLug1	Arr01415	TRUE	OG0002572	N0.HOG0003119 OG0002572	FALSE	1234
chr1	644406467	644408051	SlugcT0008765.1	0_8764	452	8765	schLug1	Arr01416	TRUE	OG0002573	N0.HOG0003120 OG0002573	FALSE	1233
chr1	650814490	650862279	SlugcT0008833.1	0_8832	466	8833	schLug1	Arr01417	TRUE	OG0002575	N0.HOG0003122 OG0002575	FALSE	2505
chr1	651095333	651097097	SlugcT0008835.1	0_8834	440	8835	schLug1	Arr01418	TRUE	OG0002576	N0.HOG0003123 OG0002576	FALSE	2502
chr1	653243289	653270542	SlugcT0008862.1	0_8861	780	8862	schLug1	Arr01419	TRUE	OG0002578	N0.HOG0003125 OG0002578	FALSE	2333
chr1	655063455	655064504	SlugcT0008882.1	0_8881	132	8882	schLug1	Arr01420	TRUE	OG0002579	N0.HOG0003126 OG0002579	FALSE	1716
chr1	656946518	657069028	SlugcT0008914.1	0_8913	328	8914	schLug1	Arr01423	TRUE	OG0002582	N0.HOG0003129 OG0002582	FALSE	2079
chr1	657157103	657157968	SlugcT0008916.1	0_8915	173	8916	schLug1	Arr01424	TRUE	OG0002583	N0.HOG0003130 OG0002583	FALSE	2082
chr1	659363776	659373817	SlugcT0008941.1	0_8940	481	8941	schLug1	Arr01430	TRUE	OG0002589	N0.HOG0003136 OG0002589	FALSE	945
chr1	659379541	659380506	SlugcT0008942.1	0_8941	212	8942	schLug1	Arr01431	TRUE	OG0002590	N0.HOG0003137 OG0002590	FALSE	946
chr1	659445854	659468294	SlugcT0008943.1	0_8942	457	8943	schLug1	Arr01432	TRUE	OG0002591	N0.HOG0003138 OG0002591	FALSE	947
chr1	659493392	659573627	SlugcT0008944.1	0_8943	370	8944	schLug1	Arr01433	TRUE	OG0002592	N0.HOG0003139 OG0002592	FALSE	948
chr1	659573940	659629382	SlugcT0008945.1	0_8944	302	8945	schLug1	Arr01434	TRUE	OG0002593	N0.HOG0003140 OG0002593	FALSE	949
chr1	659755059	659787203	SlugcT0008948.1	0_8947	1020	8948	schLug1	Arr01435	TRUE	OG0002595	N0.HOG0003142 OG0002595	FALSE	951
chr1	659935725	660001832	SlugcT0008950.1	0_8949	417	8950	schLug1	Arr01436	TRUE	OG0002596	N0.HOG0003143 OG0002596	FALSE	953
chr1	660009396	660033818	SlugcT0008952.1	0_8951	482	8952	schLug1	Arr01437	TRUE	OG0002597	N0.HOG0003144 OG0002597	FALSE	954
chr1	660034066	660070678	SlugcT0008953.1	0_8952	679	8953	schLug1	Arr01438	TRUE	OG0002598	N0.HOG0003145 OG0002598	FALSE	955
chr1	5156363	5172878	SlugcT0000035.1	0_34	409	35	schLug1	Arr01444	TRUE	OG0003583	N0.HOG0004137 OG0003583	FALSE	11585
chr1	5173995	5212566	SlugcT0000037.3	0_36	549	37	schLug1	Arr01445	TRUE	OG0003584	N0.HOG0004138 OG0003584	FALSE	11586
chr1	5224652	5225560	SlugcT0000038.1	0_37	204	38	schLug1	Arr01446	TRUE	OG0003585	N0.HOG0004139 OG0003585	FALSE	11587
chr1	5225856	5239675	SlugcT0000039.2	0_38	370	39	schLug1	Arr01447	TRUE	OG0003586	N0.HOG0004140 OG0003586	FALSE	11589
chr1	5264275	5371351	SlugcT0000040.1	0_39	546	40	schLug1	Arr01448	TRUE	OG0003587	N0.HOG0004141 OG0003587	FALSE	11590
chr1	5500178	5505231	SlugcT0000045.2	0_44	279	45	schLug1	Arr01449	TRUE	OG0003588	N0.HOG0004142 OG0003588	FALSE	11591
chr1	5539667	5540686	SlugcT0000048.1	0_47	184	48	schLug1	Arr01450	TRUE	OG0003589	N0.HOG0004143 OG0003589	FALSE	11807
chr1	5575692	5673382	SlugcT0000049.1	0_48	753	49	schLug1	Arr01451	TRUE	OG0003590	N0.HOG0004144 OG0003590	FALSE	11804
chr1	5676557	5686508	SlugcT0000050.1	0_49	447	50	schLug1	Arr01452	TRUE	OG0003591	N0.HOG0004145 OG0003591	FALSE	11803
chr1	5691563	5722460	SlugcT0000051.1	0_50	485	51	schLug1	Arr01453	TRUE	OG0003592	N0.HOG0004146 OG0003592	FALSE	11802
chr1	5800441	5812570	SlugcT0000052.3	0_51	472	52	schLug1	Arr01454	TRUE	OG0003593	N0.HOG0004147 OG0003593	FALSE	11801
chr1	5825949	5826975	SlugcT0000053.2	0_52	188	53	schLug1	Arr01455	TRUE	OG0003594	N0.HOG0004148 OG0003594	FALSE	11800
chr1	5833535	5928386	SlugcT0000054.2	0_53	862	54	schLug1	Arr01456	TRUE	OG0003595	N0.HOG0004149 OG0003595	FALSE	11238
chr1	5973039	5996034	SlugcT0000055.1	0_54	1033	55	schLug1	Arr01457	TRUE	OG0003596	N0.HOG0004150 OG0003596	FALSE	11236
chr1	6125544	6191616	SlugcT0000056.1	0_55	881	56	schLug1	Arr01458	TRUE	OG0003597	N0.HOG0004151 OG0003597	FALSE	11235
chr1	6376411	6386373	SlugcT0000058.1	0_57	980	58	schLug1	Arr01459	TRUE	OG0003598	N0.HOG0004152 OG0003598	FALSE	11234
chr1	6387368	6398434	SlugcT0000059.1	0_58	401	59	schLug1	Arr01460	TRUE	OG0003599	N0.HOG0004153 OG0003599	FALSE	11233
chr1	6488267	6523652	SlugcT0000063.1	0_62	1305	63	schLug1	Arr01462	TRUE	OG0003601	N0.HOG0004155 OG0003601	FALSE	11227
chr1	6641281	6685092	SlugcT0000064.1	0_63	648	64	schLug1	Arr01463	TRUE	OG0003602	N0.HOG0004156 OG0003602	FALSE	11226
chr1	6880023	6906737	SlugcT0000067.1	0_66	576	67	schLug1	Arr01464	TRUE	OG0003603	N0.HOG0004157 OG0003603	FALSE	11224
chr1	6988121	6988917	SlugcT0000068.1	0_67	159	68	schLug1	Arr01465	TRUE	OG0003604	N0.HOG0004158 OG0003604	FALSE	11223
chr1	7167070	7181068	SlugcT0000071.4	0_70	391	71	schLug1	Arr01466	TRUE	OG0003605	N0.HOG0004159 OG0003605	FALSE	11221
chr1	7185070	7235814	SlugcT0000072.3	0_71	787	72	schLug1	Arr01467	TRUE	OG0003606	N0.HOG0004160 OG0003606	FALSE	11219
chr1	7248317	7254109	SlugcT0000073.2	0_72	271	73	schLug1	Arr01468	TRUE	OG0003607	N0.HOG0004161 OG0003607	FALSE	11218
chr1	7265205	7272152	SlugcT0000074.1	0_73	279	74	schLug1	Arr01469	TRUE	OG0003608	N0.HOG0004162 OG0003608	FALSE	11217
chr1	7309439	7313761	SlugcT0000075.1	0_74	446	75	schLug1	Arr01470	TRUE	OG0003609	N0.HOG0004163 OG0003609	FALSE	11216
chr1	7315830	7362868	SlugcT0000076.2	0_75	281	76	schLug1	Arr01471	TRUE	OG0003610	N0.HOG0004164 OG0003610	FALSE	11214
chr1	7533506	7580550	SlugcT0000081.2	0_80	574	81	schLug1	Arr01472	TRUE	OG0003611	N0.HOG0004165 OG0003611	FALSE	11213
chr1	7672665	7779977	SlugcT0000083.1	0_82	777	83	schLug1	Arr01473	TRUE	OG0003612	N0.HOG0004166 OG0003612	FALSE	11209
chr1	7777192	7846909	SlugcT0000084.1	0_83	682	84	schLug1	Arr01474	TRUE	OG0003613	N0.HOG0004167 OG0003613	FALSE	11207
chr1	7848275	7885651	SlugcT0000085.2	0_84	540	85	schLug1	Arr01475	TRUE	OG0003614	N0.HOG0004168 OG0003614	FALSE	11205
chr1	7891653	7896759	SlugcT0000086.1	0_85	296	86	schLug1	Arr01476	TRUE	OG0003615	N0.HOG0004169 OG0003615	FALSE	11204
chr1	7906580	7907449	SlugcT0000087.1	0_86	151	87	schLug1	Arr01477	TRUE	OG0003616	N0.HOG0004170 OG0003616	FALSE	11203
chr1	7942622	8001368	SlugcT0000088.1	0_87	599	88	schLug1	Arr01478	TRUE	OG0003617	N0.HOG0004171 OG0003617	FALSE	11202
chr1	8007254	8020652	SlugcT0000089.2	0_88	694	89	schLug1	Arr01479	TRUE	OG0003618	N0.HOG0004172 OG0003618	FALSE	11201
chr1	8024959	8054151	SlugcT0000090.2	0_89	260	90	schLug1	Arr01480	TRUE	OG0003619	N0.HOG0004173 OG0003619	FALSE	11199
chr1	8059393	8137808	SlugcT0000091.2	0_90	207	91	schLug1	Arr01481	TRUE	OG0003620	N0.HOG0004174 OG0003620	FALSE	11198
chr1	8153477	8156464	SlugcT0000092.1	0_91	568	92	schLug1	Arr01482	TRUE	OG0003621	N0.HOG0004175 OG0003621	FALSE	11197
chr1	8158129	8178184	SlugcT0000093.1	0_92	371	93	schLug1	Arr01483	TRUE	OG0003622	N0.HOG0004176 OG0003622	FALSE	11196
chr1	8245663	8246968	SlugcT0000094.1	0_93	311	94	schLug1	Arr01484	TRUE	OG0003623	N0.HOG0004177 OG0003623	FALSE	11194
chr1	8255353	8256595	SlugcT0000095.1	0_94	347	95	schLug1	Arr01485	TRUE	OG0003624	N0.HOG0004178 OG0003624	FALSE	11193
chr1	8295094	8309870	SlugcT0000096.2	0_95	504	96	schLug1	Arr01486	TRUE	OG0003625	N0.HOG0004179 OG0003625	FALSE	11192
chr1	8451117	8634539	SlugcT0000101.1	0_100	1073	101	schLug1	Arr01487	TRUE	OG0003626	N0.HOG0004180 OG0003626	FALSE	11190
chr1	8633982	8659980	SlugcT0000102.1	0_101	204	102	schLug1	Arr01488	TRUE	OG0003627	N0.HOG0004181 OG0003627	FALSE	11186
chr1	8642916	8644114	SlugcT0000104.1	0_103	295	104	schLug1	Arr01489	TRUE	OG0003628	N0.HOG0004182 OG0003628	FALSE	11188
chr1	8652882	8653917	SlugcT0000105.1	0_104	295	105	schLug1	Arr01490	TRUE	OG0003629	N0.HOG0004183 OG0003629	FALSE	11187
chr1	8669244	8731723	SlugcT0000106.1	0_105	3262	106	schLug1	Arr01491	TRUE	OG0003630	N0.HOG0004184 OG0003630	FALSE	11185
chr1	8799236	8865697	SlugcT0000107.3	0_106	771	107	schLug1	Arr01492	TRUE	OG0003631	N0.HOG0004185 OG0003631	FALSE	11184
chr1	8969796	8989080	SlugcT0000108.1	0_107	511	108	schLug1	Arr01493	TRUE	OG0003632	N0.HOG0004186 OG0003632	FALSE	11183
chr1	8998847	9098898	SlugcT0000109.2	0_108	1259	109	schLug1	Arr01494	TRUE	OG0003633	N0.HOG0004187 OG0003633	FALSE	11182
chr1	9104479	9105709	SlugcT0000112.1	0_111	338	112	schLug1	Arr01495	TRUE	OG0003634	N0.HOG0004188 OG0003634	FALSE	11181
chr1	9142384	9200501	SlugcT0000113.2	0_112	543	113	schLug1	Arr01496	TRUE	OG0003635	N0.HOG0004189 OG0003635	FALSE	11179
chr1	9317602	9382032	SlugcT0000114.3	0_113	1105	114	schLug1	Arr01497	TRUE	OG0003636	N0.HOG0004190 OG0003636	FALSE	11176
chr1	9412833	9413867	SlugcT0000115.1	0_114	272	115	schLug1	Arr01498	TRUE	OG0003637	N0.HOG0004191 OG0003637	FALSE	11175
chr1	9420917	9434501	SlugcT0000116.1	0_115	1190	116	schLug1	Arr01499	TRUE	OG0003638	N0.HOG0004192 OG0003638	FALSE	11174
chr1	9476718	9478051	SlugcT0000117.1	0_116	384	117	schLug1	Arr01500	TRUE	OG0003639	N0.HOG0004193 OG0003639	FALSE	11172
chr1	9506132	9507161	SlugcT0000118.2	0_117	154	118	schLug1	Arr01501	TRUE	OG0003640	N0.HOG0004194 OG0003640	FALSE	11171
chr1	9517220	9525809	SlugcT0000119.1	0_118	246	119	schLug1	Arr01502	TRUE	OG0003641	N0.HOG0004195 OG0003641	FALSE	11170
chr1	9528599	9550629	SlugcT0000120.1	0_119	164	120	schLug1	Arr01503	TRUE	OG0003642	N0.HOG0004196 OG0003642	FALSE	11169
chr1	9565303	9605092	SlugcT0000122.1	0_121	915	122	schLug1	Arr01504	TRUE	OG0003643	N0.HOG0004197 OG0003643	FALSE	11168
chr1	9776854	9786798	SlugcT0000124.1	0_123	1099	124	schLug1	Arr01505	TRUE	OG0003644	N0.HOG0004198 OG0003644	FALSE	11166
chr1	10164297	10226203	SlugcT0000128.1	0_127	356	128	schLug1	Arr01506	TRUE	OG0003645	N0.HOG0004199 OG0003645	FALSE	12033
chr1	10267936	10321017	SlugcT0000129.1	0_128	488	129	schLug1	Arr01507	TRUE	OG0003646	N0.HOG0004200 OG0003646	FALSE	12041
chr1	10346966	10361143	SlugcT0000130.6	0_129	461	130	schLug1	Arr01508	TRUE	OG0003647	N0.HOG0004201 OG0003647	FALSE	12050
chr1	10362624	10363665	SlugcT0000131.1	0_130	317	131	schLug1	Arr01509	TRUE	OG0003648	N0.HOG0004202 OG0003648	FALSE	12069
chr1	10442081	10477569	SlugcT0000132.2	0_131	2437	132	schLug1	Arr01510	TRUE	OG0003649	N0.HOG0004203 OG0003649	FALSE	12084
chr1	10677288	10678476	SlugcT0000136.1	0_135	339	136	schLug1	Arr01511	TRUE	OG0003650	N0.HOG0004204 OG0003650	FALSE	12107
chr1	10753961	10761105	SlugcT0000137.1	0_136	541	137	schLug1	Arr01512	TRUE	OG0003651	N0.HOG0004205 OG0003651	FALSE	12111
chr1	10770654	10803104	SlugcT0000138.1	0_137	337	138	schLug1	Arr01513	TRUE	OG0003652	N0.HOG0004206 OG0003652	FALSE	12125
chr1	10807729	10933177	SlugcT0000139.1	0_138	799	139	schLug1	Arr01514	TRUE	OG0003653	N0.HOG0004207 OG0003653	FALSE	12133
chr1	10951166	11006576	SlugcT0000140.1	0_139	440	140	schLug1	Arr01515	TRUE	OG0003654	N0.HOG0004208 OG0003654	FALSE	12138
chr1	11014376	11024012	SlugcT0000141.3	0_140	338	141	schLug1	Arr01516	TRUE	OG0003655	N0.HOG0004209 OG0003655	FALSE	12147
chr1	11034168	11076826	SlugcT0000142.2	0_141	360	142	schLug1	Arr01517	TRUE	OG0003656	N0.HOG0004210 OG0003656	FALSE	12156
chr1	11220366	11267938	SlugcT0000144.3	0_143	557	144	schLug1	Arr01518	TRUE	OG0003657	N0.HOG0004211 OG0003657	FALSE	12179
chr1	11454689	11533650	SlugcT0000147.1	0_146	486	147	schLug1	Arr01519	TRUE	OG0003658	N0.HOG0004212 OG0003658	FALSE	12272
chr1	11559774	11644945	SlugcT0000148.1	0_147	300	148	schLug1	Arr01520	TRUE	OG0003659	N0.HOG0004213 OG0003659	FALSE	12290
chr1	11842572	11875126	SlugcT0000150.6	0_149	463	150	schLug1	Arr01521	TRUE	OG0003660	N0.HOG0004214 OG0003660	FALSE	12347
chr1	11893396	11961726	SlugcT0000151.1	0_150	692	151	schLug1	Arr01522	TRUE	OG0003661	N0.HOG0004215 OG0003661	FALSE	12357
chr1	13339107	13345163	SlugcT0000160.2	0_159	398	160	schLug1	Arr01523	TRUE	OG0003662	N0.HOG0004216 OG0003662	FALSE	10583
chr1	13405563	13449581	SlugcT0000162.2	0_161	278	162	schLug1	Arr01524	TRUE	OG0003663	N0.HOG0004217 OG0003663	FALSE	10584
chr1	13519067	13523456	SlugcT0000166.1	0_165	624	166	schLug1	Arr01525	TRUE	OG0003664	N0.HOG0004218 OG0003664	FALSE	10585
chr1	13539400	13574267	SlugcT0000167.3	0_166	489	167	schLug1	Arr01526	TRUE	OG0003665	N0.HOG0004219 OG0003665	FALSE	10586
chr1	13671211	13704339	SlugcT0000168.1	0_167	298	168	schLug1	Arr01527	TRUE	OG0003666	N0.HOG0004220 OG0003666	FALSE	10587
chr1	13713201	13713924	SlugcT0000169.1	0_168	201	169	schLug1	Arr01528	TRUE	OG0003667	N0.HOG0004221 OG0003667	FALSE	10588
chr1	13750326	13850447	SlugcT0000170.2	0_169	815	170	schLug1	Arr01529	TRUE	OG0003668	N0.HOG0004222 OG0003668	FALSE	10589
chr1	13948767	13956390	SlugcT0000172.1	0_171	194	172	schLug1	Arr01530	TRUE	OG0003669	N0.HOG0004223 OG0003669	FALSE	10591
chr1	14053500	14055570	SlugcT0000175.1	0_174	655	175	schLug1	Arr01531	TRUE	OG0003670	N0.HOG0004224 OG0003670	FALSE	10592
chr1	14409531	14410947	SlugcT0000177.1	0_176	428	177	schLug1	Arr01532	TRUE	OG0003671	N0.HOG0004225 OG0003671	FALSE	10593
chr1	14625854	14648265	SlugcT0000178.1	0_177	403	178	schLug1	Arr01533	TRUE	OG0003672	N0.HOG0004226 OG0003672	FALSE	10594
chr1	14794588	14822343	SlugcT0000179.3	0_180	393	181	schLug1	Arr01534	TRUE	OG0003673	N0.HOG0004227 OG0003673	FALSE	10596
chr1	15101764	15174217	SlugcT0000183.1	0_182	286	183	schLug1	Arr01535	TRUE	OG0003674	N0.HOG0004228 OG0003674	FALSE	10598
chr1	15185329	15224337	SlugcT0000184.2	0_183	522	184	schLug1	Arr01536	TRUE	OG0003675	N0.HOG0004229 OG0003675	FALSE	10599
chr1	15465859	15480730	SlugcT0000186.1	0_185	252	186	schLug1	Arr01537	TRUE	OG0003676	N0.HOG0004230 OG0003676	FALSE	10600
chr1	15490231	15536104	SlugcT0000187.1	0_186	1164	187	schLug1	Arr01538	TRUE	OG0003677	N0.HOG0004231 OG0003677	FALSE	10601
chr1	15572720	15649988	SlugcT0000188.2	0_187	679	188	schLug1	Arr01539	TRUE	OG0003678	N0.HOG0004232 OG0003678	FALSE	10602
chr1	15663409	15681824	SlugcT0000189.3	0_188	419	189	schLug1	Arr01540	TRUE	OG0003679	N0.HOG0004233 OG0003679	FALSE	10604
chr1	15734755	15764146	SlugcT0000190.1	0_189	298	190	schLug1	Arr01541	TRUE	OG0003680	N0.HOG0004234 OG0003680	FALSE	10605
chr1	15870760	15877790	SlugcT0000192.1	0_191	396	192	schLug1	Arr01542	TRUE	OG0003681	N0.HOG0004235 OG0003681	FALSE	10610
chr1	15921786	15923220	SlugcT0000194.1	0_193	390	194	schLug1	Arr01543	TRUE	OG0003682	N0.HOG0004236 OG0003682	FALSE	10609
chr1	16103214	16138111	SlugcT0000195.1	0_194	469	195	schLug1	Arr01544	TRUE	OG0003683	N0.HOG0004237 OG0003683	FALSE	10608
chr1	16138211	16141423	SlugcT0000196.1	0_195	354	196	schLug1	Arr01545	TRUE	OG0003684	N0.HOG0004238 OG0003684	FALSE	10607
chr1	16178301	16180923	SlugcT0000197.1	0_196	854	197	schLug1	Arr01546	TRUE	OG0003685	N0.HOG0004239 OG0003685	FALSE	10606
chr1	16203677	16215471	SlugcT0000198.1	0_197	343	198	schLug1	Arr01547	TRUE	OG0003686	N0.HOG0004240 OG0003686	FALSE	10613
chr1	16272375	16281663	SlugcT0000199.1	0_198	280	199	schLug1	Arr01548	TRUE	OG0003687	N0.HOG0004241 OG0003687	FALSE	10615
chr1	16304731	16341183	SlugcT0000200.2	0_199	610	200	schLug1	Arr01549	TRUE	OG0003688	N0.HOG0004242 OG0003688	FALSE	10616
chr1	16433775	16440552	SlugcT0000201.1	0_200	87	201	schLug1	Arr01550	TRUE	OG0003689	N0.HOG0004243 OG0003689	FALSE	10617
chr1	16488832	16519114	SlugcT0000204.1	0_203	219	204	schLug1	Arr01551	TRUE	OG0003690	N0.HOG0004244 OG0003690	FALSE	10619
chr1	17114760	17225489	SlugcT0000208.1	0_207	839	208	schLug1	Arr01552	TRUE	OG0003691	N0.HOG0004245 OG0003691	FALSE	10620
chr1	17310407	17311374	SlugcT0000210.2	0_209	195	210	schLug1	Arr01553	TRUE	OG0003692	N0.HOG0004246 OG0003692	FALSE	10623
chr1	17375150	17432075	SlugcT0000211.1	0_210	432	211	schLug1	Arr01554	TRUE	OG0003693	N0.HOG0004247 OG0003693	FALSE	10622
chr1	17432117	17443486	SlugcT0000212.1	0_211	260	212	schLug1	Arr01555	TRUE	OG0003694	N0.HOG0004248 OG0003694	FALSE	10624
chr1	17446969	17642882	SlugcT0000213.2	0_212	2235	213	schLug1	Arr01556	TRUE	OG0003695	N0.HOG0004249 OG0003695	FALSE	10625
chr1	17722320	17723622	SlugcT0000215.1	0_214	255	215	schLug1	Arr01557	TRUE	OG0003696	N0.HOG0004250 OG0003696	FALSE	10626
chr1	17962060	18004162	SlugcT0000218.1	0_217	351	218	schLug1	Arr01558	TRUE	OG0003697	N0.HOG0004251 OG0003697	FALSE	10628
chr1	18143083	18366598	SlugcT0000220.4	0_219	1217	220	schLug1	Arr01559	TRUE	OG0003698	N0.HOG0004252 OG0003698	FALSE	10630
chr1	18592113	18610696	SlugcT0000222.1	0_221	483	222	schLug1	Arr01560	TRUE	OG0003699	N0.HOG0004253 OG0003699	FALSE	10631
chr1	18615008	18615720	SlugcT0000223.1	0_222	158	223	schLug1	Arr01561	TRUE	OG0003700	N0.HOG0004254 OG0003700	FALSE	10632
chr1	18651534	18652044	SlugcT0000225.1	0_224	153	225	schLug1	Arr01562	TRUE	OG0003701	N0.HOG0004255 OG0003701	FALSE	10633
chr1	18721600	18798444	SlugcT0000227.2	0_226	351	227	schLug1	Arr01563	TRUE	OG0003702	N0.HOG0004256 OG0003702	FALSE	10634
chr1	18811775	18826737	SlugcT0000229.4	0_228	875	229	schLug1	Arr01564	TRUE	OG0003703	N0.HOG0004257 OG0003703	FALSE	10635
chr1	18888735	18890552	SlugcT0000230.1	0_229	478	230	schLug1	Arr01565	TRUE	OG0003704	N0.HOG0004258 OG0003704	FALSE	10636
chr1	18890552	18979422	SlugcT0000231.1	0_230	722	231	schLug1	Arr01566	TRUE	OG0003705	N0.HOG0004259 OG0003705	FALSE	10637
chr1	19039120	19052019	SlugcT0000232.1	0_231	386	232	schLug1	Arr01567	TRUE	OG0003706	N0.HOG0004260 OG0003706	FALSE	10638
chr1	19081674	19083067	SlugcT0000233.1	0_232	386	233	schLug1	Arr01568	TRUE	OG0003707	N0.HOG0004261 OG0003707	FALSE	10640
chr1	19090631	19091805	SlugcT0000234.1	0_233	315	234	schLug1	Arr01569	TRUE	OG0003708	N0.HOG0004262 OG0003708	FALSE	10641
chr1	19299299	19423542	SlugcT0000236.1	0_235	887	236	schLug1	Arr01570	TRUE	OG0003709	N0.HOG0004263 OG0003709	FALSE	10642
chr1	19428892	19490393	SlugcT0000238.3	0_237	835	238	schLug1	Arr01571	TRUE	OG0003710	N0.HOG0004264 OG0003710	FALSE	10644
chr1	19617337	19618607	SlugcT0000240.1	0_239	376	240	schLug1	Arr01572	TRUE	OG0003711	N0.HOG0004265 OG0003711	FALSE	10646
chr1	19671542	19672525	SlugcT0000241.1	0_240	240	241	schLug1	Arr01573	TRUE	OG0003712	N0.HOG0004266 OG0003712	FALSE	10647
chr1	19728942	19781046	SlugcT0000242.1	0_241	2531	242	schLug1	Arr01574	TRUE	OG0003713	N0.HOG0004267 OG0003713	FALSE	10648
chr1	19786308	19787487	SlugcT0000243.1	0_242	287	243	schLug1	Arr01575	TRUE	OG0003714	N0.HOG0004268 OG0003714	FALSE	10649
chr1	19834109	19876483	SlugcT0000244.2	0_243	380	244	schLug1	Arr01576	TRUE	OG0003715	N0.HOG0004269 OG0003715	FALSE	10650
chr1	19876483	19877860	SlugcT0000245.1	0_244	341	245	schLug1	Arr01577	TRUE	OG0003716	N0.HOG0004270 OG0003716	FALSE	10651
chr1	20087029	20088016	SlugcT0000246.1	0_245	231	246	schLug1	Arr01578	TRUE	OG0003717	N0.HOG0004271 OG0003717	FALSE	10652
chr1	20088004	20089387	SlugcT0000247.1	0_246	335	247	schLug1	Arr01579	TRUE	OG0003718	N0.HOG0004272 OG0003718	FALSE	10653
chr1	20103509	20199605	SlugcT0000248.1	0_247	2250	248	schLug1	Arr01580	TRUE	OG0003719	N0.HOG0004273 OG0003719	FALSE	10654
chr1	20363836	20429397	SlugcT0000251.1	0_250	1409	251	schLug1	Arr01581	TRUE	OG0003720	N0.HOG0004274 OG0003720	FALSE	10658
chr1	20561830	20675531	SlugcT0000253.1	0_252	685	253	schLug1	Arr01582	TRUE	OG0003721	N0.HOG0004275 OG0003721	FALSE	10661
chr1	20708319	20746623	SlugcT0000254.2	0_253	804	254	schLug1	Arr01583	TRUE	OG0003722	N0.HOG0004276 OG0003722	FALSE	10662
chr1	20928698	20971466	SlugcT0000257.1	0_256	1145	257	schLug1	Arr01584	TRUE	OG0003723	N0.HOG0004277 OG0003723	FALSE	10664
chr1	21016614	21079440	SlugcT0000258.1	0_257	343	258	schLug1	Arr01585	TRUE	OG0003724	N0.HOG0004278 OG0003724	FALSE	10666
chr1	21080043	21093469	SlugcT0000261.1	0_260	404	261	schLug1	Arr01586	TRUE	OG0003725	N0.HOG0004279 OG0003725	FALSE	10665
chr1	21103921	21226147	SlugcT0000262.1	0_261	1601	262	schLug1	Arr01587	TRUE	OG0003726	N0.HOG0004280 OG0003726	FALSE	10667
chr1	21265802	21366928	SlugcT0000263.2	0_262	923	263	schLug1	Arr01588	TRUE	OG0003727	N0.HOG0004281 OG0003727	FALSE	10669
chr1	21437244	21438426	SlugcT0000265.1	0_264	274	265	schLug1	Arr01589	TRUE	OG0003728	N0.HOG0004282 OG0003728	FALSE	10668
chr1	21479770	21481042	SlugcT0000267.1	0_266	365	267	schLug1	Arr01590	TRUE	OG0003729	N0.HOG0004283 OG0003729	FALSE	10670
chr1	21604878	21630773	SlugcT0000268.1	0_267	945	268	schLug1	Arr01591	TRUE	OG0003730	N0.HOG0004284 OG0003730	FALSE	10681
chr1	22170147	22174632	SlugcT0000274.1	0_273	770	274	schLug1	Arr01593	TRUE	OG0003732	N0.HOG0004286 OG0003732	FALSE	10697
chr1	22404869	22490873	SlugcT0000276.1	0_275	443	276	schLug1	Arr01594	TRUE	OG0003733	N0.HOG0004287 OG0003733	FALSE	10695
chr1	22988257	23112432	SlugcT0000283.1	0_282	806	283	schLug1	Arr01596	TRUE	OG0003735	N0.HOG0004289 OG0003735	FALSE	11674
chr1	23396031	23440547	SlugcT0000288.2	0_287	745	288	schLug1	Arr01597	TRUE	OG0003736	N0.HOG0004290 OG0003736	FALSE	11676
chr1	23580242	23676171	SlugcT0000289.1	0_288	899	289	schLug1	Arr01598	TRUE	OG0003737	N0.HOG0004291 OG0003737	FALSE	11678
chr1	23753040	23784454	SlugcT0000290.1	0_289	299	290	schLug1	Arr01599	TRUE	OG0003738	N0.HOG0004292 OG0003738	FALSE	11679
chr1	23810982	23848285	SlugcT0000291.1	0_290	773	291	schLug1	Arr01600	TRUE	OG0003739	N0.HOG0004293 OG0003739	FALSE	11680
chr1	23858138	23861953	SlugcT0000292.1	0_291	1179	292	schLug1	Arr01601	TRUE	OG0003740	N0.HOG0004294 OG0003740	FALSE	11681
chr1	23959942	23981119	SlugcT0000294.1	0_293	523	294	schLug1	Arr01602	TRUE	OG0003741	N0.HOG0004295 OG0003741	FALSE	11664
chr1	23988850	24177512	SlugcT0000295.1	0_294	787	295	schLug1	Arr01603	TRUE	OG0003742	N0.HOG0004296 OG0003742	FALSE	11663
chr1	24199477	24251363	SlugcT0000297.3	0_296	540	297	schLug1	Arr01604	TRUE	OG0003743	N0.HOG0004297 OG0003743	FALSE	11661
chr1	24333525	24354450	SlugcT0000298.1	0_297	349	298	schLug1	Arr01605	TRUE	OG0003744	N0.HOG0004298 OG0003744	FALSE	11660
chr1	24364938	24681846	SlugcT0000299.1	0_298	4260	299	schLug1	Arr01606	TRUE	OG0003745	N0.HOG0004299 OG0003745	FALSE	11659
chr1	24708573	24711224	SlugcT0000301.1	0_300	828	301	schLug1	Arr01607	TRUE	OG0003746	N0.HOG0004300 OG0003746	FALSE	11657
chr1	25231654	25232238	SlugcT0000307.1	0_306	138	307	schLug1	Arr01609	TRUE	OG0003748	N0.HOG0004302 OG0003748	FALSE	11649
chr1	25248367	25324057	SlugcT0000308.1	0_307	404	308	schLug1	Arr01610	TRUE	OG0003749	N0.HOG0004303 OG0003749	FALSE	11650
chr1	25419404	25420837	SlugcT0000309.1	0_308	407	309	schLug1	Arr01611	TRUE	OG0003750	N0.HOG0004304 OG0003750	FALSE	11653
chr1	25932419	25952711	SlugcT0000314.1	0_313	372	314	schLug1	Arr01613	TRUE	OG0003752	N0.HOG0004306 OG0003752	FALSE	11648
chr1	26177548	26336151	SlugcT0000315.1	0_314	971	315	schLug1	Arr01614	TRUE	OG0003753	N0.HOG0004307 OG0003753	FALSE	11647
chr1	26371136	26487832	SlugcT0000317.1	0_316	843	317	schLug1	Arr01615	TRUE	OG0003754	N0.HOG0004308 OG0003754	FALSE	11646
chr1	26562430	26599560	SlugcT0000321.1	0_320	688	321	schLug1	Arr01616	TRUE	OG0003755	N0.HOG0004309 OG0003755	FALSE	11645
chr1	26753491	26755099	SlugcT0000323.1	0_322	488	323	schLug1	Arr01617	TRUE	OG0003756	N0.HOG0004310 OG0003756	FALSE	11641
chr1	27033027	27084972	SlugcT0000325.1	0_324	577	325	schLug1	Arr01618	TRUE	OG0003757	N0.HOG0004311 OG0003757	FALSE	11725
chr1	27147645	27235880	SlugcT0000326.2	0_325	374	326	schLug1	Arr01619	TRUE	OG0003758	N0.HOG0004312 OG0003758	FALSE	11729
chr1	27748253	27757321	SlugcT0000335.2	0_334	199	335	schLug1	Arr01620	TRUE	OG0003759	N0.HOG0004313 OG0003759	FALSE	11777
chr1	27948665	27949214	SlugcT0000336.1	0_335	142	336	schLug1	Arr01621	TRUE	OG0003760	N0.HOG0004314 OG0003760	FALSE	11786
chr1	28009190	28075189	SlugcT0000337.1	0_336	1973	337	schLug1	Arr01622	TRUE	OG0003761	N0.HOG0004315 OG0003761	FALSE	11812
chr1	28075202	28140147	SlugcT0000338.1	0_337	166	338	schLug1	Arr01623	TRUE	OG0003762	N0.HOG0004316 OG0003762	FALSE	11820
chr1	28226402	28345767	SlugcT0000339.1	0_338	296	339	schLug1	Arr01624	TRUE	OG0003763	N0.HOG0004317 OG0003763	FALSE	11827
chr1	28401831	28403786	SlugcT0000340.2	0_339	563	340	schLug1	Arr01625	TRUE	OG0003764	N0.HOG0004318 OG0003764	FALSE	11837
chr1	28752492	28988300	SlugcT0000342.1	0_341	859	342	schLug1	Arr01626	TRUE	OG0003765	N0.HOG0004319 OG0003765	FALSE	11856
chr1	29170019	29171227	SlugcT0000343.1	0_342	234	343	schLug1	Arr01627	TRUE	OG0003766	N0.HOG0004320 OG0003766	FALSE	11863
chr1	29464153	29534110	SlugcT0000344.2	0_343	354	344	schLug1	Arr01628	TRUE	OG0003767	N0.HOG0004321 OG0003767	FALSE	11872
chr1	29562371	29711410	SlugcT0000345.1	0_344	532	345	schLug1	Arr01629	TRUE	OG0003768	N0.HOG0004322 OG0003768	FALSE	11881
chr1	29747862	29859420	SlugcT0000347.1	0_346	518	347	schLug1	Arr01630	TRUE	OG0003769	N0.HOG0004323 OG0003769	FALSE	11890
chr1	30607783	30685684	SlugcT0000353.1	0_352	1082	353	schLug1	Arr01631	TRUE	OG0003770	N0.HOG0004324 OG0003770	FALSE	11916
chr1	30827330	30949356	SlugcT0000354.1	0_353	687	354	schLug1	Arr01632	TRUE	OG0003771	N0.HOG0004325 OG0003771	FALSE	11929
chr1	30971255	31040456	SlugcT0000355.2	0_354	411	355	schLug1	Arr01633	TRUE	OG0003772	N0.HOG0004326 OG0003772	FALSE	11939
chr1	31095318	31105279	SlugcT0000357.1	0_356	633	357	schLug1	Arr01634	TRUE	OG0003773	N0.HOG0004327 OG0003773	FALSE	11957
chr1	31269741	31331169	SlugcT0000361.1	0_360	128	361	schLug1	Arr01635	TRUE	OG0003774	N0.HOG0004328 OG0003774	FALSE	13608
chr1	31373592	31374968	SlugcT0000362.1	0_361	289	362	schLug1	Arr01636	TRUE	OG0003775	N0.HOG0004329 OG0003775	FALSE	13609
chr1	31541034	31553238	SlugcT0000363.2	0_362	795	363	schLug1	Arr01637	TRUE	OG0003776	N0.HOG0004330 OG0003776	FALSE	13610
chr1	31574746	31616096	SlugcT0000364.1	0_363	277	364	schLug1	Arr01638	TRUE	OG0003777	N0.HOG0004331 OG0003777	FALSE	13611
chr1	31646714	31750747	SlugcT0000366.1	0_365	526	366	schLug1	Arr01639	TRUE	OG0003778	N0.HOG0004332 OG0003778	FALSE	13613
chr1	31773766	31802480	SlugcT0000367.3	0_366	428	367	schLug1	Arr01640	TRUE	OG0003779	N0.HOG0004333 OG0003779	FALSE	13616
chr1	31838545	31912999	SlugcT0000368.1	0_367	384	368	schLug1	Arr01641	TRUE	OG0003780	N0.HOG0004334 OG0003780	FALSE	13617
chr1	31931575	31950866	SlugcT0000371.1	0_370	342	371	schLug1	Arr01642	TRUE	OG0003781	N0.HOG0004335 OG0003781	FALSE	13618
chr1	31960760	32002450	SlugcT0000372.1	0_371	504	372	schLug1	Arr01643	TRUE	OG0003782	N0.HOG0004336 OG0003782	FALSE	13619
chr1	32074190	32154562	SlugcT0000373.1	0_372	391	373	schLug1	Arr01644	TRUE	OG0003783	N0.HOG0004337 OG0003783	FALSE	13620
chr1	33033832	33073269	SlugcT0000375.1	0_374	190	375	schLug1	Arr01645	TRUE	OG0003784	N0.HOG0004338 OG0003784	FALSE	13621
chr1	33194163	33294469	SlugcT0000376.1	0_375	236	376	schLug1	Arr01646	TRUE	OG0003785	N0.HOG0004339 OG0003785	FALSE	13622
chr1	33344329	33392108	SlugcT0000378.1	0_377	222	378	schLug1	Arr01647	TRUE	OG0003786	N0.HOG0004340 OG0003786	FALSE	13624
chr1	33421524	33504866	SlugcT0000380.1	0_379	1012	380	schLug1	Arr01648	TRUE	OG0003787	N0.HOG0004341 OG0003787	FALSE	13625
chr1	33662757	33664090	SlugcT0000382.2	0_381	292	382	schLug1	Arr01649	TRUE	OG0003788	N0.HOG0004342 OG0003788	FALSE	13627
chr1	34217590	34265254	SlugcT0000388.2	0_387	505	388	schLug1	Arr01650	TRUE	OG0003789	N0.HOG0004343 OG0003789	FALSE	13629
chr1	34761255	34792257	SlugcT0000395.1	0_394	427	395	schLug1	Arr01651	TRUE	OG0003790	N0.HOG0004344 OG0003790	FALSE	13633
chr1	34851386	34925727	SlugcT0000397.1	0_396	575	397	schLug1	Arr01652	TRUE	OG0003791	N0.HOG0004345 OG0003791	FALSE	13635
chr1	34950222	35049871	SlugcT0000398.1	0_397	728	398	schLug1	Arr01653	TRUE	OG0003792	N0.HOG0004346 OG0003792	FALSE	13636
chr1	35625808	35667831	SlugcT0000405.1	0_404	295	405	schLug1	Arr01654	TRUE	OG0003793	N0.HOG0004347 OG0003793	FALSE	13643
chr1	35714377	35715701	SlugcT0000406.1	0_405	222	406	schLug1	Arr01655	TRUE	OG0003794	N0.HOG0004348 OG0003794	FALSE	13644
chr1	35840393	35841906	SlugcT0000407.1	0_406	401	407	schLug1	Arr01656	TRUE	OG0003795	N0.HOG0004349 OG0003795	FALSE	13646
chr1	36134382	36167263	SlugcT0000409.3	0_408	640	409	schLug1	Arr01657	TRUE	OG0003796	N0.HOG0004350 OG0003796	FALSE	13648
chr1	36200905	36202333	SlugcT0000411.1	0_410	351	411	schLug1	Arr01658	TRUE	OG0003797	N0.HOG0004351 OG0003797	FALSE	13650
chr1	36441259	36496194	SlugcT0000413.1	0_412	647	413	schLug1	Arr01659	TRUE	OG0003798	N0.HOG0004352 OG0003798	FALSE	13651
chr1	36506376	36528984	SlugcT0000414.1	0_413	535	414	schLug1	Arr01660	TRUE	OG0003799	N0.HOG0004353 OG0003799	FALSE	13652
chr1	36665851	36667978	SlugcT0000415.1	0_414	551	415	schLug1	Arr01661	TRUE	OG0003800	N0.HOG0004354 OG0003800	FALSE	13653
chr1	36756621	36779374	SlugcT0000416.1	0_415	1053	416	schLug1	Arr01662	TRUE	OG0003801	N0.HOG0004355 OG0003801	FALSE	13654
chr1	37009040	37132215	SlugcT0000418.1	0_417	1444	418	schLug1	Arr01663	TRUE	OG0003802	N0.HOG0004356 OG0003802	FALSE	13656
chr1	37176013	37327665	SlugcT0000419.2	0_418	505	419	schLug1	Arr01664	TRUE	OG0003803	N0.HOG0004357 OG0003803	FALSE	13659
chr1	37327901	37329896	SlugcT0000420.1	0_419	144	420	schLug1	Arr01665	TRUE	OG0003804	N0.HOG0004358 OG0003804	FALSE	13660
chr1	37361332	37378402	SlugcT0000421.1	0_420	273	421	schLug1	Arr01666	TRUE	OG0003805	N0.HOG0004359 OG0003805	FALSE	13661
chr1	37454253	37472549	SlugcT0000422.1	0_421	267	422	schLug1	Arr01667	TRUE	OG0003806	N0.HOG0004360 OG0003806	FALSE	13662
chr1	37513524	37562919	SlugcT0000423.1	0_422	796	423	schLug1	Arr01668	TRUE	OG0003807	N0.HOG0004361 OG0003807	FALSE	13663
chr1	37605343	37615829	SlugcT0000424.3	0_423	323	424	schLug1	Arr01669	TRUE	OG0003808	N0.HOG0004362 OG0003808	FALSE	13664
chr1	37615829	37616576	SlugcT0000425.1	0_424	149	425	schLug1	Arr01670	TRUE	OG0003809	N0.HOG0004363 OG0003809	FALSE	13665
chr1	37884098	37886778	SlugcT0000428.1	0_427	187	428	schLug1	Arr01671	TRUE	OG0003810	N0.HOG0004364 OG0003810	FALSE	13667
chr1	37968053	37977138	SlugcT0000431.2	0_430	427	431	schLug1	Arr01672	TRUE	OG0003811	N0.HOG0004365 OG0003811	FALSE	13671
chr1	38031469	38093931	SlugcT0000433.1	0_432	235	433	schLug1	Arr01673	TRUE	OG0003812	N0.HOG0004366 OG0003812	FALSE	13672
chr1	38112269	38115051	SlugcT0000434.2	0_433	205	434	schLug1	Arr01674	TRUE	OG0003813	N0.HOG0004367 OG0003813	FALSE	13673
chr1	38194975	38195895	SlugcT0000436.1	0_435	254	436	schLug1	Arr01675	TRUE	OG0003814	N0.HOG0004368 OG0003814	FALSE	13675
chr1	38249427	38306468	SlugcT0000437.2	0_436	1201	437	schLug1	Arr01676	TRUE	OG0003815	N0.HOG0004369 OG0003815	FALSE	13677
chr1	38338833	38388960	SlugcT0000438.2	0_437	353	438	schLug1	Arr01677	TRUE	OG0003816	N0.HOG0004370 OG0003816	FALSE	13678
chr1	38571294	38572599	SlugcT0000442.1	0_441	335	442	schLug1	Arr01678	TRUE	OG0003817	N0.HOG0004371 OG0003817	FALSE	13682
chr1	38586815	38593665	SlugcT0000443.1	0_442	330	443	schLug1	Arr01679	TRUE	OG0003818	N0.HOG0004372 OG0003818	FALSE	13683
chr1	39078931	39082852	SlugcT0000448.1	0_447	1178	448	schLug1	Arr01680	TRUE	OG0003819	N0.HOG0004373 OG0003819	FALSE	13686
chr1	39090480	39202899	SlugcT0000449.5	0_448	537	449	schLug1	Arr01681	TRUE	OG0003820	N0.HOG0004374 OG0003820	FALSE	13687
chr1	39176546	39205254	SlugcT0000450.1	0_449	1175	450	schLug1	Arr01682	TRUE	OG0003821	N0.HOG0004375 OG0003821	FALSE	13688
chr1	39207310	39243733	SlugcT0000451.1	0_450	543	451	schLug1	Arr01683	TRUE	OG0003822	N0.HOG0004376 OG0003822	FALSE	13689
chr1	39294191	39316996	SlugcT0000452.2	0_451	701	452	schLug1	Arr01684	TRUE	OG0003823	N0.HOG0004377 OG0003823	FALSE	13691
chr1	39562365	39638726	SlugcT0000454.1	0_453	983	454	schLug1	Arr01685	TRUE	OG0003824	N0.HOG0004378 OG0003824	FALSE	13694
chr1	39873817	39905312	SlugcT0000455.1	0_454	839	455	schLug1	Arr01686	TRUE	OG0003825	N0.HOG0004379 OG0003825	FALSE	13695
chr1	39927833	39940117	SlugcT0000456.3	0_455	534	456	schLug1	Arr01687	TRUE	OG0003826	N0.HOG0004380 OG0003826	FALSE	13696
chr1	39977117	39994601	SlugcT0000457.2	0_456	200	457	schLug1	Arr01688	TRUE	OG0003827	N0.HOG0004381 OG0003827	FALSE	13697
chr1	40497565	40592635	SlugcT0000465.1	0_464	354	465	schLug1	Arr01689	TRUE	OG0003828	N0.HOG0004382 OG0003828	FALSE	13701
chr1	41562812	41587481	SlugcT0000474.2	0_473	871	474	schLug1	Arr01690	TRUE	OG0003829	N0.HOG0004383 OG0003829	FALSE	13702
chr1	41928556	41966025	SlugcT0000483.2	0_482	334	483	schLug1	Arr01692	TRUE	OG0003831	N0.HOG0004385 OG0003831	FALSE	13707
chr1	42621563	42688057	SlugcT0000488.1	0_487	507	488	schLug1	Arr01694	TRUE	OG0003833	N0.HOG0004387 OG0003833	FALSE	14768
chr1	43136110	43150199	SlugcT0000494.1	0_493	442	494	schLug1	Arr01695	TRUE	OG0003834	N0.HOG0004388 OG0003834	FALSE	14767
chr1	43169537	43183058	SlugcT0000497.1	0_496	233	497	schLug1	Arr01696	TRUE	OG0003835	N0.HOG0004389 OG0003835	FALSE	14774
chr1	43170276	43171429	SlugcT0000498.3	0_497	248	498	schLug1	Arr01697	TRUE	OG0003836	N0.HOG0004390 OG0003836	FALSE	14773
chr1	43254780	43302547	SlugcT0000500.2	0_499	576	500	schLug1	Arr01698	TRUE	OG0003837	N0.HOG0004391 OG0003837	FALSE	14766
chr1	43432470	43445477	SlugcT0000503.1	0_502	384	503	schLug1	Arr01699	TRUE	OG0003838	N0.HOG0004392 OG0003838	FALSE	14762
chr1	43453337	43454882	SlugcT0000504.1	0_503	267	504	schLug1	Arr01700	TRUE	OG0003839	N0.HOG0004393 OG0003839	FALSE	14761
chr1	43477036	43477686	SlugcT0000505.2	0_504	127	505	schLug1	Arr01701	TRUE	OG0003840	N0.HOG0004394 OG0003840	FALSE	14760
chr1	43655813	43730494	SlugcT0000507.1	0_506	857	507	schLug1	Arr01702	TRUE	OG0003841	N0.HOG0004395 OG0003841	FALSE	13715
chr1	44487339	44489151	SlugcT0000514.1	0_513	489	514	schLug1	Arr01703	TRUE	OG0003842	N0.HOG0004396 OG0003842	FALSE	13709
chr1	44505711	44506552	SlugcT0000515.1	0_514	238	515	schLug1	Arr01704	TRUE	OG0003843	N0.HOG0004397 OG0003843	FALSE	13710
chr1	44586757	44589077	SlugcT0000516.1	0_515	371	516	schLug1	Arr01705	TRUE	OG0003844	N0.HOG0004398 OG0003844	FALSE	13711
chr1	44764471	44765387	SlugcT0000519.1	0_518	227	519	schLug1	Arr01706	TRUE	OG0003845	N0.HOG0004399 OG0003845	FALSE	13713
chr1	45595939	45597531	SlugcT0000525.1	0_524	356	525	schLug1	Arr01707	TRUE	OG0003846	N0.HOG0004400 OG0003846	FALSE	14779
chr1	45667845	45701025	SlugcT0000526.1	0_525	774	526	schLug1	Arr01708	TRUE	OG0003847	N0.HOG0004401 OG0003847	FALSE	14780
chr1	45712039	45750398	SlugcT0000527.1	0_526	867	527	schLug1	Arr01709	TRUE	OG0003848	N0.HOG0004402 OG0003848	FALSE	14781
chr1	45777001	45812118	SlugcT0000528.1	0_527	1041	528	schLug1	Arr01710	TRUE	OG0003849	N0.HOG0004403 OG0003849	FALSE	14782
chr1	46368050	46378178	SlugcT0000537.1	0_536	323	537	schLug1	Arr01711	TRUE	OG0003850	N0.HOG0004404 OG0003850	FALSE	14785
chr1	46384252	46414333	SlugcT0000538.1	0_537	556	538	schLug1	Arr01712	TRUE	OG0003851	N0.HOG0004405 OG0003851	FALSE	14786
chr1	46843254	46915063	SlugcT0000542.2	0_541	1152	542	schLug1	Arr01713	TRUE	OG0003852	N0.HOG0004406 OG0003852	FALSE	14791
chr1	46920291	46989750	SlugcT0000543.2	0_542	1257	543	schLug1	Arr01714	TRUE	OG0003853	N0.HOG0004407 OG0003853	FALSE	14793
chr1	47033401	47212663	SlugcT0000545.2	0_544	1233	545	schLug1	Arr01715	TRUE	OG0003854	N0.HOG0004408 OG0003854	FALSE	14794
chr1	47248381	47263522	SlugcT0000546.1	0_545	527	546	schLug1	Arr01716	TRUE	OG0003855	N0.HOG0004409 OG0003855	FALSE	14795
chr1	47287703	47310764	SlugcT0000547.1	0_546	310	547	schLug1	Arr01717	TRUE	OG0003856	N0.HOG0004410 OG0003856	FALSE	14797
chr1	47331264	47394130	SlugcT0000548.1	0_547	562	548	schLug1	Arr01718	TRUE	OG0003857	N0.HOG0004411 OG0003857	FALSE	14799
chr1	47521862	47538065	SlugcT0000549.2	0_548	212	549	schLug1	Arr01719	TRUE	OG0003858	N0.HOG0004412 OG0003858	FALSE	14801
chr1	47665105	47772775	SlugcT0000555.1	0_554	219	555	schLug1	Arr01720	TRUE	OG0003859	N0.HOG0004413 OG0003859	FALSE	14802
chr1	47932104	48000143	SlugcT0000557.1	0_556	518	557	schLug1	Arr01721	TRUE	OG0003860	N0.HOG0004414 OG0003860	FALSE	14803
chr1	48310814	48311964	SlugcT0000563.1	0_562	247	563	schLug1	Arr01722	TRUE	OG0003861	N0.HOG0004415 OG0003861	FALSE	13714
chr1	50293467	50307897	SlugcT0000588.1	0_587	337	588	schLug1	Arr01724	TRUE	OG0003863	N0.HOG0004417 OG0003863	FALSE	14819
chr1	50316516	50343975	SlugcT0000589.2	0_588	653	589	schLug1	Arr01725	TRUE	OG0003864	N0.HOG0004418 OG0003864	FALSE	14824
chr1	50344142	50357050	SlugcT0000590.1	0_589	202	590	schLug1	Arr01726	TRUE	OG0003865	N0.HOG0004419 OG0003865	FALSE	14823
chr1	50429653	50507945	SlugcT0000591.1	0_590	320	591	schLug1	Arr01727	TRUE	OG0003866	N0.HOG0004420 OG0003866	FALSE	14822
chr1	50823251	50824290	SlugcT0000596.1	0_595	307	596	schLug1	Arr01728	TRUE	OG0003867	N0.HOG0004421 OG0003867	FALSE	14827
chr1	50826194	50847837	SlugcT0000597.1	0_596	365	597	schLug1	Arr01729	TRUE	OG0003868	N0.HOG0004422 OG0003868	FALSE	14828
chr1	50864462	50897585	SlugcT0000598.2	0_597	390	598	schLug1	Arr01730	TRUE	OG0003869	N0.HOG0004423 OG0003869	FALSE	14829
chr1	50898627	50903316	SlugcT0000599.12	0_598	315	599	schLug1	Arr01731	TRUE	OG0003870	N0.HOG0004424 OG0003870	FALSE	14830
chr1	51076767	51078224	SlugcT0000601.1	0_600	206	601	schLug1	Arr01732	TRUE	OG0003871	N0.HOG0004425 OG0003871	FALSE	14833
chr1	51498299	51531151	SlugcT0000606.2	0_606	692	607	schLug1	Arr01733	TRUE	OG0003872	N0.HOG0004426 OG0003872	FALSE	14838
chr1	51553844	51628428	SlugcT0000608.1	0_607	694	608	schLug1	Arr01734	TRUE	OG0003873	N0.HOG0004427 OG0003873	FALSE	14839
chr1	51636990	51638765	SlugcT0000609.1	0_608	510	609	schLug1	Arr01735	TRUE	OG0003874	N0.HOG0004428 OG0003874	FALSE	14840
chr1	51960512	51998074	SlugcT0000613.4	0_612	524	613	schLug1	Arr01736	TRUE	OG0003875	N0.HOG0004429 OG0003875	FALSE	14885
chr1	53167225	53168504	SlugcT0000626.1	0_625	319	626	schLug1	Arr01737	TRUE	OG0003876	N0.HOG0004430 OG0003876	FALSE	6212
chr1	53340557	53349062	SlugcT0000629.2	0_628	187	629	schLug1	Arr01738	TRUE	OG0003877	N0.HOG0004431 OG0003877	FALSE	6211
chr1	53366784	53384394	SlugcT0000630.2	0_629	504	630	schLug1	Arr01739	TRUE	OG0003878	N0.HOG0004432 OG0003878	FALSE	6210
chr1	53395835	53398844	SlugcT0000631.1	0_630	188	631	schLug1	Arr01740	TRUE	OG0003879	N0.HOG0004433 OG0003879	FALSE	6209
chr1	53478884	53480152	SlugcT0000632.1	0_631	305	632	schLug1	Arr01741	TRUE	OG0003880	N0.HOG0004434 OG0003880	FALSE	6208
chr1	53535962	53566438	SlugcT0000635.1	0_634	227	635	schLug1	Arr01742	TRUE	OG0003881	N0.HOG0004435 OG0003881	FALSE	6205
chr1	53709278	53727309	SlugcT0000638.1	0_637	535	638	schLug1	Arr01743	TRUE	OG0003882	N0.HOG0004436 OG0003882	FALSE	6203
chr1	53749100	53749802	SlugcT0000639.1	0_638	122	639	schLug1	Arr01744	TRUE	OG0003883	N0.HOG0004437 OG0003883	FALSE	6202
chr1	53823743	53825138	SlugcT0000640.1	0_639	363	640	schLug1	Arr01745	TRUE	OG0003884	N0.HOG0004438 OG0003884	FALSE	6201
chr1	53830107	53831608	SlugcT0000641.1	0_640	320	641	schLug1	Arr01746	TRUE	OG0003885	N0.HOG0004439 OG0003885	FALSE	6200
chr1	53925027	53965048	SlugcT0000644.5	0_643	526	644	schLug1	Arr01747	TRUE	OG0003886	N0.HOG0004440 OG0003886	FALSE	6199
chr1	54112322	54115536	SlugcT0000645.1	0_644	682	645	schLug1	Arr01748	TRUE	OG0003887	N0.HOG0004441 OG0003887	FALSE	6198
chr1	54119275	54122998	SlugcT0000646.1	0_645	452	646	schLug1	Arr01749	TRUE	OG0003888	N0.HOG0004442 OG0003888	FALSE	6197
chr1	54234467	54244041	SlugcT0000647.1	0_646	491	647	schLug1	Arr01750	TRUE	OG0003889	N0.HOG0004443 OG0003889	FALSE	6196
chr1	54795933	54809576	SlugcT0000650.3	0_649	418	650	schLug1	Arr01751	TRUE	OG0003890	N0.HOG0004444 OG0003890	FALSE	6164
chr1	54846837	54857660	SlugcT0000651.1	0_650	468	651	schLug1	Arr01752	TRUE	OG0003891	N0.HOG0004445 OG0003891	FALSE	6195
chr1	54917911	54919718	SlugcT0000655.1	0_654	529	655	schLug1	Arr01753	TRUE	OG0003892	N0.HOG0004446 OG0003892	FALSE	6194
chr1	54954743	54957618	SlugcT0000657.1	0_656	591	657	schLug1	Arr01754	TRUE	OG0003893	N0.HOG0004447 OG0003893	FALSE	6190
chr1	55130240	55131215	SlugcT0000660.1	0_659	189	660	schLug1	Arr01755	TRUE	OG0003894	N0.HOG0004448 OG0003894	FALSE	6188
chr1	55298071	55351326	SlugcT0000662.1	0_661	917	662	schLug1	Arr01756	TRUE	OG0003895	N0.HOG0004449 OG0003895	FALSE	6185
chr1	55440644	55443316	SlugcT0000665.4	0_664	263	665	schLug1	Arr01757	TRUE	OG0003896	N0.HOG0004450 OG0003896	FALSE	6183
chr1	56013015	56093654	SlugcT0000673.1	0_672	453	673	schLug1	Arr01758	TRUE	OG0003897	N0.HOG0004451 OG0003897	FALSE	6174
chr1	56118885	56151877	SlugcT0000674.1	0_673	319	674	schLug1	Arr01759	TRUE	OG0003898	N0.HOG0004452 OG0003898	FALSE	6172
chr1	56193915	56194447	SlugcT0000675.1	0_674	160	675	schLug1	Arr01760	TRUE	OG0003899	N0.HOG0004453 OG0003899	FALSE	6171
chr1	56289716	56291967	SlugcT0000676.1	0_675	697	676	schLug1	Arr01761	TRUE	OG0003900	N0.HOG0004454 OG0003900	FALSE	6170
chr1	56340422	56341498	SlugcT0000677.1	0_676	311	677	schLug1	Arr01762	TRUE	OG0003901	N0.HOG0004455 OG0003901	FALSE	6168
chr1	56453307	56466167	SlugcT0000678.2	0_677	420	678	schLug1	Arr01763	TRUE	OG0003902	N0.HOG0004456 OG0003902	FALSE	6167
chr1	56485280	56530334	SlugcT0000679.1	0_678	749	679	schLug1	Arr01764	TRUE	OG0003903	N0.HOG0004457 OG0003903	FALSE	6166
chr1	56556935	56711481	SlugcT0000680.3	0_679	1839	680	schLug1	Arr01765	TRUE	OG0003904	N0.HOG0004458 OG0003904	FALSE	6165
chr1	56785125	56785766	SlugcT0000681.1	0_680	147	681	schLug1	Arr01766	TRUE	OG0003905	N0.HOG0004459 OG0003905	FALSE	6163
chr1	57253485	57360180	SlugcT0000687.1	0_686	2968	687	schLug1	Arr01767	TRUE	OG0003906	N0.HOG0004460 OG0003906	FALSE	6158
chr1	57562562	57709348	SlugcT0000689.1	0_688	1174	689	schLug1	Arr01768	TRUE	OG0003907	N0.HOG0004461 OG0003907	FALSE	6157
chr1	57710101	57733916	SlugcT0000691.1	0_690	555	691	schLug1	Arr01769	TRUE	OG0003908	N0.HOG0004462 OG0003908	FALSE	6156
chr1	57810001	57810808	SlugcT0000693.1	0_692	185	693	schLug1	Arr01770	TRUE	OG0003909	N0.HOG0004463 OG0003909	FALSE	6155
chr1	58233193	58244588	SlugcT0000694.2	0_693	348	694	schLug1	Arr01771	TRUE	OG0003910	N0.HOG0004464 OG0003910	FALSE	6152
chr1	58247507	58258388	SlugcT0000695.2	0_694	336	695	schLug1	Arr01772	TRUE	OG0003911	N0.HOG0004465 OG0003911	FALSE	6150
chr1	59118231	59137703	SlugcT0000714.5	0_713	452	714	schLug1	Arr01774	TRUE	OG0003913	N0.HOG0004467 OG0003913	FALSE	6144
chr1	59142834	59172650	SlugcT0000715.1	0_714	200	715	schLug1	Arr01775	TRUE	OG0003914	N0.HOG0004468 OG0003914	FALSE	6142
chr1	59172650	59258186	SlugcT0000716.2	0_715	777	716	schLug1	Arr01776	TRUE	OG0003915	N0.HOG0004469 OG0003915	FALSE	6141
chr1	59344112	59357939	SlugcT0000720.1	0_719	2517	720	schLug1	Arr01778	TRUE	OG0003917	N0.HOG0004471 OG0003917	FALSE	6136
chr1	59477245	59626519	SlugcT0000722.1	0_721	1165	722	schLug1	Arr01779	TRUE	OG0003918	N0.HOG0004472 OG0003918	FALSE	6134
chr1	59722013	59730232	SlugcT0000723.3	0_722	450	723	schLug1	Arr01780	TRUE	OG0003919	N0.HOG0004473 OG0003919	FALSE	6132
chr1	59910069	59911370	SlugcT0000726.1	0_725	155	726	schLug1	Arr01781	TRUE	OG0003920	N0.HOG0004474 OG0003920	FALSE	6131
chr1	60306792	60314548	SlugcT0000728.2	0_727	505	728	schLug1	Arr01782	TRUE	OG0003921	N0.HOG0004475 OG0003921	FALSE	6129
chr1	60912207	60932064	SlugcT0000737.1	0_736	631	737	schLug1	Arr01783	TRUE	OG0003922	N0.HOG0004476 OG0003922	FALSE	6124
chr1	61020893	61058102	SlugcT0000739.2	0_738	609	739	schLug1	Arr01784	TRUE	OG0003923	N0.HOG0004477 OG0003923	FALSE	6122
chr1	61175254	61180884	SlugcT0000740.1	0_739	614	740	schLug1	Arr01785	TRUE	OG0003924	N0.HOG0004478 OG0003924	FALSE	6121
chr1	61285472	61293516	SlugcT0000742.4	0_741	428	742	schLug1	Arr01786	TRUE	OG0003925	N0.HOG0004479 OG0003925	FALSE	6119
chr1	61337271	61381950	SlugcT0000743.1	0_742	629	743	schLug1	Arr01787	TRUE	OG0003926	N0.HOG0004480 OG0003926	FALSE	6117
chr1	61420938	61441533	SlugcT0000744.3	0_743	525	744	schLug1	Arr01788	TRUE	OG0003927	N0.HOG0004481 OG0003927	FALSE	6116
chr1	61508134	61575890	SlugcT0000745.2	0_744	733	745	schLug1	Arr01789	TRUE	OG0003928	N0.HOG0004482 OG0003928	FALSE	6115
chr1	62245475	62264458	SlugcT0000761.2	0_760	413	761	schLug1	Arr01794	TRUE	OG0003933	N0.HOG0004487 OG0003933	FALSE	6104
chr1	63037083	63040198	SlugcT0000770.1	0_769	413	770	schLug1	Arr01795	TRUE	OG0003934	N0.HOG0004488 OG0003934	FALSE	6103
chr1	63066253	63068100	SlugcT0000772.1	0_771	294	772	schLug1	Arr01796	TRUE	OG0003935	N0.HOG0004489 OG0003935	FALSE	6102
chr1	63125783	63137023	SlugcT0000774.1	0_773	471	774	schLug1	Arr01797	TRUE	OG0003936	N0.HOG0004490 OG0003936	FALSE	6101
chr1	63461350	63486431	SlugcT0000780.2	0_779	921	780	schLug1	Arr01798	TRUE	OG0003937	N0.HOG0004491 OG0003937	FALSE	6097
chr1	63486819	63508538	SlugcT0000781.1	0_780	285	781	schLug1	Arr01799	TRUE	OG0003938	N0.HOG0004492 OG0003938	FALSE	6096
chr1	63565480	63629993	SlugcT0000782.3	0_781	208	782	schLug1	Arr01800	TRUE	OG0003939	N0.HOG0004493 OG0003939	FALSE	6095
chr1	63638056	63774047	SlugcT0000784.1	0_783	1536	784	schLug1	Arr01801	TRUE	OG0003940	N0.HOG0004494 OG0003940	FALSE	6094
chr1	64368055	64374654	SlugcT0000790.1	0_789	607	790	schLug1	Arr01802	TRUE	OG0003941	N0.HOG0004495 OG0003941	FALSE	6093
chr1	64498106	64517964	SlugcT0000791.1	0_790	1117	791	schLug1	Arr01803	TRUE	OG0003942	N0.HOG0004496 OG0003942	FALSE	6092
chr1	64773796	64777505	SlugcT0000798.1	0_797	1120	798	schLug1	Arr01804	TRUE	OG0003943	N0.HOG0004497 OG0003943	FALSE	6089
chr1	64813611	64888266	SlugcT0000799.1	0_798	947	799	schLug1	Arr01805	TRUE	OG0003944	N0.HOG0004498 OG0003944	FALSE	6088
chr1	64969897	65002190	SlugcT0000800.1	0_799	438	800	schLug1	Arr01806	TRUE	OG0003945	N0.HOG0004499 OG0003945	FALSE	6087
chr1	65048240	65067283	SlugcT0000801.1	0_800	458	801	schLug1	Arr01807	TRUE	OG0003946	N0.HOG0004500 OG0003946	FALSE	6086
chr1	65127437	65128466	SlugcT0000802.1	0_801	200	802	schLug1	Arr01808	TRUE	OG0003947	N0.HOG0004501 OG0003947	FALSE	6085
chr1	65237561	65261981	SlugcT0000803.1	0_802	299	803	schLug1	Arr01809	TRUE	OG0003948	N0.HOG0004502 OG0003948	FALSE	6083
chr1	65428618	65430193	SlugcT0000804.1	0_803	330	804	schLug1	Arr01810	TRUE	OG0003949	N0.HOG0004503 OG0003949	FALSE	6082
chr1	65452311	65460328	SlugcT0000805.1	0_804	318	805	schLug1	Arr01811	TRUE	OG0003950	N0.HOG0004504 OG0003950	FALSE	6081
chr1	65468821	65520526	SlugcT0000806.1	0_805	575	806	schLug1	Arr01812	TRUE	OG0003951	N0.HOG0004505 OG0003951	FALSE	6080
chr1	65806844	65812846	SlugcT0000810.1	0_809	378	810	schLug1	Arr01813	TRUE	OG0003952	N0.HOG0004506 OG0003952	FALSE	6077
chr1	65984417	66011276	SlugcT0000812.2	0_811	429	812	schLug1	Arr01814	TRUE	OG0003953	N0.HOG0004507 OG0003953	FALSE	6075
chr1	66028717	66055970	SlugcT0000813.1	0_812	145	813	schLug1	Arr01815	TRUE	OG0003954	N0.HOG0004508 OG0003954	FALSE	6074
chr1	66369213	66403246	SlugcT0000816.1	0_815	1111	816	schLug1	Arr01816	TRUE	OG0003955	N0.HOG0004509 OG0003955	FALSE	6073
chr1	66425478	66431936	SlugcT0000817.1	0_816	312	817	schLug1	Arr01817	TRUE	OG0003956	N0.HOG0004510 OG0003956	FALSE	6072
chr1	66794790	66806831	SlugcT0000823.1	0_822	516	823	schLug1	Arr01818	TRUE	OG0003957	N0.HOG0004511 OG0003957	FALSE	6067
chr1	67099041	67153417	SlugcT0000829.1	0_828	227	829	schLug1	Arr01820	TRUE	OG0003959	N0.HOG0004513 OG0003959	FALSE	6065
chr1	67155930	67163830	SlugcT0000830.1	0_829	247	830	schLug1	Arr01821	TRUE	OG0003960	N0.HOG0004514 OG0003960	FALSE	6064
chr1	67173434	67186183	SlugcT0000831.1	0_830	515	831	schLug1	Arr01822	TRUE	OG0003961	N0.HOG0004515 OG0003961	FALSE	6063
chr1	68041818	68082637	SlugcT0000839.1	0_838	1643	839	schLug1	Arr01823	TRUE	OG0003962	N0.HOG0004516 OG0003962	FALSE	6059
chr1	68088159	68123546	SlugcT0000840.1	0_839	365	840	schLug1	Arr01824	TRUE	OG0003963	N0.HOG0004517 OG0003963	FALSE	6058
chr1	68146247	68154600	SlugcT0000841.1	0_840	279	841	schLug1	Arr01825	TRUE	OG0003964	N0.HOG0004518 OG0003964	FALSE	6056
chr1	68274528	68291888	SlugcT0000843.2	0_842	1261	843	schLug1	Arr01826	TRUE	OG0003965	N0.HOG0004519 OG0003965	FALSE	6055
chr1	69449119	69582378	SlugcT0000856.1	0_855	305	856	schLug1	Arr01828	TRUE	OG0003967	N0.HOG0004521 OG0003967	FALSE	12302
chr1	69585517	69586356	SlugcT0000857.1	0_856	234	857	schLug1	Arr01829	TRUE	OG0003968	N0.HOG0004522 OG0003968	FALSE	12303
chr1	69821247	69838361	SlugcT0000859.4	0_858	311	859	schLug1	Arr01830	TRUE	OG0003969	N0.HOG0004523 OG0003969	FALSE	12305
chr1	70366328	70368159	SlugcT0000863.1	0_862	478	863	schLug1	Arr01831	TRUE	OG0003970	N0.HOG0004524 OG0003970	FALSE	12310
chr1	70451152	70550957	SlugcT0000864.1	0_863	1967	864	schLug1	Arr01832	TRUE	OG0003971	N0.HOG0004525 OG0003971	FALSE	12311
chr1	70624209	70693736	SlugcT0000865.2	0_864	430	865	schLug1	Arr01833	TRUE	OG0003972	N0.HOG0004526 OG0003972	FALSE	12312
chr1	70768206	70820047	SlugcT0000867.2	0_866	559	867	schLug1	Arr01834	TRUE	OG0003973	N0.HOG0004527 OG0003973	FALSE	12314
chr1	70827038	70831669	SlugcT0000868.1	0_867	232	868	schLug1	Arr01835	TRUE	OG0003974	N0.HOG0004528 OG0003974	FALSE	12316
chr1	71803432	71821994	SlugcT0000874.1	0_873	397	874	schLug1	Arr01836	TRUE	OG0003975	N0.HOG0004529 OG0003975	FALSE	12322
chr1	71850208	71856173	SlugcT0000875.1	0_874	487	875	schLug1	Arr01837	TRUE	OG0003976	N0.HOG0004530 OG0003976	FALSE	12323
chr1	71865808	71912827	SlugcT0000876.1	0_875	887	876	schLug1	Arr01838	TRUE	OG0003977	N0.HOG0004531 OG0003977	FALSE	12324
chr1	72036663	72119752	SlugcT0000879.1	0_878	647	879	schLug1	Arr01839	TRUE	OG0003978	N0.HOG0004532 OG0003978	FALSE	12326
chr1	72188776	72223894	SlugcT0000880.1	0_879	2116	880	schLug1	Arr01840	TRUE	OG0003979	N0.HOG0004533 OG0003979	FALSE	12327
chr1	72276825	72372166	SlugcT0000881.1	0_880	1258	881	schLug1	Arr01841	TRUE	OG0003980	N0.HOG0004534 OG0003980	FALSE	12328
chr1	72406363	72484899	SlugcT0000882.1	0_881	1080	882	schLug1	Arr01842	TRUE	OG0003981	N0.HOG0004535 OG0003981	FALSE	12329
chr1	72606849	72631325	SlugcT0000885.1	0_884	428	885	schLug1	Arr01843	TRUE	OG0003982	N0.HOG0004536 OG0003982	FALSE	12330
chr1	72748923	72793989	SlugcT0000886.1	0_885	1930	886	schLug1	Arr01844	TRUE	OG0003983	N0.HOG0004537 OG0003983	FALSE	12331
chr1	72939876	72948584	SlugcT0000888.1	0_887	199	888	schLug1	Arr01845	TRUE	OG0003984	N0.HOG0004538 OG0003984	FALSE	12334
chr1	73047629	73153095	SlugcT0000891.1	0_890	1062	891	schLug1	Arr01846	TRUE	OG0003985	N0.HOG0004539 OG0003985	FALSE	12337
chr1	73237434	73266514	SlugcT0000892.2	0_891	414	892	schLug1	Arr01847	TRUE	OG0003986	N0.HOG0004540 OG0003986	FALSE	12338
chr1	73343471	73413286	SlugcT0000893.1	0_892	350	893	schLug1	Arr01848	TRUE	OG0003987	N0.HOG0004541 OG0003987	FALSE	12339
chr1	73413388	73492945	SlugcT0000894.1	0_893	726	894	schLug1	Arr01849	TRUE	OG0003988	N0.HOG0004542 OG0003988	FALSE	12340
chr1	73558637	73560465	SlugcT0000895.1	0_894	520	895	schLug1	Arr01850	TRUE	OG0003989	N0.HOG0004543 OG0003989	FALSE	5808
chr1	73969037	74000591	SlugcT0000897.1	0_896	737	897	schLug1	Arr01854	TRUE	OG0003991	N0.HOG0004545 OG0003991	FALSE	5807
chr1	74148244	74183567	SlugcT0000899.1	0_898	179	899	schLug1	Arr01855	TRUE	OG0003992	N0.HOG0004546 OG0003992	FALSE	5805
chr1	74487081	74498446	SlugcT0000901.2	0_900	303	901	schLug1	Arr01856	TRUE	OG0003993	N0.HOG0004547 OG0003993	FALSE	5802
chr1	74511565	74596300	SlugcT0000902.1	0_901	505	902	schLug1	Arr01857	TRUE	OG0003994	N0.HOG0004548 OG0003994	FALSE	5801
chr1	74647174	74708684	SlugcT0000903.2	0_902	633	903	schLug1	Arr01858	TRUE	OG0003995	N0.HOG0004549 OG0003995	FALSE	5800
chr1	74944806	74969707	SlugcT0000905.2	0_904	671	905	schLug1	Arr01859	TRUE	OG0003996	N0.HOG0004550 OG0003996	FALSE	5794
chr1	75044609	75080542	SlugcT0000906.1	0_905	820	906	schLug1	Arr01860	TRUE	OG0003997	N0.HOG0004551 OG0003997	FALSE	5795
chr1	75088458	75162365	SlugcT0000907.2	0_906	781	907	schLug1	Arr01861	TRUE	OG0003998	N0.HOG0004552 OG0003998	FALSE	5796
chr1	75175668	75210906	SlugcT0000908.2	0_907	810	908	schLug1	Arr01862	TRUE	OG0003999	N0.HOG0004553 OG0003999	FALSE	5797
chr1	75218673	75244801	SlugcT0000909.1	0_908	343	909	schLug1	Arr01863	TRUE	OG0004000	N0.HOG0004554 OG0004000	FALSE	5798
chr1	75273957	75507866	SlugcT0000912.1	0_911	2079	912	schLug1	Arr01864	TRUE	OG0004001	N0.HOG0004555 OG0004001	FALSE	5792
chr1	76181733	76216806	SlugcT0000925.1	0_924	659	925	schLug1	Arr01865	TRUE	OG0004002	N0.HOG0004556 OG0004002	FALSE	5785
chr1	76254961	76265103	SlugcT0000926.1	0_925	372	926	schLug1	Arr01866	TRUE	OG0004003	N0.HOG0004557 OG0004003	FALSE	5783
chr1	76320849	76435955	SlugcT0000927.2	0_926	831	927	schLug1	Arr01867	TRUE	OG0004004	N0.HOG0004558 OG0004004	FALSE	5782
chr1	76455799	76491532	SlugcT0000929.1	0_928	659	929	schLug1	Arr01868	TRUE	OG0004005	N0.HOG0004559 OG0004005	FALSE	5781
chr1	76568984	76612774	SlugcT0000930.4	0_929	390	930	schLug1	Arr01869	TRUE	OG0004006	N0.HOG0004560 OG0004006	FALSE	5780
chr1	76678552	76738728	SlugcT0000933.1	0_932	508	933	schLug1	Arr01870	TRUE	OG0004007	N0.HOG0004561 OG0004007	FALSE	5779
chr1	76812230	76838077	SlugcT0000934.4	0_933	657	934	schLug1	Arr01871	TRUE	OG0004008	N0.HOG0004562 OG0004008	FALSE	5778
chr1	76970197	76993931	SlugcT0000935.1	0_934	876	935	schLug1	Arr01872	TRUE	OG0004009	N0.HOG0004563 OG0004009	FALSE	5776
chr1	77080551	77117388	SlugcT0000937.2	0_936	719	937	schLug1	Arr01873	TRUE	OG0004010	N0.HOG0004564 OG0004010	FALSE	12940
chr1	77155392	77178644	SlugcT0000938.1	0_937	1648	938	schLug1	Arr01874	TRUE	OG0004011	N0.HOG0004565 OG0004011	FALSE	12941
chr1	77293274	77294140	SlugcT0000940.1	0_939	176	940	schLug1	Arr01875	TRUE	OG0004012	N0.HOG0004566 OG0004012	FALSE	12942
chr1	77307924	77327078	SlugcT0000941.1	0_940	227	941	schLug1	Arr01876	TRUE	OG0004013	N0.HOG0004567 OG0004013	FALSE	12944
chr1	77478099	77478688	SlugcT0000944.1	0_943	123	944	schLug1	Arr01877	TRUE	OG0004014	N0.HOG0004568 OG0004014	FALSE	12945
chr1	77758077	77806862	SlugcT0000949.1	0_948	536	949	schLug1	Arr01878	TRUE	OG0004015	N0.HOG0004569 OG0004015	FALSE	12951
chr1	77883866	77941405	SlugcT0000950.6	0_949	787	950	schLug1	Arr01879	TRUE	OG0004016	N0.HOG0004570 OG0004016	FALSE	12954
chr1	78206113	78206838	SlugcT0000958.1	0_957	123	958	schLug1	Arr01880	TRUE	OG0004018	N0.HOG0004572 OG0004018	FALSE	12957
chr1	78236344	78247456	SlugcT0000959.1	0_958	507	959	schLug1	Arr01881	TRUE	OG0004019	N0.HOG0004573 OG0004019	FALSE	12958
chr1	78312599	78384854	SlugcT0000960.1	0_959	1240	960	schLug1	Arr01882	TRUE	OG0004020	N0.HOG0004574 OG0004020	FALSE	12959
chr1	78449375	78450392	SlugcT0000964.1	0_963	219	964	schLug1	Arr01883	TRUE	OG0004021	N0.HOG0004575 OG0004021	FALSE	12960
chr1	78641598	78654785	SlugcT0000966.1	0_965	332	966	schLug1	Arr01884	TRUE	OG0004022	N0.HOG0004576 OG0004022	FALSE	12963
chr1	78714792	78715852	SlugcT0000968.1	0_967	211	968	schLug1	Arr01885	TRUE	OG0004023	N0.HOG0004577 OG0004023	FALSE	12965
chr1	78941981	79055223	SlugcT0000974.1	0_973	2459	974	schLug1	Arr01886	TRUE	OG0004024	N0.HOG0004578 OG0004024	FALSE	12968
chr1	79177950	79182168	SlugcT0000976.1	0_975	318	976	schLug1	Arr01887	TRUE	OG0004025	N0.HOG0004579 OG0004025	FALSE	12970
chr1	79535239	79544602	SlugcT0000979.1	0_978	291	979	schLug1	Arr01888	TRUE	OG0004026	N0.HOG0004580 OG0004026	FALSE	12974
chr1	79554879	79566214	SlugcT0000980.1	0_979	760	980	schLug1	Arr01889	TRUE	OG0004027	N0.HOG0004581 OG0004027	FALSE	12975
chr1	79617128	79661670	SlugcT0000981.1	0_980	544	981	schLug1	Arr01890	TRUE	OG0004028	N0.HOG0004582 OG0004028	FALSE	12976
chr1	79680465	79739932	SlugcT0000982.1	0_981	464	982	schLug1	Arr01891	TRUE	OG0004029	N0.HOG0004583 OG0004029	FALSE	12977
chr1	79982546	80026060	SlugcT0000991.1	0_990	291	991	schLug1	Arr01892	TRUE	OG0004030	N0.HOG0004584 OG0004030	FALSE	12983
chr1	80026578	80081434	SlugcT0000992.2	0_991	875	992	schLug1	Arr01893	TRUE	OG0004031	N0.HOG0004585 OG0004031	FALSE	12984
chr1	80182127	80186594	SlugcT0000993.2	0_992	403	993	schLug1	Arr01894	TRUE	OG0004032	N0.HOG0004586 OG0004032	FALSE	12985
chr1	80239735	80390472	SlugcT0000994.1	0_993	622	994	schLug1	Arr01895	TRUE	OG0004033	N0.HOG0004587 OG0004033	FALSE	12986
chr1	80463692	80491167	SlugcT0000995.1	0_994	124	995	schLug1	Arr01896	TRUE	OG0004034	N0.HOG0004588 OG0004034	FALSE	12987
chr1	80589242	80645038	SlugcT0000997.1	0_996	457	997	schLug1	Arr01897	TRUE	OG0004035	N0.HOG0004589 OG0004035	FALSE	12992
chr1	80705371	80707258	SlugcT0000998.1	0_997	477	998	schLug1	Arr01898	TRUE	OG0004036	N0.HOG0004590 OG0004036	FALSE	12993
chr1	80840679	80997152	SlugcT0001000.1	0_999	521	1000	schLug1	Arr01899	TRUE	OG0004037	N0.HOG0004591 OG0004037	FALSE	12994
chr1	81108929	81141888	SlugcT0001002.1	0_1001	238	1002	schLug1	Arr01900	TRUE	OG0004038	N0.HOG0004592 OG0004038	FALSE	12996
chr1	81247878	81250709	SlugcT0001004.1	0_1003	762	1004	schLug1	Arr01901	TRUE	OG0004039	N0.HOG0004593 OG0004039	FALSE	12997
chr1	81292272	81304148	SlugcT0001005.1	0_1004	320	1005	schLug1	Arr01902	TRUE	OG0004040	N0.HOG0004594 OG0004040	FALSE	12998
chr1	81344717	81345772	SlugcT0001006.2	0_1005	273	1006	schLug1	Arr01903	TRUE	OG0004041	N0.HOG0004595 OG0004041	FALSE	13001
chr1	81346055	81346999	SlugcT0001007.1	0_1006	226	1007	schLug1	Arr01904	TRUE	OG0004042	N0.HOG0004596 OG0004042	FALSE	13002
chr1	81359682	81376731	SlugcT0001008.3	0_1007	212	1008	schLug1	Arr01905	TRUE	OG0004043	N0.HOG0004597 OG0004043	FALSE	13003
chr1	81499334	81556247	SlugcT0001012.2	0_1011	1002	1012	schLug1	Arr01906	TRUE	OG0004044	N0.HOG0004598 OG0004044	FALSE	13006
chr1	81824504	81936674	SlugcT0001015.1	0_1014	1280	1015	schLug1	Arr01907	TRUE	OG0004045	N0.HOG0004599 OG0004045	FALSE	13010
chr1	82126322	82132721	SlugcT0001017.1	0_1016	273	1017	schLug1	Arr01908	TRUE	OG0004046	N0.HOG0004600 OG0004046	FALSE	13011
chr1	82135645	82159636	SlugcT0001018.1	0_1017	417	1018	schLug1	Arr01909	TRUE	OG0004047	N0.HOG0004601 OG0004047	FALSE	13012
chr1	82173896	82328169	SlugcT0001019.1	0_1018	354	1019	schLug1	Arr01910	TRUE	OG0004048	N0.HOG0004602 OG0004048	FALSE	13013
chr1	82334438	82339328	SlugcT0001022.1	0_1021	472	1022	schLug1	Arr01911	TRUE	OG0004049	N0.HOG0004603 OG0004049	FALSE	13014
chr1	82370967	82372653	SlugcT0001023.1	0_1022	441	1023	schLug1	Arr01912	TRUE	OG0004050	N0.HOG0004604 OG0004050	FALSE	13015
chr1	82564344	82645319	SlugcT0001024.1	0_1023	1125	1024	schLug1	Arr01913	TRUE	OG0004051	N0.HOG0004605 OG0004051	FALSE	13016
chr1	83395095	83467117	SlugcT0001034.1	0_1033	797	1034	schLug1	Arr01914	TRUE	OG0004052	N0.HOG0004606 OG0004052	FALSE	13024
chr1	83627766	83634654	SlugcT0001036.1	0_1035	677	1036	schLug1	Arr01915	TRUE	OG0004053	N0.HOG0004607 OG0004053	FALSE	13025
chr1	83861509	83897093	SlugcT0001039.1	0_1038	870	1039	schLug1	Arr01916	TRUE	OG0004054	N0.HOG0004608 OG0004054	FALSE	13028
chr1	83929652	84034138	SlugcT0001040.1	0_1039	337	1040	schLug1	Arr01917	TRUE	OG0004055	N0.HOG0004609 OG0004055	FALSE	13029
chr1	84173202	84206706	SlugcT0001043.1	0_1042	540	1043	schLug1	Arr01918	TRUE	OG0004056	N0.HOG0004610 OG0004056	FALSE	13030
chr1	84260330	84301493	SlugcT0001045.1	0_1044	891	1045	schLug1	Arr01919	TRUE	OG0004057	N0.HOG0004611 OG0004057	FALSE	13031
chr1	84528010	84577424	SlugcT0001047.2	0_1046	1584	1047	schLug1	Arr01920	TRUE	OG0004058	N0.HOG0004612 OG0004058	FALSE	13032
chr1	84857948	84936325	SlugcT0001049.1	0_1048	612	1049	schLug1	Arr01921	TRUE	OG0004059	N0.HOG0004613 OG0004059	FALSE	13034
chr1	85030478	85031290	SlugcT0001050.1	0_1049	121	1050	schLug1	Arr01922	TRUE	OG0004060	N0.HOG0004614 OG0004060	FALSE	13036
chr1	85172537	85182738	SlugcT0001052.1	0_1051	598	1052	schLug1	Arr01923	TRUE	OG0004061	N0.HOG0004615 OG0004061	FALSE	13038
chr1	85244475	85317088	SlugcT0001053.1	0_1052	724	1053	schLug1	Arr01924	TRUE	OG0004062	N0.HOG0004616 OG0004062	FALSE	13039
chr1	85445913	85525474	SlugcT0001054.2	0_1053	587	1054	schLug1	Arr01925	TRUE	OG0004063	N0.HOG0004617 OG0004063	FALSE	13041
chr1	85545374	85596618	SlugcT0001055.1	0_1054	610	1055	schLug1	Arr01926	TRUE	OG0004064	N0.HOG0004618 OG0004064	FALSE	13042
chr1	85696746	85718803	SlugcT0001056.1	0_1055	439	1056	schLug1	Arr01927	TRUE	OG0004065	N0.HOG0004619 OG0004065	FALSE	13043
chr1	85729694	85730817	SlugcT0001058.1	0_1057	321	1058	schLug1	Arr01928	TRUE	OG0004066	N0.HOG0004620 OG0004066	FALSE	13044
chr1	85814195	85887047	SlugcT0001061.1	0_1060	1163	1061	schLug1	Arr01929	TRUE	OG0004067	N0.HOG0004621 OG0004067	FALSE	13048
chr1	86001826	86024370	SlugcT0001069.1	0_1068	560	1069	schLug1	Arr01930	TRUE	OG0004068	N0.HOG0004622 OG0004068	FALSE	13051
chr1	86420738	86468203	SlugcT0001072.4	0_1071	411	1072	schLug1	Arr01931	TRUE	OG0004069	N0.HOG0004623 OG0004069	FALSE	13053
chr1	86468648	86676180	SlugcT0001073.1	0_1072	463	1073	schLug1	Arr01932	TRUE	OG0004070	N0.HOG0004624 OG0004070	FALSE	13054
chr1	86702259	86702851	SlugcT0001074.1	0_1073	153	1074	schLug1	Arr01933	TRUE	OG0004071	N0.HOG0004625 OG0004071	FALSE	13055
chr1	86824288	86833366	SlugcT0001075.3	0_1074	434	1075	schLug1	Arr01934	TRUE	OG0004072	N0.HOG0004626 OG0004072	FALSE	13057
chr1	86867490	87094074	SlugcT0001076.2	0_1075	1179	1076	schLug1	Arr01935	TRUE	OG0004073	N0.HOG0004627 OG0004073	FALSE	13056
chr1	87212601	87214577	SlugcT0001080.1	0_1079	609	1080	schLug1	Arr01936	TRUE	OG0004074	N0.HOG0004628 OG0004074	FALSE	13061
chr1	87218409	87252363	SlugcT0001081.1	0_1080	331	1081	schLug1	Arr01937	TRUE	OG0004075	N0.HOG0004629 OG0004075	FALSE	13062
chr1	87341546	87343420	SlugcT0001082.1	0_1081	273	1082	schLug1	Arr01938	TRUE	OG0004076	N0.HOG0004630 OG0004076	FALSE	13064
chr1	87373443	87716091	SlugcT0001083.1	0_1082	784	1083	schLug1	Arr01939	TRUE	OG0004077	N0.HOG0004631 OG0004077	FALSE	13065
chr1	87724867	87728496	SlugcT0001084.1	0_1083	191	1084	schLug1	Arr01940	TRUE	OG0004078	N0.HOG0004632 OG0004078	FALSE	13066
chr1	87743429	87750232	SlugcT0001085.1	0_1084	561	1085	schLug1	Arr01941	TRUE	OG0004079	N0.HOG0004633 OG0004079	FALSE	13067
chr1	87818937	87859915	SlugcT0001087.1	0_1086	597	1087	schLug1	Arr01942	TRUE	OG0004080	N0.HOG0004634 OG0004080	FALSE	13068
chr1	87878992	87879925	SlugcT0001088.1	0_1087	237	1088	schLug1	Arr01943	TRUE	OG0004081	N0.HOG0004635 OG0004081	FALSE	13069
chr1	87882534	87883615	SlugcT0001089.1	0_1088	143	1089	schLug1	Arr01944	TRUE	OG0004082	N0.HOG0004636 OG0004082	FALSE	13070
chr1	87904775	87906269	SlugcT0001090.1	0_1089	137	1090	schLug1	Arr01945	TRUE	OG0004083	N0.HOG0004637 OG0004083	FALSE	13071
chr1	87914471	87928165	SlugcT0001091.1	0_1090	562	1091	schLug1	Arr01946	TRUE	OG0004084	N0.HOG0004638 OG0004084	FALSE	13072
chr1	87942108	87948333	SlugcT0001092.2	0_1091	269	1092	schLug1	Arr01947	TRUE	OG0004085	N0.HOG0004639 OG0004085	FALSE	13076
chr1	88108169	88184595	SlugcT0001093.1	0_1092	1070	1093	schLug1	Arr01948	TRUE	OG0004086	N0.HOG0004640 OG0004086	FALSE	13077
chr1	88407261	88459713	SlugcT0001095.1	0_1094	971	1095	schLug1	Arr01949	TRUE	OG0004087	N0.HOG0004641 OG0004087	FALSE	13079
chr1	88501378	88502198	SlugcT0001096.1	0_1095	163	1096	schLug1	Arr01950	TRUE	OG0004088	N0.HOG0004642 OG0004088	FALSE	13080
chr1	88516037	88568593	SlugcT0001097.1	0_1096	493	1097	schLug1	Arr01951	TRUE	OG0004089	N0.HOG0004643 OG0004089	FALSE	13081
chr1	88684386	88700908	SlugcT0001099.1	0_1098	299	1099	schLug1	Arr01952	TRUE	OG0004090	N0.HOG0004644 OG0004090	FALSE	13083
chr1	88884867	88886802	SlugcT0001102.1	0_1101	505	1102	schLug1	Arr01954	TRUE	OG0004092	N0.HOG0004646 OG0004092	FALSE	13086
chr1	89012753	89028624	SlugcT0001106.1	0_1105	525	1106	schLug1	Arr01955	TRUE	OG0004093	N0.HOG0004647 OG0004093	FALSE	13087
chr1	89240698	89303157	SlugcT0001108.1	0_1107	687	1108	schLug1	Arr01956	TRUE	OG0004094	N0.HOG0004648 OG0004094	FALSE	13089
chr1	89320405	89321343	SlugcT0001109.1	0_1108	124	1109	schLug1	Arr01957	TRUE	OG0004095	N0.HOG0004649 OG0004095	FALSE	13090
chr1	89392916	89399754	SlugcT0001112.1	0_1111	647	1112	schLug1	Arr01958	TRUE	OG0004096	N0.HOG0004650 OG0004096	FALSE	13091
chr1	89492318	89493104	SlugcT0001115.1	0_1114	140	1115	schLug1	Arr01959	TRUE	OG0004097	N0.HOG0004651 OG0004097	FALSE	13094
chr1	89539060	89841342	SlugcT0001116.1	0_1115	2625	1116	schLug1	Arr01960	TRUE	OG0004098	N0.HOG0004652 OG0004098	FALSE	13095
chr1	90074347	90500494	SlugcT0001117.1	0_1116	1252	1117	schLug1	Arr01961	TRUE	OG0004099	N0.HOG0004653 OG0004099	FALSE	13096
chr1	90600096	90600818	SlugcT0001118.1	0_1117	135	1118	schLug1	Arr01962	TRUE	OG0004100	N0.HOG0004654 OG0004100	FALSE	13097
chr1	90653306	90654246	SlugcT0001119.1	0_1118	189	1119	schLug1	Arr01963	TRUE	OG0004101	N0.HOG0004655 OG0004101	FALSE	13098
chr1	90659750	90673592	SlugcT0001120.2	0_1119	225	1120	schLug1	Arr01964	TRUE	OG0004102	N0.HOG0004656 OG0004102	FALSE	13099
chr1	90868885	90870714	SlugcT0001123.1	0_1122	505	1123	schLug1	Arr01965	TRUE	OG0004103	N0.HOG0004657 OG0004103	FALSE	13100
chr1	90999378	91089333	SlugcT0001125.1	0_1124	1185	1125	schLug1	Arr01966	TRUE	OG0004104	N0.HOG0004658 OG0004104	FALSE	13101
chr1	91106910	91122648	SlugcT0001127.2	0_1126	338	1127	schLug1	Arr01967	TRUE	OG0004105	N0.HOG0004659 OG0004105	FALSE	13102
chr1	91487628	91525273	SlugcT0001131.1	0_1130	443	1131	schLug1	Arr01968	TRUE	OG0004106	N0.HOG0004660 OG0004106	FALSE	13106
chr1	91582154	91702206	SlugcT0001132.1	0_1131	518	1132	schLug1	Arr01969	TRUE	OG0004107	N0.HOG0004661 OG0004107	FALSE	13107
chr1	91768735	91871225	SlugcT0001133.6	0_1132	800	1133	schLug1	Arr01970	TRUE	OG0004108	N0.HOG0004662 OG0004108	FALSE	13108
chr1	92008441	92059197	SlugcT0001134.1	0_1133	979	1134	schLug1	Arr01971	TRUE	OG0004109	N0.HOG0004663 OG0004109	FALSE	13110
chr1	92081738	92082312	SlugcT0001135.1	0_1134	119	1135	schLug1	Arr01972	TRUE	OG0004110	N0.HOG0004664 OG0004110	FALSE	13111
chr1	92096126	92107042	SlugcT0001136.1	0_1135	851	1136	schLug1	Arr01973	TRUE	OG0004111	N0.HOG0004665 OG0004111	FALSE	13112
chr1	92138900	92139690	SlugcT0001137.1	0_1136	181	1137	schLug1	Arr01974	TRUE	OG0004112	N0.HOG0004666 OG0004112	FALSE	13113
chr1	92187037	92188178	SlugcT0001138.1	0_1137	293	1138	schLug1	Arr01975	TRUE	OG0004113	N0.HOG0004667 OG0004113	FALSE	13114
chr1	92195631	92216274	SlugcT0001139.2	0_1138	1452	1139	schLug1	Arr01976	TRUE	OG0004114	N0.HOG0004668 OG0004114	FALSE	13115
chr1	92286413	92287110	SlugcT0001143.1	0_1142	201	1143	schLug1	Arr01978	TRUE	OG0004116	N0.HOG0004670 OG0004116	FALSE	13116
chr1	92319664	92351289	SlugcT0001145.1	0_1144	573	1145	schLug1	Arr01979	TRUE	OG0004117	N0.HOG0004671 OG0004117	FALSE	13117
chr1	92377406	92382355	SlugcT0001146.2	0_1145	338	1146	schLug1	Arr01980	TRUE	OG0004118	N0.HOG0004672 OG0004118	FALSE	13119
chr1	92453705	92533496	SlugcT0001147.2	0_1146	172	1147	schLug1	Arr01981	TRUE	OG0004119	N0.HOG0004673 OG0004119	FALSE	13120
chr1	92621493	92622060	SlugcT0001148.1	0_1147	129	1148	schLug1	Arr01982	TRUE	OG0004120	N0.HOG0004674 OG0004120	FALSE	13121
chr1	92739688	92768164	SlugcT0001150.1	0_1149	153	1150	schLug1	Arr01983	TRUE	OG0004121	N0.HOG0004675 OG0004121	FALSE	13122
chr1	92800165	92831282	SlugcT0001151.1	0_1150	819	1151	schLug1	Arr01984	TRUE	OG0004122	N0.HOG0004676 OG0004122	FALSE	13123
chr1	92939142	92981372	SlugcT0001152.1	0_1151	465	1152	schLug1	Arr01985	TRUE	OG0004123	N0.HOG0004677 OG0004123	FALSE	13124
chr1	92990925	93015976	SlugcT0001153.1	0_1152	159	1153	schLug1	Arr01986	TRUE	OG0004124	N0.HOG0004678 OG0004124	FALSE	13125
chr1	93054816	93061729	SlugcT0001154.1	0_1153	277	1154	schLug1	Arr01987	TRUE	OG0004125	N0.HOG0004679 OG0004125	FALSE	13126
chr1	93096839	93109599	SlugcT0001155.3	0_1154	383	1155	schLug1	Arr01988	TRUE	OG0004126	N0.HOG0004680 OG0004126	FALSE	13128
chr1	93385026	93387252	SlugcT0001157.1	0_1156	662	1157	schLug1	Arr01989	TRUE	OG0004127	N0.HOG0004681 OG0004127	FALSE	13130
chr1	93448438	93452290	SlugcT0001158.1	0_1157	342	1158	schLug1	Arr01990	TRUE	OG0004128	N0.HOG0004682 OG0004128	FALSE	13131
chr1	93513587	93579592	SlugcT0001159.4	0_1158	1013	1159	schLug1	Arr01991	TRUE	OG0004129	N0.HOG0004683 OG0004129	FALSE	13132
chr1	93586694	93913633	SlugcT0001160.1	0_1159	1751	1160	schLug1	Arr01992	TRUE	OG0004130	N0.HOG0004684 OG0004130	FALSE	13133
chr1	93937468	93962938	SlugcT0001161.1	0_1160	1254	1161	schLug1	Arr01993	TRUE	OG0004131	N0.HOG0004685 OG0004131	FALSE	13135
chr1	93976654	94043113	SlugcT0001162.1	0_1161	976	1162	schLug1	Arr01994	TRUE	OG0004132	N0.HOG0004686 OG0004132	FALSE	13137
chr1	94054941	94125160	SlugcT0001163.1	0_1162	916	1163	schLug1	Arr01995	TRUE	OG0004133	N0.HOG0004687 OG0004133	FALSE	13139
chr1	94167172	94196522	SlugcT0001165.1	0_1164	561	1165	schLug1	Arr01996	TRUE	OG0004134	N0.HOG0004688 OG0004134	FALSE	13140
chr1	94376764	94377777	SlugcT0001166.1	0_1165	240	1166	schLug1	Arr01997	TRUE	OG0004135	N0.HOG0004689 OG0004135	FALSE	13141
chr1	94667407	94675722	SlugcT0001167.1	0_1166	219	1167	schLug1	Arr01998	TRUE	OG0004136	N0.HOG0004690 OG0004136	FALSE	13142
chr1	94917594	94918633	SlugcT0001169.1	0_1168	307	1169	schLug1	Arr01999	TRUE	OG0004137	N0.HOG0004691 OG0004137	FALSE	13143
chr1	95305152	95323216	SlugcT0001180.2	0_1179	374	1180	schLug1	Arr02000	TRUE	OG0004138	N0.HOG0004692 OG0004138	FALSE	13145
chr1	95478657	95480308	SlugcT0001182.1	0_1181	472	1182	schLug1	Arr02001	TRUE	OG0004139	N0.HOG0004693 OG0004139	FALSE	13146
chr1	95499603	95520263	SlugcT0001183.1	0_1182	323	1183	schLug1	Arr02002	TRUE	OG0004140	N0.HOG0004694 OG0004140	FALSE	13147
chr1	95609960	95633323	SlugcT0001184.1	0_1183	341	1184	schLug1	Arr02003	TRUE	OG0004141	N0.HOG0004695 OG0004141	FALSE	13148
chr1	95763489	95764767	SlugcT0001185.1	0_1184	197	1185	schLug1	Arr02004	TRUE	OG0004142	N0.HOG0004696 OG0004142	FALSE	13149
chr1	95851164	95881327	SlugcT0001186.1	0_1185	902	1186	schLug1	Arr02005	TRUE	OG0004143	N0.HOG0004697 OG0004143	FALSE	13151
chr1	96171289	96176314	SlugcT0001187.2	0_1186	577	1187	schLug1	Arr02006	TRUE	OG0004144	N0.HOG0004698 OG0004144	FALSE	13153
chr1	96264608	96265677	SlugcT0001189.1	0_1188	282	1189	schLug1	Arr02007	TRUE	OG0004145	N0.HOG0004699 OG0004145	FALSE	13152
chr1	96266977	96278357	SlugcT0001190.1	0_1189	316	1190	schLug1	Arr02008	TRUE	OG0004146	N0.HOG0004700 OG0004146	FALSE	13155
chr1	96347764	96444650	SlugcT0001191.1	0_1190	2507	1191	schLug1	Arr02009	TRUE	OG0004147	N0.HOG0004701 OG0004147	FALSE	13156
chr1	96502443	96503062	SlugcT0001193.1	0_1192	149	1193	schLug1	Arr02010	TRUE	OG0004148	N0.HOG0004702 OG0004148	FALSE	13157
chr1	96545093	96549797	SlugcT0001194.1	0_1193	139	1194	schLug1	Arr02011	TRUE	OG0004149	N0.HOG0004703 OG0004149	FALSE	13158
chr1	96554025	96613311	SlugcT0001195.2	0_1194	931	1195	schLug1	Arr02012	TRUE	OG0004150	N0.HOG0004704 OG0004150	FALSE	13159
chr1	96627758	96648973	SlugcT0001197.1	0_1196	585	1197	schLug1	Arr02013	TRUE	OG0004151	N0.HOG0004705 OG0004151	FALSE	8093
chr1	96649267	96674059	SlugcT0001198.1	0_1197	257	1198	schLug1	Arr02014	TRUE	OG0004152	N0.HOG0004706 OG0004152	FALSE	8094
chr1	96934466	96938162	SlugcT0001200.1	0_1199	244	1200	schLug1	Arr02015	TRUE	OG0004153	N0.HOG0004707 OG0004153	FALSE	8099
chr1	97401587	97402747	SlugcT0001203.1	0_1202	344	1203	schLug1	Arr02016	TRUE	OG0004154	N0.HOG0004708 OG0004154	FALSE	8101
chr1	97475824	97567908	SlugcT0001204.1	0_1203	1262	1204	schLug1	Arr02017	TRUE	OG0004155	N0.HOG0004709 OG0004155	FALSE	8102
chr1	97722499	97729503	SlugcT0001206.1	0_1205	315	1206	schLug1	Arr02018	TRUE	OG0004156	N0.HOG0004710 OG0004156	FALSE	8103
chr1	97779542	97792125	SlugcT0001208.1	0_1207	214	1208	schLug1	Arr02019	TRUE	OG0004157	N0.HOG0004711 OG0004157	FALSE	8105
chr1	97989947	97992262	SlugcT0001210.1	0_1209	572	1210	schLug1	Arr02020	TRUE	OG0004158	N0.HOG0004712 OG0004158	FALSE	8108
chr1	98142789	98144599	SlugcT0001214.1	0_1213	292	1214	schLug1	Arr02021	TRUE	OG0004159	N0.HOG0004713 OG0004159	FALSE	8109
chr1	98161379	98162952	SlugcT0001215.1	0_1214	243	1215	schLug1	Arr02022	TRUE	OG0004160	N0.HOG0004714 OG0004160	FALSE	8110
chr1	98339430	98339988	SlugcT0001216.1	0_1215	166	1216	schLug1	Arr02023	TRUE	OG0004161	N0.HOG0004715 OG0004161	FALSE	8112
chr1	98374052	98431971	SlugcT0001217.1	0_1216	414	1217	schLug1	Arr02024	TRUE	OG0004162	N0.HOG0004716 OG0004162	FALSE	8113
chr1	98487141	98495584	SlugcT0001218.1	0_1217	403	1218	schLug1	Arr02025	TRUE	OG0004163	N0.HOG0004717 OG0004163	FALSE	8114
chr1	98509797	98639703	SlugcT0001220.4	0_1219	1410	1220	schLug1	Arr02026	TRUE	OG0004164	N0.HOG0004718 OG0004164	FALSE	8115
chr1	98657821	98738303	SlugcT0001221.2	0_1220	692	1221	schLug1	Arr02027	TRUE	OG0004165	N0.HOG0004719 OG0004165	FALSE	8116
chr1	98738735	98781377	SlugcT0001222.1	0_1221	364	1222	schLug1	Arr02028	TRUE	OG0004166	N0.HOG0004720 OG0004166	FALSE	8117
chr1	98868235	99117479	SlugcT0001223.1	0_1222	797	1223	schLug1	Arr02029	TRUE	OG0004167	N0.HOG0004721 OG0004167	FALSE	8119
chr1	99447554	99545704	SlugcT0001225.1	0_1224	469	1225	schLug1	Arr02030	TRUE	OG0004168	N0.HOG0004722 OG0004168	FALSE	8120
chr1	99546118	99585614	SlugcT0001226.1	0_1225	728	1226	schLug1	Arr02031	TRUE	OG0004169	N0.HOG0004723 OG0004169	FALSE	8121
chr1	99685801	99686769	SlugcT0001228.1	0_1227	236	1228	schLug1	Arr02032	TRUE	OG0004170	N0.HOG0004724 OG0004170	FALSE	8122
chr1	99805661	99806602	SlugcT0001229.1	0_1228	200	1229	schLug1	Arr02033	TRUE	OG0004171	N0.HOG0004725 OG0004171	FALSE	8124
chr1	99816629	99878726	SlugcT0001230.1	0_1229	341	1230	schLug1	Arr02034	TRUE	OG0004172	N0.HOG0004726 OG0004172	FALSE	8126
chr1	99930315	99964425	SlugcT0001232.2	0_1231	521	1232	schLug1	Arr02035	TRUE	OG0004173	N0.HOG0004727 OG0004173	FALSE	8127
chr1	99971122	100015090	SlugcT0001233.3	0_1232	845	1233	schLug1	Arr02036	TRUE	OG0004174	N0.HOG0004728 OG0004174	FALSE	8128
chr1	100015391	100107097	SlugcT0001234.2	0_1233	1631	1234	schLug1	Arr02037	TRUE	OG0004175	N0.HOG0004729 OG0004175	FALSE	8129
chr1	100167726	100206493	SlugcT0001235.2	0_1234	593	1235	schLug1	Arr02038	TRUE	OG0004176	N0.HOG0004730 OG0004176	FALSE	8130
chr1	100215214	100239926	SlugcT0001236.2	0_1235	265	1236	schLug1	Arr02039	TRUE	OG0004177	N0.HOG0004731 OG0004177	FALSE	8131
chr1	100360700	100363243	SlugcT0001238.1	0_1237	761	1238	schLug1	Arr02040	TRUE	OG0004178	N0.HOG0004732 OG0004178	FALSE	8135
chr1	100363600	100373447	SlugcT0001239.1	0_1238	198	1239	schLug1	Arr02041	TRUE	OG0004179	N0.HOG0004733 OG0004179	FALSE	8136
chr1	100386246	100392120	SlugcT0001240.1	0_1239	406	1240	schLug1	Arr02042	TRUE	OG0004180	N0.HOG0004734 OG0004180	FALSE	8137
chr1	100470982	100482516	SlugcT0001242.1	0_1241	924	1242	schLug1	Arr02043	TRUE	OG0004181	N0.HOG0004735 OG0004181	FALSE	8138
chr1	100532122	100574064	SlugcT0001243.1	0_1242	1059	1243	schLug1	Arr02044	TRUE	OG0004182	N0.HOG0004736 OG0004182	FALSE	8139
chr1	101578905	101583007	SlugcT0001258.1	0_1257	550	1258	schLug1	Arr02045	TRUE	OG0004183	N0.HOG0004737 OG0004183	FALSE	8149
chr1	101806278	101867570	SlugcT0001260.1	0_1259	350	1260	schLug1	Arr02046	TRUE	OG0004184	N0.HOG0004738 OG0004184	FALSE	8152
chr1	102342933	102489451	SlugcT0001262.1	0_1261	863	1262	schLug1	Arr02047	TRUE	OG0004185	N0.HOG0004739 OG0004185	FALSE	8154
chr1	102493855	102517388	SlugcT0001263.1	0_1262	378	1263	schLug1	Arr02048	TRUE	OG0004186	N0.HOG0004740 OG0004186	FALSE	8155
chr1	102600204	102654155	SlugcT0001266.4	0_1265	408	1266	schLug1	Arr02049	TRUE	OG0004187	N0.HOG0004741 OG0004187	FALSE	8157
chr1	102658250	102665812	SlugcT0001267.3	0_1266	540	1267	schLug1	Arr02050	TRUE	OG0004188	N0.HOG0004742 OG0004188	FALSE	8156
chr1	102674035	102694115	SlugcT0001268.2	0_1267	736	1268	schLug1	Arr02051	TRUE	OG0004189	N0.HOG0004743 OG0004189	FALSE	8159
chr1	102813022	102819836	SlugcT0001270.1	0_1269	556	1270	schLug1	Arr02052	TRUE	OG0004190	N0.HOG0004744 OG0004190	FALSE	8161
chr1	102871542	102872171	SlugcT0001271.1	0_1270	119	1271	schLug1	Arr02053	TRUE	OG0004191	N0.HOG0004745 OG0004191	FALSE	8163
chr1	102877129	102884641	SlugcT0001272.2	0_1271	402	1272	schLug1	Arr02054	TRUE	OG0004192	N0.HOG0004746 OG0004192	FALSE	8164
chr1	102954877	102972381	SlugcT0001273.1	0_1272	332	1273	schLug1	Arr02055	TRUE	OG0004193	N0.HOG0004747 OG0004193	FALSE	8165
chr1	102984680	103003701	SlugcT0001274.2	0_1273	403	1274	schLug1	Arr02056	TRUE	OG0004194	N0.HOG0004748 OG0004194	FALSE	8166
chr1	103046849	103074250	SlugcT0001275.2	0_1274	397	1275	schLug1	Arr02057	TRUE	OG0004195	N0.HOG0004749 OG0004195	FALSE	8167
chr1	103108989	103131661	SlugcT0001276.1	0_1275	399	1276	schLug1	Arr02058	TRUE	OG0004196	N0.HOG0004750 OG0004196	FALSE	8169
chr1	103169742	103175011	SlugcT0001277.6	0_1276	347	1277	schLug1	Arr02059	TRUE	OG0004197	N0.HOG0004751 OG0004197	FALSE	8170
chr1	103305470	103312050	SlugcT0001278.1	0_1277	513	1278	schLug1	Arr02060	TRUE	OG0004198	N0.HOG0004752 OG0004198	FALSE	8171
chr1	103562620	103611122	SlugcT0001279.1	0_1278	713	1279	schLug1	Arr02061	TRUE	OG0004199	N0.HOG0004753 OG0004199	FALSE	8172
chr1	103759595	103760448	SlugcT0001280.1	0_1279	260	1280	schLug1	Arr02062	TRUE	OG0004200	N0.HOG0004754 OG0004200	FALSE	8173
chr1	103814445	103818548	SlugcT0001281.2	0_1280	704	1281	schLug1	Arr02063	TRUE	OG0004201	N0.HOG0004755 OG0004201	FALSE	8174
chr1	103932539	103988827	SlugcT0001283.3	0_1282	345	1283	schLug1	Arr02064	TRUE	OG0004202	N0.HOG0004756 OG0004202	FALSE	8175
chr1	103993043	103999317	SlugcT0001284.1	0_1283	1029	1284	schLug1	Arr02065	TRUE	OG0004203	N0.HOG0004757 OG0004203	FALSE	8176
chr1	104078183	104118688	SlugcT0001286.1	0_1285	1003	1286	schLug1	Arr02066	TRUE	OG0004204	N0.HOG0004758 OG0004204	FALSE	8177
chr1	104125150	104184404	SlugcT0001287.2	0_1286	1025	1287	schLug1	Arr02067	TRUE	OG0004205	N0.HOG0004759 OG0004205	FALSE	8178
chr1	104256169	104286987	SlugcT0001288.2	0_1287	775	1288	schLug1	Arr02068	TRUE	OG0004206	N0.HOG0004760 OG0004206	FALSE	8179
chr1	104345285	104346025	SlugcT0001290.1	0_1289	163	1290	schLug1	Arr02069	TRUE	OG0004207	N0.HOG0004761 OG0004207	FALSE	8180
chr1	104356251	104357763	SlugcT0001291.1	0_1290	139	1291	schLug1	Arr02070	TRUE	OG0004208	N0.HOG0004762 OG0004208	FALSE	8181
chr1	104409206	104596435	SlugcT0001292.1	0_1291	1147	1292	schLug1	Arr02071	TRUE	OG0004209	N0.HOG0004763 OG0004209	FALSE	8182
chr1	104606356	104736752	SlugcT0001293.1	0_1292	2528	1293	schLug1	Arr02072	TRUE	OG0004210	N0.HOG0004764 OG0004210	FALSE	8183
chr1	104739725	104740849	SlugcT0001294.1	0_1293	143	1294	schLug1	Arr02073	TRUE	OG0004211	N0.HOG0004765 OG0004211	FALSE	8187
chr1	104868538	104918839	SlugcT0001296.1	0_1295	378	1296	schLug1	Arr02074	TRUE	OG0004212	N0.HOG0004766 OG0004212	FALSE	8185
chr1	105175694	105177331	SlugcT0001298.1	0_1297	421	1298	schLug1	Arr02075	TRUE	OG0004213	N0.HOG0004767 OG0004213	FALSE	8184
chr1	105376873	105383800	SlugcT0001300.1	0_1299	317	1300	schLug1	Arr02076	TRUE	OG0004214	N0.HOG0004768 OG0004214	FALSE	8190
chr1	105390703	105396849	SlugcT0001301.1	0_1300	147	1301	schLug1	Arr02077	TRUE	OG0004215	N0.HOG0004769 OG0004215	FALSE	8191
chr1	105576885	105578843	SlugcT0001302.1	0_1301	619	1302	schLug1	Arr02078	TRUE	OG0004216	N0.HOG0004770 OG0004216	FALSE	8193
chr1	105652629	105686399	SlugcT0001303.1	0_1302	657	1303	schLug1	Arr02079	TRUE	OG0004217	N0.HOG0004771 OG0004217	FALSE	8192
chr1	105733355	105862818	SlugcT0001304.2	0_1303	525	1304	schLug1	Arr02080	TRUE	OG0004218	N0.HOG0004772 OG0004218	FALSE	8194
chr1	105911912	106286174	SlugcT0001305.2	0_1304	1283	1305	schLug1	Arr02081	TRUE	OG0004219	N0.HOG0004773 OG0004219	FALSE	8195
chr1	106387842	106402166	SlugcT0001307.1	0_1306	1485	1307	schLug1	Arr02082	TRUE	OG0004220	N0.HOG0004774 OG0004220	FALSE	8196
chr1	106411532	106423904	SlugcT0001308.1	0_1307	902	1308	schLug1	Arr02083	TRUE	OG0004221	N0.HOG0004775 OG0004221	FALSE	8197
chr1	106566823	106664848	SlugcT0001311.1	0_1310	425	1311	schLug1	Arr02084	TRUE	OG0004222	N0.HOG0004776 OG0004222	FALSE	8204
chr1	106744012	106787567	SlugcT0001312.2	0_1311	1004	1312	schLug1	Arr02085	TRUE	OG0004223	N0.HOG0004777 OG0004223	FALSE	8206
chr1	106978584	106992767	SlugcT0001315.2	0_1314	433	1315	schLug1	Arr02086	TRUE	OG0004224	N0.HOG0004778 OG0004224	FALSE	8207
chr1	107008693	107087546	SlugcT0001316.1	0_1315	2015	1316	schLug1	Arr02087	TRUE	OG0004225	N0.HOG0004779 OG0004225	FALSE	8208
chr1	107515827	107663643	SlugcT0001330.2	0_1329	2030	1330	schLug1	Arr02088	TRUE	OG0004226	N0.HOG0004780 OG0004226	FALSE	8210
chr1	107677628	107699441	SlugcT0001331.1	0_1330	300	1331	schLug1	Arr02089	TRUE	OG0004227	N0.HOG0004781 OG0004227	FALSE	8211
chr1	108144404	108145192	SlugcT0001333.1	0_1332	128	1333	schLug1	Arr02090	TRUE	OG0004228	N0.HOG0004782 OG0004228	FALSE	8212
chr1	108224193	108255543	SlugcT0001335.1	0_1334	289	1335	schLug1	Arr02091	TRUE	OG0004229	N0.HOG0004783 OG0004229	FALSE	8213
chr1	108294883	108360231	SlugcT0001336.2	0_1335	1320	1336	schLug1	Arr02092	TRUE	OG0004230	N0.HOG0004784 OG0004230	FALSE	8214
chr1	108546834	108547339	SlugcT0001341.1	0_1340	127	1341	schLug1	Arr02093	TRUE	OG0004231	N0.HOG0004785 OG0004231	FALSE	8216
chr1	108579937	108581208	SlugcT0001342.1	0_1341	350	1342	schLug1	Arr02094	TRUE	OG0004232	N0.HOG0004786 OG0004232	FALSE	8217
chr1	108712840	108727967	SlugcT0001345.2	0_1344	157	1345	schLug1	Arr02095	TRUE	OG0004233	N0.HOG0004787 OG0004233	FALSE	8218
chr1	108761882	108781650	SlugcT0001346.1	0_1345	470	1346	schLug1	Arr02096	TRUE	OG0004234	N0.HOG0004788 OG0004234	FALSE	8219
chr1	108900520	108916674	SlugcT0001347.1	0_1346	986	1347	schLug1	Arr02097	TRUE	OG0004235	N0.HOG0004789 OG0004235	FALSE	8220
chr1	109087731	109128963	SlugcT0001349.1	0_1348	555	1349	schLug1	Arr02098	TRUE	OG0004236	N0.HOG0004790 OG0004236	FALSE	8221
chr1	109168383	109172353	SlugcT0001350.1	0_1349	311	1350	schLug1	Arr02099	TRUE	OG0004237	N0.HOG0004791 OG0004237	FALSE	8223
chr1	109198928	109208072	SlugcT0001351.1	0_1350	294	1351	schLug1	Arr02100	TRUE	OG0004238	N0.HOG0004792 OG0004238	FALSE	8230
chr1	109224127	109226004	SlugcT0001352.1	0_1351	435	1352	schLug1	Arr02101	TRUE	OG0004239	N0.HOG0004793 OG0004239	FALSE	8229
chr1	109264413	109281041	SlugcT0001355.2	0_1354	494	1355	schLug1	Arr02102	TRUE	OG0004240	N0.HOG0004794 OG0004240	FALSE	8226
chr1	111133050	111161365	SlugcT0001383.2	0_1382	672	1383	schLug1	Arr02106	TRUE	OG0004244	N0.HOG0004798 OG0004244	FALSE	8253
chr1	111729346	111814530	SlugcT0001395.1	0_1394	880	1395	schLug1	Arr02109	TRUE	OG0004247	N0.HOG0004801 OG0004247	FALSE	8262
chr1	111859509	111861278	SlugcT0001396.1	0_1395	502	1396	schLug1	Arr02110	TRUE	OG0004248	N0.HOG0004802 OG0004248	FALSE	8263
chr1	111882778	111885868	SlugcT0001397.1	0_1396	752	1397	schLug1	Arr02111	TRUE	OG0004249	N0.HOG0004803 OG0004249	FALSE	8264
chr1	111931097	111950102	SlugcT0001398.2	0_1397	626	1398	schLug1	Arr02112	TRUE	OG0004250	N0.HOG0004804 OG0004250	FALSE	8267
chr1	112019280	112046741	SlugcT0001400.2	0_1399	501	1400	schLug1	Arr02113	TRUE	OG0004251	N0.HOG0004805 OG0004251	FALSE	8268
chr1	118180749	118200406	SlugcT0001501.3	0_1500	337	1501	schLug1	Arr02132	TRUE	OG0004270	N0.HOG0004824 OG0004270	FALSE	11874
chr1	118249270	118313369	SlugcT0001502.1	0_1501	2185	1502	schLug1	Arr02133	TRUE	OG0004271	N0.HOG0004825 OG0004271	FALSE	11870
chr1	118315817	118324797	SlugcT0001503.1	0_1502	443	1503	schLug1	Arr02134	TRUE	OG0004272	N0.HOG0004826 OG0004272	FALSE	11869
chr1	118632048	118661711	SlugcT0001507.1	0_1506	539	1507	schLug1	Arr02135	TRUE	OG0004273	N0.HOG0004827 OG0004273	FALSE	11864
chr1	118700974	118712290	SlugcT0001508.1	0_1507	1058	1508	schLug1	Arr02136	TRUE	OG0004274	N0.HOG0004828 OG0004274	FALSE	11862
chr1	118786029	118810506	SlugcT0001509.1	0_1508	572	1509	schLug1	Arr02137	TRUE	OG0004275	N0.HOG0004829 OG0004275	FALSE	11861
chr1	118825187	118932627	SlugcT0001511.1	0_1510	1319	1511	schLug1	Arr02138	TRUE	OG0004276	N0.HOG0004830 OG0004276	FALSE	11860
chr1	119341319	119341831	SlugcT0001517.1	0_1516	119	1517	schLug1	Arr02139	TRUE	OG0004277	N0.HOG0004831 OG0004277	FALSE	11855
chr1	119432512	119435575	SlugcT0001518.1	0_1517	911	1518	schLug1	Arr02140	TRUE	OG0004278	N0.HOG0004832 OG0004278	FALSE	11854
chr1	119478816	119539683	SlugcT0001519.1	0_1518	988	1519	schLug1	Arr02141	TRUE	OG0004279	N0.HOG0004833 OG0004279	FALSE	11853
chr1	119615015	119748396	SlugcT0001520.1	0_1519	976	1520	schLug1	Arr02142	TRUE	OG0004280	N0.HOG0004834 OG0004280	FALSE	11852
chr1	119802988	119910875	SlugcT0001521.1	0_1520	972	1521	schLug1	Arr02143	TRUE	OG0004281	N0.HOG0004835 OG0004281	FALSE	11851
chr1	119934584	120024325	SlugcT0001524.1	0_1523	462	1524	schLug1	Arr02144	TRUE	OG0004282	N0.HOG0004836 OG0004282	FALSE	11849
chr1	120237831	120238982	SlugcT0001525.6	0_1524	212	1525	schLug1	Arr02145	TRUE	OG0004283	N0.HOG0004837 OG0004283	FALSE	11848
chr1	120721483	120737941	SlugcT0001529.1	0_1528	743	1529	schLug1	Arr02146	TRUE	OG0004284	N0.HOG0004838 OG0004284	FALSE	11845
chr1	121596365	121634574	SlugcT0001546.4	0_1545	1021	1546	schLug1	Arr02147	TRUE	OG0004285	N0.HOG0004839 OG0004285	FALSE	11925
chr1	121739901	121842079	SlugcT0001547.1	0_1546	486	1547	schLug1	Arr02148	TRUE	OG0004286	N0.HOG0004840 OG0004286	FALSE	11926
chr1	121983603	122019037	SlugcT0001548.2	0_1547	1863	1548	schLug1	Arr02149	TRUE	OG0004287	N0.HOG0004841 OG0004287	FALSE	11927
chr1	122034559	122038125	SlugcT0001549.1	0_1548	912	1549	schLug1	Arr02150	TRUE	OG0004288	N0.HOG0004842 OG0004288	FALSE	11928
chr1	122215022	122238908	SlugcT0001552.1	0_1551	902	1552	schLug1	Arr02151	TRUE	OG0004289	N0.HOG0004843 OG0004289	FALSE	11930
chr1	122877246	122877945	SlugcT0001560.1	0_1559	163	1560	schLug1	Arr02152	TRUE	OG0004290	N0.HOG0004844 OG0004290	FALSE	11933
chr1	122924356	122985701	SlugcT0001562.2	0_1561	914	1562	schLug1	Arr02153	TRUE	OG0004291	N0.HOG0004845 OG0004291	FALSE	11935
chr1	122986176	122987957	SlugcT0001563.1	0_1562	303	1563	schLug1	Arr02154	TRUE	OG0004292	N0.HOG0004846 OG0004292	FALSE	11936
chr1	123037005	123038322	SlugcT0001564.1	0_1563	302	1564	schLug1	Arr02155	TRUE	OG0004293	N0.HOG0004847 OG0004293	FALSE	11937
chr1	123167688	123217839	SlugcT0001565.1	0_1564	500	1565	schLug1	Arr02156	TRUE	OG0004294	N0.HOG0004848 OG0004294	FALSE	11940
chr1	123511445	123512305	SlugcT0001573.1	0_1572	140	1573	schLug1	Arr02157	TRUE	OG0004296	N0.HOG0004850 OG0004296	FALSE	5746
chr1	123626439	123628275	SlugcT0001574.1	0_1573	462	1574	schLug1	Arr02158	TRUE	OG0004297	N0.HOG0004851 OG0004297	FALSE	5745
chr1	123697985	123768674	SlugcT0001575.2	0_1574	759	1575	schLug1	Arr02159	TRUE	OG0004298	N0.HOG0004852 OG0004298	FALSE	5744
chr1	123824003	123825389	SlugcT0001576.1	0_1575	254	1576	schLug1	Arr02160	TRUE	OG0004299	N0.HOG0004853 OG0004299	FALSE	5743
chr1	123931509	123984421	SlugcT0001578.1	0_1577	1465	1578	schLug1	Arr02161	TRUE	OG0004300	N0.HOG0004854 OG0004300	FALSE	5741
chr1	124215651	124229300	SlugcT0001583.1	0_1582	299	1583	schLug1	Arr02162	TRUE	OG0004301	N0.HOG0004855 OG0004301	FALSE	5737
chr1	124229611	124241138	SlugcT0001584.1	0_1583	300	1584	schLug1	Arr02163	TRUE	OG0004302	N0.HOG0004856 OG0004302	FALSE	5736
chr1	124258679	124326362	SlugcT0001585.1	0_1584	542	1585	schLug1	Arr02164	TRUE	OG0004303	N0.HOG0004857 OG0004303	FALSE	5735
chr1	124339179	124357405	SlugcT0001586.1	0_1585	799	1586	schLug1	Arr02165	TRUE	OG0004304	N0.HOG0004858 OG0004304	FALSE	5733
chr1	124389086	124402014	SlugcT0001588.1	0_1587	271	1588	schLug1	Arr02166	TRUE	OG0004305	N0.HOG0004859 OG0004305	FALSE	13331
chr1	124448531	124468905	SlugcT0001589.1	0_1588	233	1589	schLug1	Arr02167	TRUE	OG0004306	N0.HOG0004860 OG0004306	FALSE	13330
chr1	124715353	124716950	SlugcT0001591.1	0_1590	405	1591	schLug1	Arr02168	TRUE	OG0004307	N0.HOG0004861 OG0004307	FALSE	13328
chr1	124766617	124785785	SlugcT0001592.1	0_1591	461	1592	schLug1	Arr02169	TRUE	OG0004308	N0.HOG0004862 OG0004308	FALSE	13327
chr1	124837464	124853976	SlugcT0001593.1	0_1592	445	1593	schLug1	Arr02170	TRUE	OG0004309	N0.HOG0004863 OG0004309	FALSE	13326
chr1	124859269	124886528	SlugcT0001594.1	0_1593	148	1594	schLug1	Arr02171	TRUE	OG0004310	N0.HOG0004864 OG0004310	FALSE	13325
chr1	124975376	125036768	SlugcT0001596.1	0_1595	1069	1596	schLug1	Arr02172	TRUE	OG0004311	N0.HOG0004865 OG0004311	FALSE	13323
chr1	125118497	125198627	SlugcT0001598.1	0_1597	721	1598	schLug1	Arr02173	TRUE	OG0004312	N0.HOG0004866 OG0004312	FALSE	13321
chr1	125250946	125252703	SlugcT0001599.1	0_1598	354	1599	schLug1	Arr02174	TRUE	OG0004313	N0.HOG0004867 OG0004313	FALSE	13320
chr1	125306597	125368062	SlugcT0001600.2	0_1599	813	1600	schLug1	Arr02175	TRUE	OG0004314	N0.HOG0004868 OG0004314	FALSE	13319
chr1	125442119	125471406	SlugcT0001601.1	0_1600	500	1601	schLug1	Arr02176	TRUE	OG0004315	N0.HOG0004869 OG0004315	FALSE	13318
chr1	125471731	125472685	SlugcT0001602.2	0_1601	258	1602	schLug1	Arr02177	TRUE	OG0004316	N0.HOG0004870 OG0004316	FALSE	13317
chr1	125574229	125580898	SlugcT0001603.6	0_1602	813	1603	schLug1	Arr02178	TRUE	OG0004317	N0.HOG0004871 OG0004317	FALSE	13316
chr1	125662346	125732397	SlugcT0001604.4	0_1603	397	1604	schLug1	Arr02179	TRUE	OG0004318	N0.HOG0004872 OG0004318	FALSE	13315
chr1	126007031	126024267	SlugcT0001608.1	0_1607	736	1608	schLug1	Arr02180	TRUE	OG0004319	N0.HOG0004873 OG0004319	FALSE	13312
chr1	126126459	126269207	SlugcT0001609.1	0_1608	716	1609	schLug1	Arr02181	TRUE	OG0004320	N0.HOG0004874 OG0004320	FALSE	13311
chr1	126272655	126312910	SlugcT0001610.1	0_1609	372	1610	schLug1	Arr02182	TRUE	OG0004321	N0.HOG0004875 OG0004321	FALSE	13310
chr1	126433417	126472872	SlugcT0001612.1	0_1611	471	1612	schLug1	Arr02183	TRUE	OG0004322	N0.HOG0004876 OG0004322	FALSE	13309
chr1	126579891	126700766	SlugcT0001613.1	0_1612	1069	1613	schLug1	Arr02184	TRUE	OG0004323	N0.HOG0004877 OG0004323	FALSE	13308
chr1	127054583	127121264	SlugcT0001616.1	0_1615	972	1616	schLug1	Arr02186	TRUE	OG0004325	N0.HOG0004879 OG0004325	FALSE	13303
chr1	127176230	127248085	SlugcT0001617.1	0_1616	903	1617	schLug1	Arr02187	TRUE	OG0004326	N0.HOG0004880 OG0004326	FALSE	13302
chr1	127259629	127331005	SlugcT0001618.1	0_1617	1002	1618	schLug1	Arr02188	TRUE	OG0004327	N0.HOG0004881 OG0004327	FALSE	13301
chr1	127345563	127453169	SlugcT0001620.1	0_1619	403	1620	schLug1	Arr02189	TRUE	OG0004328	N0.HOG0004882 OG0004328	FALSE	13300
chr1	127480020	127510818	SlugcT0001621.1	0_1620	119	1621	schLug1	Arr02190	TRUE	OG0004329	N0.HOG0004883 OG0004329	FALSE	13299
chr1	127969396	128046784	SlugcT0001631.1	0_1630	307	1631	schLug1	Arr02192	TRUE	OG0004331	N0.HOG0004885 OG0004331	FALSE	13297
chr1	128117947	128229405	SlugcT0001632.1	0_1631	203	1632	schLug1	Arr02193	TRUE	OG0004332	N0.HOG0004886 OG0004332	FALSE	13296
chr1	128381786	128466237	SlugcT0001634.1	0_1633	144	1634	schLug1	Arr02194	TRUE	OG0004333	N0.HOG0004887 OG0004333	FALSE	13295
chr1	128547459	128584735	SlugcT0001637.1	0_1636	211	1637	schLug1	Arr02198	TRUE	OG0004335	N0.HOG0004889 OG0004335	FALSE	13294
chr1	128856016	128861893	SlugcT0001638.1	0_1637	347	1638	schLug1	Arr02199	TRUE	OG0004336	N0.HOG0004890 OG0004336	FALSE	13293
chr1	128962375	129008792	SlugcT0001639.1	0_1638	2083	1639	schLug1	Arr02200	TRUE	OG0004337	N0.HOG0004891 OG0004337	FALSE	13292
chr1	129020728	129035934	SlugcT0001640.1	0_1639	180	1640	schLug1	Arr02201	TRUE	OG0004338	N0.HOG0004892 OG0004338	FALSE	13291
chr1	129119998	129156600	SlugcT0001641.1	0_1640	515	1641	schLug1	Arr02202	TRUE	OG0004339	N0.HOG0004893 OG0004339	FALSE	13290
chr1	129244152	129306002	SlugcT0001642.1	0_1641	512	1642	schLug1	Arr02203	TRUE	OG0004340	N0.HOG0004894 OG0004340	FALSE	13289
chr1	129434696	129497363	SlugcT0001644.2	0_1643	873	1644	schLug1	Arr02204	TRUE	OG0004341	N0.HOG0004895 OG0004341	FALSE	13287
chr1	129541164	129542896	SlugcT0001646.1	0_1645	497	1646	schLug1	Arr02205	TRUE	OG0004342	N0.HOG0004896 OG0004342	FALSE	13286
chr1	129621787	129658969	SlugcT0001647.2	0_1646	575	1647	schLug1	Arr02206	TRUE	OG0004343	N0.HOG0004897 OG0004343	FALSE	13285
chr1	129835557	129894889	SlugcT0001649.2	0_1648	291	1649	schLug1	Arr02207	TRUE	OG0004344	N0.HOG0004898 OG0004344	FALSE	13284
chr1	129899134	129899731	SlugcT0001650.1	0_1649	144	1650	schLug1	Arr02208	TRUE	OG0004345	N0.HOG0004899 OG0004345	FALSE	13283
chr1	130213218	130234441	SlugcT0001652.3	0_1651	969	1652	schLug1	Arr02209	TRUE	OG0004346	N0.HOG0004900 OG0004346	FALSE	13282
chr1	130654571	130659367	SlugcT0001655.1	0_1654	1349	1655	schLug1	Arr02211	TRUE	OG0004348	N0.HOG0004902 OG0004348	FALSE	13281
chr1	130680010	130697033	SlugcT0001656.2	0_1655	609	1656	schLug1	Arr02212	TRUE	OG0004349	N0.HOG0004903 OG0004349	FALSE	13280
chr1	131196037	131198024	SlugcT0001661.1	0_1660	581	1661	schLug1	Arr02213	TRUE	OG0004350	N0.HOG0004904 OG0004350	FALSE	13275
chr1	131216852	131260770	SlugcT0001662.1	0_1661	363	1662	schLug1	Arr02214	TRUE	OG0004351	N0.HOG0004905 OG0004351	FALSE	13274
chr1	131321191	131348763	SlugcT0001664.1	0_1663	226	1664	schLug1	Arr02216	TRUE	OG0004353	N0.HOG0004907 OG0004353	FALSE	13273
chr1	131521356	131656399	SlugcT0001666.1	0_1665	475	1666	schLug1	Arr02217	TRUE	OG0004354	N0.HOG0004908 OG0004354	FALSE	13270
chr1	131670922	131732864	SlugcT0001667.1	0_1666	343	1667	schLug1	Arr02218	TRUE	OG0004355	N0.HOG0004909 OG0004355	FALSE	13269
chr1	131738832	131807223	SlugcT0001668.1	0_1667	1645	1668	schLug1	Arr02219	TRUE	OG0004356	N0.HOG0004910 OG0004356	FALSE	13262
chr1	131863184	131864875	SlugcT0001669.1	0_1668	510	1669	schLug1	Arr02220	TRUE	OG0004357	N0.HOG0004911 OG0004357	FALSE	13263
chr1	132008806	132054227	SlugcT0001670.1	0_1669	1074	1670	schLug1	Arr02221	TRUE	OG0004358	N0.HOG0004912 OG0004358	FALSE	13264
chr1	132076552	132077493	SlugcT0001671.1	0_1670	255	1671	schLug1	Arr02222	TRUE	OG0004359	N0.HOG0004913 OG0004359	FALSE	13266
chr1	132199566	132201491	SlugcT0001672.1	0_1671	367	1672	schLug1	Arr02223	TRUE	OG0004360	N0.HOG0004914 OG0004360	FALSE	13267
chr1	132649143	132678444	SlugcT0001677.1	0_1676	542	1677	schLug1	Arr02224	TRUE	OG0004361	N0.HOG0004915 OG0004361	FALSE	13257
chr1	132733749	132814018	SlugcT0001678.2	0_1677	870	1678	schLug1	Arr02225	TRUE	OG0004362	N0.HOG0004916 OG0004362	FALSE	13256
chr1	132848949	132872348	SlugcT0001679.1	0_1678	385	1679	schLug1	Arr02226	TRUE	OG0004363	N0.HOG0004917 OG0004363	FALSE	13255
chr1	132882696	132905511	SlugcT0001680.1	0_1679	624	1680	schLug1	Arr02227	TRUE	OG0004364	N0.HOG0004918 OG0004364	FALSE	13254
chr1	132992074	132992729	SlugcT0001681.1	0_1680	135	1681	schLug1	Arr02228	TRUE	OG0004365	N0.HOG0004919 OG0004365	FALSE	13253
chr1	133019955	133071231	SlugcT0001682.2	0_1681	255	1682	schLug1	Arr02229	TRUE	OG0004366	N0.HOG0004920 OG0004366	FALSE	13252
chr1	133071125	133164385	SlugcT0001683.1	0_1682	618	1683	schLug1	Arr02230	TRUE	OG0004367	N0.HOG0004921 OG0004367	FALSE	13251
chr1	133286916	133413394	SlugcT0001685.1	0_1684	1624	1685	schLug1	Arr02231	TRUE	OG0004368	N0.HOG0004922 OG0004368	FALSE	13250
chr1	133457181	133497270	SlugcT0001687.1	0_1686	566	1687	schLug1	Arr02232	TRUE	OG0004369	N0.HOG0004923 OG0004369	FALSE	13248
chr1	133870791	133882617	SlugcT0001690.1	0_1689	245	1690	schLug1	Arr02233	TRUE	OG0004370	N0.HOG0004924 OG0004370	FALSE	13246
chr1	133916605	133990176	SlugcT0001691.1	0_1690	1078	1691	schLug1	Arr02234	TRUE	OG0004371	N0.HOG0004925 OG0004371	FALSE	13245
chr1	134281313	134341173	SlugcT0001695.1	0_1694	346	1695	schLug1	Arr02235	TRUE	OG0004372	N0.HOG0004926 OG0004372	FALSE	13241
chr1	134365103	134375389	SlugcT0001696.1	0_1695	243	1696	schLug1	Arr02236	TRUE	OG0004373	N0.HOG0004927 OG0004373	FALSE	13240
chr1	134502174	134534347	SlugcT0001697.1	0_1696	1280	1697	schLug1	Arr02237	TRUE	OG0004374	N0.HOG0004928 OG0004374	FALSE	13239
chr1	134615599	134645101	SlugcT0001698.2	0_1697	582	1698	schLug1	Arr02238	TRUE	OG0004375	N0.HOG0004929 OG0004375	FALSE	13238
chr1	134782899	134865749	SlugcT0001700.1	0_1699	1616	1700	schLug1	Arr02239	TRUE	OG0004376	N0.HOG0004930 OG0004376	FALSE	13235
chr1	135035226	135036679	SlugcT0001703.1	0_1702	424	1703	schLug1	Arr02240	TRUE	OG0004377	N0.HOG0004931 OG0004377	FALSE	13231
chr1	135204950	135284465	SlugcT0001704.1	0_1703	556	1704	schLug1	Arr02241	TRUE	OG0004378	N0.HOG0004932 OG0004378	FALSE	13228
chr1	135410597	135450095	SlugcT0001705.3	0_1704	148	1705	schLug1	Arr02242	TRUE	OG0004379	N0.HOG0004933 OG0004379	FALSE	13227
chr1	135558909	135613791	SlugcT0001706.2	0_1705	508	1706	schLug1	Arr02243	TRUE	OG0004380	N0.HOG0004934 OG0004380	FALSE	13226
chr1	135688409	135756778	SlugcT0001707.1	0_1706	1335	1707	schLug1	Arr02244	TRUE	OG0004381	N0.HOG0004935 OG0004381	FALSE	13225
chr1	135783947	135803837	SlugcT0001708.1	0_1707	1249	1708	schLug1	Arr02245	TRUE	OG0004382	N0.HOG0004936 OG0004382	FALSE	13224
chr1	135876184	135893244	SlugcT0001710.1	0_1709	198	1710	schLug1	Arr02246	TRUE	OG0004383	N0.HOG0004937 OG0004383	FALSE	13223
chr1	136143173	136182628	SlugcT0001713.1	0_1712	283	1713	schLug1	Arr02247	TRUE	OG0004384	N0.HOG0004938 OG0004384	FALSE	13222
chr1	136607869	136611702	SlugcT0001714.3	0_1713	224	1714	schLug1	Arr02248	TRUE	OG0004385	N0.HOG0004939 OG0004385	FALSE	13221
chr1	136633849	136680268	SlugcT0001715.1	0_1714	398	1715	schLug1	Arr02249	TRUE	OG0004386	N0.HOG0004940 OG0004386	FALSE	13219
chr1	137115859	137240375	SlugcT0001716.1	0_1715	467	1716	schLug1	Arr02250	TRUE	OG0004387	N0.HOG0004941 OG0004387	FALSE	13218
chr1	137534838	137541714	SlugcT0001717.6	0_1716	1569	1717	schLug1	Arr02251	TRUE	OG0004388	N0.HOG0004942 OG0004388	FALSE	13217
chr1	138090130	138091037	SlugcT0001720.1	0_1719	209	1720	schLug1	Arr02252	TRUE	OG0004389	N0.HOG0004943 OG0004389	FALSE	13214
chr1	138115605	138134904	SlugcT0001721.1	0_1720	127	1721	schLug1	Arr02253	TRUE	OG0004390	N0.HOG0004944 OG0004390	FALSE	13212
chr1	138166068	138242522	SlugcT0001722.1	0_1721	763	1722	schLug1	Arr02254	TRUE	OG0004391	N0.HOG0004945 OG0004391	FALSE	13210
chr1	138251466	138252441	SlugcT0001723.1	0_1722	290	1723	schLug1	Arr02255	TRUE	OG0004392	N0.HOG0004946 OG0004392	FALSE	13209
chr1	138302832	138376969	SlugcT0001725.1	0_1724	542	1725	schLug1	Arr02256	TRUE	OG0004393	N0.HOG0004947 OG0004393	FALSE	13208
chr1	138377358	138428209	SlugcT0001726.1	0_1725	864	1726	schLug1	Arr02257	TRUE	OG0004394	N0.HOG0004948 OG0004394	FALSE	13207
chr1	138446627	138464259	SlugcT0001727.2	0_1726	725	1727	schLug1	Arr02258	TRUE	OG0004395	N0.HOG0004949 OG0004395	FALSE	13205
chr1	138526375	138532219	SlugcT0001728.1	0_1727	449	1728	schLug1	Arr02259	TRUE	OG0004396	N0.HOG0004950 OG0004396	FALSE	13202
chr1	138565826	138624380	SlugcT0001729.2	0_1728	490	1729	schLug1	Arr02260	TRUE	OG0004397	N0.HOG0004951 OG0004397	FALSE	13201
chr1	138749261	138849950	SlugcT0001730.3	0_1729	590	1730	schLug1	Arr02261	TRUE	OG0004398	N0.HOG0004952 OG0004398	FALSE	13200
chr1	138899484	138919064	SlugcT0001733.2	0_1732	329	1733	schLug1	Arr02262	TRUE	OG0004399	N0.HOG0004953 OG0004399	FALSE	13198
chr1	139102670	139114637	SlugcT0001735.9	0_1734	707	1735	schLug1	Arr02263	TRUE	OG0004400	N0.HOG0004954 OG0004400	FALSE	13197
chr1	139131632	139133959	SlugcT0001736.1	0_1735	614	1736	schLug1	Arr02264	TRUE	OG0004401	N0.HOG0004955 OG0004401	FALSE	13195
chr1	139249631	139283541	SlugcT0001737.1	0_1736	1141	1737	schLug1	Arr02265	TRUE	OG0004402	N0.HOG0004956 OG0004402	FALSE	13194
chr1	139516666	139530266	SlugcT0001743.2	0_1742	798	1743	schLug1	Arr02266	TRUE	OG0004403	N0.HOG0004957 OG0004403	FALSE	13190
chr1	139914453	139944081	SlugcT0001745.1	0_1744	486	1745	schLug1	Arr02268	TRUE	OG0004405	N0.HOG0004959 OG0004405	FALSE	13187
chr1	140012932	140055132	SlugcT0001748.3	0_1747	1024	1748	schLug1	Arr02269	TRUE	OG0004406	N0.HOG0004960 OG0004406	FALSE	13185
chr1	140310728	140312940	SlugcT0001751.1	0_1750	239	1751	schLug1	Arr02270	TRUE	OG0004407	N0.HOG0004961 OG0004407	FALSE	13183
chr1	140313957	140404198	SlugcT0001752.2	0_1751	934	1752	schLug1	Arr02271	TRUE	OG0004408	N0.HOG0004962 OG0004408	FALSE	13182
chr1	140469091	140520474	SlugcT0001753.2	0_1752	348	1753	schLug1	Arr02272	TRUE	OG0004409	N0.HOG0004963 OG0004409	FALSE	13181
chr1	140619471	140693826	SlugcT0001756.1	0_1755	1213	1756	schLug1	Arr02273	TRUE	OG0004410	N0.HOG0004964 OG0004410	FALSE	13180
chr1	140896554	140902089	SlugcT0001761.2	0_1760	639	1761	schLug1	Arr02274	TRUE	OG0004411	N0.HOG0004965 OG0004411	FALSE	13177
chr1	140902683	140905848	SlugcT0001762.3	0_1761	484	1762	schLug1	Arr02275	TRUE	OG0004412	N0.HOG0004966 OG0004412	FALSE	13176
chr1	140967025	140969022	SlugcT0001763.1	0_1762	202	1763	schLug1	Arr02276	TRUE	OG0004413	N0.HOG0004967 OG0004413	FALSE	13175
chr1	140985080	140986036	SlugcT0001764.1	0_1763	241	1764	schLug1	Arr02277	TRUE	OG0004414	N0.HOG0004968 OG0004414	FALSE	13174
chr1	141060218	141061673	SlugcT0001765.1	0_1764	334	1765	schLug1	Arr02278	TRUE	OG0004415	N0.HOG0004969 OG0004415	FALSE	13173
chr1	141176240	141278953	SlugcT0001767.2	0_1766	1852	1767	schLug1	Arr02279	TRUE	OG0004416	N0.HOG0004970 OG0004416	FALSE	13170
chr1	141482038	141482822	SlugcT0001772.1	0_1771	182	1772	schLug1	Arr02280	TRUE	OG0004417	N0.HOG0004971 OG0004417	FALSE	11701
chr1	141489172	141499322	SlugcT0001773.1	0_1772	134	1773	schLug1	Arr02281	TRUE	OG0004418	N0.HOG0004972 OG0004418	FALSE	11702
chr1	141633118	141679732	SlugcT0001774.1	0_1773	1033	1774	schLug1	Arr02282	TRUE	OG0004419	N0.HOG0004973 OG0004419	FALSE	11703
chr1	141725506	141833656	SlugcT0001775.2	0_1774	611	1775	schLug1	Arr02283	TRUE	OG0004420	N0.HOG0004974 OG0004420	FALSE	11704
chr1	141802342	141823927	SlugcT0001776.1	0_1775	202	1776	schLug1	Arr02284	TRUE	OG0004421	N0.HOG0004975 OG0004421	FALSE	11705
chr1	142051783	142154403	SlugcT0001779.1	0_1778	750	1779	schLug1	Arr02285	TRUE	OG0004422	N0.HOG0004976 OG0004422	FALSE	11709
chr1	142242399	142267895	SlugcT0001780.1	0_1779	223	1780	schLug1	Arr02286	TRUE	OG0004423	N0.HOG0004977 OG0004423	FALSE	11710
chr1	142529935	142530914	SlugcT0001782.1	0_1781	222	1782	schLug1	Arr02287	TRUE	OG0004424	N0.HOG0004978 OG0004424	FALSE	11711
chr1	142605766	142763661	SlugcT0001783.1	0_1782	633	1783	schLug1	Arr02288	TRUE	OG0004425	N0.HOG0004979 OG0004425	FALSE	11712
chr1	142933838	143010794	SlugcT0001787.3	0_1786	644	1787	schLug1	Arr02289	TRUE	OG0004426	N0.HOG0004980 OG0004426	FALSE	11713
chr1	143139258	143202378	SlugcT0001788.2	0_1787	156	1788	schLug1	Arr02290	TRUE	OG0004427	N0.HOG0004981 OG0004427	FALSE	11714
chr1	143202608	143203210	SlugcT0001789.1	0_1788	129	1789	schLug1	Arr02291	TRUE	OG0004428	N0.HOG0004982 OG0004428	FALSE	11715
chr1	143316595	143318332	SlugcT0001790.1	0_1789	463	1790	schLug1	Arr02292	TRUE	OG0004429	N0.HOG0004983 OG0004429	FALSE	11718
chr1	143369640	143370881	SlugcT0001791.1	0_1790	346	1791	schLug1	Arr02293	TRUE	OG0004430	N0.HOG0004984 OG0004430	FALSE	11719
chr1	143433545	143510388	SlugcT0001793.1	0_1792	1737	1793	schLug1	Arr02294	TRUE	OG0004431	N0.HOG0004985 OG0004431	FALSE	11720
chr1	143913406	143920439	SlugcT0001794.1	0_1793	706	1794	schLug1	Arr02295	TRUE	OG0004432	N0.HOG0004986 OG0004432	FALSE	14444
chr1	143944902	143969425	SlugcT0001795.1	0_1794	253	1795	schLug1	Arr02296	TRUE	OG0004433	N0.HOG0004987 OG0004433	FALSE	14436
chr1	143980139	144276011	SlugcT0001796.1	0_1795	358	1796	schLug1	Arr02297	TRUE	OG0004434	N0.HOG0004988 OG0004434	FALSE	14431
chr1	144296739	144305782	SlugcT0001797.1	0_1796	162	1797	schLug1	Arr02298	TRUE	OG0004435	N0.HOG0004989 OG0004435	FALSE	14423
chr1	144307742	144443116	SlugcT0001798.1	0_1797	219	1798	schLug1	Arr02299	TRUE	OG0004436	N0.HOG0004990 OG0004436	FALSE	14412
chr1	144492889	144596714	SlugcT0001799.3	0_1798	359	1799	schLug1	Arr02300	TRUE	OG0004437	N0.HOG0004991 OG0004437	FALSE	14402
chr1	144622989	144745313	SlugcT0001801.2	0_1800	1406	1801	schLug1	Arr02301	TRUE	OG0004438	N0.HOG0004992 OG0004438	FALSE	14370
chr1	144759488	144789398	SlugcT0001803.3	0_1802	168	1803	schLug1	Arr02302	TRUE	OG0004439	N0.HOG0004993 OG0004439	FALSE	14362
chr1	144882604	144972680	SlugcT0001804.2	0_1803	434	1804	schLug1	Arr02303	TRUE	OG0004440	N0.HOG0004994 OG0004440	FALSE	14339
chr1	145059866	145125361	SlugcT0001805.1	0_1804	489	1805	schLug1	Arr02304	TRUE	OG0004441	N0.HOG0004995 OG0004441	FALSE	14335
chr1	145138651	145174170	SlugcT0001806.1	0_1805	758	1806	schLug1	Arr02305	TRUE	OG0004442	N0.HOG0004996 OG0004442	FALSE	14328
chr1	145557918	145592065	SlugcT0001808.2	0_1807	601	1808	schLug1	Arr02306	TRUE	OG0004443	N0.HOG0004997 OG0004443	FALSE	14306
chr1	145681128	145681732	SlugcT0001809.1	0_1808	131	1809	schLug1	Arr02307	TRUE	OG0004444	N0.HOG0004998 OG0004444	FALSE	14301
chr1	145698864	145778172	SlugcT0001810.1	0_1809	478	1810	schLug1	Arr02308	TRUE	OG0004445	N0.HOG0004999 OG0004445	FALSE	14294
chr1	145897510	146018145	SlugcT0001811.1	0_1810	563	1811	schLug1	Arr02309	TRUE	OG0004446	N0.HOG0005000 OG0004446	FALSE	14288
chr1	146338380	146343994	SlugcT0001813.1	0_1812	421	1813	schLug1	Arr02310	TRUE	OG0004447	N0.HOG0005001 OG0004447	FALSE	14273
chr1	146782969	146783853	SlugcT0001814.1	0_1813	215	1814	schLug1	Arr02311	TRUE	OG0004448	N0.HOG0005002 OG0004448	FALSE	14269
chr1	146816827	146841755	SlugcT0001816.1	0_1815	1026	1816	schLug1	Arr02312	TRUE	OG0004449	N0.HOG0005003 OG0004449	FALSE	14259
chr1	146844257	146858359	SlugcT0001817.1	0_1816	452	1817	schLug1	Arr02313	TRUE	OG0004450	N0.HOG0005004 OG0004450	FALSE	14247
chr1	146865424	146965628	SlugcT0001818.1	0_1817	1235	1818	schLug1	Arr02314	TRUE	OG0004451	N0.HOG0005005 OG0004451	FALSE	14239
chr1	147068971	147086617	SlugcT0001821.1	0_1820	222	1821	schLug1	Arr02315	TRUE	OG0004452	N0.HOG0005006 OG0004452	FALSE	14166
chr1	147127730	147149353	SlugcT0001822.1	0_1821	397	1822	schLug1	Arr02316	TRUE	OG0004453	N0.HOG0005007 OG0004453	FALSE	14184
chr1	147171695	147176572	SlugcT0001823.1	0_1822	1556	1823	schLug1	Arr02317	TRUE	OG0004454	N0.HOG0005008 OG0004454	FALSE	14201
chr1	147192466	147225123	SlugcT0001824.1	0_1823	319	1824	schLug1	Arr02318	TRUE	OG0004455	N0.HOG0005009 OG0004455	FALSE	14209
chr1	147561236	148006117	SlugcT0001827.1	0_1826	968	1827	schLug1	Arr02319	TRUE	OG0004456	N0.HOG0005010 OG0004456	FALSE	14117
chr1	148028249	148039127	SlugcT0001830.1	0_1829	361	1830	schLug1	Arr02320	TRUE	OG0004457	N0.HOG0005011 OG0004457	FALSE	14092
chr1	148081055	148082520	SlugcT0001831.1	0_1830	287	1831	schLug1	Arr02321	TRUE	OG0004458	N0.HOG0005012 OG0004458	FALSE	14101
chr1	148088490	148137805	SlugcT0001832.3	0_1831	890	1832	schLug1	Arr02322	TRUE	OG0004459	N0.HOG0005013 OG0004459	FALSE	14106
chr1	148187874	148216507	SlugcT0001834.1	0_1833	220	1834	schLug1	Arr02323	TRUE	OG0004460	N0.HOG0005014 OG0004460	FALSE	14076
chr1	148231167	148238295	SlugcT0001835.1	0_1834	449	1835	schLug1	Arr02324	TRUE	OG0004461	N0.HOG0005015 OG0004461	FALSE	14067
chr1	148296163	148344823	SlugcT0001836.2	0_1835	493	1836	schLug1	Arr02325	TRUE	OG0004462	N0.HOG0005016 OG0004462	FALSE	14059
chr1	148394393	148395523	SlugcT0001837.1	0_1836	334	1837	schLug1	Arr02326	TRUE	OG0004463	N0.HOG0005017 OG0004463	FALSE	14049
chr1	148415158	148556295	SlugcT0001838.2	0_1837	900	1838	schLug1	Arr02327	TRUE	OG0004464	N0.HOG0005018 OG0004464	FALSE	14040
chr1	148572594	148581178	SlugcT0001841.1	0_1840	614	1841	schLug1	Arr02328	TRUE	OG0004465	N0.HOG0005019 OG0004465	FALSE	14033
chr1	148722694	148761363	SlugcT0001843.1	0_1842	170	1843	schLug1	Arr02329	TRUE	OG0004466	N0.HOG0005020 OG0004466	FALSE	14018
chr1	148801817	148802496	SlugcT0001844.1	0_1843	147	1844	schLug1	Arr02330	TRUE	OG0004467	N0.HOG0005021 OG0004467	FALSE	14010
chr1	149070855	149194149	SlugcT0001846.1	0_1845	2115	1846	schLug1	Arr02331	TRUE	OG0004468	N0.HOG0005022 OG0004468	FALSE	13987
chr1	149271972	149321883	SlugcT0001847.1	0_1846	600	1847	schLug1	Arr02332	TRUE	OG0004469	N0.HOG0005023 OG0004469	FALSE	13983
chr1	149404766	149406234	SlugcT0001849.1	0_1848	448	1849	schLug1	Arr02333	TRUE	OG0004470	N0.HOG0005024 OG0004470	FALSE	13972
chr1	149413379	149417182	SlugcT0001850.1	0_1849	325	1850	schLug1	Arr02334	TRUE	OG0004471	N0.HOG0005025 OG0004471	FALSE	13963
chr1	149554770	149582885	SlugcT0001856.2	0_1855	772	1856	schLug1	Arr02335	TRUE	OG0004472	N0.HOG0005026 OG0004472	FALSE	13955
chr1	149797486	149858760	SlugcT0001857.2	0_1856	459	1857	schLug1	Arr02336	TRUE	OG0004473	N0.HOG0005027 OG0004473	FALSE	13934
chr1	149861685	149862496	SlugcT0001858.1	0_1857	157	1858	schLug1	Arr02337	TRUE	OG0004474	N0.HOG0005028 OG0004474	FALSE	13928
chr1	149955285	150051274	SlugcT0001859.2	0_1858	476	1859	schLug1	Arr02338	TRUE	OG0004475	N0.HOG0005029 OG0004475	FALSE	13919
chr1	150079181	150094679	SlugcT0001861.1	0_1860	398	1861	schLug1	Arr02339	TRUE	OG0004476	N0.HOG0005030 OG0004476	FALSE	13909
chr1	150119943	150127481	SlugcT0001862.2	0_1861	363	1862	schLug1	Arr02340	TRUE	OG0004477	N0.HOG0005031 OG0004477	FALSE	13901
chr1	150288936	150291868	SlugcT0001868.2	0_1867	804	1868	schLug1	Arr02341	TRUE	OG0004478	N0.HOG0005032 OG0004478	FALSE	13894
chr1	150291872	150299011	SlugcT0001869.1	0_1868	631	1869	schLug1	Arr02342	TRUE	OG0004479	N0.HOG0005033 OG0004479	FALSE	13887
chr1	150355596	150414340	SlugcT0001870.1	0_1869	723	1870	schLug1	Arr02343	TRUE	OG0004480	N0.HOG0005034 OG0004480	FALSE	13882
chr1	150435302	150443828	SlugcT0001871.1	0_1870	389	1871	schLug1	Arr02344	TRUE	OG0004481	N0.HOG0005035 OG0004481	FALSE	13872
chr1	150443915	150469812	SlugcT0001872.1	0_1871	785	1872	schLug1	Arr02345	TRUE	OG0004482	N0.HOG0005036 OG0004482	FALSE	13862
chr1	150570794	150597575	SlugcT0001874.4	0_1873	339	1874	schLug1	Arr02346	TRUE	OG0004483	N0.HOG0005037 OG0004483	FALSE	13847
chr1	150734373	150758491	SlugcT0001878.1	0_1877	340	1878	schLug1	Arr02347	TRUE	OG0004484	N0.HOG0005038 OG0004484	FALSE	13840
chr1	150915285	150916074	SlugcT0001880.1	0_1879	152	1880	schLug1	Arr02348	TRUE	OG0004485	N0.HOG0005039 OG0004485	FALSE	11731
chr1	150963604	150964271	SlugcT0001881.1	0_1880	183	1881	schLug1	Arr02349	TRUE	OG0004486	N0.HOG0005040 OG0004486	FALSE	11730
chr1	151093430	151094067	SlugcT0001885.1	0_1884	179	1885	schLug1	Arr02350	TRUE	OG0004487	N0.HOG0005041 OG0004487	FALSE	11728
chr1	151145512	151191691	SlugcT0001886.1	0_1885	141	1886	schLug1	Arr02351	TRUE	OG0004488	N0.HOG0005042 OG0004488	FALSE	11727
chr1	152064173	152124494	SlugcT0001892.2	0_1891	453	1892	schLug1	Arr02352	TRUE	OG0004489	N0.HOG0005043 OG0004489	FALSE	11721
chr1	152788888	152801525	SlugcT0001900.2	0_1899	472	1900	schLug1	Arr02353	TRUE	OG0004490	N0.HOG0005044 OG0004490	FALSE	14510
chr1	152827528	152867158	SlugcT0001901.1	0_1900	387	1901	schLug1	Arr02354	TRUE	OG0004491	N0.HOG0005045 OG0004491	FALSE	14526
chr1	152911222	153045382	SlugcT0001904.3	0_1903	437	1904	schLug1	Arr02355	TRUE	OG0004492	N0.HOG0005046 OG0004492	FALSE	14548
chr1	153085807	153128539	SlugcT0001905.1	0_1904	751	1905	schLug1	Arr02356	TRUE	OG0004493	N0.HOG0005047 OG0004493	FALSE	14564
chr1	153973502	153976993	SlugcT0001908.1	0_1907	191	1908	schLug1	Arr02357	TRUE	OG0004494	N0.HOG0005048 OG0004494	FALSE	14635
chr1	154119959	154126303	SlugcT0001910.2	0_1909	589	1910	schLug1	Arr02358	TRUE	OG0004495	N0.HOG0005049 OG0004495	FALSE	14644
chr1	154203325	154224394	SlugcT0001911.1	0_1910	506	1911	schLug1	Arr02359	TRUE	OG0004496	N0.HOG0005050 OG0004496	FALSE	14651
chr1	154254474	154255447	SlugcT0001912.1	0_1911	207	1912	schLug1	Arr02360	TRUE	OG0004497	N0.HOG0005051 OG0004497	FALSE	14660
chr1	154259436	154292801	SlugcT0001913.1	0_1912	189	1913	schLug1	Arr02361	TRUE	OG0004498	N0.HOG0005052 OG0004498	FALSE	14668
chr1	154312981	154335770	SlugcT0001914.1	0_1913	447	1914	schLug1	Arr02362	TRUE	OG0004499	N0.HOG0005053 OG0004499	FALSE	14677
chr1	154484672	154485811	SlugcT0001915.1	0_1914	247	1915	schLug1	Arr02363	TRUE	OG0004500	N0.HOG0005054 OG0004500	FALSE	14704
chr1	154548626	154549430	SlugcT0001916.1	0_1915	188	1916	schLug1	Arr02364	TRUE	OG0004501	N0.HOG0005055 OG0004501	FALSE	14722
chr1	154650153	154725085	SlugcT0001918.2	0_1917	615	1918	schLug1	Arr02365	TRUE	OG0004502	N0.HOG0005056 OG0004502	FALSE	14740
chr1	154838046	154890779	SlugcT0001921.1	0_1920	599	1921	schLug1	Arr02366	TRUE	OG0004503	N0.HOG0005057 OG0004503	FALSE	14759
chr1	154926125	154928575	SlugcT0001922.1	0_1921	713	1922	schLug1	Arr02367	TRUE	OG0004504	N0.HOG0005058 OG0004504	FALSE	14764
chr1	155003841	155005104	SlugcT0001923.1	0_1922	385	1923	schLug1	Arr02368	TRUE	OG0004505	N0.HOG0005059 OG0004505	FALSE	14771
chr1	155034242	155078386	SlugcT0001924.2	0_1923	737	1924	schLug1	Arr02369	TRUE	OG0004506	N0.HOG0005060 OG0004506	FALSE	14776
chr1	155215324	155294365	SlugcT0001926.2	0_1925	370	1926	schLug1	Arr02370	TRUE	OG0004507	N0.HOG0005061 OG0004507	FALSE	14789
chr1	155333813	155336255	SlugcT0001927.1	0_1926	730	1927	schLug1	Arr02371	TRUE	OG0004508	N0.HOG0005062 OG0004508	FALSE	14796
chr1	155435733	155446656	SlugcT0001928.1	0_1927	588	1928	schLug1	Arr02372	TRUE	OG0004509	N0.HOG0005063 OG0004509	FALSE	14814
chr1	155522816	155578307	SlugcT0001929.1	0_1928	710	1929	schLug1	Arr02373	TRUE	OG0004510	N0.HOG0005064 OG0004510	FALSE	14826
chr1	155595073	155600314	SlugcT0001930.1	0_1929	249	1930	schLug1	Arr02374	TRUE	OG0004511	N0.HOG0005065 OG0004511	FALSE	14837
chr1	155636755	155741875	SlugcT0001932.1	0_1931	824	1932	schLug1	Arr02375	TRUE	OG0004512	N0.HOG0005066 OG0004512	FALSE	14847
chr1	155767209	155892319	SlugcT0001933.1	0_1932	381	1933	schLug1	Arr02376	TRUE	OG0004513	N0.HOG0005067 OG0004513	FALSE	14851
chr1	155961754	155963038	SlugcT0001934.1	0_1933	188	1934	schLug1	Arr02377	TRUE	OG0004514	N0.HOG0005068 OG0004514	FALSE	14863
chr1	156004796	156005646	SlugcT0001935.1	0_1934	206	1935	schLug1	Arr02378	TRUE	OG0004515	N0.HOG0005069 OG0004515	FALSE	14856
chr1	156046325	156062109	SlugcT0001936.1	0_1935	419	1936	schLug1	Arr02379	TRUE	OG0004516	N0.HOG0005070 OG0004516	FALSE	14871
chr1	156119612	156120460	SlugcT0001937.1	0_1936	204	1937	schLug1	Arr02380	TRUE	OG0004517	N0.HOG0005071 OG0004517	FALSE	14883
chr1	156246736	156279940	SlugcT0001940.1	0_1939	324	1940	schLug1	Arr02381	TRUE	OG0004518	N0.HOG0005072 OG0004518	FALSE	14900
chr1	156315419	156339711	SlugcT0001943.2	0_1942	321	1943	schLug1	Arr02382	TRUE	OG0004519	N0.HOG0005073 OG0004519	FALSE	14913
chr1	156407822	156409306	SlugcT0001944.1	0_1943	238	1944	schLug1	Arr02383	TRUE	OG0004520	N0.HOG0005074 OG0004520	FALSE	14926
chr1	156413791	156432263	SlugcT0001945.2	0_1944	254	1945	schLug1	Arr02384	TRUE	OG0004521	N0.HOG0005075 OG0004521	FALSE	14929
chr1	156619543	156672190	SlugcT0001949.1	0_1948	822	1949	schLug1	Arr02385	TRUE	OG0004522	N0.HOG0005076 OG0004522	FALSE	14945
chr1	156862585	156927600	SlugcT0001953.1	0_1952	416	1953	schLug1	Arr02386	TRUE	OG0004523	N0.HOG0005077 OG0004523	FALSE	14968
chr1	157044617	157045646	SlugcT0001956.1	0_1955	201	1956	schLug1	Arr02388	TRUE	OG0004525	N0.HOG0005079 OG0004525	FALSE	14974
chr1	157083993	157182748	SlugcT0001957.1	0_1956	527	1957	schLug1	Arr02389	TRUE	OG0004526	N0.HOG0005080 OG0004526	FALSE	14980
chr1	157400498	157445081	SlugcT0001960.1	0_1959	645	1960	schLug1	Arr02390	TRUE	OG0004527	N0.HOG0005081 OG0004527	FALSE	14995
chr1	157733881	157736366	SlugcT0001962.1	0_1961	474	1962	schLug1	Arr02391	TRUE	OG0004528	N0.HOG0005082 OG0004528	FALSE	15004
chr1	157860520	157861656	SlugcT0001964.1	0_1963	314	1964	schLug1	Arr02392	TRUE	OG0004529	N0.HOG0005083 OG0004529	FALSE	15010
chr1	157963495	157995840	SlugcT0001965.1	0_1964	255	1965	schLug1	Arr02393	TRUE	OG0004530	N0.HOG0005084 OG0004530	FALSE	15021
chr1	158032706	158045913	SlugcT0001966.1	0_1965	360	1966	schLug1	Arr02394	TRUE	OG0004531	N0.HOG0005085 OG0004531	FALSE	15026
chr1	158139861	158140868	SlugcT0001967.1	0_1966	297	1967	schLug1	Arr02395	TRUE	OG0004532	N0.HOG0005086 OG0004532	FALSE	15036
chr1	158233616	158291416	SlugcT0001968.2	0_1967	515	1968	schLug1	Arr02396	TRUE	OG0004533	N0.HOG0005087 OG0004533	FALSE	13341
chr1	158385812	158470590	SlugcT0001971.1	0_1970	949	1971	schLug1	Arr02397	TRUE	OG0004534	N0.HOG0005088 OG0004534	FALSE	13343
chr1	158642144	158721220	SlugcT0001972.1	0_1971	1310	1972	schLug1	Arr02398	TRUE	OG0004535	N0.HOG0005089 OG0004535	FALSE	13344
chr1	158761703	158764149	SlugcT0001973.1	0_1972	427	1973	schLug1	Arr02399	TRUE	OG0004536	N0.HOG0005090 OG0004536	FALSE	13346
chr1	158773172	158773864	SlugcT0001974.1	0_1973	211	1974	schLug1	Arr02400	TRUE	OG0004537	N0.HOG0005091 OG0004537	FALSE	13347
chr1	158796109	158850583	SlugcT0001975.1	0_1974	157	1975	schLug1	Arr02401	TRUE	OG0004538	N0.HOG0005092 OG0004538	FALSE	13349
chr1	159144067	159146270	SlugcT0001977.1	0_1976	650	1977	schLug1	Arr02402	TRUE	OG0004539	N0.HOG0005093 OG0004539	FALSE	13352
chr1	159436094	159450373	SlugcT0001978.1	0_1977	507	1978	schLug1	Arr02403	TRUE	OG0004540	N0.HOG0005094 OG0004540	FALSE	13353
chr1	159757132	159757918	SlugcT0001981.1	0_1980	173	1981	schLug1	Arr02404	TRUE	OG0004541	N0.HOG0005095 OG0004541	FALSE	13354
chr1	159813953	159822760	SlugcT0001982.1	0_1981	325	1982	schLug1	Arr02405	TRUE	OG0004542	N0.HOG0005096 OG0004542	FALSE	13355
chr1	159915446	159919202	SlugcT0001983.2	0_1982	814	1983	schLug1	Arr02406	TRUE	OG0004543	N0.HOG0005097 OG0004543	FALSE	5847
chr1	160044862	160045697	SlugcT0001984.1	0_1983	209	1984	schLug1	Arr02407	TRUE	OG0004544	N0.HOG0005098 OG0004544	FALSE	5846
chr1	160149689	160176895	SlugcT0001985.1	0_1984	335	1985	schLug1	Arr02408	TRUE	OG0004545	N0.HOG0005099 OG0004545	FALSE	5844
chr1	160239830	160302241	SlugcT0001986.1	0_1985	353	1986	schLug1	Arr02409	TRUE	OG0004546	N0.HOG0005100 OG0004546	FALSE	5843
chr1	160491216	160499254	SlugcT0001987.1	0_1986	412	1987	schLug1	Arr02410	TRUE	OG0004547	N0.HOG0005101 OG0004547	FALSE	5842
chr1	160509602	160538679	SlugcT0001988.1	0_1987	498	1988	schLug1	Arr02411	TRUE	OG0004548	N0.HOG0005102 OG0004548	FALSE	5841
chr1	160562727	160582533	SlugcT0001989.1	0_1988	330	1989	schLug1	Arr02412	TRUE	OG0004549	N0.HOG0005103 OG0004549	FALSE	5840
chr1	160961144	161013183	SlugcT0001994.3	0_1993	778	1994	schLug1	Arr02413	TRUE	OG0004550	N0.HOG0005104 OG0004550	FALSE	5835
chr1	161197173	161197955	SlugcT0001998.1	0_1997	149	1998	schLug1	Arr02414	TRUE	OG0004551	N0.HOG0005105 OG0004551	FALSE	5832
chr1	161366009	161367686	SlugcT0001999.1	0_1998	310	1999	schLug1	Arr02415	TRUE	OG0004552	N0.HOG0005106 OG0004552	FALSE	5830
chr1	161386019	161387916	SlugcT0002000.1	0_1999	222	2000	schLug1	Arr02416	TRUE	OG0004553	N0.HOG0005107 OG0004553	FALSE	5829
chr1	161408572	161471094	SlugcT0002001.2	0_2000	195	2001	schLug1	Arr02417	TRUE	OG0004554	N0.HOG0005108 OG0004554	FALSE	5828
chr1	161654867	161659164	SlugcT0002003.2	0_2002	343	2003	schLug1	Arr02418	TRUE	OG0004555	N0.HOG0005109 OG0004555	FALSE	5826
chr1	161723170	161724059	SlugcT0002004.1	0_2003	205	2004	schLug1	Arr02419	TRUE	OG0004556	N0.HOG0005110 OG0004556	FALSE	5825
chr1	162010356	162081136	SlugcT0002006.1	0_2005	271	2006	schLug1	Arr02420	TRUE	OG0004557	N0.HOG0005111 OG0004557	FALSE	5824
chr1	162116842	162220716	SlugcT0002007.1	0_2006	218	2007	schLug1	Arr02421	TRUE	OG0004558	N0.HOG0005112 OG0004558	FALSE	5863
chr1	162366333	162436226	SlugcT0002008.2	0_2007	455	2008	schLug1	Arr02422	TRUE	OG0004559	N0.HOG0005113 OG0004559	FALSE	5865
chr1	162540630	162557330	SlugcT0002009.2	0_2008	279	2009	schLug1	Arr02423	TRUE	OG0004560	N0.HOG0005114 OG0004560	FALSE	5866
chr1	162634520	162656670	SlugcT0002010.1	0_2009	1079	2010	schLug1	Arr02424	TRUE	OG0004561	N0.HOG0005115 OG0004561	FALSE	5868
chr1	162656670	162658600	SlugcT0002011.1	0_2010	183	2011	schLug1	Arr02425	TRUE	OG0004562	N0.HOG0005116 OG0004562	FALSE	5869
chr1	162862293	162863986	SlugcT0002013.1	0_2012	318	2013	schLug1	Arr02426	TRUE	OG0004563	N0.HOG0005117 OG0004563	FALSE	5872
chr1	162866839	162868147	SlugcT0002014.1	0_2013	388	2014	schLug1	Arr02427	TRUE	OG0004564	N0.HOG0005118 OG0004564	FALSE	5873
chr1	162868353	162979145	SlugcT0002015.8	0_2014	535	2015	schLug1	Arr02428	TRUE	OG0004565	N0.HOG0005119 OG0004565	FALSE	5874
chr1	163017923	163088792	SlugcT0002016.1	0_2015	1078	2016	schLug1	Arr02429	TRUE	OG0004566	N0.HOG0005120 OG0004566	FALSE	5875
chr1	163563412	163578611	SlugcT0002031.1	0_2030	358	2031	schLug1	Arr02430	TRUE	OG0004567	N0.HOG0005121 OG0004567	FALSE	5878
chr1	163709746	163881985	SlugcT0002033.1	0_2032	1654	2033	schLug1	Arr02431	TRUE	OG0004568	N0.HOG0005122 OG0004568	FALSE	5880
chr1	163986942	163994307	SlugcT0002034.3	0_2033	446	2034	schLug1	Arr02432	TRUE	OG0004569	N0.HOG0005123 OG0004569	FALSE	5882
chr1	164016620	164040087	SlugcT0002035.5	0_2034	498	2035	schLug1	Arr02433	TRUE	OG0004570	N0.HOG0005124 OG0004570	FALSE	5883
chr1	164491519	164511268	SlugcT0002040.2	0_2039	389	2040	schLug1	Arr02435	TRUE	OG0004572	N0.HOG0005126 OG0004572	FALSE	5886
chr1	164541354	164583069	SlugcT0002041.1	0_2040	538	2041	schLug1	Arr02436	TRUE	OG0004573	N0.HOG0005127 OG0004573	FALSE	5888
chr1	164669624	164751423	SlugcT0002043.2	0_2042	1125	2043	schLug1	Arr02437	TRUE	OG0004574	N0.HOG0005128 OG0004574	FALSE	5889
chr1	164829725	164844502	SlugcT0002048.1	0_2047	437	2048	schLug1	Arr02439	TRUE	OG0004576	N0.HOG0005130 OG0004576	FALSE	5891
chr1	164940603	164941886	SlugcT0002049.1	0_2048	257	2049	schLug1	Arr02440	TRUE	OG0004577	N0.HOG0005131 OG0004577	FALSE	5892
chr1	165046328	165047968	SlugcT0002051.1	0_2050	461	2051	schLug1	Arr02441	TRUE	OG0004578	N0.HOG0005132 OG0004578	FALSE	5894
chr1	165071260	165112677	SlugcT0002052.1	0_2051	389	2052	schLug1	Arr02442	TRUE	OG0004579	N0.HOG0005133 OG0004579	FALSE	5895
chr1	165117573	165123907	SlugcT0002053.1	0_2052	508	2053	schLug1	Arr02443	TRUE	OG0004580	N0.HOG0005134 OG0004580	FALSE	5896
chr1	165328763	165331118	SlugcT0002055.1	0_2054	701	2055	schLug1	Arr02444	TRUE	OG0004581	N0.HOG0005135 OG0004581	FALSE	5899
chr1	165482663	165533483	SlugcT0002057.1	0_2056	848	2057	schLug1	Arr02445	TRUE	OG0004582	N0.HOG0005136 OG0004582	FALSE	5900
chr1	165672241	165678107	SlugcT0002062.1	0_2061	780	2062	schLug1	Arr02446	TRUE	OG0004583	N0.HOG0005137 OG0004583	FALSE	5901
chr1	165696198	165733243	SlugcT0002063.3	0_2062	531	2063	schLug1	Arr02447	TRUE	OG0004584	N0.HOG0005138 OG0004584	FALSE	5902
chr1	165747551	165748158	SlugcT0002064.1	0_2063	127	2064	schLug1	Arr02448	TRUE	OG0004585	N0.HOG0005139 OG0004585	FALSE	5903
chr1	165895298	166050313	SlugcT0002065.1	0_2064	1866	2065	schLug1	Arr02449	TRUE	OG0004586	N0.HOG0005140 OG0004586	FALSE	5905
chr1	166095174	166124657	SlugcT0002066.1	0_2065	454	2066	schLug1	Arr02450	TRUE	OG0004587	N0.HOG0005141 OG0004587	FALSE	5906
chr1	166403738	166421347	SlugcT0002068.1	0_2067	326	2068	schLug1	Arr02451	TRUE	OG0004588	N0.HOG0005142 OG0004588	FALSE	5908
chr1	166983727	166986353	SlugcT0002073.1	0_2072	423	2073	schLug1	Arr02452	TRUE	OG0004589	N0.HOG0005143 OG0004589	FALSE	5916
chr1	167229626	167241678	SlugcT0002074.1	0_2073	369	2074	schLug1	Arr02453	TRUE	OG0004590	N0.HOG0005144 OG0004590	FALSE	5915
chr1	167440412	167449047	SlugcT0002078.1	0_2077	445	2078	schLug1	Arr02454	TRUE	OG0004591	N0.HOG0005145 OG0004591	FALSE	5918
chr1	167552510	167570495	SlugcT0002080.1	0_2079	1162	2080	schLug1	Arr02455	TRUE	OG0004592	N0.HOG0005146 OG0004592	FALSE	5919
chr1	167624800	167626763	SlugcT0002081.1	0_2080	597	2081	schLug1	Arr02456	TRUE	OG0004593	N0.HOG0005147 OG0004593	FALSE	5920
chr1	167630541	167634035	SlugcT0002082.1	0_2081	203	2082	schLug1	Arr02457	TRUE	OG0004594	N0.HOG0005148 OG0004594	FALSE	5921
chr1	167817745	167841082	SlugcT0002083.1	0_2082	723	2083	schLug1	Arr02458	TRUE	OG0004595	N0.HOG0005149 OG0004595	FALSE	5922
chr1	167915581	167968991	SlugcT0002085.4	0_2084	696	2085	schLug1	Arr02459	TRUE	OG0004596	N0.HOG0005150 OG0004596	FALSE	5923
chr1	168140979	168141739	SlugcT0002087.1	0_2086	171	2087	schLug1	Arr02460	TRUE	OG0004597	N0.HOG0005151 OG0004597	FALSE	5927
chr1	168176686	168195128	SlugcT0002088.1	0_2087	356	2088	schLug1	Arr02461	TRUE	OG0004598	N0.HOG0005152 OG0004598	FALSE	5928
chr1	168303195	168304390	SlugcT0002089.1	0_2088	299	2089	schLug1	Arr02462	TRUE	OG0004599	N0.HOG0005153 OG0004599	FALSE	5929
chr1	168315097	168326667	SlugcT0002090.1	0_2089	178	2090	schLug1	Arr02463	TRUE	OG0004600	N0.HOG0005154 OG0004600	FALSE	5930
chr1	168508778	168547866	SlugcT0002097.1	0_2096	806	2097	schLug1	Arr02464	TRUE	OG0004601	N0.HOG0005155 OG0004601	FALSE	5936
chr1	169740357	169785873	SlugcT0002112.1	0_2111	679	2112	schLug1	Arr02467	TRUE	OG0004604	N0.HOG0005158 OG0004604	FALSE	5944
chr1	170023329	170033193	SlugcT0002113.1	0_2112	311	2113	schLug1	Arr02468	TRUE	OG0004605	N0.HOG0005159 OG0004605	FALSE	5946
chr1	170049280	170068094	SlugcT0002114.1	0_2113	307	2114	schLug1	Arr02469	TRUE	OG0004606	N0.HOG0005160 OG0004606	FALSE	5948
chr1	170135123	170213755	SlugcT0002115.1	0_2114	5202	2115	schLug1	Arr02470	TRUE	OG0004607	N0.HOG0005161 OG0004607	FALSE	5952
chr1	170591819	170622853	SlugcT0002117.3	0_2116	256	2117	schLug1	Arr02471	TRUE	OG0004608	N0.HOG0005162 OG0004608	FALSE	5954
chr1	170959989	170960862	SlugcT0002123.1	0_2122	142	2123	schLug1	Arr02474	TRUE	OG0004611	N0.HOG0005165 OG0004611	FALSE	5956
chr1	170969245	170970002	SlugcT0002124.1	0_2123	170	2124	schLug1	Arr02475	TRUE	OG0004612	N0.HOG0005166 OG0004612	FALSE	5958
chr1	171044787	171045852	SlugcT0002125.2	0_2124	188	2125	schLug1	Arr02476	TRUE	OG0004613	N0.HOG0005167 OG0004613	FALSE	5959
chr1	171180231	171181642	SlugcT0002127.1	0_2126	361	2127	schLug1	Arr02477	TRUE	OG0004614	N0.HOG0005168 OG0004614	FALSE	5960
chr1	171258737	171277007	SlugcT0002128.1	0_2127	143	2128	schLug1	Arr02478	TRUE	OG0004615	N0.HOG0005169 OG0004615	FALSE	5961
chr1	171302955	171311818	SlugcT0002129.1	0_2128	311	2129	schLug1	Arr02479	TRUE	OG0004616	N0.HOG0005170 OG0004616	FALSE	5962
chr1	171400319	171437632	SlugcT0002131.1	0_2130	854	2131	schLug1	Arr02480	TRUE	OG0004617	N0.HOG0005171 OG0004617	FALSE	5965
chr1	171503653	171553498	SlugcT0002132.1	0_2131	530	2132	schLug1	Arr02481	TRUE	OG0004618	N0.HOG0005172 OG0004618	FALSE	5966
chr1	171591974	171609284	SlugcT0002133.3	0_2132	834	2133	schLug1	Arr02482	TRUE	OG0004619	N0.HOG0005173 OG0004619	FALSE	5967
chr1	171833017	171834281	SlugcT0002136.1	0_2135	333	2136	schLug1	Arr02483	TRUE	OG0004620	N0.HOG0005174 OG0004620	FALSE	5970
chr1	172059876	172061476	SlugcT0002138.1	0_2137	201	2138	schLug1	Arr02484	TRUE	OG0004621	N0.HOG0005175 OG0004621	FALSE	5973
chr1	172133827	172136455	SlugcT0002141.2	0_2140	301	2141	schLug1	Arr02486	TRUE	OG0004623	N0.HOG0005177 OG0004623	FALSE	5975
chr1	172141179	172146231	SlugcT0002142.1	0_2141	300	2142	schLug1	Arr02487	TRUE	OG0004624	N0.HOG0005178 OG0004624	FALSE	5977
chr1	172373847	172417830	SlugcT0002146.1	0_2145	501	2146	schLug1	Arr02488	TRUE	OG0004625	N0.HOG0005179 OG0004625	FALSE	5979
chr1	172662899	172711925	SlugcT0002149.2	0_2148	393	2149	schLug1	Arr02489	TRUE	OG0004626	N0.HOG0005180 OG0004626	FALSE	5982
chr1	173046346	173053638	SlugcT0002153.1	0_2152	817	2153	schLug1	Arr02490	TRUE	OG0004627	N0.HOG0005181 OG0004627	FALSE	5985
chr1	173304598	173306323	SlugcT0002156.1	0_2155	441	2156	schLug1	Arr02492	TRUE	OG0004629	N0.HOG0005183 OG0004629	FALSE	5987
chr1	173381353	173393962	SlugcT0002157.1	0_2156	246	2157	schLug1	Arr02493	TRUE	OG0004630	N0.HOG0005184 OG0004630	FALSE	5988
chr1	173410048	173416040	SlugcT0002158.4	0_2157	367	2158	schLug1	Arr02494	TRUE	OG0004631	N0.HOG0005185 OG0004631	FALSE	5990
chr1	173416209	173466104	SlugcT0002159.1	0_2158	969	2159	schLug1	Arr02495	TRUE	OG0004632	N0.HOG0005186 OG0004632	FALSE	5991
chr1	173478494	173500535	SlugcT0002160.1	0_2159	471	2160	schLug1	Arr02496	TRUE	OG0004633	N0.HOG0005187 OG0004633	FALSE	5992
chr1	173570327	173626574	SlugcT0002161.1	0_2160	161	2161	schLug1	Arr02497	TRUE	OG0004634	N0.HOG0005188 OG0004634	FALSE	5994
chr1	173630228	173636293	SlugcT0002163.1	0_2162	682	2163	schLug1	Arr02498	TRUE	OG0004635	N0.HOG0005189 OG0004635	FALSE	5995
chr1	173693595	173753440	SlugcT0002165.1	0_2164	528	2165	schLug1	Arr02499	TRUE	OG0004636	N0.HOG0005190 OG0004636	FALSE	5996
chr1	173766860	173770222	SlugcT0002166.1	0_2165	108	2166	schLug1	Arr02500	TRUE	OG0004637	N0.HOG0005191 OG0004637	FALSE	5997
chr1	173781272	173850656	SlugcT0002167.2	0_2166	431	2167	schLug1	Arr02501	TRUE	OG0004638	N0.HOG0005192 OG0004638	FALSE	5998
chr1	174584889	174593215	SlugcT0002172.6	0_2171	1273	2172	schLug1	Arr02502	TRUE	OG0004639	N0.HOG0005193 OG0004639	FALSE	6004
chr1	174739492	174831945	SlugcT0002173.1	0_2172	498	2173	schLug1	Arr02503	TRUE	OG0004640	N0.HOG0005194 OG0004640	FALSE	6006
chr1	174914841	175022215	SlugcT0002176.3	0_2175	408	2176	schLug1	Arr02504	TRUE	OG0004641	N0.HOG0005195 OG0004641	FALSE	6008
chr1	175045841	175047342	SlugcT0002178.1	0_2177	237	2178	schLug1	Arr02505	TRUE	OG0004642	N0.HOG0005196 OG0004642	FALSE	6010
chr1	175103360	175115420	SlugcT0002179.1	0_2178	1260	2179	schLug1	Arr02506	TRUE	OG0004643	N0.HOG0005197 OG0004643	FALSE	6012
chr1	175160810	175161869	SlugcT0002182.1	0_2181	245	2182	schLug1	Arr02507	TRUE	OG0004644	N0.HOG0005198 OG0004644	FALSE	6016
chr1	175209157	175225308	SlugcT0002183.1	0_2182	516	2183	schLug1	Arr02508	TRUE	OG0004645	N0.HOG0005199 OG0004645	FALSE	6017
chr1	175241214	175262810	SlugcT0002184.1	0_2183	498	2184	schLug1	Arr02509	TRUE	OG0004646	N0.HOG0005200 OG0004646	FALSE	6018
chr1	175348561	175349254	SlugcT0002186.1	0_2185	195	2186	schLug1	Arr02510	TRUE	OG0004647	N0.HOG0005201 OG0004647	FALSE	6019
chr1	175631959	175633591	SlugcT0002189.1	0_2188	443	2189	schLug1	Arr02511	TRUE	OG0004648	N0.HOG0005202 OG0004648	FALSE	6020
chr1	175746421	175800186	SlugcT0002190.2	0_2189	355	2190	schLug1	Arr02512	TRUE	OG0004649	N0.HOG0005203 OG0004649	FALSE	6021
chr1	176132308	176135709	SlugcT0002191.1	0_2190	491	2191	schLug1	Arr02513	TRUE	OG0004650	N0.HOG0005204 OG0004650	FALSE	6022
chr1	176180436	176227787	SlugcT0002192.1	0_2191	638	2192	schLug1	Arr02514	TRUE	OG0004651	N0.HOG0005205 OG0004651	FALSE	6023
chr1	176326652	176373103	SlugcT0002193.1	0_2192	669	2193	schLug1	Arr02515	TRUE	OG0004652	N0.HOG0005206 OG0004652	FALSE	6024
chr1	177060160	177117296	SlugcT0002204.1	0_2203	1006	2204	schLug1	Arr02516	TRUE	OG0004653	N0.HOG0005207 OG0004653	FALSE	6029
chr1	177558980	177559518	SlugcT0002209.1	0_2208	126	2209	schLug1	Arr02518	TRUE	OG0004655	N0.HOG0005209 OG0004655	FALSE	6032
chr1	177664290	177682598	SlugcT0002210.1	0_2209	1216	2210	schLug1	Arr02519	TRUE	OG0004656	N0.HOG0005210 OG0004656	FALSE	6034
chr1	178710281	178718552	SlugcT0002218.1	0_2217	143	2218	schLug1	Arr02520	TRUE	OG0004657	N0.HOG0005211 OG0004657	FALSE	6036
chr1	179626721	179662562	SlugcT0002221.1	0_2220	1441	2221	schLug1	Arr02521	TRUE	OG0004658	N0.HOG0005212 OG0004658	FALSE	6038
chr1	180256422	180293103	SlugcT0002227.4	0_2226	362	2227	schLug1	Arr02522	TRUE	OG0004659	N0.HOG0005213 OG0004659	FALSE	6048
chr1	180297977	180345978	SlugcT0002228.1	0_2227	403	2228	schLug1	Arr02523	TRUE	OG0004660	N0.HOG0005214 OG0004660	FALSE	6049
chr1	180371890	180372548	SlugcT0002229.1	0_2228	163	2229	schLug1	Arr02524	TRUE	OG0004661	N0.HOG0005215 OG0004661	FALSE	6050
chr1	180558010	180558683	SlugcT0002230.1	0_2229	152	2230	schLug1	Arr02525	TRUE	OG0004662	N0.HOG0005216 OG0004662	FALSE	6051
chr1	180561175	180588067	SlugcT0002231.1	0_2230	341	2231	schLug1	Arr02526	TRUE	OG0004663	N0.HOG0005217 OG0004663	FALSE	6052
chr1	180768012	180768727	SlugcT0002234.1	0_2233	165	2234	schLug1	Arr02527	TRUE	OG0004664	N0.HOG0005218 OG0004664	FALSE	12293
chr1	180846646	180847448	SlugcT0002237.2	0_2236	171	2237	schLug1	Arr02528	TRUE	OG0004665	N0.HOG0005219 OG0004665	FALSE	12292
chr1	181097083	181141227	SlugcT0002242.1	0_2241	465	2242	schLug1	Arr02529	TRUE	OG0004666	N0.HOG0005220 OG0004666	FALSE	12288
chr1	181217672	181269483	SlugcT0002243.3	0_2242	654	2243	schLug1	Arr02530	TRUE	OG0004667	N0.HOG0005221 OG0004667	FALSE	12287
chr1	181962349	182014340	SlugcT0002255.1	0_2254	147	2255	schLug1	Arr02533	TRUE	OG0004670	N0.HOG0005224 OG0004670	FALSE	12278
chr1	183103956	183201592	SlugcT0002266.3	0_2265	754	2266	schLug1	Arr02534	TRUE	OG0004671	N0.HOG0005225 OG0004671	FALSE	12266
chr1	183474646	183475510	SlugcT0002267.1	0_2266	170	2267	schLug1	Arr02535	TRUE	OG0004672	N0.HOG0005226 OG0004672	FALSE	12264
chr1	183478041	183560255	SlugcT0002268.1	0_2267	674	2268	schLug1	Arr02536	TRUE	OG0004673	N0.HOG0005227 OG0004673	FALSE	12263
chr1	183613881	183615420	SlugcT0002269.1	0_2268	412	2269	schLug1	Arr02537	TRUE	OG0004674	N0.HOG0005228 OG0004674	FALSE	12262
chr1	183667456	183681568	SlugcT0002270.1	0_2269	143	2270	schLug1	Arr02538	TRUE	OG0004675	N0.HOG0005229 OG0004675	FALSE	12261
chr1	183743576	183765962	SlugcT0002271.1	0_2270	466	2271	schLug1	Arr02539	TRUE	OG0004676	N0.HOG0005230 OG0004676	FALSE	12259
chr1	183916700	183917390	SlugcT0002272.1	0_2271	148	2272	schLug1	Arr02540	TRUE	OG0004677	N0.HOG0005231 OG0004677	FALSE	12258
chr1	184279275	184288671	SlugcT0002276.1	0_2275	185	2276	schLug1	Arr02541	TRUE	OG0004678	N0.HOG0005232 OG0004678	FALSE	12252
chr1	184369953	184409709	SlugcT0002277.1	0_2276	253	2277	schLug1	Arr02542	TRUE	OG0004679	N0.HOG0005233 OG0004679	FALSE	12251
chr1	184469017	184529353	SlugcT0002278.5	0_2277	295	2278	schLug1	Arr02543	TRUE	OG0004680	N0.HOG0005234 OG0004680	FALSE	12250
chr1	184982557	185007308	SlugcT0002292.2	0_2291	405	2292	schLug1	Arr02544	TRUE	OG0004681	N0.HOG0005235 OG0004681	FALSE	12245
chr1	185379645	185435502	SlugcT0002294.3	0_2293	490	2294	schLug1	Arr02545	TRUE	OG0004682	N0.HOG0005236 OG0004682	FALSE	12244
chr1	185533556	185535809	SlugcT0002295.1	0_2294	540	2295	schLug1	Arr02546	TRUE	OG0004683	N0.HOG0005237 OG0004683	FALSE	12243
chr1	185624567	185669818	SlugcT0002296.2	0_2295	463	2296	schLug1	Arr02547	TRUE	OG0004684	N0.HOG0005238 OG0004684	FALSE	12241
chr1	186412354	186413574	SlugcT0002304.1	0_2303	322	2304	schLug1	Arr02548	TRUE	OG0004685	N0.HOG0005239 OG0004685	FALSE	12234
chr1	186643853	186695065	SlugcT0002305.1	0_2304	522	2305	schLug1	Arr02549	TRUE	OG0004686	N0.HOG0005240 OG0004686	FALSE	12233
chr1	186812434	186830625	SlugcT0002306.1	0_2305	620	2306	schLug1	Arr02550	TRUE	OG0004687	N0.HOG0005241 OG0004687	FALSE	12232
chr1	187053312	187057042	SlugcT0002307.1	0_2306	586	2307	schLug1	Arr02551	TRUE	OG0004688	N0.HOG0005242 OG0004688	FALSE	12231
chr1	187153524	187187373	SlugcT0002309.2	0_2308	337	2309	schLug1	Arr02552	TRUE	OG0004689	N0.HOG0005243 OG0004689	FALSE	12230
chr1	187191625	187220363	SlugcT0002311.2	0_2310	272	2311	schLug1	Arr02553	TRUE	OG0004690	N0.HOG0005244 OG0004690	FALSE	12229
chr1	187288698	187298365	SlugcT0002312.1	0_2311	203	2312	schLug1	Arr02554	TRUE	OG0004691	N0.HOG0005245 OG0004691	FALSE	12228
chr1	187441812	187468213	SlugcT0002313.1	0_2312	469	2313	schLug1	Arr02555	TRUE	OG0004692	N0.HOG0005246 OG0004692	FALSE	11566
chr1	187806916	187808582	SlugcT0002314.1	0_2313	408	2314	schLug1	Arr02556	TRUE	OG0004693	N0.HOG0005247 OG0004693	FALSE	11565
chr1	187926994	187928378	SlugcT0002315.1	0_2314	413	2315	schLug1	Arr02557	TRUE	OG0004694	N0.HOG0005248 OG0004694	FALSE	11564
chr1	187957670	187959424	SlugcT0002316.1	0_2315	289	2316	schLug1	Arr02558	TRUE	OG0004695	N0.HOG0005249 OG0004695	FALSE	11563
chr1	188108939	188125660	SlugcT0002319.1	0_2318	186	2319	schLug1	Arr02559	TRUE	OG0004696	N0.HOG0005250 OG0004696	FALSE	11562
chr1	188260935	188379230	SlugcT0002320.1	0_2319	616	2320	schLug1	Arr02560	TRUE	OG0004697	N0.HOG0005251 OG0004697	FALSE	11561
chr1	188519147	188544087	SlugcT0002322.1	0_2321	348	2322	schLug1	Arr02561	TRUE	OG0004698	N0.HOG0005252 OG0004698	FALSE	11558
chr1	188561008	188561923	SlugcT0002323.1	0_2322	127	2323	schLug1	Arr02562	TRUE	OG0004699	N0.HOG0005253 OG0004699	FALSE	11557
chr1	189243516	189244178	SlugcT0002332.1	0_2331	126	2332	schLug1	Arr02564	TRUE	OG0004701	N0.HOG0005255 OG0004701	FALSE	11789
chr1	189451945	189459096	SlugcT0002335.1	0_2334	228	2335	schLug1	Arr02565	TRUE	OG0004702	N0.HOG0005256 OG0004702	FALSE	11790
chr1	189474272	189475317	SlugcT0002336.1	0_2335	256	2336	schLug1	Arr02566	TRUE	OG0004703	N0.HOG0005257 OG0004703	FALSE	11791
chr1	189648800	189699918	SlugcT0002340.1	0_2339	692	2340	schLug1	Arr02567	TRUE	OG0004704	N0.HOG0005258 OG0004704	FALSE	11796
chr1	189729306	189729972	SlugcT0002342.1	0_2341	116	2342	schLug1	Arr02568	TRUE	OG0004705	N0.HOG0005259 OG0004705	FALSE	11797
chr1	189737775	189752013	SlugcT0002343.1	0_2342	346	2343	schLug1	Arr02569	TRUE	OG0004706	N0.HOG0005260 OG0004706	FALSE	11798
chr1	190062087	190062831	SlugcT0002346.1	0_2345	155	2346	schLug1	Arr02571	TRUE	OG0004708	N0.HOG0005262 OG0004708	FALSE	11788
chr1	190234353	190244172	SlugcT0002348.1	0_2347	597	2348	schLug1	Arr02572	TRUE	OG0004709	N0.HOG0005263 OG0004709	FALSE	11785
chr1	190263951	190265986	SlugcT0002350.1	0_2349	526	2350	schLug1	Arr02573	TRUE	OG0004710	N0.HOG0005264 OG0004710	FALSE	11784
chr1	190276950	190277523	SlugcT0002351.1	0_2350	128	2351	schLug1	Arr02574	TRUE	OG0004711	N0.HOG0005265 OG0004711	FALSE	11783
chr1	190336182	190337245	SlugcT0002352.1	0_2351	234	2352	schLug1	Arr02575	TRUE	OG0004712	N0.HOG0005266 OG0004712	FALSE	11782
chr1	190349204	190350497	SlugcT0002353.1	0_2352	280	2353	schLug1	Arr02576	TRUE	OG0004713	N0.HOG0005267 OG0004713	FALSE	11781
chr1	190354477	190356177	SlugcT0002354.1	0_2353	440	2354	schLug1	Arr02577	TRUE	OG0004714	N0.HOG0005268 OG0004714	FALSE	11780
chr1	190501336	190502649	SlugcT0002355.1	0_2354	376	2355	schLug1	Arr02578	TRUE	OG0004715	N0.HOG0005269 OG0004715	FALSE	11779
chr1	190765478	190766077	SlugcT0002358.1	0_2357	111	2358	schLug1	Arr02579	TRUE	OG0004716	N0.HOG0005270 OG0004716	FALSE	11774
chr1	190890884	190891496	SlugcT0002360.1	0_2359	137	2360	schLug1	Arr02580	TRUE	OG0004717	N0.HOG0005271 OG0004717	FALSE	11773
chr1	190958737	190975094	SlugcT0002361.1	0_2360	203	2361	schLug1	Arr02581	TRUE	OG0004718	N0.HOG0005272 OG0004718	FALSE	11772
chr1	190986238	191006850	SlugcT0002362.2	0_2361	304	2362	schLug1	Arr02582	TRUE	OG0004719	N0.HOG0005273 OG0004719	FALSE	11771
chr1	191033708	191034327	SlugcT0002363.1	0_2362	149	2363	schLug1	Arr02583	TRUE	OG0004720	N0.HOG0005274 OG0004720	FALSE	11770
chr1	191116416	191270891	SlugcT0002365.1	0_2364	868	2365	schLug1	Arr02584	TRUE	OG0004721	N0.HOG0005275 OG0004721	FALSE	11768
chr1	191302691	191414605	SlugcT0002366.1	0_2365	581	2366	schLug1	Arr02585	TRUE	OG0004722	N0.HOG0005276 OG0004722	FALSE	11767
chr1	192058637	192102309	SlugcT0002381.1	0_2380	543	2381	schLug1	Arr02592	TRUE	OG0004729	N0.HOG0005283 OG0004729	FALSE	11755
chr1	192161184	192192492	SlugcT0002383.2	0_2382	523	2383	schLug1	Arr02593	TRUE	OG0004730	N0.HOG0005284 OG0004730	FALSE	11754
chr1	192368274	192484837	SlugcT0002384.1	0_2383	284	2384	schLug1	Arr02594	TRUE	OG0004731	N0.HOG0005285 OG0004731	FALSE	11753
chr1	192537387	192541821	SlugcT0002385.1	0_2384	304	2385	schLug1	Arr02595	TRUE	OG0004732	N0.HOG0005286 OG0004732	FALSE	11752
chr1	192752782	192785179	SlugcT0002386.1	0_2385	296	2386	schLug1	Arr02596	TRUE	OG0004733	N0.HOG0005287 OG0004733	FALSE	11750
chr1	192798644	192833927	SlugcT0002387.8	0_2386	433	2387	schLug1	Arr02597	TRUE	OG0004734	N0.HOG0005288 OG0004734	FALSE	11749
chr1	192913255	192985629	SlugcT0002388.2	0_2387	449	2388	schLug1	Arr02598	TRUE	OG0004735	N0.HOG0005289 OG0004735	FALSE	11748
chr1	192985980	193006516	SlugcT0002389.1	0_2388	356	2389	schLug1	Arr02599	TRUE	OG0004736	N0.HOG0005290 OG0004736	FALSE	11747
chr1	193017517	193046537	SlugcT0002390.2	0_2389	245	2390	schLug1	Arr02600	TRUE	OG0004737	N0.HOG0005291 OG0004737	FALSE	11746
chr1	193136506	193283124	SlugcT0002391.1	0_2390	730	2391	schLug1	Arr02601	TRUE	OG0004738	N0.HOG0005292 OG0004738	FALSE	11743
chr1	193359194	193360782	SlugcT0002395.1	0_2394	364	2395	schLug1	Arr02602	TRUE	OG0004739	N0.HOG0005293 OG0004739	FALSE	11742
chr1	193949440	193950644	SlugcT0002399.1	0_2398	369	2399	schLug1	Arr02603	TRUE	OG0004740	N0.HOG0005294 OG0004740	FALSE	11740
chr1	194027773	194046866	SlugcT0002400.1	0_2399	485	2400	schLug1	Arr02604	TRUE	OG0004741	N0.HOG0005295 OG0004741	FALSE	11739
chr1	194162159	194215913	SlugcT0002401.1	0_2400	400	2401	schLug1	Arr02605	TRUE	OG0004742	N0.HOG0005296 OG0004742	FALSE	11737
chr1	194215913	194258987	SlugcT0002402.1	0_2401	605	2402	schLug1	Arr02606	TRUE	OG0004743	N0.HOG0005297 OG0004743	FALSE	11736
chr1	194330824	194331983	SlugcT0002405.1	0_2404	133	2405	schLug1	Arr02607	TRUE	OG0004744	N0.HOG0005298 OG0004744	FALSE	11734
chr1	194407274	194466634	SlugcT0002407.1	0_2406	739	2407	schLug1	Arr02609	TRUE	OG0004746	N0.HOG0005300 OG0004746	FALSE	11732
chr1	194613502	194682244	SlugcT0002409.1	0_2408	1370	2409	schLug1	Arr02610	TRUE	OG0004747	N0.HOG0005301 OG0004747	FALSE	13813
chr1	194751582	194761308	SlugcT0002410.1	0_2409	588	2410	schLug1	Arr02611	TRUE	OG0004748	N0.HOG0005302 OG0004748	FALSE	13807
chr1	195371625	195387922	SlugcT0002411.1	0_2410	407	2411	schLug1	Arr02612	TRUE	OG0004749	N0.HOG0005303 OG0004749	FALSE	13801
chr1	195446616	195501545	SlugcT0002412.1	0_2411	197	2412	schLug1	Arr02613	TRUE	OG0004750	N0.HOG0005304 OG0004750	FALSE	13793
chr1	195620090	195628534	SlugcT0002415.2	0_2414	178	2415	schLug1	Arr02614	TRUE	OG0004751	N0.HOG0005305 OG0004751	FALSE	13765
chr1	195699283	195700303	SlugcT0002416.1	0_2415	245	2416	schLug1	Arr02615	TRUE	OG0004752	N0.HOG0005306 OG0004752	FALSE	13754
chr1	195784575	195812910	SlugcT0002418.1	0_2417	401	2418	schLug1	Arr02616	TRUE	OG0004753	N0.HOG0005307 OG0004753	FALSE	13744
chr1	195889384	195897042	SlugcT0002420.1	0_2419	683	2420	schLug1	Arr02617	TRUE	OG0004754	N0.HOG0005308 OG0004754	FALSE	11582
chr1	195960327	195961697	SlugcT0002422.1	0_2421	351	2422	schLug1	Arr02618	TRUE	OG0004755	N0.HOG0005309 OG0004755	FALSE	11581
chr1	196022008	196023845	SlugcT0002423.3	0_2422	391	2423	schLug1	Arr02619	TRUE	OG0004756	N0.HOG0005310 OG0004756	FALSE	11579
chr1	196049771	196054292	SlugcT0002424.1	0_2423	388	2424	schLug1	Arr02620	TRUE	OG0004757	N0.HOG0005311 OG0004757	FALSE	11580
chr1	196075974	196169994	SlugcT0002425.1	0_2424	343	2425	schLug1	Arr02621	TRUE	OG0004758	N0.HOG0005312 OG0004758	FALSE	11578
chr1	196409019	196458715	SlugcT0002430.1	0_2429	784	2430	schLug1	Arr02622	TRUE	OG0004759	N0.HOG0005313 OG0004759	FALSE	11575
chr1	196477904	196479297	SlugcT0002432.1	0_2431	176	2432	schLug1	Arr02623	TRUE	OG0004760	N0.HOG0005314 OG0004760	FALSE	11574
chr1	196480002	196572560	SlugcT0002433.2	0_2432	643	2433	schLug1	Arr02624	TRUE	OG0004761	N0.HOG0005315 OG0004761	FALSE	11573
chr1	196589459	196613472	SlugcT0002435.1	0_2434	420	2435	schLug1	Arr02625	TRUE	OG0004762	N0.HOG0005316 OG0004762	FALSE	11572
chr1	197207776	197243517	SlugcT0002438.1	0_2437	137	2438	schLug1	Arr02626	TRUE	OG0004763	N0.HOG0005317 OG0004763	FALSE	11620
chr1	197372189	197458073	SlugcT0002439.2	0_2438	672	2439	schLug1	Arr02627	TRUE	OG0004764	N0.HOG0005318 OG0004764	FALSE	11619
chr1	197508270	197521936	SlugcT0002440.1	0_2439	307	2440	schLug1	Arr02628	TRUE	OG0004765	N0.HOG0005319 OG0004765	FALSE	11618
chr1	197526480	197651912	SlugcT0002441.1	0_2440	1325	2441	schLug1	Arr02629	TRUE	OG0004766	N0.HOG0005320 OG0004766	FALSE	11616
chr1	197719521	197728872	SlugcT0002444.1	0_2443	268	2444	schLug1	Arr02630	TRUE	OG0004767	N0.HOG0005321 OG0004767	FALSE	11615
chr1	197788455	197789067	SlugcT0002445.1	0_2444	162	2445	schLug1	Arr02631	TRUE	OG0004768	N0.HOG0005322 OG0004768	FALSE	11613
chr1	198033819	198034668	SlugcT0002446.1	0_2445	163	2446	schLug1	Arr02632	TRUE	OG0004769	N0.HOG0005323 OG0004769	FALSE	11612
chr1	198183042	198183638	SlugcT0002447.1	0_2446	168	2447	schLug1	Arr02633	TRUE	OG0004770	N0.HOG0005324 OG0004770	FALSE	11611
chr1	198446644	198493124	SlugcT0002451.1	0_2450	521	2451	schLug1	Arr02634	TRUE	OG0004771	N0.HOG0005325 OG0004771	FALSE	11607
chr1	198717510	198718235	SlugcT0002452.1	0_2451	152	2452	schLug1	Arr02635	TRUE	OG0004772	N0.HOG0005326 OG0004772	FALSE	11606
chr1	198831791	198930540	SlugcT0002453.1	0_2452	966	2453	schLug1	Arr02636	TRUE	OG0004773	N0.HOG0005327 OG0004773	FALSE	11605
chr1	199099036	199119450	SlugcT0002455.1	0_2454	477	2455	schLug1	Arr02637	TRUE	OG0004774	N0.HOG0005328 OG0004774	FALSE	11604
chr1	199139665	199170742	SlugcT0002457.2	0_2456	828	2457	schLug1	Arr02638	TRUE	OG0004775	N0.HOG0005329 OG0004775	FALSE	11603
chr1	199250957	199260970	SlugcT0002458.1	0_2457	277	2458	schLug1	Arr02639	TRUE	OG0004776	N0.HOG0005330 OG0004776	FALSE	11601
chr1	199268387	199280095	SlugcT0002459.1	0_2458	267	2459	schLug1	Arr02640	TRUE	OG0004777	N0.HOG0005331 OG0004777	FALSE	11600
chr1	199371755	199384740	SlugcT0002461.2	0_2460	360	2461	schLug1	Arr02641	TRUE	OG0004778	N0.HOG0005332 OG0004778	FALSE	11599
chr1	199403198	199404747	SlugcT0002462.1	0_2461	500	2462	schLug1	Arr02642	TRUE	OG0004779	N0.HOG0005333 OG0004779	FALSE	11598
chr1	199530717	199532380	SlugcT0002464.1	0_2463	413	2464	schLug1	Arr02643	TRUE	OG0004780	N0.HOG0005334 OG0004780	FALSE	11597
chr1	199544671	199569020	SlugcT0002465.1	0_2464	289	2465	schLug1	Arr02644	TRUE	OG0004781	N0.HOG0005335 OG0004781	FALSE	11596
chr1	199666760	199756409	SlugcT0002470.2	0_2469	281	2470	schLug1	Arr02645	TRUE	OG0004782	N0.HOG0005336 OG0004782	FALSE	11594
chr1	199783880	199792608	SlugcT0002472.2	0_2471	972	2472	schLug1	Arr02646	TRUE	OG0004783	N0.HOG0005337 OG0004783	FALSE	11593
chr1	200012172	200028792	SlugcT0002475.1	0_2474	282	2475	schLug1	Arr02647	TRUE	OG0004784	N0.HOG0005338 OG0004784	FALSE	11809
chr1	200060792	200097191	SlugcT0002476.1	0_2475	915	2476	schLug1	Arr02648	TRUE	OG0004785	N0.HOG0005339 OG0004785	FALSE	11810
chr1	200384359	200447117	SlugcT0002477.2	0_2476	752	2477	schLug1	Arr02649	TRUE	OG0004786	N0.HOG0005340 OG0004786	FALSE	11811
chr1	200520612	200535000	SlugcT0002478.1	0_2477	1006	2478	schLug1	Arr02650	TRUE	OG0004787	N0.HOG0005341 OG0004787	FALSE	11814
chr1	200583687	200591366	SlugcT0002479.1	0_2478	207	2479	schLug1	Arr02651	TRUE	OG0004788	N0.HOG0005342 OG0004788	FALSE	11815
chr1	200616836	200725975	SlugcT0002480.2	0_2479	5595	2480	schLug1	Arr02652	TRUE	OG0004789	N0.HOG0005343 OG0004789	FALSE	11816
chr1	200841356	200863388	SlugcT0002481.1	0_2480	974	2481	schLug1	Arr02653	TRUE	OG0004790	N0.HOG0005344 OG0004790	FALSE	11817
chr1	200870381	200890639	SlugcT0002482.1	0_2481	743	2482	schLug1	Arr02654	TRUE	OG0004791	N0.HOG0005345 OG0004791	FALSE	11818
chr1	200922663	200960966	SlugcT0002483.1	0_2482	609	2483	schLug1	Arr02655	TRUE	OG0004792	N0.HOG0005346 OG0004792	FALSE	11819
chr1	201051298	201052446	SlugcT0002485.1	0_2483	303	2484	schLug1	Arr02656	TRUE	OG0004793	N0.HOG0005347 OG0004793	FALSE	11821
chr1	201052707	201053853	SlugcT0002484.3	0_2484	231	2485	schLug1	Arr02657	TRUE	OG0004794	N0.HOG0005348 OG0004794	FALSE	11822
chr1	201233680	201235335	SlugcT0002487.1	0_2486	430	2487	schLug1	Arr02658	TRUE	OG0004795	N0.HOG0005349 OG0004795	FALSE	11824
chr1	201553252	201554237	SlugcT0002489.1	0_2488	257	2489	schLug1	Arr02659	TRUE	OG0004796	N0.HOG0005350 OG0004796	FALSE	11826
chr1	201554418	201648248	SlugcT0002490.1	0_2489	916	2490	schLug1	Arr02660	TRUE	OG0004797	N0.HOG0005351 OG0004797	FALSE	11828
chr1	201681684	201685175	SlugcT0002493.1	0_2492	333	2493	schLug1	Arr02661	TRUE	OG0004798	N0.HOG0005352 OG0004798	FALSE	11830
chr1	201721602	201751597	SlugcT0002495.2	0_2494	670	2495	schLug1	Arr02662	TRUE	OG0004799	N0.HOG0005353 OG0004799	FALSE	11831
chr1	201756020	201765698	SlugcT0002496.1	0_2495	488	2496	schLug1	Arr02663	TRUE	OG0004800	N0.HOG0005354 OG0004800	FALSE	11832
chr1	201785870	201809039	SlugcT0002498.2	0_2497	543	2498	schLug1	Arr02664	TRUE	OG0004801	N0.HOG0005355 OG0004801	FALSE	11833
chr1	201909118	201930596	SlugcT0002500.2	0_2499	791	2500	schLug1	Arr02665	TRUE	OG0004802	N0.HOG0005356 OG0004802	FALSE	11834
chr1	201943410	202050802	SlugcT0002501.1	0_2500	3392	2501	schLug1	Arr02666	TRUE	OG0004803	N0.HOG0005357 OG0004803	FALSE	11835
chr1	202069253	202087671	SlugcT0002502.1	0_2501	863	2502	schLug1	Arr02667	TRUE	OG0004804	N0.HOG0005358 OG0004804	FALSE	11836
chr1	202140581	202148040	SlugcT0002504.1	0_2503	436	2504	schLug1	Arr02668	TRUE	OG0004805	N0.HOG0005359 OG0004805	FALSE	11838
chr1	202277374	202278959	SlugcT0002506.2	0_2505	177	2506	schLug1	Arr02669	TRUE	OG0004806	N0.HOG0005360 OG0004806	FALSE	11840
chr1	202451296	202453585	SlugcT0002507.2	0_2506	355	2507	schLug1	Arr02670	TRUE	OG0004807	N0.HOG0005361 OG0004807	FALSE	11841
chr1	203163377	203233117	SlugcT0002516.1	0_2515	1048	2516	schLug1	Arr02673	TRUE	OG0004809	N0.HOG0005363 OG0004809	FALSE	8006
chr1	203580073	203600811	SlugcT0002525.1	0_2524	371	2525	schLug1	Arr02674	TRUE	OG0004810	N0.HOG0005364 OG0004810	FALSE	7999
chr1	203706415	203715210	SlugcT0002529.1	0_2528	315	2529	schLug1	Arr02675	TRUE	OG0004811	N0.HOG0005365 OG0004811	FALSE	7998
chr1	203723821	203770065	SlugcT0002530.2	0_2529	670	2530	schLug1	Arr02676	TRUE	OG0004812	N0.HOG0005366 OG0004812	FALSE	7997
chr1	203835924	203837558	SlugcT0002532.1	0_2531	473	2532	schLug1	Arr02677	TRUE	OG0004813	N0.HOG0005367 OG0004813	FALSE	7996
chr1	203847469	203849473	SlugcT0002533.3	0_2532	528	2533	schLug1	Arr02678	TRUE	OG0004814	N0.HOG0005368 OG0004814	FALSE	7995
chr1	203887907	203891882	SlugcT0002535.1	0_2534	1202	2535	schLug1	Arr02679	TRUE	OG0004815	N0.HOG0005369 OG0004815	FALSE	7993
chr1	204138623	204221905	SlugcT0002539.1	0_2538	575	2539	schLug1	Arr02680	TRUE	OG0004816	N0.HOG0005370 OG0004816	FALSE	7989
chr1	204389173	204389932	SlugcT0002542.1	0_2541	156	2542	schLug1	Arr02681	TRUE	OG0004817	N0.HOG0005371 OG0004817	FALSE	7988
chr1	204444324	204490318	SlugcT0002545.1	0_2544	633	2545	schLug1	Arr02682	TRUE	OG0004818	N0.HOG0005372 OG0004818	FALSE	7987
chr1	204522800	204525107	SlugcT0002546.1	0_2545	223	2546	schLug1	Arr02683	TRUE	OG0004819	N0.HOG0005373 OG0004819	FALSE	7984
chr1	204580193	204581557	SlugcT0002548.1	0_2547	253	2548	schLug1	Arr02684	TRUE	OG0004820	N0.HOG0005374 OG0004820	FALSE	7982
chr1	204626665	204704208	SlugcT0002549.1	0_2548	437	2549	schLug1	Arr02685	TRUE	OG0004821	N0.HOG0005375 OG0004821	FALSE	7981
chr1	204775465	204776607	SlugcT0002550.1	0_2549	251	2550	schLug1	Arr02686	TRUE	OG0004822	N0.HOG0005376 OG0004822	FALSE	7979
chr1	204886168	204887018	SlugcT0002551.1	0_2550	229	2551	schLug1	Arr02687	TRUE	OG0004823	N0.HOG0005377 OG0004823	FALSE	7978
chr1	204967213	204968921	SlugcT0002552.1	0_2551	498	2552	schLug1	Arr02688	TRUE	OG0004824	N0.HOG0005378 OG0004824	FALSE	7977
chr1	205015104	205025821	SlugcT0002553.1	0_2552	372	2553	schLug1	Arr02689	TRUE	OG0004825	N0.HOG0005379 OG0004825	FALSE	7976
chr1	205089852	205093683	SlugcT0002554.1	0_2553	304	2554	schLug1	Arr02690	TRUE	OG0004826	N0.HOG0005380 OG0004826	FALSE	7974
chr1	205143040	205171902	SlugcT0002555.2	0_2554	890	2555	schLug1	Arr02691	TRUE	OG0004827	N0.HOG0005381 OG0004827	FALSE	7972
chr1	205269924	205325419	SlugcT0002557.1	0_2556	228	2557	schLug1	Arr02692	TRUE	OG0004828	N0.HOG0005382 OG0004828	FALSE	7971
chr1	205375714	205405934	SlugcT0002560.1	0_2559	1027	2560	schLug1	Arr02693	TRUE	OG0004829	N0.HOG0005383 OG0004829	FALSE	7970
chr1	206055795	206099214	SlugcT0002568.1	0_2567	493	2568	schLug1	Arr02694	TRUE	OG0004830	N0.HOG0005384 OG0004830	FALSE	7967
chr1	207602425	207603379	SlugcT0002587.1	0_2586	148	2587	schLug1	Arr02695	TRUE	OG0004831	N0.HOG0005385 OG0004831	FALSE	11897
chr1	207774076	207792740	SlugcT0002588.1	0_2587	191	2588	schLug1	Arr02696	TRUE	OG0004832	N0.HOG0005386 OG0004832	FALSE	11896
chr1	207993445	208034799	SlugcT0002590.2	0_2589	510	2590	schLug1	Arr02697	TRUE	OG0004833	N0.HOG0005387 OG0004833	FALSE	11901
chr1	208230112	208247654	SlugcT0002592.2	0_2591	706	2592	schLug1	Arr02698	TRUE	OG0004834	N0.HOG0005388 OG0004834	FALSE	11903
chr1	208254781	208271110	SlugcT0002593.6	0_2592	205	2593	schLug1	Arr02699	TRUE	OG0004835	N0.HOG0005389 OG0004835	FALSE	11904
chr1	208425549	208446044	SlugcT0002596.1	0_2595	734	2596	schLug1	Arr02701	TRUE	OG0004837	N0.HOG0005391 OG0004837	FALSE	11906
chr1	208653091	208654769	SlugcT0002598.2	0_2597	464	2598	schLug1	Arr02702	TRUE	OG0004838	N0.HOG0005392 OG0004838	FALSE	11908
chr1	208773173	208821547	SlugcT0002599.2	0_2598	526	2599	schLug1	Arr02703	TRUE	OG0004839	N0.HOG0005393 OG0004839	FALSE	11909
chr1	209515519	209561706	SlugcT0002604.1	0_2603	503	2604	schLug1	Arr02704	TRUE	OG0004840	N0.HOG0005394 OG0004840	FALSE	11910
chr1	209561901	209562698	SlugcT0002605.1	0_2604	126	2605	schLug1	Arr02705	TRUE	OG0004841	N0.HOG0005395 OG0004841	FALSE	11911
chr1	209600087	209661344	SlugcT0002606.1	0_2605	1038	2606	schLug1	Arr02706	TRUE	OG0004842	N0.HOG0005396 OG0004842	FALSE	11913
chr1	209701583	209707245	SlugcT0002607.1	0_2606	685	2607	schLug1	Arr02707	TRUE	OG0004843	N0.HOG0005397 OG0004843	FALSE	11914
chr1	209777927	209796724	SlugcT0002608.1	0_2607	567	2608	schLug1	Arr02708	TRUE	OG0004844	N0.HOG0005398 OG0004844	FALSE	11844
chr1	211421225	211429241	SlugcT0002615.1	0_2614	446	2615	schLug1	Arr02709	TRUE	OG0004845	N0.HOG0005399 OG0004845	FALSE	8015
chr1	211518764	211536402	SlugcT0002616.1	0_2615	466	2616	schLug1	Arr02710	TRUE	OG0004846	N0.HOG0005400 OG0004846	FALSE	8017
chr1	212131762	212186267	SlugcT0002623.1	0_2622	476	2623	schLug1	Arr02711	TRUE	OG0004847	N0.HOG0005401 OG0004847	FALSE	8019
chr1	212285480	212287229	SlugcT0002626.1	0_2625	314	2626	schLug1	Arr02712	TRUE	OG0004848	N0.HOG0005402 OG0004848	FALSE	8021
chr1	212320128	212338513	SlugcT0002627.2	0_2626	479	2627	schLug1	Arr02713	TRUE	OG0004849	N0.HOG0005403 OG0004849	FALSE	8022
chr1	212358024	212392731	SlugcT0002628.2	0_2627	648	2628	schLug1	Arr02714	TRUE	OG0004850	N0.HOG0005404 OG0004850	FALSE	8024
chr1	212494212	212507252	SlugcT0002629.2	0_2628	424	2629	schLug1	Arr02715	TRUE	OG0004851	N0.HOG0005405 OG0004851	FALSE	8025
chr1	212572680	212618769	SlugcT0002632.4	0_2631	1068	2632	schLug1	Arr02716	TRUE	OG0004852	N0.HOG0005406 OG0004852	FALSE	8027
chr1	212705306	212730614	SlugcT0002635.1	0_2634	518	2635	schLug1	Arr02717	TRUE	OG0004853	N0.HOG0005407 OG0004853	FALSE	8028
chr1	212867590	212896387	SlugcT0002636.1	0_2635	364	2636	schLug1	Arr02718	TRUE	OG0004854	N0.HOG0005408 OG0004854	FALSE	8029
chr1	213113331	213122095	SlugcT0002639.1	0_2638	820	2639	schLug1	Arr02719	TRUE	OG0004855	N0.HOG0005409 OG0004855	FALSE	8032
chr1	213164020	213189207	SlugcT0002640.1	0_2639	327	2640	schLug1	Arr02720	TRUE	OG0004856	N0.HOG0005410 OG0004856	FALSE	8033
chr1	213242127	213287618	SlugcT0002641.1	0_2640	5529	2641	schLug1	Arr02721	TRUE	OG0004857	N0.HOG0005411 OG0004857	FALSE	8034
chr1	213310566	213348698	SlugcT0002643.1	0_2642	851	2643	schLug1	Arr02722	TRUE	OG0004858	N0.HOG0005412 OG0004858	FALSE	8035
chr1	213417739	213518992	SlugcT0002646.2	0_2645	2384	2646	schLug1	Arr02723	TRUE	OG0004859	N0.HOG0005413 OG0004859	FALSE	8036
chr1	213574237	213581285	SlugcT0002647.1	0_2646	140	2647	schLug1	Arr02724	TRUE	OG0004860	N0.HOG0005414 OG0004860	FALSE	8037
chr1	213614693	213629104	SlugcT0002649.1	0_2648	206	2649	schLug1	Arr02725	TRUE	OG0004861	N0.HOG0005415 OG0004861	FALSE	8041
chr1	215326584	215360426	SlugcT0002663.2	0_2662	293	2663	schLug1	Arr02727	TRUE	OG0004863	N0.HOG0005417 OG0004863	FALSE	8054
chr1	215384538	215435213	SlugcT0002664.1	0_2663	646	2664	schLug1	Arr02728	TRUE	OG0004864	N0.HOG0005418 OG0004864	FALSE	8057
chr1	215561455	215562383	SlugcT0002666.1	0_2665	218	2666	schLug1	Arr02729	TRUE	OG0004865	N0.HOG0005419 OG0004865	FALSE	8058
chr1	215709003	215856760	SlugcT0002667.1	0_2666	627	2667	schLug1	Arr02730	TRUE	OG0004866	N0.HOG0005420 OG0004866	FALSE	8059
chr1	216055548	216056480	SlugcT0002673.1	0_2672	197	2673	schLug1	Arr02731	TRUE	OG0004867	N0.HOG0005421 OG0004867	FALSE	8062
chr1	216121405	216122466	SlugcT0002674.1	0_2673	326	2674	schLug1	Arr02732	TRUE	OG0004868	N0.HOG0005422 OG0004868	FALSE	8063
chr1	216279812	216280733	SlugcT0002676.1	0_2675	220	2676	schLug1	Arr02733	TRUE	OG0004869	N0.HOG0005423 OG0004869	FALSE	8065
chr1	216354144	216395418	SlugcT0002677.1	0_2676	483	2677	schLug1	Arr02734	TRUE	OG0004870	N0.HOG0005424 OG0004870	FALSE	8066
chr1	216507766	216541754	SlugcT0002679.2	0_2678	363	2679	schLug1	Arr02735	TRUE	OG0004871	N0.HOG0005425 OG0004871	FALSE	8067
chr1	216606220	216640467	SlugcT0002680.1	0_2679	609	2680	schLug1	Arr02736	TRUE	OG0004872	N0.HOG0005426 OG0004872	FALSE	8069
chr1	217259693	217269716	SlugcT0002687.1	0_2686	264	2687	schLug1	Arr02737	TRUE	OG0004873	N0.HOG0005427 OG0004873	FALSE	8077
chr1	217273389	217291870	SlugcT0002688.2	0_2687	273	2688	schLug1	Arr02738	TRUE	OG0004874	N0.HOG0005428 OG0004874	FALSE	8078
chr1	218243724	218273002	SlugcT0002697.1	0_2696	692	2697	schLug1	Arr02739	TRUE	OG0004875	N0.HOG0005429 OG0004875	FALSE	8085
chr1	218337019	218337914	SlugcT0002699.1	0_2698	225	2699	schLug1	Arr02740	TRUE	OG0004876	N0.HOG0005430 OG0004876	FALSE	8088
chr1	218421086	218425037	SlugcT0002700.1	0_2699	249	2700	schLug1	Arr02741	TRUE	OG0004877	N0.HOG0005431 OG0004877	FALSE	8089
chr1	218440131	218513300	SlugcT0002701.1	0_2700	372	2701	schLug1	Arr02742	TRUE	OG0004878	N0.HOG0005432 OG0004878	FALSE	8090
chr1	218573910	218650997	SlugcT0002703.5	0_2702	1114	2703	schLug1	Arr02743	TRUE	OG0004879	N0.HOG0005433 OG0004879	FALSE	8092
chr1	218730077	218865427	SlugcT0002705.1	0_2704	1380	2705	schLug1	Arr02744	TRUE	OG0004880	N0.HOG0005434 OG0004880	FALSE	13160
chr1	218873010	218968857	SlugcT0002706.1	0_2705	258	2706	schLug1	Arr02745	TRUE	OG0004881	N0.HOG0005435 OG0004881	FALSE	13161
chr1	218996829	219015418	SlugcT0002707.1	0_2706	420	2707	schLug1	Arr02746	TRUE	OG0004882	N0.HOG0005436 OG0004882	FALSE	13162
chr1	219021866	219031460	SlugcT0002708.1	0_2707	330	2708	schLug1	Arr02747	TRUE	OG0004883	N0.HOG0005437 OG0004883	FALSE	13163
chr1	219642725	219679308	SlugcT0002715.1	0_2714	288	2715	schLug1	Arr02748	TRUE	OG0004884	N0.HOG0005438 OG0004884	FALSE	13164
chr1	219912115	219930965	SlugcT0002717.2	0_2716	387	2717	schLug1	Arr02749	TRUE	OG0004885	N0.HOG0005439 OG0004885	FALSE	13166
chr1	220108630	220129252	SlugcT0002721.1	0_2720	380	2721	schLug1	Arr02750	TRUE	OG0004886	N0.HOG0005440 OG0004886	FALSE	11700
chr1	220150832	220227425	SlugcT0002722.1	0_2721	1038	2722	schLug1	Arr02751	TRUE	OG0004887	N0.HOG0005441 OG0004887	FALSE	11699
chr1	220257672	220280304	SlugcT0002723.1	0_2722	512	2723	schLug1	Arr02752	TRUE	OG0004888	N0.HOG0005442 OG0004888	FALSE	11696
chr1	220350007	220374081	SlugcT0002725.1	0_2724	354	2725	schLug1	Arr02753	TRUE	OG0004889	N0.HOG0005443 OG0004889	FALSE	11695
chr1	220402565	220404470	SlugcT0002726.1	0_2725	567	2726	schLug1	Arr02754	TRUE	OG0004890	N0.HOG0005444 OG0004890	FALSE	11694
chr1	220412997	220448377	SlugcT0002727.1	0_2726	580	2727	schLug1	Arr02755	TRUE	OG0004891	N0.HOG0005445 OG0004891	FALSE	11693
chr1	221320074	221358858	SlugcT0002734.1	0_2733	576	2734	schLug1	Arr02756	TRUE	OG0004892	N0.HOG0005446 OG0004892	FALSE	12981
chr1	221373928	221387834	SlugcT0002735.1	0_2734	352	2735	schLug1	Arr02757	TRUE	OG0004893	N0.HOG0005447 OG0004893	FALSE	12991
chr1	221396212	221515966	SlugcT0002736.2	0_2735	344	2736	schLug1	Arr02758	TRUE	OG0004894	N0.HOG0005448 OG0004894	FALSE	13000
chr1	221413433	221414064	SlugcT0002737.1	0_2736	127	2737	schLug1	Arr02759	TRUE	OG0004895	N0.HOG0005449 OG0004895	FALSE	13008
chr1	221548930	221549857	SlugcT0002738.1	0_2737	178	2738	schLug1	Arr02760	TRUE	OG0004896	N0.HOG0005450 OG0004896	FALSE	13017
chr1	221725433	221726799	SlugcT0002739.1	0_2738	308	2739	schLug1	Arr02761	TRUE	OG0004897	N0.HOG0005451 OG0004897	FALSE	13035
chr1	221995084	221996220	SlugcT0002742.1	0_2741	307	2742	schLug1	Arr02762	TRUE	OG0004898	N0.HOG0005452 OG0004898	FALSE	13050
chr1	223033756	223034437	SlugcT0002752.1	0_2751	169	2752	schLug1	Arr02763	TRUE	OG0004899	N0.HOG0005453 OG0004899	FALSE	13092
chr1	223168890	223183000	SlugcT0002754.1	0_2753	412	2754	schLug1	Arr02764	TRUE	OG0004900	N0.HOG0005454 OG0004900	FALSE	13103
chr1	223204876	223206906	SlugcT0002755.1	0_2754	336	2755	schLug1	Arr02765	TRUE	OG0004901	N0.HOG0005455 OG0004901	FALSE	13211
chr1	223260243	223261018	SlugcT0002756.1	0_2755	153	2756	schLug1	Arr02766	TRUE	OG0004902	N0.HOG0005456 OG0004902	FALSE	13204
chr1	223268990	223301648	SlugcT0002757.1	0_2756	885	2757	schLug1	Arr02767	TRUE	OG0004903	N0.HOG0005457 OG0004903	FALSE	13196
chr1	223319687	223320860	SlugcT0002758.1	0_2757	292	2758	schLug1	Arr02768	TRUE	OG0004904	N0.HOG0005458 OG0004904	FALSE	13169
chr1	223390929	223392405	SlugcT0002761.1	0_2760	327	2761	schLug1	Arr02769	TRUE	OG0004905	N0.HOG0005459 OG0004905	FALSE	13167
chr1	223426544	223458557	SlugcT0002762.2	0_2761	673	2762	schLug1	Arr02770	TRUE	OG0004906	N0.HOG0005460 OG0004906	FALSE	13144
chr1	223475241	223520588	SlugcT0002763.1	0_2762	605	2763	schLug1	Arr02771	TRUE	OG0004907	N0.HOG0005461 OG0004907	FALSE	13138
chr1	223710828	223748861	SlugcT0002764.1	0_2763	296	2764	schLug1	Arr02772	TRUE	OG0004908	N0.HOG0005462 OG0004908	FALSE	13118
chr1	223914078	223947248	SlugcT0002765.1	0_2764	1243	2765	schLug1	Arr02773	TRUE	OG0004909	N0.HOG0005463 OG0004909	FALSE	13220
chr1	223972284	223972977	SlugcT0002766.1	0_2765	150	2766	schLug1	Arr02774	TRUE	OG0004910	N0.HOG0005464 OG0004910	FALSE	13236
chr1	223998324	224017370	SlugcT0002768.3	0_2767	312	2768	schLug1	Arr02775	TRUE	OG0004911	N0.HOG0005465 OG0004911	FALSE	13259
chr1	224385851	224400645	SlugcT0002772.2	0_2771	389	2772	schLug1	Arr02776	TRUE	OG0004912	N0.HOG0005466 OG0004912	FALSE	13288
chr1	224450577	224615907	SlugcT0002773.2	0_2772	1142	2773	schLug1	Arr02777	TRUE	OG0004913	N0.HOG0005467 OG0004913	FALSE	13313
chr1	224681611	224755082	SlugcT0002775.2	0_2774	992	2775	schLug1	Arr02778	TRUE	OG0004914	N0.HOG0005468 OG0004914	FALSE	13351
chr1	224755384	224762516	SlugcT0002776.1	0_2775	1049	2776	schLug1	Arr02779	TRUE	OG0004915	N0.HOG0005469 OG0004915	FALSE	13357
chr1	224846467	224856388	SlugcT0002777.1	0_2776	376	2777	schLug1	Arr02780	TRUE	OG0004916	N0.HOG0005470 OG0004916	FALSE	13363
chr1	224869796	224873217	SlugcT0002778.1	0_2777	1012	2778	schLug1	Arr02781	TRUE	OG0004917	N0.HOG0005471 OG0004917	FALSE	13381
chr1	224918602	225104486	SlugcT0002779.1	0_2778	827	2779	schLug1	Arr02782	TRUE	OG0004918	N0.HOG0005472 OG0004918	FALSE	13390
chr1	225154215	225155028	SlugcT0002781.1	0_2780	172	2781	schLug1	Arr02783	TRUE	OG0004919	N0.HOG0005473 OG0004919	FALSE	13399
chr1	225163751	225198815	SlugcT0002782.2	0_2781	402	2782	schLug1	Arr02784	TRUE	OG0004920	N0.HOG0005474 OG0004920	FALSE	13409
chr1	225729741	225733327	SlugcT0002785.1	0_2784	242	2785	schLug1	Arr02785	TRUE	OG0004921	N0.HOG0005475 OG0004921	FALSE	13427
chr1	225884557	225959057	SlugcT0002786.1	0_2785	2573	2786	schLug1	Arr02786	TRUE	OG0004922	N0.HOG0005476 OG0004922	FALSE	13436
chr1	225976312	225981280	SlugcT0002787.1	0_2786	366	2787	schLug1	Arr02787	TRUE	OG0004923	N0.HOG0005477 OG0004923	FALSE	13451
chr1	226129543	226130952	SlugcT0002790.1	0_2789	374	2790	schLug1	Arr02788	TRUE	OG0004924	N0.HOG0005478 OG0004924	FALSE	13476
chr1	226968239	226987939	SlugcT0002791.1	0_2790	471	2791	schLug1	Arr02789	TRUE	OG0004925	N0.HOG0005479 OG0004925	FALSE	13484
chr1	227223942	227228281	SlugcT0002792.1	0_2791	1436	2792	schLug1	Arr02790	TRUE	OG0004926	N0.HOG0005480 OG0004926	FALSE	13500
chr1	227265267	227273906	SlugcT0002794.1	0_2793	269	2794	schLug1	Arr02791	TRUE	OG0004927	N0.HOG0005481 OG0004927	FALSE	13514
chr1	227382887	227437031	SlugcT0002798.1	0_2797	750	2798	schLug1	Arr02792	TRUE	OG0004928	N0.HOG0005482 OG0004928	FALSE	13557
chr1	227548648	227673124	SlugcT0002799.2	0_2798	646	2799	schLug1	Arr02793	TRUE	OG0004929	N0.HOG0005483 OG0004929	FALSE	13579
chr1	227817741	227840234	SlugcT0002800.1	0_2799	317	2800	schLug1	Arr02794	TRUE	OG0004930	N0.HOG0005484 OG0004930	FALSE	13598
chr1	227883668	227890728	SlugcT0002802.1	0_2801	183	2802	schLug1	Arr02795	TRUE	OG0004931	N0.HOG0005485 OG0004931	FALSE	13605
chr1	228417626	228480808	SlugcT0002806.1	0_2805	2065	2806	schLug1	Arr02796	TRUE	OG0004932	N0.HOG0005486 OG0004932	FALSE	13649
chr1	228523200	228567713	SlugcT0002807.2	0_2806	779	2807	schLug1	Arr02797	TRUE	OG0004933	N0.HOG0005487 OG0004933	FALSE	13658
chr1	228582096	228729469	SlugcT0002808.1	0_2807	1263	2808	schLug1	Arr02798	TRUE	OG0004934	N0.HOG0005488 OG0004934	FALSE	13666
chr1	228758202	229016922	SlugcT0002809.2	0_2808	2279	2809	schLug1	Arr02799	TRUE	OG0004935	N0.HOG0005489 OG0004935	FALSE	13676
chr1	229050202	229055346	SlugcT0002811.1	0_2810	429	2811	schLug1	Arr02800	TRUE	OG0004936	N0.HOG0005490 OG0004936	FALSE	13684
chr1	229252368	229262229	SlugcT0002812.1	0_2811	523	2812	schLug1	Arr02801	TRUE	OG0004937	N0.HOG0005491 OG0004937	FALSE	13693
chr1	229363312	229448043	SlugcT0002815.1	0_2814	589	2815	schLug1	Arr02802	TRUE	OG0004938	N0.HOG0005492 OG0004938	FALSE	13722
chr1	229521892	229522806	SlugcT0002817.1	0_2816	173	2817	schLug1	Arr02803	TRUE	OG0004939	N0.HOG0005493 OG0004939	FALSE	12215
chr1	229541594	229562487	SlugcT0002818.2	0_2817	460	2818	schLug1	Arr02804	TRUE	OG0004940	N0.HOG0005494 OG0004940	FALSE	12216
chr1	230029227	230058351	SlugcT0002821.1	0_2820	514	2821	schLug1	Arr02805	TRUE	OG0004941	N0.HOG0005495 OG0004941	FALSE	12222
chr1	230137020	230151192	SlugcT0002822.2	0_2821	167	2822	schLug1	Arr02806	TRUE	OG0004942	N0.HOG0005496 OG0004942	FALSE	12220
chr1	230198603	230199879	SlugcT0002823.1	0_2822	315	2823	schLug1	Arr02807	TRUE	OG0004943	N0.HOG0005497 OG0004943	FALSE	12219
chr1	230399850	230400614	SlugcT0002824.1	0_2823	122	2824	schLug1	Arr02808	TRUE	OG0004944	N0.HOG0005498 OG0004944	FALSE	12218
chr1	230580573	230599575	SlugcT0002825.2	0_2824	250	2825	schLug1	Arr02809	TRUE	OG0004945	N0.HOG0005499 OG0004945	FALSE	12225
chr1	230729916	230741444	SlugcT0002826.3	0_2825	210	2826	schLug1	Arr02810	TRUE	OG0004946	N0.HOG0005500 OG0004946	FALSE	12223
chr1	230753866	230764992	SlugcT0002827.2	0_2826	821	2827	schLug1	Arr02811	TRUE	OG0004947	N0.HOG0005501 OG0004947	FALSE	12224
chr1	231615512	231637198	SlugcT0002834.2	0_2833	340	2834	schLug1	Arr02814	TRUE	OG0004950	N0.HOG0005504 OG0004950	FALSE	13737
chr1	231956843	231961307	SlugcT0002835.1	0_2834	244	2835	schLug1	Arr02815	TRUE	OG0004951	N0.HOG0005505 OG0004951	FALSE	12212
chr1	231967567	231996582	SlugcT0002836.3	0_2835	1001	2836	schLug1	Arr02816	TRUE	OG0004952	N0.HOG0005506 OG0004952	FALSE	12211
chr1	232106023	232112059	SlugcT0002837.1	0_2836	509	2837	schLug1	Arr02817	TRUE	OG0004953	N0.HOG0005507 OG0004953	FALSE	12210
chr1	232146983	232193938	SlugcT0002839.1	0_2838	917	2839	schLug1	Arr02818	TRUE	OG0004954	N0.HOG0005508 OG0004954	FALSE	12209
chr1	232642900	232651169	SlugcT0002845.2	0_2844	843	2845	schLug1	Arr02819	TRUE	OG0004955	N0.HOG0005509 OG0004955	FALSE	12205
chr1	232691662	232693672	SlugcT0002846.1	0_2845	460	2846	schLug1	Arr02820	TRUE	OG0004956	N0.HOG0005510 OG0004956	FALSE	12203
chr1	232781326	232782294	SlugcT0002847.1	0_2846	151	2847	schLug1	Arr02821	TRUE	OG0004957	N0.HOG0005511 OG0004957	FALSE	12202
chr1	232882539	232897629	SlugcT0002848.4	0_2847	249	2848	schLug1	Arr02822	TRUE	OG0004958	N0.HOG0005512 OG0004958	FALSE	12201
chr1	232909397	233093216	SlugcT0002849.1	0_2848	827	2849	schLug1	Arr02823	TRUE	OG0004959	N0.HOG0005513 OG0004959	FALSE	12200
chr1	233433752	233502402	SlugcT0002854.4	0_2853	490	2854	schLug1	Arr02824	TRUE	OG0004960	N0.HOG0005514 OG0004960	FALSE	12197
chr1	233524670	233525975	SlugcT0002856.1	0_2855	246	2856	schLug1	Arr02825	TRUE	OG0004961	N0.HOG0005515 OG0004961	FALSE	12196
chr1	233621410	233641549	SlugcT0002858.2	0_2857	257	2858	schLug1	Arr02826	TRUE	OG0004962	N0.HOG0005516 OG0004962	FALSE	12195
chr1	233858920	233902657	SlugcT0002862.2	0_2861	529	2862	schLug1	Arr02827	TRUE	OG0004963	N0.HOG0005517 OG0004963	FALSE	12193
chr1	234098361	234178758	SlugcT0002864.2	0_2863	571	2864	schLug1	Arr02828	TRUE	OG0004964	N0.HOG0005518 OG0004964	FALSE	12191
chr1	234228886	234284793	SlugcT0002865.1	0_2864	200	2865	schLug1	Arr02829	TRUE	OG0004965	N0.HOG0005519 OG0004965	FALSE	12190
chr1	234751186	234760550	SlugcT0002871.1	0_2870	329	2871	schLug1	Arr02830	TRUE	OG0004966	N0.HOG0005520 OG0004966	FALSE	12188
chr1	234774625	234775469	SlugcT0002872.1	0_2871	255	2872	schLug1	Arr02831	TRUE	OG0004967	N0.HOG0005521 OG0004967	FALSE	12187
chr1	234815500	234816521	SlugcT0002873.1	0_2872	255	2873	schLug1	Arr02832	TRUE	OG0004968	N0.HOG0005522 OG0004968	FALSE	12186
chr1	234820948	234822131	SlugcT0002875.1	0_2874	299	2875	schLug1	Arr02833	TRUE	OG0004969	N0.HOG0005523 OG0004969	FALSE	12185
chr1	235017109	235083248	SlugcT0002878.1	0_2877	604	2878	schLug1	Arr02835	TRUE	OG0004971	N0.HOG0005525 OG0004971	FALSE	12182
chr1	235605101	235691621	SlugcT0002885.2	0_2884	685	2885	schLug1	Arr02836	TRUE	OG0004972	N0.HOG0005526 OG0004972	FALSE	12175
chr1	235692267	235733423	SlugcT0002886.1	0_2885	242	2886	schLug1	Arr02837	TRUE	OG0004973	N0.HOG0005527 OG0004973	FALSE	12174
chr1	235965452	235981754	SlugcT0002888.1	0_2887	813	2888	schLug1	Arr02838	TRUE	OG0004974	N0.HOG0005528 OG0004974	FALSE	12172
chr1	236081171	236103173	SlugcT0002891.1	0_2890	358	2891	schLug1	Arr02839	TRUE	OG0004975	N0.HOG0005529 OG0004975	FALSE	12170
chr1	236128095	236129047	SlugcT0002892.1	0_2891	293	2892	schLug1	Arr02840	TRUE	OG0004976	N0.HOG0005530 OG0004976	FALSE	12169
chr1	236373911	236376317	SlugcT0002894.1	0_2893	789	2894	schLug1	Arr02842	TRUE	OG0004978	N0.HOG0005532 OG0004978	FALSE	12166
chr1	236454617	236497524	SlugcT0002895.2	0_2894	520	2895	schLug1	Arr02843	TRUE	OG0004979	N0.HOG0005533 OG0004979	FALSE	12165
chr1	236778040	236815429	SlugcT0002902.1	0_2901	460	2902	schLug1	Arr02844	TRUE	OG0004980	N0.HOG0005534 OG0004980	FALSE	12161
chr1	237176675	237177988	SlugcT0002908.1	0_2907	308	2908	schLug1	Arr02846	TRUE	OG0004982	N0.HOG0005536 OG0004982	FALSE	12158
chr1	237378224	237434412	SlugcT0002911.1	0_2910	453	2911	schLug1	Arr02847	TRUE	OG0004983	N0.HOG0005537 OG0004983	FALSE	12155
chr1	237643681	237665257	SlugcT0002916.1	0_2915	129	2916	schLug1	Arr02848	TRUE	OG0004984	N0.HOG0005538 OG0004984	FALSE	12152
chr1	238615695	238620092	SlugcT0002922.1	0_2921	153	2922	schLug1	Arr02849	TRUE	OG0004985	N0.HOG0005539 OG0004985	FALSE	12148
chr1	238683830	238692731	SlugcT0002924.1	0_2923	139	2924	schLug1	Arr02850	TRUE	OG0004986	N0.HOG0005540 OG0004986	FALSE	12146
chr1	239160275	239184882	SlugcT0002929.1	0_2928	409	2929	schLug1	Arr02852	TRUE	OG0004988	N0.HOG0005542 OG0004988	FALSE	12142
chr1	239226904	239228901	SlugcT0002930.1	0_2929	605	2930	schLug1	Arr02853	TRUE	OG0004989	N0.HOG0005543 OG0004989	FALSE	12141
chr1	239296811	239297780	SlugcT0002931.1	0_2930	165	2931	schLug1	Arr02854	TRUE	OG0004990	N0.HOG0005544 OG0004990	FALSE	12140
chr1	239781944	239782466	SlugcT0002935.1	0_2934	132	2935	schLug1	Arr02855	TRUE	OG0004991	N0.HOG0005545 OG0004991	FALSE	12137
chr1	239925300	239926000	SlugcT0002939.2	0_2938	189	2939	schLug1	Arr02856	TRUE	OG0004992	N0.HOG0005546 OG0004992	FALSE	12136
chr1	239970497	240031090	SlugcT0002940.2	0_2939	1531	2940	schLug1	Arr02857	TRUE	OG0004993	N0.HOG0005547 OG0004993	FALSE	12135
chr1	240066726	240075279	SlugcT0002941.1	0_2940	263	2941	schLug1	Arr02858	TRUE	OG0004994	N0.HOG0005548 OG0004994	FALSE	12134
chr1	240216585	240218281	SlugcT0002944.1	0_2943	347	2944	schLug1	Arr02859	TRUE	OG0004995	N0.HOG0005549 OG0004995	FALSE	12132
chr1	240259219	240268853	SlugcT0002945.1	0_2944	575	2945	schLug1	Arr02860	TRUE	OG0004996	N0.HOG0005550 OG0004996	FALSE	12131
chr1	240268853	240302717	SlugcT0002946.1	0_2945	317	2946	schLug1	Arr02861	TRUE	OG0004997	N0.HOG0005551 OG0004997	FALSE	12130
chr1	240574731	240621683	SlugcT0002951.1	0_2950	376	2951	schLug1	Arr02862	TRUE	OG0004998	N0.HOG0005552 OG0004998	FALSE	12127
chr1	242401451	242414510	SlugcT0002983.1	0_2982	280	2983	schLug1	Arr02866	TRUE	OG0005002	N0.HOG0005556 OG0005002	FALSE	12110
chr1	242504682	242505589	SlugcT0002986.1	0_2985	172	2986	schLug1	Arr02867	TRUE	OG0005003	N0.HOG0005557 OG0005003	FALSE	12108
chr1	242641151	242650629	SlugcT0002988.1	0_2987	341	2988	schLug1	Arr02868	TRUE	OG0005004	N0.HOG0005558 OG0005004	FALSE	12105
chr1	242862212	242897246	SlugcT0002992.2	0_2991	494	2992	schLug1	Arr02869	TRUE	OG0005005	N0.HOG0005559 OG0005005	FALSE	12103
chr1	242921464	242947085	SlugcT0002993.1	0_2992	472	2993	schLug1	Arr02870	TRUE	OG0005006	N0.HOG0005560 OG0005006	FALSE	12101
chr1	242953313	243221017	SlugcT0002994.1	0_2993	2061	2994	schLug1	Arr02871	TRUE	OG0005007	N0.HOG0005561 OG0005007	FALSE	12100
chr1	243398716	243400477	SlugcT0002995.1	0_2994	515	2995	schLug1	Arr02872	TRUE	OG0005008	N0.HOG0005562 OG0005008	FALSE	12099
chr1	243451689	243453591	SlugcT0002997.1	0_2996	550	2997	schLug1	Arr02873	TRUE	OG0005009	N0.HOG0005563 OG0005009	FALSE	12098
chr1	243485487	243487330	SlugcT0002998.1	0_2997	554	2998	schLug1	Arr02874	TRUE	OG0005010	N0.HOG0005564 OG0005010	FALSE	12097
chr1	244151493	244172788	SlugcT0003017.1	0_3016	383	3017	schLug1	Arr02875	TRUE	OG0005011	N0.HOG0005565 OG0005011	FALSE	12094
chr1	244237116	244269439	SlugcT0003018.1	0_3017	1450	3018	schLug1	Arr02876	TRUE	OG0005012	N0.HOG0005566 OG0005012	FALSE	12092
chr1	244586871	244588191	SlugcT0003020.2	0_3019	328	3020	schLug1	Arr02877	TRUE	OG0005013	N0.HOG0005567 OG0005013	FALSE	12089
chr1	244916055	245001334	SlugcT0003024.1	0_3023	374	3024	schLug1	Arr02878	TRUE	OG0005014	N0.HOG0005568 OG0005014	FALSE	12087
chr1	245254365	245255039	SlugcT0003026.1	0_3025	151	3026	schLug1	Arr02879	TRUE	OG0005015	N0.HOG0005569 OG0005015	FALSE	12085
chr1	245374520	245427309	SlugcT0003028.1	0_3027	218	3028	schLug1	Arr02880	TRUE	OG0005016	N0.HOG0005570 OG0005016	FALSE	12083
chr1	245463761	245578055	SlugcT0003029.2	0_3028	744	3029	schLug1	Arr02881	TRUE	OG0005017	N0.HOG0005571 OG0005017	FALSE	12082
chr1	245620223	245661357	SlugcT0003030.1	0_3029	187	3030	schLug1	Arr02882	TRUE	OG0005018	N0.HOG0005572 OG0005018	FALSE	12081
chr1	245939403	245965518	SlugcT0003031.1	0_3030	388	3031	schLug1	Arr02883	TRUE	OG0005019	N0.HOG0005573 OG0005019	FALSE	12078
chr1	246223963	246250761	SlugcT0003032.1	0_3031	380	3032	schLug1	Arr02884	TRUE	OG0005020	N0.HOG0005574 OG0005020	FALSE	12077
chr1	246668600	246683231	SlugcT0003034.6	0_3033	267	3034	schLug1	Arr02885	TRUE	OG0005021	N0.HOG0005575 OG0005021	FALSE	12076
chr1	246910843	246926925	SlugcT0003036.2	0_3035	409	3036	schLug1	Arr02886	TRUE	OG0005022	N0.HOG0005576 OG0005022	FALSE	12074
chr1	246955321	246955920	SlugcT0003038.1	0_3037	137	3038	schLug1	Arr02887	TRUE	OG0005023	N0.HOG0005577 OG0005023	FALSE	12073
chr1	247067185	247146628	SlugcT0003040.1	0_3039	628	3040	schLug1	Arr02888	TRUE	OG0005024	N0.HOG0005578 OG0005024	FALSE	12072
chr1	247188043	247220984	SlugcT0003041.1	0_3040	450	3041	schLug1	Arr02889	TRUE	OG0005025	N0.HOG0005579 OG0005025	FALSE	12071
chr1	247495740	247499770	SlugcT0003043.1	0_3042	393	3043	schLug1	Arr02890	TRUE	OG0005026	N0.HOG0005580 OG0005026	FALSE	12068
chr1	247524804	247600029	SlugcT0003044.1	0_3043	387	3044	schLug1	Arr02891	TRUE	OG0005027	N0.HOG0005581 OG0005027	FALSE	12067
chr1	247600346	247605951	SlugcT0003045.1	0_3044	188	3045	schLug1	Arr02892	TRUE	OG0005028	N0.HOG0005582 OG0005028	FALSE	12066
chr1	247610385	247655357	SlugcT0003046.1	0_3045	804	3046	schLug1	Arr02893	TRUE	OG0005029	N0.HOG0005583 OG0005029	FALSE	12065
chr1	247666238	247735833	SlugcT0003047.2	0_3046	688	3047	schLug1	Arr02894	TRUE	OG0005030	N0.HOG0005584 OG0005030	FALSE	12064
chr1	247770648	247811686	SlugcT0003048.1	0_3047	961	3048	schLug1	Arr02895	TRUE	OG0005031	N0.HOG0005585 OG0005031	FALSE	12063
chr1	247997849	248013217	SlugcT0003051.1	0_3050	255	3051	schLug1	Arr02896	TRUE	OG0005032	N0.HOG0005586 OG0005032	FALSE	12062
chr1	248021615	248029713	SlugcT0003052.1	0_3051	262	3052	schLug1	Arr02897	TRUE	OG0005033	N0.HOG0005587 OG0005033	FALSE	12061
chr1	248070522	248093738	SlugcT0003053.1	0_3052	266	3053	schLug1	Arr02898	TRUE	OG0005034	N0.HOG0005588 OG0005034	FALSE	12060
chr1	248175682	248196141	SlugcT0003056.3	0_3055	508	3056	schLug1	Arr02899	TRUE	OG0005035	N0.HOG0005589 OG0005035	FALSE	12059
chr1	248390728	248391365	SlugcT0003058.1	0_3057	157	3058	schLug1	Arr02900	TRUE	OG0005036	N0.HOG0005590 OG0005036	FALSE	12058
chr1	248794149	248897115	SlugcT0003059.1	0_3058	214	3059	schLug1	Arr02901	TRUE	OG0005037	N0.HOG0005591 OG0005037	FALSE	12053
chr1	248911848	248916892	SlugcT0003060.1	0_3059	200	3060	schLug1	Arr02902	TRUE	OG0005038	N0.HOG0005592 OG0005038	FALSE	12052
chr1	248939881	248974209	SlugcT0003061.1	0_3060	196	3061	schLug1	Arr02903	TRUE	OG0005039	N0.HOG0005593 OG0005039	FALSE	12051
chr1	248979110	249069069	SlugcT0003062.1	0_3061	564	3062	schLug1	Arr02904	TRUE	OG0005040	N0.HOG0005594 OG0005040	FALSE	12049
chr1	249123572	249139297	SlugcT0003064.3	0_3063	441	3064	schLug1	Arr02905	TRUE	OG0005041	N0.HOG0005595 OG0005041	FALSE	12048
chr1	249273114	249306169	SlugcT0003066.1	0_3065	469	3066	schLug1	Arr02906	TRUE	OG0005042	N0.HOG0005596 OG0005042	FALSE	12045
chr1	249449239	249488362	SlugcT0003069.1	0_3068	573	3069	schLug1	Arr02907	TRUE	OG0005043	N0.HOG0005597 OG0005043	FALSE	12043
chr1	249594984	249596083	SlugcT0003071.1	0_3070	283	3071	schLug1	Arr02908	TRUE	OG0005044	N0.HOG0005598 OG0005044	FALSE	12042
chr1	249746060	249756949	SlugcT0003073.1	0_3072	284	3073	schLug1	Arr02909	TRUE	OG0005045	N0.HOG0005599 OG0005045	FALSE	12039
chr1	249804422	249805522	SlugcT0003074.1	0_3073	321	3074	schLug1	Arr02910	TRUE	OG0005046	N0.HOG0005600 OG0005046	FALSE	12046
chr1	249893250	249965819	SlugcT0003076.1	0_3075	621	3076	schLug1	Arr02911	TRUE	OG0005047	N0.HOG0005601 OG0005047	FALSE	12037
chr1	249992718	250034358	SlugcT0003077.2	0_3076	1456	3077	schLug1	Arr02912	TRUE	OG0005048	N0.HOG0005602 OG0005048	FALSE	12036
chr1	250093051	250201270	SlugcT0003079.1	0_3078	711	3079	schLug1	Arr02913	TRUE	OG0005049	N0.HOG0005603 OG0005049	FALSE	12035
chr1	250282916	250283900	SlugcT0003080.1	0_3079	141	3080	schLug1	Arr02914	TRUE	OG0005050	N0.HOG0005604 OG0005050	FALSE	12032
chr1	250302017	250349659	SlugcT0003081.1	0_3080	411	3081	schLug1	Arr02915	TRUE	OG0005051	N0.HOG0005605 OG0005051	FALSE	12031
chr1	250408083	250409073	SlugcT0003082.2	0_3081	183	3082	schLug1	Arr02916	TRUE	OG0005052	N0.HOG0005606 OG0005052	FALSE	12030
chr1	250792732	250871116	SlugcT0003084.1	0_3083	892	3084	schLug1	Arr02917	TRUE	OG0005053	N0.HOG0005607 OG0005053	FALSE	12028
chr1	251287025	251346003	SlugcT0003086.1	0_3085	741	3086	schLug1	Arr02918	TRUE	OG0005054	N0.HOG0005608 OG0005054	FALSE	12025
chr1	251499437	251506490	SlugcT0003088.1	0_3087	677	3088	schLug1	Arr02919	TRUE	OG0005055	N0.HOG0005609 OG0005055	FALSE	12023
chr1	251653091	251679707	SlugcT0003089.1	0_3088	212	3089	schLug1	Arr02920	TRUE	OG0005056	N0.HOG0005610 OG0005056	FALSE	12022
chr1	251926775	251951060	SlugcT0003093.1	0_3092	424	3093	schLug1	Arr02921	TRUE	OG0005057	N0.HOG0005611 OG0005057	FALSE	12021
chr1	251990069	252055181	SlugcT0003094.6	0_3093	227	3094	schLug1	Arr02922	TRUE	OG0005058	N0.HOG0005612 OG0005058	FALSE	12020
chr1	252705595	252719420	SlugcT0003097.1	0_3096	219	3097	schLug1	Arr02923	TRUE	OG0005059	N0.HOG0005613 OG0005059	FALSE	12013
chr1	253087605	253166886	SlugcT0003103.1	0_3102	514	3103	schLug1	Arr02924	TRUE	OG0005060	N0.HOG0005614 OG0005060	FALSE	12019
chr1	253671405	253718810	SlugcT0003113.2	0_3112	1015	3113	schLug1	Arr02925	TRUE	OG0005061	N0.HOG0005615 OG0005061	FALSE	12010
chr1	254206723	254222490	SlugcT0003120.2	0_3119	342	3120	schLug1	Arr02926	TRUE	OG0005062	N0.HOG0005616 OG0005062	FALSE	12006
chr1	254607418	254865828	SlugcT0003123.1	0_3122	815	3123	schLug1	Arr02927	TRUE	OG0005063	N0.HOG0005617 OG0005063	FALSE	12005
chr1	255341304	255413826	SlugcT0003125.2	0_3124	528	3125	schLug1	Arr02928	TRUE	OG0005064	N0.HOG0005618 OG0005064	FALSE	12004
chr1	255414018	255415107	SlugcT0003126.1	0_3125	270	3126	schLug1	Arr02929	TRUE	OG0005065	N0.HOG0005619 OG0005065	FALSE	12003
chr1	255533013	255705572	SlugcT0003127.1	0_3126	284	3127	schLug1	Arr02930	TRUE	OG0005066	N0.HOG0005620 OG0005066	FALSE	12002
chr1	255778908	255780283	SlugcT0003128.1	0_3127	337	3128	schLug1	Arr02931	TRUE	OG0005067	N0.HOG0005621 OG0005067	FALSE	12001
chr1	255854206	255855185	SlugcT0003130.1	0_3129	213	3130	schLug1	Arr02932	TRUE	OG0005068	N0.HOG0005622 OG0005068	FALSE	11999
chr1	256470549	256471914	SlugcT0003135.1	0_3134	320	3135	schLug1	Arr02933	TRUE	OG0005069	N0.HOG0005623 OG0005069	FALSE	11995
chr1	256511360	256514856	SlugcT0003136.1	0_3135	261	3136	schLug1	Arr02934	TRUE	OG0005070	N0.HOG0005624 OG0005070	FALSE	11994
chr1	256526075	256530678	SlugcT0003137.1	0_3136	300	3137	schLug1	Arr02935	TRUE	OG0005071	N0.HOG0005625 OG0005071	FALSE	11992
chr1	256621573	256627129	SlugcT0003139.1	0_3138	324	3139	schLug1	Arr02936	TRUE	OG0005072	N0.HOG0005626 OG0005072	FALSE	11991
chr1	256660550	256663549	SlugcT0003140.1	0_3139	478	3140	schLug1	Arr02937	TRUE	OG0005073	N0.HOG0005627 OG0005073	FALSE	11990
chr1	256729301	256786200	SlugcT0003141.1	0_3140	460	3141	schLug1	Arr02938	TRUE	OG0005074	N0.HOG0005628 OG0005074	FALSE	11989
chr1	256831789	256883844	SlugcT0003144.1	0_3143	571	3144	schLug1	Arr02939	TRUE	OG0005075	N0.HOG0005629 OG0005075	FALSE	11988
chr1	256996637	257058869	SlugcT0003148.3	0_3147	220	3148	schLug1	Arr02940	TRUE	OG0005076	N0.HOG0005630 OG0005076	FALSE	11987
chr1	257076294	257088210	SlugcT0003149.1	0_3148	261	3149	schLug1	Arr02941	TRUE	OG0005077	N0.HOG0005631 OG0005077	FALSE	11986
chr1	257174738	257188173	SlugcT0003151.2	0_3150	365	3151	schLug1	Arr02942	TRUE	OG0005078	N0.HOG0005632 OG0005078	FALSE	11985
chr1	257267226	257309654	SlugcT0003152.1	0_3151	451	3152	schLug1	Arr02943	TRUE	OG0005079	N0.HOG0005633 OG0005079	FALSE	11984
chr1	257332092	257332746	SlugcT0003153.1	0_3152	133	3153	schLug1	Arr02944	TRUE	OG0005080	N0.HOG0005634 OG0005080	FALSE	11983
chr1	257462907	257543372	SlugcT0003156.1	0_3155	435	3156	schLug1	Arr02945	TRUE	OG0005081	N0.HOG0005635 OG0005081	FALSE	11981
chr1	257613383	257662123	SlugcT0003158.1	0_3157	209	3158	schLug1	Arr02946	TRUE	OG0005082	N0.HOG0005636 OG0005082	FALSE	11980
chr1	257706088	257734578	SlugcT0003161.1	0_3160	476	3161	schLug1	Arr02947	TRUE	OG0005083	N0.HOG0005637 OG0005083	FALSE	11979
chr1	257840963	257841787	SlugcT0003162.1	0_3161	267	3162	schLug1	Arr02948	TRUE	OG0005084	N0.HOG0005638 OG0005084	FALSE	11978
chr1	258014971	258048882	SlugcT0003165.4	0_3164	309	3165	schLug1	Arr02949	TRUE	OG0005085	N0.HOG0005639 OG0005085	FALSE	11975
chr1	258216806	258238423	SlugcT0003167.1	0_3166	643	3167	schLug1	Arr02950	TRUE	OG0005086	N0.HOG0005640 OG0005086	FALSE	11973
chr1	258329712	258391729	SlugcT0003169.1	0_3168	591	3169	schLug1	Arr02951	TRUE	OG0005087	N0.HOG0005641 OG0005087	FALSE	11971
chr1	258463168	258496005	SlugcT0003170.2	0_3169	482	3170	schLug1	Arr02952	TRUE	OG0005088	N0.HOG0005642 OG0005088	FALSE	11970
chr1	258598571	258634953	SlugcT0003173.3	0_3172	482	3173	schLug1	Arr02953	TRUE	OG0005089	N0.HOG0005643 OG0005089	FALSE	11967
chr1	258647834	258670305	SlugcT0003175.6	0_3174	418	3175	schLug1	Arr02954	TRUE	OG0005090	N0.HOG0005644 OG0005090	FALSE	11965
chr1	258672857	258715096	SlugcT0003176.1	0_3175	559	3176	schLug1	Arr02955	TRUE	OG0005091	N0.HOG0005645 OG0005091	FALSE	11964
chr1	258844638	258860306	SlugcT0003178.3	0_3177	447	3178	schLug1	Arr02956	TRUE	OG0005092	N0.HOG0005646 OG0005092	FALSE	11963
chr1	258871138	258889518	SlugcT0003179.1	0_3178	315	3179	schLug1	Arr02957	TRUE	OG0005093	N0.HOG0005647 OG0005093	FALSE	11962
chr1	258926068	258928907	SlugcT0003180.1	0_3179	848	3180	schLug1	Arr02958	TRUE	OG0005094	N0.HOG0005648 OG0005094	FALSE	11961
chr1	258962620	259001451	SlugcT0003181.1	0_3180	361	3181	schLug1	Arr02959	TRUE	OG0005095	N0.HOG0005649 OG0005095	FALSE	11960
chr1	259066321	259156860	SlugcT0003183.2	0_3182	987	3183	schLug1	Arr02960	TRUE	OG0005096	N0.HOG0005650 OG0005096	FALSE	11958
chr1	259199529	259238156	SlugcT0003184.1	0_3183	209	3184	schLug1	Arr02961	TRUE	OG0005097	N0.HOG0005651 OG0005097	FALSE	11956
chr1	259306992	259318168	SlugcT0003185.1	0_3184	247	3185	schLug1	Arr02962	TRUE	OG0005098	N0.HOG0005652 OG0005098	FALSE	11955
chr1	259571299	259598048	SlugcT0003187.1	0_3186	633	3187	schLug1	Arr02963	TRUE	OG0005099	N0.HOG0005653 OG0005099	FALSE	11953
chr1	259717346	259718511	SlugcT0003188.1	0_3187	282	3188	schLug1	Arr02964	TRUE	OG0005100	N0.HOG0005654 OG0005100	FALSE	11952
chr1	259918772	260037691	SlugcT0003191.1	0_3190	221	3191	schLug1	Arr02965	TRUE	OG0005101	N0.HOG0005655 OG0005101	FALSE	11949
chr1	260041150	260062858	SlugcT0003192.1	0_3191	597	3192	schLug1	Arr02966	TRUE	OG0005102	N0.HOG0005656 OG0005102	FALSE	11948
chr1	260108977	260127836	SlugcT0003193.1	0_3192	281	3193	schLug1	Arr02967	TRUE	OG0005103	N0.HOG0005657 OG0005103	FALSE	11946
chr1	260134372	260165030	SlugcT0003194.1	0_3193	745	3194	schLug1	Arr02968	TRUE	OG0005104	N0.HOG0005658 OG0005104	FALSE	11945
chr1	260506217	260554509	SlugcT0003198.4	0_3197	502	3198	schLug1	Arr02969	TRUE	OG0005105	N0.HOG0005659 OG0005105	FALSE	11943
chr1	260586047	260598744	SlugcT0003200.5	0_3199	391	3200	schLug1	Arr02970	TRUE	OG0005106	N0.HOG0005660 OG0005106	FALSE	5749
chr1	260660005	260661018	SlugcT0003201.1	0_3200	231	3201	schLug1	Arr02971	TRUE	OG0005107	N0.HOG0005661 OG0005107	FALSE	5751
chr1	261077355	261096513	SlugcT0003216.1	0_3215	514	3216	schLug1	Arr02972	TRUE	OG0005108	N0.HOG0005662 OG0005108	FALSE	5752
chr1	261099839	261102555	SlugcT0003217.1	0_3216	706	3217	schLug1	Arr02973	TRUE	OG0005109	N0.HOG0005663 OG0005109	FALSE	5753
chr1	261398357	261413578	SlugcT0003224.1	0_3223	352	3224	schLug1	Arr02974	TRUE	OG0005110	N0.HOG0005664 OG0005110	FALSE	5757
chr1	261564771	261705489	SlugcT0003225.1	0_3224	2502	3225	schLug1	Arr02975	TRUE	OG0005111	N0.HOG0005665 OG0005111	FALSE	5760
chr1	261713920	261802235	SlugcT0003226.1	0_3225	454	3226	schLug1	Arr02976	TRUE	OG0005112	N0.HOG0005666 OG0005112	FALSE	5761
chr1	261853978	261882908	SlugcT0003227.2	0_3226	452	3227	schLug1	Arr02977	TRUE	OG0005113	N0.HOG0005667 OG0005113	FALSE	5762
chr1	261907437	261955816	SlugcT0003228.2	0_3227	454	3228	schLug1	Arr02978	TRUE	OG0005114	N0.HOG0005668 OG0005114	FALSE	5763
chr1	261972465	262025138	SlugcT0003229.1	0_3228	411	3229	schLug1	Arr02979	TRUE	OG0005115	N0.HOG0005669 OG0005115	FALSE	5764
chr1	262100065	262170465	SlugcT0003230.1	0_3229	430	3230	schLug1	Arr02980	TRUE	OG0005116	N0.HOG0005670 OG0005116	FALSE	5766
chr1	262225723	262245672	SlugcT0003231.2	0_3230	522	3231	schLug1	Arr02981	TRUE	OG0005117	N0.HOG0005671 OG0005117	FALSE	5767
chr1	262373801	262388830	SlugcT0003232.2	0_3231	466	3232	schLug1	Arr02982	TRUE	OG0005118	N0.HOG0005672 OG0005118	FALSE	5769
chr1	262478620	262482744	SlugcT0003233.1	0_3232	823	3233	schLug1	Arr02983	TRUE	OG0005119	N0.HOG0005673 OG0005119	FALSE	5770
chr1	262871056	262872581	SlugcT0003235.1	0_3234	313	3235	schLug1	Arr02984	TRUE	OG0005120	N0.HOG0005674 OG0005120	FALSE	5771
chr1	262990207	263040153	SlugcT0003237.2	0_3236	829	3237	schLug1	Arr02985	TRUE	OG0005121	N0.HOG0005675 OG0005121	FALSE	5773
chr1	263330586	263354179	SlugcT0003239.2	0_3238	343	3239	schLug1	Arr02987	TRUE	OG0005123	N0.HOG0005677 OG0005123	FALSE	12939
chr1	263482130	263527920	SlugcT0003240.1	0_3239	267	3240	schLug1	Arr02988	TRUE	OG0005124	N0.HOG0005678 OG0005124	FALSE	12938
chr1	263575080	263592237	SlugcT0003241.1	0_3240	276	3241	schLug1	Arr02989	TRUE	OG0005125	N0.HOG0005679 OG0005125	FALSE	12936
chr1	263650913	263715428	SlugcT0003242.1	0_3241	288	3242	schLug1	Arr02990	TRUE	OG0005126	N0.HOG0005680 OG0005126	FALSE	12934
chr1	263748328	263788132	SlugcT0003243.1	0_3242	768	3243	schLug1	Arr02991	TRUE	OG0005127	N0.HOG0005681 OG0005127	FALSE	12933
chr1	263902657	263903430	SlugcT0003246.1	0_3245	127	3246	schLug1	Arr02992	TRUE	OG0005128	N0.HOG0005682 OG0005128	FALSE	12931
chr1	264088849	264089529	SlugcT0003249.1	0_3248	151	3249	schLug1	Arr02993	TRUE	OG0005129	N0.HOG0005683 OG0005129	FALSE	12929
chr1	264136800	264177371	SlugcT0003250.7	0_3249	357	3250	schLug1	Arr02994	TRUE	OG0005130	N0.HOG0005684 OG0005130	FALSE	12928
chr1	264351499	264402657	SlugcT0003252.2	0_3251	229	3252	schLug1	Arr02995	TRUE	OG0005131	N0.HOG0005685 OG0005131	FALSE	12925
chr1	264653524	264654645	SlugcT0003254.2	0_3253	261	3254	schLug1	Arr02996	TRUE	OG0005132	N0.HOG0005686 OG0005132	FALSE	12923
chr1	264795977	264813834	SlugcT0003255.1	0_3254	1271	3255	schLug1	Arr02997	TRUE	OG0005133	N0.HOG0005687 OG0005133	FALSE	12922
chr1	264813928	264869395	SlugcT0003256.1	0_3255	267	3256	schLug1	Arr02998	TRUE	OG0005134	N0.HOG0005688 OG0005134	FALSE	12921
chr1	264914452	264915678	SlugcT0003257.1	0_3256	321	3257	schLug1	Arr02999	TRUE	OG0005135	N0.HOG0005689 OG0005135	FALSE	12920
chr1	265250466	265286015	SlugcT0003260.1	0_3259	360	3260	schLug1	Arr03000	TRUE	OG0005136	N0.HOG0005690 OG0005136	FALSE	12919
chr1	265422345	265454315	SlugcT0003262.1	0_3261	988	3262	schLug1	Arr03002	TRUE	OG0005138	N0.HOG0005692 OG0005138	FALSE	12917
chr1	265446666	265490752	SlugcT0003263.1	0_3262	226	3263	schLug1	Arr03003	TRUE	OG0005139	N0.HOG0005693 OG0005139	FALSE	12916
chr1	265627493	265686956	SlugcT0003264.1	0_3263	1164	3264	schLug1	Arr03004	TRUE	OG0005140	N0.HOG0005694 OG0005140	FALSE	12913
chr1	265705277	265715358	SlugcT0003267.2	0_3266	643	3267	schLug1	Arr03005	TRUE	OG0005141	N0.HOG0005695 OG0005141	FALSE	12912
chr1	265724063	265776427	SlugcT0003268.1	0_3267	777	3268	schLug1	Arr03006	TRUE	OG0005142	N0.HOG0005696 OG0005142	FALSE	12911
chr1	265898610	265931915	SlugcT0003272.1	0_3271	811	3272	schLug1	Arr03008	TRUE	OG0005144	N0.HOG0005698 OG0005144	FALSE	12908
chr1	265942137	265943686	SlugcT0003273.1	0_3272	483	3273	schLug1	Arr03009	TRUE	OG0005145	N0.HOG0005699 OG0005145	FALSE	12905
chr1	266300425	266302764	SlugcT0003278.1	0_3277	663	3278	schLug1	Arr03010	TRUE	OG0005146	N0.HOG0005700 OG0005146	FALSE	12904
chr1	266535721	266551910	SlugcT0003280.1	0_3279	928	3280	schLug1	Arr03011	TRUE	OG0005147	N0.HOG0005701 OG0005147	FALSE	12902
chr1	266562083	266598664	SlugcT0003281.1	0_3280	746	3281	schLug1	Arr03012	TRUE	OG0005148	N0.HOG0005702 OG0005148	FALSE	12901
chr1	266714029	266715399	SlugcT0003283.1	0_3282	329	3283	schLug1	Arr03013	TRUE	OG0005149	N0.HOG0005703 OG0005149	FALSE	12897
chr1	266953993	266954596	SlugcT0003285.1	0_3284	135	3285	schLug1	Arr03014	TRUE	OG0005150	N0.HOG0005704 OG0005150	FALSE	12896
chr1	267205756	267255732	SlugcT0003287.1	0_3286	697	3287	schLug1	Arr03015	TRUE	OG0005151	N0.HOG0005705 OG0005151	FALSE	12895
chr1	267432127	267434855	SlugcT0003289.1	0_3288	597	3289	schLug1	Arr03016	TRUE	OG0005152	N0.HOG0005706 OG0005152	FALSE	12892
chr1	267472264	267483869	SlugcT0003290.1	0_3289	246	3290	schLug1	Arr03017	TRUE	OG0005153	N0.HOG0005707 OG0005153	FALSE	12890
chr1	267483950	267565705	SlugcT0003291.1	0_3290	247	3291	schLug1	Arr03018	TRUE	OG0005154	N0.HOG0005708 OG0005154	FALSE	12888
chr1	267523347	267527129	SlugcT0003292.1	0_3291	326	3292	schLug1	Arr03019	TRUE	OG0005155	N0.HOG0005709 OG0005155	FALSE	12889
chr1	267574515	267575455	SlugcT0003293.1	0_3292	273	3293	schLug1	Arr03020	TRUE	OG0005156	N0.HOG0005710 OG0005156	FALSE	12887
chr1	267638306	267649664	SlugcT0003294.1	0_3293	675	3294	schLug1	Arr03021	TRUE	OG0005157	N0.HOG0005711 OG0005157	FALSE	12886
chr1	267917451	267918370	SlugcT0003298.1	0_3297	216	3298	schLug1	Arr03022	TRUE	OG0005159	N0.HOG0005713 OG0005159	FALSE	12882
chr1	267971639	268165818	SlugcT0003301.1	0_3300	595	3301	schLug1	Arr03025	TRUE	OG0005161	N0.HOG0005715 OG0005161	FALSE	12881
chr1	268587118	268595714	SlugcT0003305.1	0_3304	202	3305	schLug1	Arr03026	TRUE	OG0005162	N0.HOG0005716 OG0005162	FALSE	12878
chr1	268601059	268652137	SlugcT0003306.1	0_3305	504	3306	schLug1	Arr03027	TRUE	OG0005163	N0.HOG0005717 OG0005163	FALSE	12877
chr1	268688092	268747451	SlugcT0003307.2	0_3306	434	3307	schLug1	Arr03028	TRUE	OG0005164	N0.HOG0005718 OG0005164	FALSE	12876
chr1	268843770	268853880	SlugcT0003309.1	0_3308	1911	3309	schLug1	Arr03029	TRUE	OG0005165	N0.HOG0005719 OG0005165	FALSE	12873
chr1	269011534	269026825	SlugcT0003314.1	0_3313	1007	3314	schLug1	Arr03030	TRUE	OG0005166	N0.HOG0005720 OG0005166	FALSE	12871
chr1	269069783	269089324	SlugcT0003315.1	0_3314	356	3315	schLug1	Arr03031	TRUE	OG0005167	N0.HOG0005721 OG0005167	FALSE	12869
chr1	269216612	269480458	SlugcT0003316.1	0_3315	845	3316	schLug1	Arr03032	TRUE	OG0005168	N0.HOG0005722 OG0005168	FALSE	12868
chr1	270284345	270285014	SlugcT0003326.2	0_3325	150	3326	schLug1	Arr03033	TRUE	OG0005169	N0.HOG0005723 OG0005169	FALSE	12865
chr1	270292913	270329415	SlugcT0003327.1	0_3326	636	3327	schLug1	Arr03034	TRUE	OG0005170	N0.HOG0005724 OG0005170	FALSE	12862
chr1	270358718	270359509	SlugcT0003328.1	0_3327	180	3328	schLug1	Arr03035	TRUE	OG0005171	N0.HOG0005725 OG0005171	FALSE	12861
chr1	270377008	270456993	SlugcT0003329.1	0_3328	944	3329	schLug1	Arr03036	TRUE	OG0005172	N0.HOG0005726 OG0005172	FALSE	12859
chr1	270506898	270518220	SlugcT0003330.1	0_3329	288	3330	schLug1	Arr03037	TRUE	OG0005173	N0.HOG0005727 OG0005173	FALSE	12858
chr1	270729789	270757550	SlugcT0003332.1	0_3331	605	3332	schLug1	Arr03038	TRUE	OG0005174	N0.HOG0005728 OG0005174	FALSE	12856
chr1	270892135	270897505	SlugcT0003334.1	0_3333	139	3334	schLug1	Arr03039	TRUE	OG0005175	N0.HOG0005729 OG0005175	FALSE	12852
chr1	270938676	270960810	SlugcT0003335.1	0_3334	362	3335	schLug1	Arr03040	TRUE	OG0005176	N0.HOG0005730 OG0005176	FALSE	12851
chr1	270977066	270983259	SlugcT0003336.1	0_3335	577	3336	schLug1	Arr03041	TRUE	OG0005177	N0.HOG0005731 OG0005177	FALSE	12850
chr1	270999489	271001613	SlugcT0003337.1	0_3336	646	3337	schLug1	Arr03042	TRUE	OG0005178	N0.HOG0005732 OG0005178	FALSE	12849
chr1	271072799	271103770	SlugcT0003338.1	0_3337	283	3338	schLug1	Arr03043	TRUE	OG0005179	N0.HOG0005733 OG0005179	FALSE	12848
chr1	271142365	271154980	SlugcT0003339.1	0_3338	703	3339	schLug1	Arr03044	TRUE	OG0005180	N0.HOG0005734 OG0005180	FALSE	12847
chr1	271167666	271177019	SlugcT0003341.2	0_3340	202	3341	schLug1	Arr03045	TRUE	OG0005181	N0.HOG0005735 OG0005181	FALSE	12846
chr1	271432175	271436380	SlugcT0003343.1	0_3342	265	3343	schLug1	Arr03046	TRUE	OG0005182	N0.HOG0005736 OG0005182	FALSE	12845
chr1	271500635	271501755	SlugcT0003344.1	0_3343	250	3344	schLug1	Arr03047	TRUE	OG0005183	N0.HOG0005737 OG0005183	FALSE	12844
chr1	271579997	271662016	SlugcT0003345.1	0_3344	373	3345	schLug1	Arr03048	TRUE	OG0005184	N0.HOG0005738 OG0005184	FALSE	12843
chr1	271702937	271704617	SlugcT0003346.1	0_3345	292	3346	schLug1	Arr03049	TRUE	OG0005185	N0.HOG0005739 OG0005185	FALSE	12842
chr1	271792286	271881860	SlugcT0003347.8	0_3346	791	3347	schLug1	Arr03050	TRUE	OG0005186	N0.HOG0005740 OG0005186	FALSE	12841
chr1	271913687	271936798	SlugcT0003348.1	0_3347	2199	3348	schLug1	Arr03051	TRUE	OG0005187	N0.HOG0005741 OG0005187	FALSE	12840
chr1	272019681	272021318	SlugcT0003349.1	0_3348	427	3349	schLug1	Arr03052	TRUE	OG0005188	N0.HOG0005742 OG0005188	FALSE	12837
chr1	272221003	272305185	SlugcT0003350.1	0_3349	395	3350	schLug1	Arr03053	TRUE	OG0005189	N0.HOG0005743 OG0005189	FALSE	12836
chr1	272355170	272387198	SlugcT0003351.1	0_3350	547	3351	schLug1	Arr03054	TRUE	OG0005190	N0.HOG0005744 OG0005190	FALSE	12835
chr1	272905907	272907190	SlugcT0003352.1	0_3351	242	3352	schLug1	Arr03055	TRUE	OG0005191	N0.HOG0005745 OG0005191	FALSE	12834
chr1	272916663	272964267	SlugcT0003353.1	0_3352	301	3353	schLug1	Arr03056	TRUE	OG0005192	N0.HOG0005746 OG0005192	FALSE	12833
chr1	273968219	273997296	SlugcT0003360.1	0_3359	431	3360	schLug1	Arr03057	TRUE	OG0005193	N0.HOG0005747 OG0005193	FALSE	12829
chr1	274004256	274005643	SlugcT0003361.1	0_3360	377	3361	schLug1	Arr03058	TRUE	OG0005194	N0.HOG0005748 OG0005194	FALSE	12828
chr1	274120686	274130207	SlugcT0003363.1	0_3362	309	3363	schLug1	Arr03059	TRUE	OG0005195	N0.HOG0005749 OG0005195	FALSE	12827
chr1	274135317	274159001	SlugcT0003364.3	0_3363	322	3364	schLug1	Arr03060	TRUE	OG0005196	N0.HOG0005750 OG0005196	FALSE	12826
chr1	274289563	274309125	SlugcT0003365.1	0_3364	294	3365	schLug1	Arr03061	TRUE	OG0005197	N0.HOG0005751 OG0005197	FALSE	12825
chr1	274347813	274356274	SlugcT0003366.2	0_3365	286	3366	schLug1	Arr03062	TRUE	OG0005198	N0.HOG0005752 OG0005198	FALSE	12824
chr1	274621126	274622333	SlugcT0003368.1	0_3367	361	3368	schLug1	Arr03063	TRUE	OG0005199	N0.HOG0005753 OG0005199	FALSE	12823
chr1	274690373	274718099	SlugcT0003369.2	0_3368	523	3369	schLug1	Arr03064	TRUE	OG0005200	N0.HOG0005754 OG0005200	FALSE	12821
chr1	274802361	274820193	SlugcT0003371.1	0_3370	152	3371	schLug1	Arr03065	TRUE	OG0005201	N0.HOG0005755 OG0005201	FALSE	12819
chr1	274892836	274958630	SlugcT0003372.2	0_3371	546	3372	schLug1	Arr03066	TRUE	OG0005202	N0.HOG0005756 OG0005202	FALSE	12816
chr1	275195049	275241213	SlugcT0003377.1	0_3376	620	3377	schLug1	Arr03067	TRUE	OG0005203	N0.HOG0005757 OG0005203	FALSE	12814
chr1	275776417	275863857	SlugcT0003385.1	0_3384	353	3385	schLug1	Arr03068	TRUE	OG0005204	N0.HOG0005758 OG0005204	FALSE	12811
chr1	276083794	276112625	SlugcT0003386.1	0_3385	619	3386	schLug1	Arr03069	TRUE	OG0005205	N0.HOG0005759 OG0005205	FALSE	12810
chr1	276124933	276148977	SlugcT0003387.2	0_3386	727	3387	schLug1	Arr03070	TRUE	OG0005206	N0.HOG0005760 OG0005206	FALSE	12809
chr1	276149296	276181847	SlugcT0003388.1	0_3387	459	3388	schLug1	Arr03071	TRUE	OG0005207	N0.HOG0005761 OG0005207	FALSE	12808
chr1	276217369	276365210	SlugcT0003389.1	0_3388	642	3389	schLug1	Arr03072	TRUE	OG0005208	N0.HOG0005762 OG0005208	FALSE	12807
chr1	276641673	276727064	SlugcT0003391.2	0_3390	629	3391	schLug1	Arr03073	TRUE	OG0005209	N0.HOG0005763 OG0005209	FALSE	12806
chr1	276774885	276792149	SlugcT0003392.1	0_3391	601	3392	schLug1	Arr03074	TRUE	OG0005210	N0.HOG0005764 OG0005210	FALSE	12804
[truncated: 50,802 more rows]
