# Supplementary material for: Stepwise emergence of recombination suppression precedes fissiparous asexuality in the planarian Schmidtea mediterranea
Source: Nat Commun. 2026 Jun 26;17:5588. doi: 10.1038/s41467-026-74605-9 (PMC13309565; doi:10.1038/s41467-026-74605-9)
Supplement: Supplementary file 14 — Supplementary Dataset 11 [file 41467_2026_74605_MOESM14_ESM.xlsx]

## Sheet: ﻿Supplementary Data 11
﻿Supplementary Data 11. Pairwise dN/dS ratios. Values for dN, dS, and the dN/dS ratio inferred using PAML for orthologous groups across the studied lineages.
og	comparison	id	N	dN	dS	dNdS	og_S3h1_A2h1_dS	analysis
10002	A2h1_Slug	A2h1T0006484.2	1153.2	0.0634	0.7251	0.0875	below_0.1	analyzed
10002	S3h1_Slug	S3h1T0005624.1	1153.9	0.0624	0.7283	0.0857	below_0.1	analyzed
10002	S3h1_A2h1		1051.7	0.001	0.0052	0.1832	below_0.1	S3h1_A2h1
10002	A2h1_Snov	A2h1T0006484.2	1154.1	0.0612	0.9511	0.0644	below_0.1	analyzed
10002	S3h1_Snov	S3h1T0005624.1	1155.2	0.0602	0.9313	0.0646	below_0.1	analyzed
10002	A2h1_Spol	A2h1T0006484.2	1144.6	0.0555	0.4786	0.1159	below_0.1	analyzed
10002	S3h1_Spol	S3h1T0005624.1	1145	0.0545	0.4791	0.1137	below_0.1	analyzed
10004	A2h1_Slug	A2h1T0006480.1	252	0.0416	0.5956	0.0699	below_0.1	analyzed
10004	S3h1_Slug	S3h1T0005628.1	254.4	0.0453	0.5587	0.0811	below_0.1	analyzed
10004	S3h1_A2h1		249.6	0.0041	0.0248	0.1646	below_0.1	S3h1_A2h1
10004	A2h1_Snov	A2h1T0006480.1	258.3	0.0413	0.8039	0.0513	below_0.1	analyzed
10004	S3h1_Snov	S3h1T0005628.1	259.7	0.0452	0.7852	0.0576	below_0.1	analyzed
10004	A2h1_Spol	A2h1T0006480.1	249.2	0.0123	0.3682	0.0334	below_0.1	analyzed
10004	S3h1_Spol	S3h1T0005628.1	253.1	0.0161	0.3442	0.0467	below_0.1	analyzed
10005	A2h1_Slug	A2h1T0023217.2	478.3	0.0506	0.9018	0.0561	below_0.1	analyzed
10005	S3h1_Slug	S3h1T0000555.3	478.6	0.0481	0.9829	0.049	below_0.1	analyzed
10005	S3h1_A2h1		460.3	0.0022	0.0234	0.0936	below_0.1	S3h1_A2h1
10005	A2h1_Snov	A2h1T0023217.2	472.6	0.0553	0.7443	0.0743	below_0.1	analyzed
10005	S3h1_Snov	S3h1T0000555.3	473.2	0.0528	0.7804	0.0677	below_0.1	analyzed
10005	A2h1_Spol	A2h1T0023217.2	476.9	0.052	0.4721	0.1101	below_0.1	analyzed
10005	S3h1_Spol	S3h1T0000555.3	476.1	0.0543	0.5085	0.1068	below_0.1	analyzed
10006	A2h1_Slug	A2h1T0006478.1	805.4	0.0453	0.626	0.0724	below_0.1	analyzed
10006	S3h1_Slug	S3h1T0005629.2	805.9	0.0453	0.6179	0.0734	below_0.1	analyzed
10006	S3h1_A2h1		835.4	0.0048	0.0141	0.336	below_0.1	S3h1_A2h1
10006	A2h1_Snov	A2h1T0006478.1	800.4	0.039	0.3884	0.1003	below_0.1	analyzed
10006	S3h1_Snov	S3h1T0005629.2	800.8	0.039	0.3828	0.1019	below_0.1	analyzed
10006	A2h1_Spol	A2h1T0006478.1	813	0.0328	0.3149	0.1041	below_0.1	analyzed
10006	S3h1_Spol	S3h1T0005629.2	814.3	0.0327	0.3036	0.1078	below_0.1	analyzed
10007	A2h1_Slug	A2h1T0006477.1	909.1	0.2647	0.9135	0.2898	below_0.1	analyzed
10007	S3h1_Slug	S3h1T0005631.1	908.5	0.264	0.9049	0.2917	below_0.1	analyzed
10007	S3h1_A2h1		899	0.0011	0.0061	0.1845	below_0.1	S3h1_A2h1
10007	A2h1_Snov	A2h1T0006477.1	912.6	0.2546	0.8936	0.2849	below_0.1	analyzed
10007	S3h1_Snov	S3h1T0005631.1	914.1	0.254	0.8647	0.2937	below_0.1	analyzed
10007	A2h1_Spol	A2h1T0006477.1	910.9	0.2316	0.4836	0.4789	below_0.1	analyzed
10007	S3h1_Spol	S3h1T0005631.1	911.1	0.2298	0.4676	0.4915	below_0.1	analyzed
10009	A2h1_Slug	A2h1T0006471.1	4174.9	0.0564	0.7712	0.0732	below_0.1	analyzed
10009	S3h1_Slug	S3h1T0005637.1	4174.4	0.0575	0.7836	0.0734	below_0.1	analyzed
10009	S3h1_A2h1		4268.3	0.0026	0.0123	0.2079	below_0.1	S3h1_A2h1
10009	A2h1_Snov	A2h1T0006471.1	4180.1	0.0562	0.7082	0.0793	below_0.1	analyzed
10009	S3h1_Snov	S3h1T0005637.1	4180.2	0.0578	0.7178	0.0805	below_0.1	analyzed
10009	A2h1_Spol	A2h1T0006471.1	4182.8	0.0367	0.4101	0.0894	below_0.1	analyzed
10009	S3h1_Spol	S3h1T0005637.1	4188.9	0.0387	0.417	0.0927	below_0.1	analyzed
1000	A2h1_Slug	A2h1T0038768.1	1011.5	0.0203	1.1833	0.0171	below_0.1	analyzed
1000	S3h1_Slug	S3h1T0026552.1	1009.3	0.0203	1.2069	0.0168	below_0.1	analyzed
1000	S3h1_A2h1		971.1	0.001	0.0294	0.0352	below_0.1	S3h1_A2h1
1000	A2h1_Snov	A2h1T0038768.1	1007.4	0.0172	1.0423	0.0165	below_0.1	analyzed
1000	S3h1_Snov	S3h1T0026552.1	1004.1	0.0173	1.0685	0.0162	below_0.1	analyzed
1000	A2h1_Spol	A2h1T0038768.1	997.4	0.0091	0.4152	0.022	below_0.1	analyzed
1000	S3h1_Spol	S3h1T0026552.1	987.8	0.0092	0.4518	0.0204	below_0.1	analyzed
10012	A2h1_Slug	A2h1T0006453.26	1085.5	0.0563	0.8067	0.0698	below_0.1	analyzed
10012	S3h1_Slug	S3h1T0005652.7	1093.7	0.0956	0.9774	0.0978	below_0.1	analyzed
10012	S3h1_A2h1		1126	0.0445	0.0866	0.5133	below_0.1	S3h1_A2h1
10012	A2h1_Snov	A2h1T0006453.26	1089.1	0.051	0.8758	0.0582	below_0.1	analyzed
10012	S3h1_Snov	S3h1T0005652.7	1096	0.0911	1.0803	0.0843	below_0.1	analyzed
10012	A2h1_Spol	A2h1T0006453.26	1102.8	0.0422	0.3821	0.1106	below_0.1	analyzed
10012	S3h1_Spol	S3h1T0005652.7	1108.8	0.0829	0.5145	0.1611	below_0.1	analyzed
10013	A2h1_Slug	A2h1T0006449.5	1216.7	0.0501	0.6839	0.0732	below_0.1	analyzed
10013	S3h1_Slug	S3h1T0005658.1	1217.3	0.0464	0.6763	0.0686	below_0.1	analyzed
10013	S3h1_A2h1		1192.2	0.0034	0.0029	1.1582	below_0.1	S3h1_A2h1
10013	A2h1_Snov	A2h1T0006449.5	1230.5	0.0561	0.6002	0.0934	below_0.1	analyzed
10013	S3h1_Snov	S3h1T0005658.1	1231.3	0.0523	0.5962	0.0878	below_0.1	analyzed
10013	A2h1_Spol	A2h1T0006449.5	1222.3	0.0408	0.2925	0.1397	below_0.1	analyzed
10013	S3h1_Spol	S3h1T0005658.1	1222.3	0.0391	0.2881	0.1356	below_0.1	analyzed
10014	A2h1_Slug	A2h1T0006445.1	920.9	0.0438	0.6411	0.0683	below_0.1	analyzed
10014	S3h1_Slug	S3h1T0005660.1	923.1	0.0425	0.6189	0.0686	below_0.1	analyzed
10014	S3h1_A2h1		987.8	0.001	0.0372	0.0271	below_0.1	S3h1_A2h1
10014	A2h1_Snov	A2h1T0006445.1	910.9	0.0549	0.5606	0.0979	below_0.1	analyzed
10014	S3h1_Snov	S3h1T0005660.1	912.1	0.0541	0.5475	0.0988	below_0.1	analyzed
10014	A2h1_Spol	A2h1T0006445.1	918.5	0.0304	0.321	0.0946	below_0.1	analyzed
10014	S3h1_Spol	S3h1T0005660.1	927.8	0.0291	0.337	0.0863	below_0.1	analyzed
10015	A2h1_Slug	A2h1T0006442.1	1070.9	0.1557	0.736	0.2116	below_0.1	analyzed
10015	S3h1_Slug	S3h1T0005662.2	1077.2	0.1542	0.7771	0.1985	below_0.1	analyzed
10015	S3h1_A2h1		1149.7	0.007	0.0296	0.2363	below_0.1	S3h1_A2h1
10015	A2h1_Snov	A2h1T0006442.1	1074.2	0.1353	0.541	0.2501	below_0.1	analyzed
10015	S3h1_Snov	S3h1T0005662.2	1079.8	0.1363	0.5661	0.2407	below_0.1	analyzed
10015	A2h1_Spol	A2h1T0006442.1	1069.5	0.1121	0.3833	0.2925	below_0.1	analyzed
10015	S3h1_Spol	S3h1T0005662.2	1076.1	0.1135	0.4101	0.2767	below_0.1	analyzed
10016	A2h1_Slug	A2h1T0006436.1	1857.5	0.0416	0.6627	0.0628	below_0.1	analyzed
10016	S3h1_Slug	S3h1T0005665.1	1858.1	0.0422	0.6878	0.0614	below_0.1	analyzed
10016	S3h1_A2h1		1800.1	0.0017	0.0152	0.1097	below_0.1	S3h1_A2h1
10016	A2h1_Snov	A2h1T0006436.1	1855.6	0.0472	0.608	0.0776	below_0.1	analyzed
10016	S3h1_Snov	S3h1T0005665.1	1858.8	0.0477	0.6154	0.0775	below_0.1	analyzed
10016	A2h1_Spol	A2h1T0006436.1	1866.1	0.0356	0.304	0.117	below_0.1	analyzed
10016	S3h1_Spol	S3h1T0005665.1	1865.9	0.0361	0.3261	0.1108	below_0.1	analyzed
10019	A2h1_Slug	A2h1T0006432.1	499.7	0.0825	1.1867	0.0695	below_0.1	analyzed
10019	S3h1_Slug	S3h1T0005675.1	496.5	0.0857	1.1834	0.0724	below_0.1	analyzed
10019	S3h1_A2h1		493.8	0.0021	0.0157	0.1306	below_0.1	S3h1_A2h1
10019	A2h1_Snov	A2h1T0006432.1	495.2	0.079	1.2441	0.0635	below_0.1	analyzed
10019	S3h1_Snov	S3h1T0005675.1	493.9	0.0817	1.313	0.0622	below_0.1	analyzed
10019	A2h1_Spol	A2h1T0006432.1	508	0.0411	0.3264	0.1261	below_0.1	analyzed
10019	S3h1_Spol	S3h1T0005675.1	506.9	0.0435	0.3507	0.1239	below_0.1	analyzed
1001	A2h1_Slug	A2h1T0038760.2	1915.1	0.0874	0.9971	0.0877	below_0.1	analyzed
1001	S3h1_Slug	S3h1T0026558.2	1915	0.0868	1.0209	0.085	below_0.1	analyzed
1001	S3h1_A2h1		2026.4	0.0005	0.0103	0.0473	below_0.1	S3h1_A2h1
1001	A2h1_Snov	A2h1T0038760.2	1895.2	0.0916	0.815	0.1124	below_0.1	analyzed
1001	S3h1_Snov	S3h1T0026558.2	1892.5	0.0912	0.8224	0.1108	below_0.1	analyzed
1001	A2h1_Spol	A2h1T0038760.2	1896.7	0.0494	0.5738	0.0861	below_0.1	analyzed
1001	S3h1_Spol	S3h1T0026558.2	1895.7	0.0489	0.5658	0.0863	below_0.1	analyzed
10020	A2h1_Slug	A2h1T0006430.2	625.1	0.0295	0.6045	0.0489	below_0.1	analyzed
10020	S3h1_Slug	S3h1T0005676.1	626.9	0.0294	0.6221	0.0473	below_0.1	analyzed
10020	S3h1_A2h1		618.8	0	0.0178	0.001	below_0.1	S3h1_A2h1
10020	A2h1_Snov	A2h1T0006430.2	614.6	0.0318	0.6724	0.0473	below_0.1	analyzed
10020	S3h1_Snov	S3h1T0005676.1	616.3	0.0317	0.6898	0.046	below_0.1	analyzed
10020	A2h1_Spol	A2h1T0006430.2	621.1	0.023	0.4389	0.0524	below_0.1	analyzed
10020	S3h1_Spol	S3h1T0005676.1	623.3	0.0229	0.4536	0.0505	below_0.1	analyzed
10021	A2h1_Slug	A2h1T0006428.1	342.1	0.1149	0.8939	0.1285	below_0.1	analyzed
10021	S3h1_Slug	S3h1T0005678.1	342.1	0.1149	0.8939	0.1285	below_0.1	analyzed
10021	S3h1_A2h1		388.7	0	0	0.001	below_0.1	S3h1_A2h1
10021	A2h1_Snov	A2h1T0006428.1	332.8	0.1383	0.5409	0.2556	below_0.1	analyzed
10021	S3h1_Snov	S3h1T0005678.1	332.8	0.1383	0.5409	0.2556	below_0.1	analyzed
10021	A2h1_Spol	A2h1T0006428.1	342.3	0.0998	0.2356	0.4234	below_0.1	analyzed
10021	S3h1_Spol	S3h1T0005678.1	342.3	0.0998	0.2356	0.4234	below_0.1	analyzed
10022	A2h1_Slug	A2h1T0006421.1	462	0.0488	1.8786	0.026	below_0.1	analyzed
10022	S3h1_Slug	S3h1T0005682.1	462	0.0488	1.8786	0.026	below_0.1	analyzed
10022	S3h1_A2h1		478.8	0	0	0.001	below_0.1	S3h1_A2h1
10022	A2h1_Snov	A2h1T0006421.1	457.7	0.0301	2.0452	0.0147	below_0.1	analyzed
10022	S3h1_Snov	S3h1T0005682.1	457.7	0.0301	2.0452	0.0147	below_0.1	analyzed
10022	A2h1_Spol	A2h1T0006421.1	475.3	0.0173	0.6324	0.0274	below_0.1	analyzed
10022	S3h1_Spol	S3h1T0005682.1	475.3	0.0173	0.6324	0.0274	below_0.1	analyzed
10023	A2h1_Slug	A2h1T0006420.3	1027.5	0.0441	0.7245	0.0609	below_0.1	analyzed
10023	S3h1_Slug	S3h1T0005683.3	1027.3	0.0442	0.7299	0.0605	below_0.1	analyzed
10023	S3h1_A2h1		980.5	0.0022	0.005	0.4314	below_0.1	S3h1_A2h1
10023	A2h1_Snov	A2h1T0006420.3	1021.1	0.0369	0.7162	0.0515	below_0.1	analyzed
10023	S3h1_Snov	S3h1T0005683.3	1021.7	0.0347	0.7243	0.048	below_0.1	analyzed
10023	A2h1_Spol	A2h1T0006420.3	1023.6	0.0265	0.3449	0.077	below_0.1	analyzed
10023	S3h1_Spol	S3h1T0005683.3	1024.2	0.0252	0.3468	0.0728	below_0.1	analyzed
10025	A2h1_Slug	A2h1T0006414.1	307.8	0.0977	0.6811	0.1434	below_0.1	analyzed
10025	S3h1_Slug	S3h1T0005687.1	308.4	0.0977	0.6579	0.1484	below_0.1	analyzed
10025	S3h1_A2h1		258.6	0	0.0077	0.001	below_0.1	S3h1_A2h1
10025	A2h1_Snov	A2h1T0006414.1	297.3	0.0169	0.429	0.0395	below_0.1	analyzed
10025	S3h1_Snov	S3h1T0005687.1	298.5	0.0169	0.4156	0.0406	below_0.1	analyzed
10025	A2h1_Spol	A2h1T0006414.1	293.6	0.0139	0.322	0.0432	below_0.1	analyzed
10025	S3h1_Spol	S3h1T0005687.1	294.9	0.0138	0.3101	0.0447	below_0.1	analyzed
10027	A2h1_Slug	A2h1T0006407.1	1276.8	0.1819	1.2562	0.1448	below_0.1	analyzed
10027	S3h1_Slug	S3h1T0005690.1	1276.7	0.182	1.2534	0.1452	below_0.1	analyzed
10027	S3h1_A2h1		1118.2	0.0019	0.0054	0.3414	below_0.1	S3h1_A2h1
10027	A2h1_Snov	A2h1T0006407.1	1260.1	0.1513	1.2081	0.1252	below_0.1	analyzed
10027	S3h1_Snov	S3h1T0005690.1	1260.8	0.1512	1.1908	0.1269	below_0.1	analyzed
10027	A2h1_Spol	A2h1T0006407.1	1267.9	0.0681	0.7251	0.0939	below_0.1	analyzed
10027	S3h1_Spol	S3h1T0005690.1	1268.1	0.0681	0.7248	0.0939	below_0.1	analyzed
10030	A2h1_Slug	A2h1T0006400.2	2320.6	0.0609	0.6644	0.0916	below_0.1	analyzed
10030	S3h1_Slug	S3h1T0005694.1	2316.3	0.061	0.6773	0.0901	below_0.1	analyzed
10030	S3h1_A2h1		2351.1	0.0009	0.0201	0.0424	below_0.1	S3h1_A2h1
10030	A2h1_Snov	A2h1T0006400.2	2314.4	0.0565	0.6297	0.0897	below_0.1	analyzed
10030	S3h1_Snov	S3h1T0005694.1	2308.7	0.0567	0.6452	0.0878	below_0.1	analyzed
10030	A2h1_Spol	A2h1T0006400.2	2341.6	0.0377	0.3879	0.0973	below_0.1	analyzed
10030	S3h1_Spol	S3h1T0005694.1	2337.9	0.0378	0.3888	0.0972	below_0.1	analyzed
10031	A2h1_Slug	A2h1T0006398.2	665.4	0.0372	0.5894	0.0631	below_0.1	analyzed
10031	S3h1_Slug	S3h1T0005699.5	666.1	0.0387	0.6257	0.0619	below_0.1	analyzed
10031	S3h1_A2h1		687.5	0.0014	0.0196	0.0734	below_0.1	S3h1_A2h1
10031	A2h1_Snov	A2h1T0006398.2	661.2	0.0356	0.4399	0.081	below_0.1	analyzed
10031	S3h1_Snov	S3h1T0005699.5	662	0.0372	0.4703	0.0791	below_0.1	analyzed
10031	A2h1_Spol	A2h1T0006398.2	669.6	0.0157	0.3298	0.0475	below_0.1	analyzed
10031	S3h1_Spol	S3h1T0005699.5	672.9	0.0171	0.3419	0.0501	below_0.1	analyzed
10032	A2h1_Slug	A2h1T0006396.1	658.5	0.0476	0.671	0.0709	below_0.1	analyzed
10032	S3h1_Slug	S3h1T0005702.1	657.9	0.0476	0.6962	0.0683	below_0.1	analyzed
10032	S3h1_A2h1		724.4	0	0.0104	0.001	below_0.1	S3h1_A2h1
10032	A2h1_Snov	A2h1T0006396.1	682.4	0.0295	0.5878	0.0502	below_0.1	analyzed
10032	S3h1_Snov	S3h1T0005702.1	681.7	0.0295	0.6079	0.0485	below_0.1	analyzed
10032	A2h1_Spol	A2h1T0006396.1	667.1	0.0237	0.357	0.0662	below_0.1	analyzed
10032	S3h1_Spol	S3h1T0005702.1	667.3	0.0236	0.3727	0.0634	below_0.1	analyzed
10033	A2h1_Slug	A2h1T0006395.1	755.9	0.1576	0.9184	0.1717	below_0.1	analyzed
10033	S3h1_Slug	S3h1T0005703.1	752.5	0.1604	0.9504	0.1687	below_0.1	analyzed
10033	S3h1_A2h1		664.2	0.0016	0.0086	0.1829	below_0.1	S3h1_A2h1
10033	A2h1_Snov	A2h1T0006395.1	754.8	0.1258	0.8569	0.1468	below_0.1	analyzed
10033	S3h1_Snov	S3h1T0005703.1	752.2	0.1281	0.8608	0.1488	below_0.1	analyzed
10033	A2h1_Spol	A2h1T0006395.1	753.2	0.086	0.467	0.1841	below_0.1	analyzed
10033	S3h1_Spol	S3h1T0005703.1	750.4	0.088	0.4679	0.1881	below_0.1	analyzed
10034	A2h1_Slug	A2h1T0006391.1	699.6	0.019	0.7235	0.0263	below_0.1	analyzed
10034	S3h1_Slug	S3h1T0005709.1	700.3	0.0204	0.7379	0.0276	below_0.1	analyzed
10034	S3h1_A2h1		711.3	0.0042	0.0165	0.2521	below_0.1	S3h1_A2h1
10034	A2h1_Snov	A2h1T0006391.1	692.2	0.0161	0.6917	0.0233	below_0.1	analyzed
10034	S3h1_Snov	S3h1T0005709.1	694.8	0.0145	0.7196	0.0202	below_0.1	analyzed
10034	A2h1_Spol	A2h1T0006391.1	710.1	0.0142	0.5517	0.0258	below_0.1	analyzed
10034	S3h1_Spol	S3h1T0005709.1	712.5	0.0126	0.5912	0.0214	below_0.1	analyzed
10036	A2h1_Slug	A2h1T0006389.1	957.1	0.1451	0.768	0.1889	below_0.1	analyzed
10036	S3h1_Slug	S3h1T0005712.1	957.6	0.1449	0.7715	0.1878	below_0.1	analyzed
10036	S3h1_A2h1		797.2	0	0.0087	0.001	below_0.1	S3h1_A2h1
10036	A2h1_Snov	A2h1T0006389.1	969.7	0.1406	0.7521	0.1869	below_0.1	analyzed
10036	S3h1_Snov	S3h1T0005712.1	968.8	0.1406	0.7766	0.181	below_0.1	analyzed
10036	A2h1_Spol	A2h1T0006389.1	943.8	0.1082	0.3809	0.2842	below_0.1	analyzed
10036	S3h1_Spol	S3h1T0005712.1	943.8	0.1082	0.3884	0.2787	below_0.1	analyzed
10037	A2h1_Slug	A2h1T0006387.1	419.3	0.0633	1.3534	0.0468	below_0.1	analyzed
10037	S3h1_Slug	S3h1T0005715.1	414	0.0701	1.5302	0.0458	below_0.1	analyzed
10037	S3h1_A2h1		376.5	0.0078	0.0076	1.0279	below_0.1	S3h1_A2h1
10037	A2h1_Snov	A2h1T0006387.1	417	0.0525	1.585	0.0331	below_0.1	analyzed
10037	S3h1_Snov	S3h1T0005715.1	412.8	0.0618	1.7192	0.0359	below_0.1	analyzed
10037	A2h1_Spol	A2h1T0006387.1	416.2	0.0699	0.9336	0.0748	below_0.1	analyzed
10037	S3h1_Spol	S3h1T0005715.1	411.4	0.0799	1.0307	0.0776	below_0.1	analyzed
10038	A2h1_Slug	A2h1T0006386.1	2439.5	0.0091	0.7775	0.0117	below_0.1	analyzed
10038	S3h1_Slug	S3h1T0005716.1	2438.8	0.0091	0.7716	0.0118	below_0.1	analyzed
10038	S3h1_A2h1		2345.2	0	0.0108	0.001	below_0.1	S3h1_A2h1
10038	A2h1_Snov	A2h1T0006386.1	2416.7	0.0117	0.8035	0.0146	below_0.1	analyzed
10038	S3h1_Snov	S3h1T0005716.1	2411.7	0.0117	0.8171	0.0144	below_0.1	analyzed
10038	A2h1_Spol	A2h1T0006386.1	2452.4	0.0057	0.4188	0.0137	below_0.1	analyzed
10038	S3h1_Spol	S3h1T0005716.1	2449.4	0.0057	0.4229	0.0136	below_0.1	analyzed
10039	A2h1_Slug	A2h1T0006383.1	1065.9	0.0772	0.8606	0.0897	below_0.1	analyzed
10039	S3h1_Slug	S3h1T0005717.1	1069.1	0.0747	0.8269	0.0904	below_0.1	analyzed
10039	S3h1_A2h1		1022.2	0.002	0.01	0.1989	below_0.1	S3h1_A2h1
10039	A2h1_Snov	A2h1T0006383.1	1078.5	0.0729	0.6886	0.1059	below_0.1	analyzed
10039	S3h1_Snov	S3h1T0005717.1	1080.8	0.0706	0.677	0.1042	below_0.1	analyzed
10039	A2h1_Spol	A2h1T0006383.1	1077.6	0.0496	0.3244	0.1528	below_0.1	analyzed
10039	S3h1_Spol	S3h1T0005717.1	1078.7	0.0476	0.3249	0.1464	below_0.1	analyzed
1003	A2h1_Slug	A2h1T0038757.2	1893.1	0.1039	0.8525	0.1219	below_0.1	analyzed
1003	S3h1_Slug	S3h1T0026561.1	1890.7	0.1054	0.867	0.1216	below_0.1	analyzed
1003	S3h1_A2h1		1899.1	0.0042	0.0058	0.7245	below_0.1	S3h1_A2h1
1003	A2h1_Snov	A2h1T0038757.2	1888.1	0.0985	0.7316	0.1346	below_0.1	analyzed
1003	S3h1_Snov	S3h1T0026561.1	1886.5	0.0992	0.7446	0.1333	below_0.1	analyzed
1003	A2h1_Spol	A2h1T0038757.2	1890.6	0.0886	0.4206	0.2107	below_0.1	analyzed
1003	S3h1_Spol	S3h1T0026561.1	1889	0.09	0.4225	0.213	below_0.1	analyzed
10040	A2h1_Slug	A2h1T0006379.2	892.6	0.1459	0.6463	0.2258	below_0.1	analyzed
10040	S3h1_Slug	S3h1T0005720.1	893.5	0.1422	0.663	0.2146	below_0.1	analyzed
10040	S3h1_A2h1		916	0.0054	0.0166	0.3274	below_0.1	S3h1_A2h1
10040	A2h1_Snov	A2h1T0006379.2	885.8	0.1446	0.5893	0.2453	below_0.1	analyzed
10040	S3h1_Snov	S3h1T0005720.1	887.2	0.1394	0.5673	0.2456	below_0.1	analyzed
10040	A2h1_Spol	A2h1T0006379.2	880.7	0.1138	0.302	0.3767	below_0.1	analyzed
10040	S3h1_Spol	S3h1T0005720.1	878.3	0.1105	0.3105	0.3558	below_0.1	analyzed
10041	A2h1_Slug	A2h1T0006372.1	773.9	0.0184	0.3956	0.0466	below_0.1	analyzed
10041	S3h1_Slug	S3h1T0005721.1	772.5	0.0171	0.3947	0.0434	below_0.1	analyzed
10041	S3h1_A2h1		851.9	0.0012	0	99	below_0.1	S3h1_A2h1
10041	A2h1_Snov	A2h1T0006372.1	765	0.0201	0.4455	0.0451	below_0.1	analyzed
10041	S3h1_Snov	S3h1T0005721.1	763.6	0.0188	0.4449	0.0422	below_0.1	analyzed
10041	A2h1_Spol	A2h1T0006372.1	778.5	0.0104	0.2887	0.036	below_0.1	analyzed
10041	S3h1_Spol	S3h1T0005721.1	776.7	0.0091	0.2871	0.0317	below_0.1	analyzed
10042	A2h1_Slug	A2h1T0006370.2	419.4	0.1075	1.0755	0.0999	below_0.1	analyzed
10042	S3h1_Slug	S3h1T0005723.1	415.9	0.1054	1.1403	0.0925	below_0.1	analyzed
10042	S3h1_A2h1		415.7	0.0024	0.0204	0.1166	below_0.1	S3h1_A2h1
10042	A2h1_Snov	A2h1T0006370.2	419.1	0.0922	0.9201	0.1002	below_0.1	analyzed
10042	S3h1_Snov	S3h1T0005723.1	416.1	0.0902	0.9521	0.0947	below_0.1	analyzed
10042	A2h1_Spol	A2h1T0006370.2	434.6	0.0535	0.5658	0.0946	below_0.1	analyzed
10042	S3h1_Spol	S3h1T0005723.1	432.7	0.0506	0.5724	0.0884	below_0.1	analyzed
10043	A2h1_Slug	A2h1T0023207.1	386.4	0.0642	2.271	0.0283	below_0.1	analyzed
10043	S3h1_Slug	S3h1T0000567.1	386.4	0.0642	2.271	0.0283	below_0.1	analyzed
10043	S3h1_A2h1		413.4	0	0	0.001	below_0.1	S3h1_A2h1
10043	A2h1_Snov	A2h1T0023207.1	379.5	0.0781	2.9055	0.0269	below_0.1	analyzed
10043	S3h1_Snov	S3h1T0000567.1	379.5	0.0781	2.9055	0.0269	below_0.1	analyzed
10043	A2h1_Spol	A2h1T0023207.1	387.8	0.0486	1.0567	0.046	below_0.1	analyzed
10043	S3h1_Spol	S3h1T0000567.1	387.8	0.0486	1.0567	0.046	below_0.1	analyzed
10044	A2h1_Slug	A2h1T0006368.2	515.9	0.1526	1.1216	0.1361	below_0.1	analyzed
10044	S3h1_Slug	S3h1T0005724.1	509	0.1625	1.0341	0.1571	below_0.1	analyzed
10044	S3h1_A2h1		491.2	0.0187	0.0251	0.7433	below_0.1	S3h1_A2h1
10044	A2h1_Snov	A2h1T0006368.2	511.4	0.1877	1.3547	0.1386	below_0.1	analyzed
10044	S3h1_Snov	S3h1T0005724.1	509.9	0.1751	1.1073	0.1582	below_0.1	analyzed
10044	A2h1_Spol	A2h1T0006368.2	499.1	0.1467	0.6331	0.2317	below_0.1	analyzed
10044	S3h1_Spol	S3h1T0005724.1	495.5	0.1354	0.5652	0.2396	below_0.1	analyzed
10045	A2h1_Slug	A2h1T0006367.1	500.7	0.1321	0.844	0.1565	below_0.1	analyzed
10045	S3h1_Slug	S3h1T0005725.1	500.4	0.127	0.8512	0.1492	below_0.1	analyzed
10045	S3h1_A2h1		458	0.0068	0.0057	1.1877	below_0.1	S3h1_A2h1
10045	A2h1_Snov	A2h1T0006367.1	501.7	0.1288	0.6717	0.1918	below_0.1	analyzed
10045	S3h1_Snov	S3h1T0005725.1	502.1	0.1211	0.6782	0.1786	below_0.1	analyzed
10045	A2h1_Spol	A2h1T0006367.1	497.9	0.0912	0.4925	0.1851	below_0.1	analyzed
10045	S3h1_Spol	S3h1T0005725.1	494.9	0.0942	0.471	0.1999	below_0.1	analyzed
10046	A2h1_Slug	A2h1T0006364.1	925.4	0.0895	0.7076	0.1265	below_0.1	analyzed
10046	S3h1_Slug	S3h1T0005728.1	925.8	0.092	0.7195	0.1279	below_0.1	analyzed
10046	S3h1_A2h1		950.5	0.0042	0.0258	0.1618	below_0.1	S3h1_A2h1
10046	A2h1_Snov	A2h1T0006364.1	916.7	0.0942	0.7283	0.1293	below_0.1	analyzed
10046	S3h1_Snov	S3h1T0005728.1	916.9	0.0967	0.7521	0.1286	below_0.1	analyzed
10046	A2h1_Spol	A2h1T0006364.1	923	0.061	0.4584	0.133	below_0.1	analyzed
10046	S3h1_Spol	S3h1T0005728.1	923.9	0.0633	0.4712	0.1344	below_0.1	analyzed
10048	A2h1_Slug	A2h1T0006361.1	945.2	0.1078	0.8057	0.1338	below_0.1	analyzed
10048	S3h1_Slug	S3h1T0005730.1	944.6	0.1066	0.8233	0.1295	below_0.1	analyzed
10048	S3h1_A2h1		951.9	0.0032	0.0144	0.2198	below_0.1	S3h1_A2h1
10048	A2h1_Snov	A2h1T0006361.1	944.2	0.1085	0.8195	0.1323	below_0.1	analyzed
10048	S3h1_Snov	S3h1T0005730.1	945.3	0.107	0.8024	0.1334	below_0.1	analyzed
10048	A2h1_Spol	A2h1T0006361.1	931.3	0.0802	0.5299	0.1514	below_0.1	analyzed
10048	S3h1_Spol	S3h1T0005730.1	928.2	0.0782	0.5406	0.1446	below_0.1	analyzed
10049	A2h1_Slug	A2h1T0006359.1	948.7	0.0741	0.7491	0.0989	below_0.1	analyzed
10049	S3h1_Slug	S3h1T0005731.1	947.6	0.0742	0.7224	0.1027	below_0.1	analyzed
10049	S3h1_A2h1		1004.2	0	0.0089	0.001	below_0.1	S3h1_A2h1
10049	A2h1_Snov	A2h1T0006359.1	969.4	0.0642	0.6076	0.1057	below_0.1	analyzed
10049	S3h1_Snov	S3h1T0005731.1	968.5	0.0643	0.5874	0.1095	below_0.1	analyzed
10049	A2h1_Spol	A2h1T0006359.1	961	0.0484	0.4123	0.1175	below_0.1	analyzed
10049	S3h1_Spol	S3h1T0005731.1	959.6	0.0485	0.3961	0.1225	below_0.1	analyzed
1004	A2h1_Slug	A2h1T0038753.2	1847.3	0.0373	0.9159	0.0407	below_0.1	analyzed
1004	S3h1_Slug	S3h1T0026566.1	1843.1	0.0368	0.9098	0.0404	below_0.1	analyzed
1004	S3h1_A2h1		1874.3	0.0016	0.0053	0.3034	below_0.1	S3h1_A2h1
1004	A2h1_Snov	A2h1T0038753.2	1821.3	0.0341	0.8997	0.0379	below_0.1	analyzed
1004	S3h1_Snov	S3h1T0026566.1	1819	0.0324	0.8972	0.0361	below_0.1	analyzed
1004	A2h1_Spol	A2h1T0038753.2	1837.2	0.02	0.3863	0.0518	below_0.1	analyzed
1004	S3h1_Spol	S3h1T0026566.1	1834.1	0.0183	0.3836	0.0478	below_0.1	analyzed
10050	A2h1_Slug	A2h1T0006357.2	1204.7	0.0489	0.9724	0.0502	below_0.1	analyzed
10050	S3h1_Slug	S3h1T0005732.1	1203.9	0.047	0.9653	0.0487	below_0.1	analyzed
10050	S3h1_A2h1		1171.1	0.0017	0.0054	0.3229	below_0.1	S3h1_A2h1
10050	A2h1_Snov	A2h1T0006357.2	1179.7	0.0397	0.8223	0.0483	below_0.1	analyzed
10050	S3h1_Snov	S3h1T0005732.1	1178.5	0.0379	0.8166	0.0464	below_0.1	analyzed
10050	A2h1_Spol	A2h1T0006357.2	1232.1	0.03	0.4274	0.0703	below_0.1	analyzed
10050	S3h1_Spol	S3h1T0005732.1	1227.4	0.0302	0.4279	0.0705	below_0.1	analyzed
10051	A2h1_Slug	A2h1T0006353.3	1053.8	0.0803	0.6088	0.1318	below_0.1	analyzed
10051	S3h1_Slug	S3h1T0005735.1	1049	0.0818	0.6101	0.1341	below_0.1	analyzed
10051	S3h1_A2h1		1011.1	0.001	0.0176	0.056	below_0.1	S3h1_A2h1
10051	A2h1_Snov	A2h1T0006353.3	1058.8	0.0776	0.4807	0.1615	below_0.1	analyzed
10051	S3h1_Snov	S3h1T0005735.1	1053.1	0.0792	0.4895	0.1618	below_0.1	analyzed
10051	A2h1_Spol	A2h1T0006353.3	1050.6	0.0384	0.323	0.1188	below_0.1	analyzed
10051	S3h1_Spol	S3h1T0005735.1	1045.5	0.0396	0.3116	0.1271	below_0.1	analyzed
10053	A2h1_Slug	A2h1T0006347.1	660.5	0.0004	0.4044	0.001	below_0.1	analyzed
10053	S3h1_Slug	S3h1T0005739.1	661.7	0.0004	0.4073	0.001	below_0.1	analyzed
10053	S3h1_A2h1		700.7	0	0.0399	0.001	below_0.1	S3h1_A2h1
10053	A2h1_Snov	A2h1T0006347.1	661.2	0.0005	0.5211	0.001	below_0.1	analyzed
10053	S3h1_Snov	S3h1T0005739.1	662.3	0.0005	0.5242	0.001	below_0.1	analyzed
10053	A2h1_Spol	A2h1T0006347.1	661.9	0.0004	0.3554	0.001	below_0.1	analyzed
10053	S3h1_Spol	S3h1T0005739.1	667.2	0.0003	0.3372	0.001	below_0.1	analyzed
10054	A2h1_Slug	A2h1T0023203.1	193.2	0.066	0.8789	0.0751	below_0.1	analyzed
10054	S3h1_Slug	S3h1T0000570.2	193.2	0.066	0.8789	0.0751	below_0.1	analyzed
10054	S3h1_A2h1		186.8	0	0	0.152	below_0.1	S3h1_A2h1
10054	A2h1_Snov	A2h1T0023203.1	188.7	0.0382	0.7578	0.0505	below_0.1	analyzed
10054	S3h1_Snov	S3h1T0000570.2	188.7	0.0382	0.7578	0.0505	below_0.1	analyzed
10054	A2h1_Spol	A2h1T0023203.1	184.9	0.0812	0.8065	0.1006	below_0.1	analyzed
10054	S3h1_Spol	S3h1T0000570.2	184.9	0.0812	0.8065	0.1006	below_0.1	analyzed
10055	A2h1_Slug	A2h1T0006342.1	1314.5	0.0516	0.6586	0.0783	below_0.1	analyzed
10055	S3h1_Slug	S3h1T0005740.1	1310.3	0.0509	0.6589	0.0773	below_0.1	analyzed
10055	S3h1_A2h1		1364.3	0.0022	0.0226	0.0971	below_0.1	S3h1_A2h1
10055	A2h1_Snov	A2h1T0006342.1	1325.9	0.0524	0.5898	0.0889	below_0.1	analyzed
10055	S3h1_Snov	S3h1T0005740.1	1327.3	0.0515	0.611	0.0843	below_0.1	analyzed
10055	A2h1_Spol	A2h1T0006342.1	1302.9	0.0387	0.2896	0.1337	below_0.1	analyzed
10055	S3h1_Spol	S3h1T0005740.1	1298.5	0.0381	0.3102	0.1227	below_0.1	analyzed
10057	A2h1_Slug	A2h1T0006332.1	790.7	0.0166	0.388	0.0427	below_0.1	analyzed
10057	S3h1_Slug	S3h1T0005747.2	791.8	0.0166	0.3818	0.0434	below_0.1	analyzed
10057	S3h1_A2h1		640.2	0	0.0026	0.001	below_0.1	S3h1_A2h1
10057	A2h1_Snov	A2h1T0006332.1	775.9	0.0182	0.4254	0.0427	below_0.1	analyzed
10057	S3h1_Snov	S3h1T0005747.2	774.8	0.0182	0.4315	0.0422	below_0.1	analyzed
10057	A2h1_Spol	A2h1T0006332.1	769.1	0.0171	0.2781	0.0614	below_0.1	analyzed
10057	S3h1_Spol	S3h1T0005747.2	767.8	0.0171	0.2829	0.0605	below_0.1	analyzed
10058	A2h1_Slug	A2h1T0006329.1	936.7	0.0947	0.7843	0.1207	below_0.1	analyzed
10058	S3h1_Slug	S3h1T0005750.2	933.4	0.0953	0.7804	0.1222	below_0.1	analyzed
10058	S3h1_A2h1		954.2	0.0021	0.0097	0.214	below_0.1	S3h1_A2h1
10058	A2h1_Snov	A2h1T0006329.1	951.2	0.0757	0.8615	0.0879	below_0.1	analyzed
10058	S3h1_Snov	S3h1T0005750.2	948.7	0.0762	0.8331	0.0915	below_0.1	analyzed
10058	A2h1_Spol	A2h1T0006329.1	946.4	0.0601	0.5387	0.1116	below_0.1	analyzed
10058	S3h1_Spol	S3h1T0005750.2	942.6	0.0609	0.5304	0.1148	below_0.1	analyzed
10059	A2h1_Slug	A2h1T0006325.2	955.2	0.0203	0.5418	0.0375	below_0.1	analyzed
10059	S3h1_Slug	S3h1T0005753.1	955.7	0.0203	0.5424	0.0375	below_0.1	analyzed
10059	S3h1_A2h1		820.6	0	0.0026	0.001	below_0.1	S3h1_A2h1
10059	A2h1_Snov	A2h1T0006325.2	934	0.0207	0.4138	0.0501	below_0.1	analyzed
10059	S3h1_Snov	S3h1T0005753.1	935.3	0.0207	0.4097	0.0506	below_0.1	analyzed
10059	A2h1_Spol	A2h1T0006325.2	942.4	0.0129	0.2871	0.045	below_0.1	analyzed
10059	S3h1_Spol	S3h1T0005753.1	944	0.0129	0.2836	0.0454	below_0.1	analyzed
1005	A2h1_Slug	A2h1T0038746.1	1356	0.0227	0.6902	0.0329	below_0.1	analyzed
1005	S3h1_Slug	S3h1T0026572.1	1355.4	0.0228	0.6957	0.0327	below_0.1	analyzed
1005	S3h1_A2h1		1246.3	0	0.0066	0.001	below_0.1	S3h1_A2h1
1005	A2h1_Snov	A2h1T0038746.1	1366.5	0.0232	0.5363	0.0433	below_0.1	analyzed
1005	S3h1_Snov	S3h1T0026572.1	1366.4	0.0232	0.5362	0.0433	below_0.1	analyzed
1005	A2h1_Spol	A2h1T0038746.1	1346.3	0.0128	0.2857	0.045	below_0.1	analyzed
1005	S3h1_Spol	S3h1T0026572.1	1345.3	0.0129	0.2891	0.0445	below_0.1	analyzed
10060	A2h1_Slug	A2h1T0006322.1	480.3	0.0042	0.5177	0.0081	below_0.1	analyzed
10060	S3h1_Slug	S3h1T0005754.1	482.1	0.0042	0.5377	0.0077	below_0.1	analyzed
10060	S3h1_A2h1		518.9	0	0.0101	0.001	below_0.1	S3h1_A2h1
10060	A2h1_Snov	A2h1T0006322.1	491.2	0.0082	0.494	0.0165	below_0.1	analyzed
10060	S3h1_Snov	S3h1T0005754.1	492.5	0.0081	0.5133	0.0158	below_0.1	analyzed
10060	A2h1_Spol	A2h1T0006322.1	495.9	0.004	0.2574	0.0156	below_0.1	analyzed
10060	S3h1_Spol	S3h1T0005754.1	497.9	0.004	0.273	0.0146	below_0.1	analyzed
10061	A2h1_Slug	A2h1T0006320.1	310.1	0.178	1.1759	0.1514	below_0.1	analyzed
10061	S3h1_Slug	S3h1T0005755.1	310	0.1826	1.2565	0.1454	below_0.1	analyzed
10061	S3h1_A2h1		308.3	0.0032	0.0201	0.1599	below_0.1	S3h1_A2h1
10061	A2h1_Snov	A2h1T0006320.1	301.9	0.1584	1.2534	0.1264	below_0.1	analyzed
10061	S3h1_Snov	S3h1T0005755.1	303	0.1623	1.2336	0.1316	below_0.1	analyzed
10061	A2h1_Spol	A2h1T0006320.1	315.1	0.1319	0.7251	0.1819	below_0.1	analyzed
10061	S3h1_Spol	S3h1T0005755.1	315	0.136	0.7822	0.1739	below_0.1	analyzed
10062	A2h1_Slug	A2h1T0006315.2	592.9	0.1699	1.5474	0.1098	below_0.1	analyzed
10062	S3h1_Slug	S3h1T0005762.2	592.8	0.1699	1.5468	0.1099	below_0.1	analyzed
10062	S3h1_A2h1		491.4	0.0021	0	99	below_0.1	S3h1_A2h1
10062	A2h1_Snov	A2h1T0006315.2	566.5	0.1535	1.2259	0.1252	below_0.1	analyzed
10062	S3h1_Snov	S3h1T0005762.2	566.5	0.1536	1.2235	0.1255	below_0.1	analyzed
10062	A2h1_Spol	A2h1T0006315.2	587.7	0.0802	0.386	0.2077	below_0.1	analyzed
10062	S3h1_Spol	S3h1T0005762.2	586	0.0824	0.3805	0.2166	below_0.1	analyzed
10063	A2h1_Slug	A2h1T0006312.2	1531.9	0.0548	0.7604	0.072	below_0.1	analyzed
10063	S3h1_Slug	S3h1T0005766.2	1534.2	0.0554	0.7813	0.0709	below_0.1	analyzed
10063	S3h1_A2h1		1498.4	0.0033	0.0169	0.1949	below_0.1	S3h1_A2h1
10063	A2h1_Snov	A2h1T0006312.2	1534.3	0.0517	0.7294	0.0709	below_0.1	analyzed
10063	S3h1_Snov	S3h1T0005766.2	1532.6	0.0539	0.7526	0.0716	below_0.1	analyzed
10063	A2h1_Spol	A2h1T0006312.2	1553.6	0.0368	0.4998	0.0736	below_0.1	analyzed
10063	S3h1_Spol	S3h1T0005766.2	1553.2	0.0388	0.5063	0.0766	below_0.1	analyzed
10064	A2h1_Slug	A2h1T0006300.2	568.5	0.0482	0.4495	0.1072	min_0.1	analyzed
10064	S3h1_Slug	S3h1T0005778.1	583.7	0.1179	0.5512	0.2138	min_0.1	analyzed
10064	S3h1_A2h1		609.1	0.0668	0.1562	0.428	min_0.1	S3h1_A2h1
10064	A2h1_Snov	A2h1T0006300.2	575.9	0.0473	0.5872	0.0805	min_0.1	analyzed
10064	S3h1_Snov	S3h1T0005778.1	592.4	0.1091	0.7027	0.1552	min_0.1	analyzed
10064	A2h1_Spol	A2h1T0006300.2	569.9	0.0271	0.3148	0.0861	min_0.1	analyzed
10064	S3h1_Spol	S3h1T0005778.1	593.9	0.0904	0.4932	0.1833	min_0.1	analyzed
10065	A2h1_Slug	A2h1T0006297.1	757.1	0.0615	0.7952	0.0774	min_0.1	analyzed
10065	S3h1_Slug	S3h1T0005779.3	744.9	0.0245	0.5608	0.0437	min_0.1	analyzed
10065	S3h1_A2h1		782.6	0.0552	0.1201	0.4597	min_0.1	S3h1_A2h1
10065	A2h1_Snov	A2h1T0006297.1	756.3	0.0648	0.6997	0.0926	min_0.1	analyzed
10065	S3h1_Snov	S3h1T0005779.3	734.6	0.0264	0.492	0.0536	min_0.1	analyzed
10065	A2h1_Spol	A2h1T0006297.1	762.7	0.0645	0.6792	0.095	min_0.1	analyzed
10065	S3h1_Spol	S3h1T0005779.3	736	0.018	0.4262	0.0423	min_0.1	analyzed
10066	A2h1_Slug	A2h1T0006293.2	1009.9	0.0498	0.7065	0.0705	below_0.1	analyzed
10066	S3h1_Slug	S3h1T0005787.1	1010.3	0.0509	0.7016	0.0725	below_0.1	analyzed
10066	S3h1_A2h1		903.9	0.0011	0.0073	0.1546	below_0.1	S3h1_A2h1
10066	A2h1_Snov	A2h1T0006293.2	1009.5	0.0432	0.6896	0.0627	below_0.1	analyzed
10066	S3h1_Snov	S3h1T0005787.1	1008.8	0.0444	0.6976	0.0636	below_0.1	analyzed
10066	A2h1_Spol	A2h1T0006293.2	984.7	0.0285	0.3126	0.0912	below_0.1	analyzed
10066	S3h1_Spol	S3h1T0005787.1	983.7	0.0296	0.3169	0.0936	below_0.1	analyzed
10067	A2h1_Slug	A2h1T0023196.1	871.3	0.1153	0.9029	0.1277	below_0.1	analyzed
10067	S3h1_Slug	S3h1T0000576.2	870.4	0.1141	0.8863	0.1288	below_0.1	analyzed
10067	S3h1_A2h1		853.5	0.0011	0.0302	0.0381	below_0.1	S3h1_A2h1
10067	A2h1_Snov	A2h1T0023196.1	870.3	0.1102	0.8987	0.1226	below_0.1	analyzed
10067	S3h1_Snov	S3h1T0000576.2	869.2	0.109	0.8806	0.1238	below_0.1	analyzed
10067	A2h1_Spol	A2h1T0023196.1	873.3	0.1048	0.662	0.1583	below_0.1	analyzed
10067	S3h1_Spol	S3h1T0000576.2	872.2	0.1036	0.648	0.1599	below_0.1	analyzed
1006	A2h1_Slug	A2h1T0038742.1	1362.9	0.0164	0.6852	0.0239	below_0.1	analyzed
1006	S3h1_Slug	S3h1T0026576.1	1362.3	0.0164	0.6772	0.0242	below_0.1	analyzed
1006	S3h1_A2h1		1332.2	0	0.0105	0.001	below_0.1	S3h1_A2h1
1006	A2h1_Snov	A2h1T0038742.1	1351.9	0.0174	0.6709	0.0259	below_0.1	analyzed
1006	S3h1_Snov	S3h1T0026576.1	1349.5	0.0174	0.6742	0.0258	below_0.1	analyzed
1006	A2h1_Spol	A2h1T0038742.1	1322	0.0147	0.2385	0.0616	below_0.1	analyzed
1006	S3h1_Spol	S3h1T0026576.1	1318.8	0.0147	0.237	0.0622	below_0.1	analyzed
10071	A2h1_Slug	A2h1T0006280.1	1569.4	0.254	0.9779	0.2597	below_0.1	analyzed
10071	S3h1_Slug	S3h1T0005799.2	1569.8	0.2538	0.9972	0.2545	below_0.1	analyzed
10071	S3h1_A2h1		1591.8	0.005	0.0264	0.1888	below_0.1	S3h1_A2h1
10071	A2h1_Snov	A2h1T0006280.1	1564.4	0.2352	1.0189	0.2308	below_0.1	analyzed
10071	S3h1_Snov	S3h1T0005799.2	1567	0.2333	1.0483	0.2226	below_0.1	analyzed
10071	A2h1_Spol	A2h1T0006280.1	1606	0.1555	0.6591	0.2359	below_0.1	analyzed
10071	S3h1_Spol	S3h1T0005799.2	1606.1	0.1536	0.6737	0.228	below_0.1	analyzed
10072	A2h1_Slug	A2h1T0006276.1	2930.6	0.1616	1.0683	0.1513	below_0.1	analyzed
10072	S3h1_Slug	S3h1T0005803.1	2923.2	0.1629	1.0738	0.1517	below_0.1	analyzed
10072	S3h1_A2h1		2825.7	0.0039	0.0165	0.236	below_0.1	S3h1_A2h1
10072	A2h1_Snov	A2h1T0006276.1	2919.4	0.1495	0.9982	0.1498	below_0.1	analyzed
10072	S3h1_Snov	S3h1T0005803.1	2914.2	0.1494	0.9873	0.1513	below_0.1	analyzed
10072	A2h1_Spol	A2h1T0006276.1	2902.9	0.099	0.5025	0.197	below_0.1	analyzed
10072	S3h1_Spol	S3h1T0005803.1	2911.2	0.099	0.5158	0.192	below_0.1	analyzed
10073	A2h1_Slug	A2h1T0006275.1	1214.2	0.0348	0.6832	0.0509	below_0.1	analyzed
10073	S3h1_Slug	S3h1T0005806.1	1214.6	0.0339	0.6909	0.0491	below_0.1	analyzed
10073	S3h1_A2h1		1255.9	0.0008	0.021	0.0378	below_0.1	S3h1_A2h1
10073	A2h1_Snov	A2h1T0006275.1	1223.2	0.0294	0.6204	0.0474	below_0.1	analyzed
10073	S3h1_Snov	S3h1T0005806.1	1221.6	0.0286	0.6159	0.0465	below_0.1	analyzed
10073	A2h1_Spol	A2h1T0006275.1	1223.8	0.0233	0.3538	0.066	below_0.1	analyzed
10073	S3h1_Spol	S3h1T0005806.1	1222.3	0.0225	0.3689	0.0611	below_0.1	analyzed
10074	A2h1_Slug	A2h1T0006273.1	693.6	0.0547	0.8669	0.0631	below_0.1	analyzed
10074	S3h1_Slug	S3h1T0005808.1	692	0.0548	0.8344	0.0657	below_0.1	analyzed
10074	S3h1_A2h1		671.4	0	0.0459	0.001	below_0.1	S3h1_A2h1
10074	A2h1_Snov	A2h1T0006273.1	677.3	0.0432	0.9769	0.0442	below_0.1	analyzed
10074	S3h1_Snov	S3h1T0005808.1	675.8	0.0433	0.9895	0.0437	below_0.1	analyzed
10074	A2h1_Spol	A2h1T0006273.1	685	0.0363	0.4262	0.0853	below_0.1	analyzed
10074	S3h1_Spol	S3h1T0005808.1	684.2	0.0363	0.3877	0.0936	below_0.1	analyzed
10075	A2h1_Slug	A2h1T0006268.1	619.9	0.0116	0.9204	0.0125	below_0.1	analyzed
10075	S3h1_Slug	S3h1T0005810.1	621	0.0115	0.9117	0.0126	below_0.1	analyzed
10075	S3h1_A2h1		557.8	0	0.0042	0.001	below_0.1	S3h1_A2h1
10075	A2h1_Snov	A2h1T0006268.1	607.7	0.0067	0.899	0.0074	below_0.1	analyzed
10075	S3h1_Snov	S3h1T0005810.1	608.9	0.0067	0.8895	0.0075	below_0.1	analyzed
10075	A2h1_Spol	A2h1T0006268.1	604.9	0.0118	0.4378	0.0269	below_0.1	analyzed
10075	S3h1_Spol	S3h1T0005810.1	606.2	0.0117	0.4314	0.0272	below_0.1	analyzed
10076	A2h1_Slug	A2h1T0006266.1	861.8	0.16	1.0978	0.1458	below_0.1	analyzed
10076	S3h1_Slug	S3h1T0005816.1	864	0.1607	1.0764	0.1493	below_0.1	analyzed
10076	S3h1_A2h1		803.2	0.0063	0.0068	0.9289	below_0.1	S3h1_A2h1
10076	A2h1_Snov	A2h1T0006266.1	850	0.1479	1.2972	0.114	below_0.1	analyzed
10076	S3h1_Snov	S3h1T0005816.1	851.6	0.1513	1.2396	0.1221	below_0.1	analyzed
10076	A2h1_Spol	A2h1T0006266.1	839.5	0.0887	0.4221	0.2101	below_0.1	analyzed
10076	S3h1_Spol	S3h1T0005816.1	842.7	0.0895	0.4127	0.217	below_0.1	analyzed
10077	A2h1_Slug	A2h1T0006261.1	1381.6	0.014	0.6508	0.0216	below_0.1	analyzed
10077	S3h1_Slug	S3h1T0005819.1	1382.7	0.0148	0.667	0.0222	below_0.1	analyzed
10077	S3h1_A2h1		1327.1	0.0008	0.015	0.0508	below_0.1	S3h1_A2h1
10077	A2h1_Snov	A2h1T0006261.1	1386.3	0.0066	0.5569	0.0118	below_0.1	analyzed
10077	S3h1_Snov	S3h1T0005819.1	1385.1	0.0073	0.5847	0.0125	below_0.1	analyzed
10077	A2h1_Spol	A2h1T0006261.1	1385.7	0.0058	0.3897	0.015	below_0.1	analyzed
10077	S3h1_Spol	S3h1T0005819.1	1384.9	0.0066	0.4124	0.016	below_0.1	analyzed
10078	A2h1_Slug	A2h1T0006258.3	2068.2	0.1155	0.6719	0.1719	below_0.1	analyzed
10078	S3h1_Slug	S3h1T0005820.1	2062.5	0.1166	0.6632	0.1758	below_0.1	analyzed
10078	S3h1_A2h1		2098.7	0.0033	0.0092	0.3622	below_0.1	S3h1_A2h1
10078	A2h1_Snov	A2h1T0006258.3	2060.2	0.1125	0.7658	0.1468	below_0.1	analyzed
10078	S3h1_Snov	S3h1T0005820.1	2056.3	0.1134	0.7445	0.1523	below_0.1	analyzed
10078	A2h1_Spol	A2h1T0006258.3	2077.5	0.079	0.3999	0.1975	below_0.1	analyzed
10078	S3h1_Spol	S3h1T0005820.1	2072.3	0.0798	0.4003	0.1994	below_0.1	analyzed
10079	A2h1_Slug	A2h1T0006257.1	1809.7	0.0232	0.5267	0.044	below_0.1	analyzed
10079	S3h1_Slug	S3h1T0005822.1	1805.4	0.0238	0.5301	0.045	below_0.1	analyzed
10079	S3h1_A2h1		1924.7	0.001	0.0137	0.0757	below_0.1	S3h1_A2h1
10079	A2h1_Snov	A2h1T0006257.1	1807.3	0.0209	0.5728	0.0364	below_0.1	analyzed
10079	S3h1_Snov	S3h1T0005822.1	1799.8	0.0216	0.5662	0.0381	below_0.1	analyzed
10079	A2h1_Spol	A2h1T0006257.1	1813.2	0.019	0.3138	0.0607	below_0.1	analyzed
10079	S3h1_Spol	S3h1T0005822.1	1806.1	0.0203	0.3123	0.0649	below_0.1	analyzed
10080	A2h1_Slug	A2h1T0006254.4	1237.9	0.1219	0.8303	0.1468	min_0.1	analyzed
10080	S3h1_Slug	S3h1T0005828.1	1228.2	0.0528	0.5599	0.0943	min_0.1	analyzed
10080	S3h1_A2h1		1271.7	0.0751	0.161	0.4665	min_0.1	S3h1_A2h1
10080	A2h1_Snov	A2h1T0006254.4	1235.1	0.1164	0.8235	0.1413	min_0.1	analyzed
10080	S3h1_Snov	S3h1T0005828.1	1214.4	0.0467	0.5492	0.0851	min_0.1	analyzed
10080	A2h1_Spol	A2h1T0006254.4	1241.4	0.1037	0.4647	0.2231	min_0.1	analyzed
10080	S3h1_Spol	S3h1T0005828.1	1211.5	0.0336	0.2691	0.1249	min_0.1	analyzed
10082	A2h1_Slug	A2h1T0023194.4	415.1	0.0341	0.7136	0.0478	below_0.1	analyzed
10082	S3h1_Slug	S3h1T0000579.1	413.8	0.0393	0.7524	0.0522	below_0.1	analyzed
10082	S3h1_A2h1		409.7	0.0048	0.019	0.2512	below_0.1	S3h1_A2h1
10082	A2h1_Snov	A2h1T0023194.4	427.2	0.0483	0.7443	0.0649	below_0.1	analyzed
10082	S3h1_Snov	S3h1T0000579.1	424.9	0.0537	0.8207	0.0654	below_0.1	analyzed
10082	A2h1_Spol	A2h1T0023194.4	419.9	0.0265	0.2374	0.1115	below_0.1	analyzed
10082	S3h1_Spol	S3h1T0000579.1	419.7	0.0314	0.2406	0.1304	below_0.1	analyzed
10083	A2h1_Slug	A2h1T0006249.1	2573.2	0.0486	0.7228	0.0672	below_0.1	analyzed
10083	S3h1_Slug	S3h1T0005837.2	2579.7	0.0476	0.73	0.0652	below_0.1	analyzed
10083	S3h1_A2h1		2608	0.0035	0.0183	0.1889	below_0.1	S3h1_A2h1
10083	A2h1_Snov	A2h1T0006249.1	2606.1	0.0477	0.8275	0.0576	below_0.1	analyzed
10083	S3h1_Snov	S3h1T0005837.2	2610.6	0.0463	0.8531	0.0543	below_0.1	analyzed
10083	A2h1_Spol	A2h1T0006249.1	2559.3	0.0333	0.3783	0.0881	below_0.1	analyzed
10083	S3h1_Spol	S3h1T0005837.2	2566.8	0.0319	0.3872	0.0825	below_0.1	analyzed
10084	A2h1_Slug	A2h1T0006247.1	1578.3	0.1037	0.8766	0.1183	below_0.1	analyzed
10084	S3h1_Slug	S3h1T0005838.1	1579.9	0.1007	0.8677	0.1161	below_0.1	analyzed
10084	S3h1_A2h1		1528.1	0.0059	0.0211	0.28	below_0.1	S3h1_A2h1
10084	A2h1_Snov	A2h1T0006247.1	1564.5	0.0981	0.766	0.128	below_0.1	analyzed
10084	S3h1_Snov	S3h1T0005838.1	1564.3	0.0949	0.7719	0.123	below_0.1	analyzed
10084	A2h1_Spol	A2h1T0006247.1	1559.5	0.0769	0.4484	0.1715	below_0.1	analyzed
10084	S3h1_Spol	S3h1T0005838.1	1562.5	0.074	0.4527	0.1635	below_0.1	analyzed
10085	A2h1_Slug	A2h1T0006246.7	733.3	0.0178	0.9406	0.0189	below_0.1	analyzed
10085	S3h1_Slug	S3h1T0005839.2	732.2	0.0192	0.9302	0.0206	below_0.1	analyzed
10085	S3h1_A2h1		657.9	0.0015	0.0069	0.2163	below_0.1	S3h1_A2h1
10085	A2h1_Snov	A2h1T0006246.7	749.7	0.0161	1.2346	0.013	below_0.1	analyzed
10085	S3h1_Snov	S3h1T0005839.2	748.6	0.0175	1.2159	0.0144	below_0.1	analyzed
10085	A2h1_Spol	A2h1T0006246.7	739.6	0.0108	0.3979	0.0271	below_0.1	analyzed
10085	S3h1_Spol	S3h1T0005839.2	737.4	0.0122	0.3939	0.031	below_0.1	analyzed
10087	A2h1_Slug	A2h1T0006232.2	2353.3	0.0258	0.6296	0.041	below_0.1	analyzed
10087	S3h1_Slug	S3h1T0005853.1	2357.4	0.0253	0.6342	0.0399	below_0.1	analyzed
10087	S3h1_A2h1		2342.2	0.0013	0.0112	0.1137	below_0.1	S3h1_A2h1
10087	A2h1_Snov	A2h1T0006232.2	2379.6	0.02	0.6206	0.0322	below_0.1	analyzed
10087	S3h1_Snov	S3h1T0005853.1	2386.1	0.0204	0.6273	0.0325	below_0.1	analyzed
10087	A2h1_Spol	A2h1T0006232.2	2362.8	0.0124	0.3158	0.0393	below_0.1	analyzed
10087	S3h1_Spol	S3h1T0005853.1	2369.6	0.0128	0.3101	0.0412	below_0.1	analyzed
10088	A2h1_Slug	A2h1T0023193.1	412.1	0.0874	0.6595	0.1325	below_0.1	analyzed
10088	S3h1_Slug	S3h1T0000581.1	412.8	0.0899	0.6638	0.1355	below_0.1	analyzed
10088	S3h1_A2h1		451.7	0.0022	0	99	below_0.1	S3h1_A2h1
10088	A2h1_Snov	A2h1T0023193.1	412.3	0.0866	0.5557	0.1559	below_0.1	analyzed
10088	S3h1_Snov	S3h1T0000581.1	413.1	0.0891	0.5613	0.1588	below_0.1	analyzed
10088	A2h1_Spol	A2h1T0023193.1	412.9	0.0478	0.3742	0.1277	below_0.1	analyzed
10088	S3h1_Spol	S3h1T0000581.1	414	0.0503	0.3791	0.1326	below_0.1	analyzed
10089	A2h1_Slug	A2h1T0006230.1	827.9	0.0559	0.6736	0.083	below_0.1	analyzed
10089	S3h1_Slug	S3h1T0005862.1	827.4	0.056	0.6874	0.0814	below_0.1	analyzed
10089	S3h1_A2h1		884.8	0.0023	0.007	0.3221	below_0.1	S3h1_A2h1
10089	A2h1_Snov	A2h1T0006230.1	841.6	0.0498	0.506	0.0985	below_0.1	analyzed
10089	S3h1_Snov	S3h1T0005862.1	842.7	0.0524	0.5181	0.1012	below_0.1	analyzed
10089	A2h1_Spol	A2h1T0006230.1	852.6	0.0365	0.3609	0.1011	below_0.1	analyzed
10089	S3h1_Spol	S3h1T0005862.1	855.4	0.0389	0.3564	0.1092	below_0.1	analyzed
1008	A2h1_Slug	A2h1T0038731.1	928.9	0.0163	0.6267	0.026	below_0.1	analyzed
1008	S3h1_Slug	S3h1T0026589.1	927.3	0.0163	0.6192	0.0263	below_0.1	analyzed
1008	S3h1_A2h1		955.9	0	0.0323	0.001	below_0.1	S3h1_A2h1
1008	A2h1_Snov	A2h1T0038731.1	903.8	0.0156	0.613	0.0254	below_0.1	analyzed
1008	S3h1_Snov	S3h1T0026589.1	899.2	0.0157	0.5914	0.0265	below_0.1	analyzed
1008	A2h1_Spol	A2h1T0038731.1	928.8	0.0087	0.2366	0.0369	below_0.1	analyzed
1008	S3h1_Spol	S3h1T0026589.1	925.7	0.0087	0.2382	0.0367	below_0.1	analyzed
10090	A2h1_Slug	A2h1T0006228.1	902	0.0123	0.9945	0.0123	below_0.1	analyzed
10090	S3h1_Slug	S3h1T0005864.2	905.8	0.0122	1.0227	0.0119	below_0.1	analyzed
10090	S3h1_A2h1		889	0	0.0205	0.001	below_0.1	S3h1_A2h1
10090	A2h1_Snov	A2h1T0006228.1	873.2	0.015	1.0508	0.0143	below_0.1	analyzed
10090	S3h1_Snov	S3h1T0005864.2	877.6	0.0149	1.0495	0.0142	below_0.1	analyzed
10090	A2h1_Spol	A2h1T0006228.1	903.7	0.0077	0.4309	0.0179	below_0.1	analyzed
10090	S3h1_Spol	S3h1T0005864.2	904.3	0.0077	0.4542	0.017	below_0.1	analyzed
10092	A2h1_Slug	A2h1T0006218.1	1076.2	0.0257	0.7347	0.035	below_0.1	analyzed
10092	S3h1_Slug	S3h1T0005873.1	1075.2	0.0257	0.7318	0.0351	below_0.1	analyzed
10092	S3h1_A2h1		960.2	0	0.0066	0.001	below_0.1	S3h1_A2h1
10092	A2h1_Snov	A2h1T0006218.1	1078.3	0.0198	0.5743	0.0345	below_0.1	analyzed
10092	S3h1_Snov	S3h1T0005873.1	1076.9	0.0198	0.572	0.0347	below_0.1	analyzed
10092	A2h1_Spol	A2h1T0006218.1	1088.2	0.0111	0.3161	0.0351	below_0.1	analyzed
10092	S3h1_Spol	S3h1T0005873.1	1083.6	0.0112	0.3254	0.0343	below_0.1	analyzed
10095	A2h1_Slug	A2h1T0006209.3	1901.9	0.0329	0.7823	0.042	below_0.1	analyzed
10095	S3h1_Slug	S3h1T0005884.3	1899.6	0.0335	0.7958	0.0421	below_0.1	analyzed
10095	S3h1_A2h1		1812	0.0006	0.0088	0.0637	below_0.1	S3h1_A2h1
10095	A2h1_Snov	A2h1T0006209.3	1892.2	0.0273	0.6461	0.0423	below_0.1	analyzed
10095	S3h1_Snov	S3h1T0005884.3	1890.5	0.0279	0.6541	0.0427	below_0.1	analyzed
10095	A2h1_Spol	A2h1T0006209.3	1882.9	0.0206	0.3454	0.0596	below_0.1	analyzed
10095	S3h1_Spol	S3h1T0005884.3	1882.4	0.0211	0.3488	0.0606	below_0.1	analyzed
10096	A2h1_Slug	A2h1T0006203.2	1402.4	0.0491	0.5719	0.0858	below_0.1	analyzed
10096	S3h1_Slug	S3h1T0005887.3	1403.4	0.0498	0.5892	0.0845	below_0.1	analyzed
10096	S3h1_A2h1		1449.9	0.0007	0.0082	0.0843	below_0.1	S3h1_A2h1
10096	A2h1_Snov	A2h1T0006203.2	1410.7	0.0356	0.6372	0.0558	below_0.1	analyzed
10096	S3h1_Snov	S3h1T0005887.3	1412.2	0.0363	0.6512	0.0557	below_0.1	analyzed
10096	A2h1_Spol	A2h1T0006203.2	1404.5	0.045	0.3502	0.1284	below_0.1	analyzed
10096	S3h1_Spol	S3h1T0005887.3	1403.2	0.0458	0.3529	0.1298	below_0.1	analyzed
10097	A2h1_Slug	A2h1T0006201.1	671.9	0.0507	1.0491	0.0483	below_0.1	analyzed
10097	S3h1_Slug	S3h1T0005888.1	668.8	0.0475	1.0317	0.0461	below_0.1	analyzed
10097	S3h1_A2h1		709.5	0.0057	0.0245	0.2319	below_0.1	S3h1_A2h1
10097	A2h1_Snov	A2h1T0006201.1	673.2	0.0551	0.8419	0.0655	below_0.1	analyzed
10097	S3h1_Snov	S3h1T0005888.1	667.1	0.0523	0.7933	0.0659	below_0.1	analyzed
10097	A2h1_Spol	A2h1T0006201.1	697	0.0285	0.4158	0.0685	below_0.1	analyzed
10097	S3h1_Spol	S3h1T0005888.1	696.6	0.0285	0.4054	0.0703	below_0.1	analyzed
10099	A2h1_Slug	A2h1T0006194.2	1156.4	0.1917	1.0627	0.1804	below_0.1	analyzed
10099	S3h1_Slug	S3h1T0005894.2	1159.7	0.1944	1.0846	0.1793	below_0.1	analyzed
10099	S3h1_A2h1		1124.7	0.0053	0.0122	0.4358	below_0.1	S3h1_A2h1
10099	A2h1_Snov	A2h1T0006194.2	1178.4	0.1708	0.9596	0.1779	below_0.1	analyzed
10099	S3h1_Snov	S3h1T0005894.2	1178.3	0.1725	0.9561	0.1805	below_0.1	analyzed
10099	A2h1_Spol	A2h1T0006194.2	1134.1	0.0759	0.5352	0.1418	below_0.1	analyzed
10099	S3h1_Spol	S3h1T0005894.2	1136.4	0.0799	0.5207	0.1535	below_0.1	analyzed
1009	A2h1_Slug	A2h1T0038728.1	449.6	0.0348	0.5789	0.06	below_0.1	analyzed
1009	S3h1_Slug	S3h1T0026592.1	448.6	0.0349	0.5949	0.0586	below_0.1	analyzed
1009	S3h1_A2h1		404.8	0	0.005	0.001	below_0.1	S3h1_A2h1
1009	A2h1_Snov	A2h1T0038728.1	439.9	0.031	0.5554	0.0558	below_0.1	analyzed
1009	S3h1_Snov	S3h1T0026592.1	440.2	0.0309	0.5365	0.0577	below_0.1	analyzed
1009	A2h1_Spol	A2h1T0038728.1	455	0.0408	0.1945	0.2098	below_0.1	analyzed
1009	S3h1_Spol	S3h1T0026592.1	453.9	0.0409	0.2025	0.2021	below_0.1	analyzed
10100	A2h1_Slug	A2h1T0006193.1	1131.6	0.0913	0.7882	0.1158	below_0.1	analyzed
10100	S3h1_Slug	S3h1T0005895.1	1130.7	0.0883	0.8229	0.1073	below_0.1	analyzed
10100	S3h1_A2h1		1144	0.0026	0.025	0.1046	below_0.1	S3h1_A2h1
10100	A2h1_Snov	A2h1T0006193.1	1120.9	0.0843	0.7617	0.1106	below_0.1	analyzed
10100	S3h1_Snov	S3h1T0005895.1	1119.5	0.0814	0.7951	0.1023	below_0.1	analyzed
10100	A2h1_Spol	A2h1T0006193.1	1104.8	0.0647	0.5245	0.1233	below_0.1	analyzed
10100	S3h1_Spol	S3h1T0005895.1	1105.2	0.0637	0.5496	0.116	below_0.1	analyzed
10101	A2h1_Slug	A2h1T0006189.1	1120.8	0.0277	0.9499	0.0292	below_0.1	analyzed
10101	S3h1_Slug	S3h1T0005900.1	1119.9	0.0277	0.9207	0.0301	below_0.1	analyzed
10101	S3h1_A2h1		1121.4	0	0.0153	0.001	below_0.1	S3h1_A2h1
10101	A2h1_Snov	A2h1T0006189.1	1112.1	0.0337	0.8124	0.0414	below_0.1	analyzed
10101	S3h1_Snov	S3h1T0005900.1	1110.1	0.0337	0.7986	0.0422	below_0.1	analyzed
10101	A2h1_Spol	A2h1T0006189.1	1094.7	0.0207	0.3485	0.0595	below_0.1	analyzed
10101	S3h1_Spol	S3h1T0005900.1	1091.8	0.0208	0.3357	0.0619	below_0.1	analyzed
10102	A2h1_Slug	A2h1T0006184.1	585.7	0.1445	1.6328	0.0885	below_0.1	analyzed
10102	S3h1_Slug	S3h1T0005904.1	587.7	0.1442	1.622	0.0889	below_0.1	analyzed
10102	S3h1_A2h1		520.1	0.0021	0.0089	0.2319	below_0.1	S3h1_A2h1
10102	A2h1_Snov	A2h1T0006184.1	578.3	0.1381	1.8683	0.0739	below_0.1	analyzed
10102	S3h1_Snov	S3h1T0005904.1	580.4	0.1375	1.8678	0.0736	below_0.1	analyzed
10102	A2h1_Spol	A2h1T0006184.1	586.8	0.0681	0.4845	0.1406	below_0.1	analyzed
10102	S3h1_Spol	S3h1T0005904.1	587.8	0.0701	0.4933	0.1421	below_0.1	analyzed
10103	A2h1_Slug	A2h1T0023189.3	1045.2	0.0766	0.7606	0.1007	below_0.1	analyzed
10103	S3h1_Slug	S3h1T0000584.3	1043.2	0.076	0.7726	0.0983	below_0.1	analyzed
10103	S3h1_A2h1		1084.2	0.0046	0.0179	0.2558	below_0.1	S3h1_A2h1
10103	A2h1_Snov	A2h1T0023189.3	1041.7	0.0626	0.7861	0.0796	below_0.1	analyzed
10103	S3h1_Snov	S3h1T0000584.3	1042.1	0.0626	0.7979	0.0784	below_0.1	analyzed
10103	A2h1_Spol	A2h1T0023189.3	1057.4	0.0629	0.3835	0.1639	below_0.1	analyzed
10103	S3h1_Spol	S3h1T0000584.3	1056.6	0.0641	0.3959	0.1619	below_0.1	analyzed
10104	A2h1_Slug	A2h1T0006178.1	479.7	0.1294	1.2055	0.1073	below_0.1	analyzed
10104	S3h1_Slug	S3h1T0005909.1	479.6	0.1276	1.208	0.1056	below_0.1	analyzed
10104	S3h1_A2h1		466.7	0.009	0.0228	0.3971	below_0.1	S3h1_A2h1
10104	A2h1_Snov	A2h1T0006178.1	479.8	0.1006	0.9013	0.1117	below_0.1	analyzed
10104	S3h1_Snov	S3h1T0005909.1	479.6	0.1001	0.9043	0.1107	below_0.1	analyzed
10104	A2h1_Spol	A2h1T0006178.1	482.4	0.0634	0.4862	0.1305	below_0.1	analyzed
10104	S3h1_Spol	S3h1T0005909.1	483.6	0.0578	0.4641	0.1246	below_0.1	analyzed
10106	A2h1_Slug	A2h1T0006173.1	1673.3	0.047	0.5073	0.0927	below_0.1	analyzed
10106	S3h1_Slug	S3h1T0005911.1	1673.8	0.0477	0.4986	0.0956	below_0.1	analyzed
10106	S3h1_A2h1		1549	0.0007	0.008	0.0822	below_0.1	S3h1_A2h1
10106	A2h1_Snov	A2h1T0006173.1	1673.9	0.0387	0.4549	0.085	below_0.1	analyzed
10106	S3h1_Snov	S3h1T0005911.1	1674.4	0.0393	0.4467	0.0879	below_0.1	analyzed
10106	A2h1_Spol	A2h1T0006173.1	1673.7	0.0239	0.2919	0.0819	below_0.1	analyzed
10106	S3h1_Spol	S3h1T0005911.1	1672.5	0.0246	0.2913	0.0843	below_0.1	analyzed
10107	A2h1_Slug	A2h1T0006164.2	6266.5	0.0506	0.6542	0.0773	below_0.1	analyzed
10107	S3h1_Slug	S3h1T0005918.1	6267.5	0.0515	0.6641	0.0775	below_0.1	analyzed
10107	S3h1_A2h1		6138.6	0.0016	0.012	0.1366	below_0.1	S3h1_A2h1
10107	A2h1_Snov	A2h1T0006164.2	6236.5	0.046	0.6094	0.0755	below_0.1	analyzed
10107	S3h1_Snov	S3h1T0005918.1	6239.1	0.0469	0.617	0.076	below_0.1	analyzed
10107	A2h1_Spol	A2h1T0006164.2	6207.1	0.0433	0.4107	0.1055	below_0.1	analyzed
10107	S3h1_Spol	S3h1T0005918.1	6206.6	0.0442	0.4228	0.1045	below_0.1	analyzed
10108	A2h1_Slug	A2h1T0006163.1	1757.7	0.0972	1.0907	0.0891	below_0.1	analyzed
10108	S3h1_Slug	S3h1T0005919.1	1754.6	0.0969	1.0591	0.0915	below_0.1	analyzed
10108	S3h1_A2h1		1768.7	0.0017	0.0202	0.0841	below_0.1	S3h1_A2h1
10108	A2h1_Snov	A2h1T0006163.1	1751.7	0.0922	1.2082	0.0764	below_0.1	analyzed
10108	S3h1_Snov	S3h1T0005919.1	1751.1	0.0923	1.1412	0.0809	below_0.1	analyzed
10108	A2h1_Spol	A2h1T0006163.1	1758	0.062	0.5532	0.112	below_0.1	analyzed
10108	S3h1_Spol	S3h1T0005919.1	1751.5	0.0623	0.5493	0.1134	below_0.1	analyzed
10109	A2h1_Slug	A2h1T0006158.1	690.7	0.1942	0.7895	0.2459	below_0.1	analyzed
10109	S3h1_Slug	S3h1T0005921.1	688.4	0.1921	0.812	0.2366	below_0.1	analyzed
10109	S3h1_A2h1		722.2	0.0056	0.004	1.4005	below_0.1	S3h1_A2h1
10109	A2h1_Snov	A2h1T0006158.1	693.4	0.1695	0.4749	0.3569	below_0.1	analyzed
10109	S3h1_Snov	S3h1T0005921.1	692	0.1646	0.4875	0.3377	below_0.1	analyzed
10109	A2h1_Spol	A2h1T0006158.1	706.5	0.1212	0.3616	0.3351	below_0.1	analyzed
10109	S3h1_Spol	S3h1T0005921.1	704.7	0.118	0.3667	0.3218	below_0.1	analyzed
1010	A2h1_Slug	A2h1T0038726.2	2626.1	0.0354	0.7565	0.0468	below_0.1	analyzed
1010	S3h1_Slug	S3h1T0026598.1	2626.4	0.035	0.7741	0.0452	below_0.1	analyzed
1010	S3h1_A2h1		2374.8	0.0004	0.0111	0.0392	below_0.1	S3h1_A2h1
1010	A2h1_Snov	A2h1T0038726.2	2637.9	0.0358	0.7094	0.0505	below_0.1	analyzed
1010	S3h1_Snov	S3h1T0026598.1	2641.5	0.0354	0.7176	0.0493	below_0.1	analyzed
1010	A2h1_Spol	A2h1T0038726.2	2626.3	0.0217	0.335	0.0648	below_0.1	analyzed
1010	S3h1_Spol	S3h1T0026598.1	2631.4	0.0212	0.3395	0.0626	below_0.1	analyzed
10110	A2h1_Slug	A2h1T0006155.2	644.6	0.0689	1.0692	0.0645	below_0.1	analyzed
10110	S3h1_Slug	S3h1T0005925.1	647	0.0686	1.0766	0.0637	below_0.1	analyzed
10110	S3h1_A2h1		630.4	0.0032	0.0249	0.1268	below_0.1	S3h1_A2h1
10110	A2h1_Snov	A2h1T0006155.2	640	0.075	0.965	0.0777	below_0.1	analyzed
10110	S3h1_Snov	S3h1T0005925.1	642.7	0.0745	0.9334	0.0798	below_0.1	analyzed
10110	A2h1_Spol	A2h1T0006155.2	639.6	0.0608	0.5336	0.114	below_0.1	analyzed
10110	S3h1_Spol	S3h1T0005925.1	641.6	0.0605	0.5467	0.1107	below_0.1	analyzed
10112	A2h1_Slug	A2h1T0006140.3	1079.2	0.0748	0.7904	0.0946	below_0.1	analyzed
10112	S3h1_Slug	S3h1T0005936.1	1078.4	0.0741	0.7902	0.0938	below_0.1	analyzed
10112	S3h1_A2h1		1110.8	0.0036	0.0124	0.2908	below_0.1	S3h1_A2h1
10112	A2h1_Snov	A2h1T0006140.3	1086.8	0.0678	0.732	0.0926	below_0.1	analyzed
10112	S3h1_Snov	S3h1T0005936.1	1085.6	0.068	0.7358	0.0924	below_0.1	analyzed
10112	A2h1_Spol	A2h1T0006140.3	1088.1	0.0702	0.4955	0.1416	below_0.1	analyzed
10112	S3h1_Spol	S3h1T0005936.1	1087.9	0.0703	0.4884	0.1438	below_0.1	analyzed
10117	A2h1_Slug	A2h1T0006114.1	1028.9	0.0058	0.689	0.0085	below_0.1	analyzed
10117	S3h1_Slug	S3h1T0005956.1	1023.9	0.0068	0.678	0.0101	below_0.1	analyzed
10117	S3h1_A2h1		1096.2	0.0009	0.0173	0.0521	below_0.1	S3h1_A2h1
10117	A2h1_Snov	A2h1T0006114.1	1023.2	0.0149	0.6978	0.0214	below_0.1	analyzed
10117	S3h1_Snov	S3h1T0005956.1	1023.4	0.0159	0.7142	0.0223	below_0.1	analyzed
10117	A2h1_Spol	A2h1T0006114.1	993.1	0.0061	0.3185	0.0191	below_0.1	analyzed
10117	S3h1_Spol	S3h1T0005956.1	998.5	0.005	0.3337	0.0151	below_0.1	analyzed
1011	A2h1_Slug	A2h1T0038718.1	1822.7	0.105	1.0579	0.0992	below_0.1	analyzed
1011	S3h1_Slug	S3h1T0026603.1	1827.2	0.1039	1.0834	0.0959	below_0.1	analyzed
1011	S3h1_A2h1		1818.1	0.0038	0.0067	0.5615	below_0.1	S3h1_A2h1
1011	A2h1_Snov	A2h1T0038718.1	1837.9	0.0876	0.931	0.0941	below_0.1	analyzed
1011	S3h1_Snov	S3h1T0026603.1	1834.1	0.0894	0.9447	0.0946	below_0.1	analyzed
1011	A2h1_Spol	A2h1T0038718.1	1843	0.0713	0.4273	0.1669	below_0.1	analyzed
1011	S3h1_Spol	S3h1T0026603.1	1842	0.0732	0.4458	0.1643	below_0.1	analyzed
10120	A2h1_Slug	A2h1T0023185.1	328.1	0.07	0.7393	0.0947	below_0.1	analyzed
10120	S3h1_Slug	S3h1T0000588.1	326.4	0.0703	0.7475	0.0941	below_0.1	analyzed
10120	S3h1_A2h1		321.8	0	0.0249	0.001	below_0.1	S3h1_A2h1
10120	A2h1_Snov	A2h1T0023185.1	325	0.0666	0.6492	0.1026	below_0.1	analyzed
10120	S3h1_Snov	S3h1T0000588.1	323.2	0.067	0.6569	0.1019	below_0.1	analyzed
10120	A2h1_Spol	A2h1T0023185.1	333.9	0.1058	0.5511	0.192	below_0.1	analyzed
10120	S3h1_Spol	S3h1T0000588.1	331.8	0.1065	0.5877	0.1812	below_0.1	analyzed
10121	A2h1_Slug	A2h1T0006104.1	569.8	0.0571	0.5435	0.105	below_0.1	analyzed
10121	S3h1_Slug	S3h1T0005972.2	568.9	0.0571	0.5528	0.1033	below_0.1	analyzed
10121	S3h1_A2h1		502.1	0	0.0038	0.001	below_0.1	S3h1_A2h1
10121	A2h1_Snov	A2h1T0006104.1	562.4	0.0536	0.5858	0.0915	below_0.1	analyzed
10121	S3h1_Snov	S3h1T0005972.2	562.6	0.0536	0.5738	0.0933	below_0.1	analyzed
10121	A2h1_Spol	A2h1T0006104.1	545.5	0.0269	0.3116	0.0863	below_0.1	analyzed
10121	S3h1_Spol	S3h1T0005972.2	545.8	0.0269	0.3039	0.0884	below_0.1	analyzed
10122	A2h1_Slug	A2h1T0006102.1	745.9	0.0606	1.1708	0.0517	below_0.1	analyzed
10122	S3h1_Slug	S3h1T0005977.1	744.7	0.0621	1.1626	0.0534	below_0.1	analyzed
10122	S3h1_A2h1		678.8	0.0014	0.007	0.2054	below_0.1	S3h1_A2h1
10122	A2h1_Snov	A2h1T0006102.1	764.7	0.0722	0.8265	0.0873	below_0.1	analyzed
10122	S3h1_Snov	S3h1T0005977.1	764.3	0.0737	0.7988	0.0922	below_0.1	analyzed
10122	A2h1_Spol	A2h1T0006102.1	768.6	0.0317	0.665	0.0477	below_0.1	analyzed
10122	S3h1_Spol	S3h1T0005977.1	766.4	0.0332	0.6585	0.0504	below_0.1	analyzed
10124	A2h1_Slug	A2h1T0006897.1	4597	0.045	0.7444	0.0605	below_0.1	analyzed
10124	S3h1_Slug	S3h1T0005982.2	4587.2	0.044	0.7539	0.0583	below_0.1	analyzed
10124	S3h1_A2h1		4583.9	0.0026	0.015	0.1769	below_0.1	S3h1_A2h1
10124	A2h1_Snov	A2h1T0006897.1	4568.9	0.0377	0.7504	0.0502	below_0.1	analyzed
10124	S3h1_Snov	S3h1T0005982.2	4567	0.0372	0.7466	0.0498	below_0.1	analyzed
10124	A2h1_Spol	A2h1T0006897.1	4555.9	0.0302	0.4304	0.0702	below_0.1	analyzed
10124	S3h1_Spol	S3h1T0005982.2	4548.9	0.0289	0.4287	0.0673	below_0.1	analyzed
10126	A2h1_Slug	A2h1T0006901.1	2851.7	0.1567	0.8892	0.1762	below_0.1	analyzed
10126	S3h1_Slug	S3h1T0005993.1	2852.2	0.1577	0.8956	0.1761	below_0.1	analyzed
10126	S3h1_A2h1		2877.6	0.0039	0.0159	0.244	below_0.1	S3h1_A2h1
10126	A2h1_Snov	A2h1T0006901.1	2824.4	0.1403	0.7807	0.1798	below_0.1	analyzed
10126	S3h1_Snov	S3h1T0005993.1	2826.1	0.1402	0.7901	0.1775	below_0.1	analyzed
10126	A2h1_Spol	A2h1T0006901.1	2857.4	0.089	0.3911	0.2275	below_0.1	analyzed
10126	S3h1_Spol	S3h1T0005993.1	2862.3	0.0892	0.394	0.2264	below_0.1	analyzed
10127	A2h1_Slug	A2h1T0006906.1	357.5	0.0007	0.6874	0.001	below_0.1	analyzed
10127	S3h1_Slug	S3h1T0006002.1	357	0.0029	0.6907	0.0042	below_0.1	analyzed
10127	S3h1_A2h1		386.1	0.0026	0.0157	0.1639	below_0.1	S3h1_A2h1
10127	A2h1_Snov	A2h1T0006906.1	358	0.0005	0.5422	0.001	below_0.1	analyzed
10127	S3h1_Snov	S3h1T0006002.1	359.9	0.0028	0.5812	0.0048	below_0.1	analyzed
10127	A2h1_Spol	A2h1T0006906.1	368.5	0.0027	0.2328	0.0118	below_0.1	analyzed
10127	S3h1_Spol	S3h1T0006002.1	368.7	0.0002	0.2494	0.001	below_0.1	analyzed
10129	A2h1_Slug	A2h1T0006909.1	1667.2	0.0558	1.1473	0.0486	below_0.1	analyzed
10129	S3h1_Slug	S3h1T0006007.1	1666.5	0.0571	1.1163	0.0512	below_0.1	analyzed
10129	S3h1_A2h1		1641.9	0.0012	0.0134	0.0912	below_0.1	S3h1_A2h1
10129	A2h1_Snov	A2h1T0006909.1	1664.9	0.0588	1.1229	0.0523	below_0.1	analyzed
10129	S3h1_Snov	S3h1T0006007.1	1663.7	0.0601	1.0919	0.0551	below_0.1	analyzed
10129	A2h1_Spol	A2h1T0006909.1	1647.6	0.0186	0.3631	0.0512	below_0.1	analyzed
10129	S3h1_Spol	S3h1T0006007.1	1649.5	0.0198	0.3574	0.0555	below_0.1	analyzed
1012	A2h1_Slug	A2h1T0003421.1	2064.5	0.1151	0.6116	0.1882	below_0.1	analyzed
1012	S3h1_Slug	S3h1T0002647.1	2068.1	0.1173	0.6073	0.1932	below_0.1	analyzed
1012	S3h1_A2h1		2107.1	0.0038	0.0098	0.3899	below_0.1	S3h1_A2h1
1012	A2h1_Snov	A2h1T0003421.1	2066.6	0.1132	0.6134	0.1845	below_0.1	analyzed
1012	S3h1_Snov	S3h1T0002647.1	2072.7	0.1134	0.6255	0.1814	below_0.1	analyzed
1012	A2h1_Spol	A2h1T0003421.1	2079.2	0.0809	0.4096	0.1975	below_0.1	analyzed
1012	S3h1_Spol	S3h1T0002647.1	2080.6	0.0844	0.4109	0.2053	below_0.1	analyzed
10130	A2h1_Slug	A2h1T0006913.1	2052.2	0.0301	0.7598	0.0397	below_0.1	analyzed
10130	S3h1_Slug	S3h1T0006010.1	2054	0.0301	0.7542	0.0399	below_0.1	analyzed
10130	S3h1_A2h1		1861.5	0.0011	0.0055	0.1995	below_0.1	S3h1_A2h1
10130	A2h1_Snov	A2h1T0006913.1	2057.9	0.025	0.5706	0.0438	below_0.1	analyzed
10130	S3h1_Snov	S3h1T0006010.1	2062.5	0.0239	0.5676	0.0421	below_0.1	analyzed
10130	A2h1_Spol	A2h1T0006913.1	2031.3	0.0144	0.3766	0.0383	below_0.1	analyzed
10130	S3h1_Spol	S3h1T0006010.1	2037.1	0.0134	0.3747	0.0357	below_0.1	analyzed
10131	A2h1_Slug	A2h1T0006914.2	571.2	0.1638	1.0527	0.1556	below_0.1	analyzed
10131	S3h1_Slug	S3h1T0006012.1	572.1	0.1637	1.0678	0.1533	below_0.1	analyzed
10131	S3h1_A2h1		594.4	0.0067	0.0001	99	below_0.1	S3h1_A2h1
10131	A2h1_Snov	A2h1T0006914.2	578.4	0.1486	0.8056	0.1844	below_0.1	analyzed
10131	S3h1_Snov	S3h1T0006012.1	576.3	0.1496	0.8125	0.1841	below_0.1	analyzed
10131	A2h1_Spol	A2h1T0006914.2	573.8	0.1454	0.5566	0.2612	below_0.1	analyzed
10131	S3h1_Spol	S3h1T0006012.1	574.3	0.1392	0.5666	0.2456	below_0.1	analyzed
10132	A2h1_Slug	A2h1T0006920.2	1291.6	0.0887	1.0265	0.0864	below_0.1	analyzed
10132	S3h1_Slug	S3h1T0006016.1	1298.1	0.0882	1.0098	0.0873	below_0.1	analyzed
10132	S3h1_A2h1		1261.3	0.0032	0.0054	0.5853	below_0.1	S3h1_A2h1
10132	A2h1_Snov	A2h1T0006920.2	1292.3	0.0949	0.9709	0.0978	below_0.1	analyzed
10132	S3h1_Snov	S3h1T0006016.1	1298.2	0.0944	0.9553	0.0988	below_0.1	analyzed
10132	A2h1_Spol	A2h1T0006920.2	1253.5	0.0894	0.6077	0.1471	below_0.1	analyzed
10132	S3h1_Spol	S3h1T0006016.1	1263.1	0.0885	0.6183	0.1432	below_0.1	analyzed
10134	A2h1_Slug	A2h1T0006931.1	2250.8	0.0732	0.7524	0.0972	below_0.1	analyzed
10134	S3h1_Slug	S3h1T0006029.1	2253.1	0.0736	0.748	0.0983	below_0.1	analyzed
10134	S3h1_A2h1		2139.2	0.0024	0.0038	0.6306	below_0.1	S3h1_A2h1
10134	A2h1_Snov	A2h1T0006931.1	2280.4	0.0677	0.7431	0.0911	below_0.1	analyzed
10134	S3h1_Snov	S3h1T0006029.1	2281.6	0.0681	0.7483	0.091	below_0.1	analyzed
10134	A2h1_Spol	A2h1T0006931.1	2296.7	0.0549	0.4553	0.1207	below_0.1	analyzed
10134	S3h1_Spol	S3h1T0006029.1	2298	0.0559	0.453	0.1234	below_0.1	analyzed
10135	A2h1_Slug	A2h1T0006933.1	305.5	0.1555	0.6568	0.2367	below_0.1	analyzed
10135	S3h1_Slug	S3h1T0006032.1	305.1	0.1462	0.7232	0.2021	below_0.1	analyzed
10135	S3h1_A2h1		318.8	0.0065	0.0195	0.3354	below_0.1	S3h1_A2h1
10135	A2h1_Snov	A2h1T0006933.1	309.3	0.1289	0.4829	0.267	below_0.1	analyzed
10135	S3h1_Snov	S3h1T0006032.1	309.2	0.1203	0.5337	0.2253	below_0.1	analyzed
10135	A2h1_Spol	A2h1T0006933.1	307.8	0.0819	0.3179	0.2576	below_0.1	analyzed
10135	S3h1_Spol	S3h1T0006032.1	307.7	0.0738	0.3546	0.2082	below_0.1	analyzed
10137	A2h1_Slug	A2h1T0006937.1	734.9	0.0181	0.7622	0.0237	below_0.1	analyzed
10137	S3h1_Slug	S3h1T0006041.1	735.1	0.0167	0.7272	0.0229	below_0.1	analyzed
10137	S3h1_A2h1		733.2	0.0014	0.0102	0.1342	below_0.1	S3h1_A2h1
10137	A2h1_Snov	A2h1T0006937.1	740	0.0095	0.7721	0.0123	below_0.1	analyzed
10137	S3h1_Snov	S3h1T0006041.1	740.6	0.0081	0.7428	0.011	below_0.1	analyzed
10137	A2h1_Spol	A2h1T0006937.1	756.2	0.0242	0.5313	0.0456	below_0.1	analyzed
10137	S3h1_Spol	S3h1T0006041.1	759.9	0.0227	0.5448	0.0416	below_0.1	analyzed
10138	A2h1_Slug	A2h1T0006940.1	1427.4	0.0177	0.8384	0.0211	below_0.1	analyzed
10138	S3h1_Slug	S3h1T0006043.1	1427.7	0.017	0.8091	0.021	below_0.1	analyzed
10138	S3h1_A2h1		1298.5	0.0008	0.0304	0.0256	below_0.1	S3h1_A2h1
10138	A2h1_Snov	A2h1T0006940.1	1427.8	0.0206	0.798	0.0258	below_0.1	analyzed
10138	S3h1_Snov	S3h1T0006043.1	1427.5	0.0199	0.7722	0.0257	below_0.1	analyzed
10138	A2h1_Spol	A2h1T0006940.1	1431.9	0.0169	0.404	0.0419	below_0.1	analyzed
10138	S3h1_Spol	S3h1T0006043.1	1426.8	0.0163	0.4072	0.0399	below_0.1	analyzed
10139	A2h1_Slug	A2h1T0006942.4	1387.5	0.0669	0.7397	0.0904	below_0.1	analyzed
10139	S3h1_Slug	S3h1T0006045.3	1388.9	0.0693	0.7368	0.094	below_0.1	analyzed
10139	S3h1_A2h1		1333.3	0.0023	0.0175	0.1296	below_0.1	S3h1_A2h1
10139	A2h1_Snov	A2h1T0006942.4	1404	0.0468	0.7036	0.0665	below_0.1	analyzed
10139	S3h1_Snov	S3h1T0006045.3	1406.7	0.0475	0.7202	0.0659	below_0.1	analyzed
10139	A2h1_Spol	A2h1T0006942.4	1391.1	0.0329	0.3958	0.0832	below_0.1	analyzed
10139	S3h1_Spol	S3h1T0006045.3	1393.6	0.0321	0.3947	0.0812	below_0.1	analyzed
10141	A2h1_Slug	A2h1T0006948.1	297.3	0.0101	0.6603	0.0153	below_0.1	analyzed
10141	S3h1_Slug	S3h1T0006050.1	295.7	0.0101	0.7065	0.0144	below_0.1	analyzed
10141	S3h1_A2h1		264.4	0	0.0175	0.001	below_0.1	S3h1_A2h1
10141	A2h1_Snov	A2h1T0006948.1	296.9	0.0102	0.6588	0.0154	below_0.1	analyzed
10141	S3h1_Snov	S3h1T0006050.1	296.8	0.0102	0.6583	0.0154	below_0.1	analyzed
10141	A2h1_Spol	A2h1T0006948.1	295.2	0.0034	0.4414	0.0076	below_0.1	analyzed
10141	S3h1_Spol	S3h1T0006050.1	293.3	0.0034	0.4735	0.0072	below_0.1	analyzed
10142	A2h1_Slug	A2h1T0006951.1	366.7	0.2547	1.9404	0.1313	min_0.1	analyzed
10142	S3h1_Slug	S3h1T0006052.1	359.6	0.0884	0.7808	0.1132	min_0.1	analyzed
10142	S3h1_A2h1		373.4	0.1797	0.3581	0.502	min_0.1	S3h1_A2h1
10142	A2h1_Snov	A2h1T0006951.1	365.1	0.2473	1.1953	0.2069	min_0.1	analyzed
10142	S3h1_Snov	S3h1T0006052.1	347.5	0.088	0.5265	0.1672	min_0.1	analyzed
10142	A2h1_Spol	A2h1T0006951.1	366.4	0.2424	0.9157	0.2647	min_0.1	analyzed
10142	S3h1_Spol	S3h1T0006052.1	345.6	0.0663	0.3512	0.1889	min_0.1	analyzed
10143	A2h1_Slug	A2h1T0006954.1	1270.7	0.0643	0.5919	0.1086	below_0.1	analyzed
10143	S3h1_Slug	S3h1T0006055.1	1270	0.0643	0.5956	0.1079	below_0.1	analyzed
10143	S3h1_A2h1		1167.4	0.0044	0.0096	0.4615	below_0.1	S3h1_A2h1
10143	A2h1_Snov	A2h1T0006954.1	1271.3	0.0693	0.6033	0.1149	below_0.1	analyzed
10143	S3h1_Snov	S3h1T0006055.1	1268.6	0.0695	0.63	0.1103	below_0.1	analyzed
10143	A2h1_Spol	A2h1T0006954.1	1274.4	0.0401	0.3146	0.1275	below_0.1	analyzed
10143	S3h1_Spol	S3h1T0006055.1	1271.6	0.0402	0.3223	0.1247	below_0.1	analyzed
10144	A2h1_Slug	A2h1T0006956.3	1117	0.0902	0.7154	0.126	below_0.1	analyzed
10144	S3h1_Slug	S3h1T0006056.2	1119.9	0.09	0.7146	0.1259	below_0.1	analyzed
10144	S3h1_A2h1		933.7	0	0.0072	0.001	below_0.1	S3h1_A2h1
10144	A2h1_Snov	A2h1T0006956.3	1122.6	0.0853	0.5783	0.1475	below_0.1	analyzed
10144	S3h1_Snov	S3h1T0006056.2	1123.8	0.0852	0.5916	0.144	below_0.1	analyzed
10144	A2h1_Spol	A2h1T0006956.3	1112	0.0492	0.408	0.1205	below_0.1	analyzed
10144	S3h1_Spol	S3h1T0006056.2	1113.2	0.0491	0.4178	0.1176	below_0.1	analyzed
10145	A2h1_Slug	A2h1T0006961.1	1168.2	0.0112	0.4975	0.0226	below_0.1	analyzed
10145	S3h1_Slug	S3h1T0006058.1	1169.6	0.0103	0.4991	0.0207	below_0.1	analyzed
10145	S3h1_A2h1		1069.4	0.001	0.0041	0.2337	below_0.1	S3h1_A2h1
10145	A2h1_Snov	A2h1T0006961.1	1163.2	0.0095	0.5651	0.0169	below_0.1	analyzed
10145	S3h1_Snov	S3h1T0006058.1	1164.5	0.0087	0.567	0.0153	below_0.1	analyzed
10145	A2h1_Spol	A2h1T0006961.1	1177.5	0.0077	0.2224	0.0347	below_0.1	analyzed
10145	S3h1_Spol	S3h1T0006058.1	1179.5	0.0068	0.2235	0.0306	below_0.1	analyzed
10146	A2h1_Slug	A2h1T0006965.1	372.2	0.081	0.6146	0.1318	below_0.1	analyzed
10146	S3h1_Slug	S3h1T0006062.1	372.9	0.0813	0.5903	0.1377	below_0.1	analyzed
10146	S3h1_A2h1		398	0.005	0.011	0.4564	below_0.1	S3h1_A2h1
10146	A2h1_Snov	A2h1T0006965.1	375.9	0.0973	0.5688	0.1711	below_0.1	analyzed
10146	S3h1_Snov	S3h1T0006062.1	375.6	0.0978	0.5843	0.1674	below_0.1	analyzed
10146	A2h1_Spol	A2h1T0006965.1	371.3	0.0316	0.2396	0.132	below_0.1	analyzed
10146	S3h1_Spol	S3h1T0006062.1	370.5	0.0318	0.2496	0.1273	below_0.1	analyzed
10147	A2h1_Slug	A2h1T0006966.2	905.2	0.1019	0.6517	0.1563	below_0.1	analyzed
10147	S3h1_Slug	S3h1T0006063.3	905.5	0.0986	0.6679	0.1477	below_0.1	analyzed
10147	S3h1_A2h1		946.7	0.0052	0.0196	0.2678	below_0.1	S3h1_A2h1
10147	A2h1_Snov	A2h1T0006966.2	923.8	0.1018	0.5248	0.1939	below_0.1	analyzed
10147	S3h1_Snov	S3h1T0006063.3	925.7	0.0981	0.5319	0.1845	below_0.1	analyzed
10147	A2h1_Spol	A2h1T0006966.2	922.7	0.056	0.297	0.1887	below_0.1	analyzed
10147	S3h1_Spol	S3h1T0006063.3	926	0.0558	0.3263	0.1709	below_0.1	analyzed
1014	A2h1_Slug	A2h1T0038704.1	1047.5	0.0125	1.088	0.0115	below_0.1	analyzed
1014	S3h1_Slug	S3h1T0026615.1	1046	0.0135	1.0943	0.0124	below_0.1	analyzed
1014	S3h1_A2h1		975.9	0.001	0.003	0.3438	below_0.1	S3h1_A2h1
1014	A2h1_Snov	A2h1T0038704.1	1054.4	0.0153	0.8348	0.0183	below_0.1	analyzed
1014	S3h1_Snov	S3h1T0026615.1	1052.4	0.0163	0.8403	0.0194	below_0.1	analyzed
1014	A2h1_Spol	A2h1T0038704.1	1041.5	0.0106	0.5109	0.0208	below_0.1	analyzed
1014	S3h1_Spol	S3h1T0026615.1	1039.7	0.0116	0.5147	0.0226	below_0.1	analyzed
10151	A2h1_Slug	A2h1T0057948.1	1352.1	0.1266	0.9221	0.1373	below_0.1	analyzed
10151	S3h1_Slug	S3h1T0006070.2	1354	0.1222	0.8949	0.1366	below_0.1	analyzed
10151	S3h1_A2h1		1286	0.0064	0.0105	0.612	below_0.1	S3h1_A2h1
10151	A2h1_Snov	A2h1T0057948.1	1349.7	0.126	0.7366	0.171	below_0.1	analyzed
10151	S3h1_Snov	S3h1T0006070.2	1347.8	0.1251	0.7374	0.1696	below_0.1	analyzed
10151	A2h1_Spol	A2h1T0057948.1	1333.2	0.0905	0.3611	0.2507	below_0.1	analyzed
10151	S3h1_Spol	S3h1T0006070.2	1327.7	0.092	0.3462	0.2657	below_0.1	analyzed
10152	A2h1_Slug	A2h1T0057947.2	1950.9	0.2556	1.2627	0.2024	below_0.1	analyzed
10152	S3h1_Slug	S3h1T0006071.2	1949	0.2583	1.3047	0.198	below_0.1	analyzed
10152	S3h1_A2h1		1910.7	0.0128	0.0192	0.6662	below_0.1	S3h1_A2h1
10152	A2h1_Snov	A2h1T0057947.2	1932.6	0.2209	1.0865	0.2033	below_0.1	analyzed
10152	S3h1_Snov	S3h1T0006071.2	1930.5	0.2206	1.0915	0.2021	below_0.1	analyzed
10152	A2h1_Spol	A2h1T0057947.2	1940.9	0.1647	0.5117	0.3218	below_0.1	analyzed
10152	S3h1_Spol	S3h1T0006071.2	1940.6	0.1594	0.5019	0.3175	below_0.1	analyzed
10153	A2h1_Slug	A2h1T0057945.1	1877	0.1546	0.8271	0.187	below_0.1	analyzed
10153	S3h1_Slug	S3h1T0006073.2	1875.4	0.1553	0.8446	0.1839	below_0.1	analyzed
10153	S3h1_A2h1		1835	0.0044	0.0235	0.1888	below_0.1	S3h1_A2h1
10153	A2h1_Snov	A2h1T0057945.1	1873.3	0.1277	0.8558	0.1492	below_0.1	analyzed
10153	S3h1_Snov	S3h1T0006073.2	1874.6	0.1274	0.844	0.151	below_0.1	analyzed
10153	A2h1_Spol	A2h1T0057945.1	1871.1	0.0935	0.4243	0.2203	below_0.1	analyzed
10153	S3h1_Spol	S3h1T0006073.2	1872.6	0.0933	0.4176	0.2233	below_0.1	analyzed
10155	A2h1_Slug	A2h1T0057937.1	758.2	0.121	1.3719	0.0882	below_0.1	analyzed
10155	S3h1_Slug	S3h1T0006081.1	756.8	0.1218	1.3954	0.0873	below_0.1	analyzed
10155	S3h1_A2h1		716.5	0.0042	0.0255	0.1641	below_0.1	S3h1_A2h1
10155	A2h1_Snov	A2h1T0057937.1	743.7	0.0966	1.242	0.0778	below_0.1	analyzed
10155	S3h1_Snov	S3h1T0006081.1	742.4	0.0973	1.2634	0.077	below_0.1	analyzed
10155	A2h1_Spol	A2h1T0057937.1	764	0.0935	0.5972	0.1565	below_0.1	analyzed
10155	S3h1_Spol	S3h1T0006081.1	763.2	0.0919	0.5628	0.1633	below_0.1	analyzed
10156	A2h1_Slug	A2h1T0057935.1	340.5	0.084	1.1845	0.0709	below_0.1	analyzed
10156	S3h1_Slug	S3h1T0006084.1	333.7	0.0644	0.9413	0.0684	below_0.1	analyzed
10156	S3h1_A2h1		363.2	0.0318	0.0983	0.3231	below_0.1	S3h1_A2h1
10156	A2h1_Snov	A2h1T0057935.1	340.2	0.0763	0.8716	0.0875	below_0.1	analyzed
10156	S3h1_Snov	S3h1T0006084.1	332.1	0.0567	0.703	0.0807	below_0.1	analyzed
10156	A2h1_Spol	A2h1T0057935.1	351.8	0.0528	0.7166	0.0736	below_0.1	analyzed
10156	S3h1_Spol	S3h1T0006084.1	351.6	0.0197	0.6258	0.0315	below_0.1	analyzed
10157	A2h1_Slug	A2h1T0057930.1	256.5	0.0961	0.8723	0.1102	below_0.1	analyzed
10157	S3h1_Slug	S3h1T0006088.1	255.9	0.1018	0.9099	0.1119	below_0.1	analyzed
10157	S3h1_A2h1		256.3	0.004	0.0106	0.3741	below_0.1	S3h1_A2h1
10157	A2h1_Snov	A2h1T0057930.1	254	0.0473	0.7963	0.0594	below_0.1	analyzed
10157	S3h1_Snov	S3h1T0006088.1	253.3	0.0523	0.8443	0.0619	below_0.1	analyzed
10157	A2h1_Spol	A2h1T0057930.1	267.4	0.0439	0.4062	0.108	below_0.1	analyzed
10157	S3h1_Spol	S3h1T0006088.1	266.9	0.0484	0.4284	0.1129	below_0.1	analyzed
10158	A2h1_Slug	A2h1T0057926.4	768	0.0196	0.7357	0.0267	below_0.1	analyzed
10158	S3h1_Slug	S3h1T0006091.2	768.6	0.0197	0.7569	0.026	below_0.1	analyzed
10158	S3h1_A2h1		799.1	0	0.0361	0.001	below_0.1	S3h1_A2h1
10158	A2h1_Snov	A2h1T0057926.4	766.7	0.0223	0.7649	0.0292	below_0.1	analyzed
10158	S3h1_Snov	S3h1T0006091.2	768	0.0223	0.7708	0.0289	below_0.1	analyzed
10158	A2h1_Spol	A2h1T0057926.4	782	0.0805	0.5364	0.1501	below_0.1	analyzed
10158	S3h1_Spol	S3h1T0006091.2	781.7	0.0804	0.5658	0.1421	below_0.1	analyzed
10159	A2h1_Slug	A2h1T0057923.4	2277.9	0.0339	0.711	0.0477	below_0.1	analyzed
10159	S3h1_Slug	S3h1T0006095.1	2286.7	0.0342	0.714	0.048	below_0.1	analyzed
10159	S3h1_A2h1		2495	0.0004	0.0182	0.0219	below_0.1	S3h1_A2h1
10159	A2h1_Snov	A2h1T0057923.4	2270.7	0.0296	0.6154	0.048	below_0.1	analyzed
10159	S3h1_Snov	S3h1T0006095.1	2274.2	0.03	0.6167	0.0486	below_0.1	analyzed
10159	A2h1_Spol	A2h1T0057923.4	2265.1	0.0196	0.325	0.0604	below_0.1	analyzed
10159	S3h1_Spol	S3h1T0006095.1	2270.2	0.02	0.3266	0.0614	below_0.1	analyzed
1015	A2h1_Slug	A2h1T0038701.1	827.7	0.1085	0.7362	0.1474	below_0.1	analyzed
1015	S3h1_Slug	S3h1T0026622.1	829.1	0.11	0.739	0.1489	below_0.1	analyzed
1015	S3h1_A2h1		839.8	0.0012	0.0153	0.079	below_0.1	S3h1_A2h1
1015	A2h1_Snov	A2h1T0038701.1	827.6	0.088	0.9815	0.0897	below_0.1	analyzed
1015	S3h1_Snov	S3h1T0026622.1	830.2	0.0891	0.9716	0.0917	below_0.1	analyzed
1015	A2h1_Spol	A2h1T0038701.1	838.4	0.0604	0.4119	0.1466	below_0.1	analyzed
1015	S3h1_Spol	S3h1T0026622.1	838.9	0.0617	0.4345	0.1419	below_0.1	analyzed
10160	A2h1_Slug	A2h1T0057913.1	1287.4	0.0728	0.805	0.0904	below_0.1	analyzed
10160	S3h1_Slug	S3h1T0006102.1	1288.5	0.0727	0.7895	0.0921	below_0.1	analyzed
10160	S3h1_A2h1		1289.5	0	0.0196	0.001	below_0.1	S3h1_A2h1
10160	A2h1_Snov	A2h1T0057913.1	1273.6	0.0751	0.7385	0.1017	below_0.1	analyzed
10160	S3h1_Snov	S3h1T0006102.1	1273.2	0.0751	0.7412	0.1014	below_0.1	analyzed
10160	A2h1_Spol	A2h1T0057913.1	1282.2	0.0488	0.4438	0.11	below_0.1	analyzed
10160	S3h1_Spol	S3h1T0006102.1	1282.1	0.0488	0.4423	0.1104	below_0.1	analyzed
10161	A2h1_Slug	A2h1T0057898.4	748.2	0.0456	0.4669	0.0978	below_0.1	analyzed
10161	S3h1_Slug	S3h1T0006114.1	746.6	0.0443	0.4632	0.0956	below_0.1	analyzed
10161	S3h1_A2h1		803.3	0.0012	0	99	below_0.1	S3h1_A2h1
10161	A2h1_Snov	A2h1T0057898.4	755	0.0437	0.4296	0.1017	below_0.1	analyzed
10161	S3h1_Snov	S3h1T0006114.1	753.4	0.0424	0.426	0.0994	below_0.1	analyzed
10161	A2h1_Spol	A2h1T0057898.4	741.2	0.0247	0.2702	0.0914	below_0.1	analyzed
10161	S3h1_Spol	S3h1T0006114.1	739	0.0234	0.2676	0.0873	below_0.1	analyzed
10162	A2h1_Slug	A2h1T0057897.2	886.1	0.0161	0.8939	0.018	below_0.1	analyzed
10162	S3h1_Slug	S3h1T0006118.2	885.1	0.0161	0.8901	0.0181	below_0.1	analyzed
10162	S3h1_A2h1		863	0	0.0211	0.001	below_0.1	S3h1_A2h1
10162	A2h1_Snov	A2h1T0057897.2	873.5	0.0224	0.901	0.0248	below_0.1	analyzed
10162	S3h1_Snov	S3h1T0006118.2	873.6	0.0224	0.8732	0.0256	below_0.1	analyzed
10162	A2h1_Spol	A2h1T0057897.2	889	0.022	0.384	0.0574	below_0.1	analyzed
10162	S3h1_Spol	S3h1T0006118.2	886.9	0.0221	0.3869	0.0571	below_0.1	analyzed
10163	A2h1_Slug	A2h1T0057892.1	1314.3	0.0733	0.8349	0.0878	below_0.1	analyzed
10163	S3h1_Slug	S3h1T0006124.1	1309.7	0.0745	0.8376	0.0889	below_0.1	analyzed
10163	S3h1_A2h1		1174	0.0026	0.0091	0.2855	below_0.1	S3h1_A2h1
10163	A2h1_Snov	A2h1T0057892.1	1308.9	0.0744	0.7256	0.1025	below_0.1	analyzed
10163	S3h1_Snov	S3h1T0006124.1	1305.3	0.0738	0.7473	0.0987	below_0.1	analyzed
10163	A2h1_Spol	A2h1T0057892.1	1278.2	0.043	0.276	0.1557	below_0.1	analyzed
10163	S3h1_Spol	S3h1T0006124.1	1274.8	0.0423	0.2813	0.1503	below_0.1	analyzed
10164	A2h1_Slug	A2h1T0057888.5	1181.5	0.0258	0.6751	0.0382	below_0.1	analyzed
10164	S3h1_Slug	S3h1T0006126.2	1181.8	0.025	0.7009	0.0356	below_0.1	analyzed
10164	S3h1_A2h1		1196.1	0.0008	0.0181	0.0453	below_0.1	S3h1_A2h1
10164	A2h1_Snov	A2h1T0057888.5	1181.2	0.0303	0.5762	0.0526	below_0.1	analyzed
10164	S3h1_Snov	S3h1T0006126.2	1183.6	0.0294	0.5935	0.0495	below_0.1	analyzed
10164	A2h1_Spol	A2h1T0057888.5	1175.5	0.024	0.2924	0.0821	below_0.1	analyzed
10164	S3h1_Spol	S3h1T0006126.2	1179.1	0.023	0.2992	0.077	below_0.1	analyzed
10165	A2h1_Slug	A2h1T0057885.1	842.3	0.0439	0.6889	0.0638	below_0.1	analyzed
10165	S3h1_Slug	S3h1T0006128.1	841.5	0.0453	0.6886	0.0658	below_0.1	analyzed
10165	S3h1_A2h1		756.9	0.0042	0.0053	0.7884	below_0.1	S3h1_A2h1
10165	A2h1_Snov	A2h1T0057885.1	838.9	0.04	0.4731	0.0846	below_0.1	analyzed
10165	S3h1_Snov	S3h1T0006128.1	838.8	0.0388	0.4887	0.0793	below_0.1	analyzed
10165	A2h1_Spol	A2h1T0057885.1	822.7	0.0391	0.3276	0.1194	below_0.1	analyzed
10165	S3h1_Spol	S3h1T0006128.1	820.9	0.0406	0.3378	0.1201	below_0.1	analyzed
10166	A2h1_Slug	A2h1T0057881.1	406.8	0.0356	0.4056	0.0877	below_0.1	analyzed
10166	S3h1_Slug	S3h1T0006130.1	404.7	0.0332	0.4112	0.0808	below_0.1	analyzed
10166	S3h1_A2h1		417	0.0024	0.0097	0.2463	below_0.1	S3h1_A2h1
10166	A2h1_Snov	A2h1T0057881.1	418	0.0394	0.4459	0.0883	below_0.1	analyzed
10166	S3h1_Snov	S3h1T0006130.1	416.2	0.037	0.4512	0.0821	below_0.1	analyzed
10166	A2h1_Spol	A2h1T0057881.1	393.1	0.0235	0.3972	0.0591	below_0.1	analyzed
10166	S3h1_Spol	S3h1T0006130.1	390.2	0.021	0.4025	0.0523	below_0.1	analyzed
10167	A2h1_Slug	A2h1T0057878.2	2765.3	0.0727	0.6896	0.1055	below_0.1	analyzed
10167	S3h1_Slug	S3h1T0006133.1	2764.8	0.0769	0.7013	0.1096	below_0.1	analyzed
10167	S3h1_A2h1		2843.9	0.0042	0.0186	0.2282	below_0.1	S3h1_A2h1
10167	A2h1_Snov	A2h1T0057878.2	2780	0.0662	0.6371	0.1039	below_0.1	analyzed
10167	S3h1_Snov	S3h1T0006133.1	2783.1	0.0684	0.6512	0.1051	below_0.1	analyzed
10167	A2h1_Spol	A2h1T0057878.2	2767.4	0.0536	0.3867	0.1387	below_0.1	analyzed
10167	S3h1_Spol	S3h1T0006133.1	2771.5	0.0575	0.3934	0.1463	below_0.1	analyzed
10169	A2h1_Slug	A2h1T0057870.4	1366.2	0.0742	0.9538	0.0778	below_0.1	analyzed
10169	S3h1_Slug	S3h1T0006146.4	1367.9	0.0758	0.9633	0.0787	below_0.1	analyzed
10169	S3h1_A2h1		1393.4	0.0029	0.0066	0.4348	below_0.1	S3h1_A2h1
10169	A2h1_Snov	A2h1T0057870.4	1380	0.0745	0.7488	0.0996	below_0.1	analyzed
10169	S3h1_Snov	S3h1T0006146.4	1381.5	0.0761	0.754	0.1009	below_0.1	analyzed
10169	A2h1_Spol	A2h1T0057870.4	1361.5	0.0263	0.3095	0.0849	below_0.1	analyzed
10169	S3h1_Spol	S3h1T0006146.4	1362.6	0.0278	0.32	0.0869	below_0.1	analyzed
1016	A2h1_Slug	A2h1T0038686.2	1917.3	0.2465	1.1261	0.2189	below_0.1	analyzed
1016	S3h1_Slug	S3h1T0026632.1	1919.7	0.2467	1.0909	0.2261	below_0.1	analyzed
1016	S3h1_A2h1		1909.7	0.0083	0.0124	0.6731	below_0.1	S3h1_A2h1
1016	A2h1_Snov	A2h1T0038686.2	1912	0.2598	0.9169	0.2834	below_0.1	analyzed
1016	S3h1_Snov	S3h1T0026632.1	1911.9	0.2621	0.9054	0.2895	below_0.1	analyzed
1016	A2h1_Spol	A2h1T0038686.2	1922	0.1889	0.4268	0.4426	below_0.1	analyzed
1016	S3h1_Spol	S3h1T0026632.1	1920.7	0.1892	0.4282	0.4419	below_0.1	analyzed
10172	A2h1_Slug	A2h1T0057862.1	603.4	0.0689	0.5073	0.1359	below_0.1	analyzed
10172	S3h1_Slug	S3h1T0006152.1	603.4	0.069	0.5213	0.1323	below_0.1	analyzed
10172	S3h1_A2h1		529.8	0	0.004	0.001	below_0.1	S3h1_A2h1
10172	A2h1_Snov	A2h1T0057862.1	622.2	0.0523	0.6183	0.0846	below_0.1	analyzed
10172	S3h1_Snov	S3h1T0006152.1	623.3	0.0523	0.6077	0.086	below_0.1	analyzed
10172	A2h1_Spol	A2h1T0057862.1	609.1	0.0199	0.3727	0.0533	below_0.1	analyzed
10172	S3h1_Spol	S3h1T0006152.1	608.8	0.0199	0.3827	0.052	below_0.1	analyzed
10173	A2h1_Slug	A2h1T0006976.1	1010.8	0.2351	1.2546	0.1874	below_0.1	analyzed
10173	S3h1_Slug	S3h1T0006159.1	1010.7	0.2351	1.1922	0.1972	below_0.1	analyzed
10173	S3h1_A2h1		1044.3	0.0038	0.0159	0.2402	below_0.1	S3h1_A2h1
10173	A2h1_Snov	A2h1T0006976.1	1017.1	0.2092	1.1455	0.1826	below_0.1	analyzed
10173	S3h1_Snov	S3h1T0006159.1	1015.8	0.2059	1.128	0.1825	below_0.1	analyzed
10173	A2h1_Spol	A2h1T0006976.1	1028.4	0.1325	0.5698	0.2326	below_0.1	analyzed
10173	S3h1_Spol	S3h1T0006159.1	1024.8	0.1336	0.56	0.2385	below_0.1	analyzed
10174	A2h1_Slug	A2h1T0006978.2	571.7	0.0035	0.6017	0.0058	below_0.1	analyzed
10174	S3h1_Slug	S3h1T0006161.1	573.2	0.0052	0.5859	0.0089	below_0.1	analyzed
10174	S3h1_A2h1		592.4	0.0017	0.0076	0.2184	below_0.1	S3h1_A2h1
10174	A2h1_Snov	A2h1T0006978.2	570.1	0.0035	0.6724	0.0052	below_0.1	analyzed
10174	S3h1_Snov	S3h1T0006161.1	571.5	0.0052	0.6556	0.008	below_0.1	analyzed
10174	A2h1_Spol	A2h1T0006978.2	574.3	0.0052	0.3244	0.016	below_0.1	analyzed
10174	S3h1_Spol	S3h1T0006161.1	575.4	0.0069	0.3265	0.0212	below_0.1	analyzed
10175	A2h1_Slug	A2h1T0006985.1	567.9	0.0163	0.6362	0.0257	below_0.1	analyzed
10175	S3h1_Slug	S3h1T0006168.5	570.5	0.0163	0.6426	0.0253	below_0.1	analyzed
10175	S3h1_A2h1		577.7	0	0.0274	0.001	below_0.1	S3h1_A2h1
10175	A2h1_Snov	A2h1T0006985.1	557.6	0.0073	0.7487	0.0098	below_0.1	analyzed
10175	S3h1_Snov	S3h1T0006168.5	560	0.0073	0.7909	0.0092	below_0.1	analyzed
10175	A2h1_Spol	A2h1T0006985.1	569.1	0.0108	0.4783	0.0226	below_0.1	analyzed
10175	S3h1_Spol	S3h1T0006168.5	569.5	0.0108	0.5003	0.0216	below_0.1	analyzed
10176	A2h1_Slug	A2h1T0006988.1	734.7	0.0418	0.627	0.0667	below_0.1	analyzed
10176	S3h1_Slug	S3h1T0006170.1	734.4	0.0434	0.6478	0.067	below_0.1	analyzed
10176	S3h1_A2h1		779.3	0.0013	0.0238	0.0531	below_0.1	S3h1_A2h1
10176	A2h1_Snov	A2h1T0006988.1	721.8	0.0468	0.5665	0.0826	below_0.1	analyzed
10176	S3h1_Snov	S3h1T0006170.1	722.2	0.0483	0.5758	0.0839	below_0.1	analyzed
10176	A2h1_Spol	A2h1T0006988.1	732.4	0.0255	0.2427	0.1051	below_0.1	analyzed
10176	S3h1_Spol	S3h1T0006170.1	732.9	0.027	0.2489	0.1083	below_0.1	analyzed
10177	A2h1_Slug	A2h1T0006990.2	521.1	0.0562	0.7312	0.0769	below_0.1	analyzed
10177	S3h1_Slug	S3h1T0006172.1	525.5	0.0736	0.742	0.0992	below_0.1	analyzed
10177	S3h1_A2h1		526.9	0.037	0.0252	1.4659	below_0.1	S3h1_A2h1
10177	A2h1_Snov	A2h1T0006990.2	520.3	0.0459	0.5255	0.0874	below_0.1	analyzed
10177	S3h1_Snov	S3h1T0006172.1	524.2	0.0627	0.5938	0.1057	below_0.1	analyzed
10177	A2h1_Spol	A2h1T0006990.2	520.4	0.038	0.3867	0.0983	below_0.1	analyzed
10177	S3h1_Spol	S3h1T0006172.1	525.6	0.0585	0.4596	0.1273	below_0.1	analyzed
10178	A2h1_Slug	A2h1T0006994.3	941.2	0.0129	0.5812	0.0221	below_0.1	analyzed
10178	S3h1_Slug	S3h1T0006178.3	940.9	0.0129	0.5705	0.0226	below_0.1	analyzed
10178	S3h1_A2h1		891.4	0	0.0097	0.001	below_0.1	S3h1_A2h1
10178	A2h1_Snov	A2h1T0006994.3	953.7	0.0074	0.5797	0.0127	below_0.1	analyzed
10178	S3h1_Snov	S3h1T0006178.3	953.6	0.0074	0.57	0.0129	below_0.1	analyzed
10178	A2h1_Spol	A2h1T0006994.3	959.1	0.0084	0.2404	0.0348	below_0.1	analyzed
10178	S3h1_Spol	S3h1T0006178.3	958.2	0.0084	0.2399	0.0349	below_0.1	analyzed
10179	A2h1_Slug	A2h1T0006999.1	698	0.0786	0.7507	0.1047	below_0.1	analyzed
10179	S3h1_Slug	S3h1T0006182.1	696.9	0.0787	0.7318	0.1076	below_0.1	analyzed
10179	S3h1_A2h1		676.9	0	0.0341	0.001	below_0.1	S3h1_A2h1
10179	A2h1_Snov	A2h1T0006999.1	706.1	0.0778	0.7834	0.0993	below_0.1	analyzed
10179	S3h1_Snov	S3h1T0006182.1	709	0.0775	0.753	0.1029	below_0.1	analyzed
10179	A2h1_Spol	A2h1T0006999.1	696.7	0.0463	0.2577	0.1798	below_0.1	analyzed
10179	S3h1_Spol	S3h1T0006182.1	699.6	0.0463	0.2536	0.1826	below_0.1	analyzed
1017	A2h1_Slug	A2h1T0038684.3	896.6	0.1497	0.5939	0.252	below_0.1	analyzed
1017	S3h1_Slug	S3h1T0026633.3	896	0.1484	0.5943	0.2497	below_0.1	analyzed
1017	S3h1_A2h1		981.4	0.001	0	99	below_0.1	S3h1_A2h1
1017	A2h1_Snov	A2h1T0038684.3	907.6	0.1588	0.5674	0.2798	below_0.1	analyzed
1017	S3h1_Snov	S3h1T0026633.3	906.4	0.1589	0.5668	0.2804	below_0.1	analyzed
1017	A2h1_Spol	A2h1T0038684.3	914.9	0.1121	0.3868	0.2897	below_0.1	analyzed
1017	S3h1_Spol	S3h1T0026633.3	913.2	0.1123	0.3851	0.2917	below_0.1	analyzed
10181	A2h1_Slug	A2h1T0007004.1	2689.6	0.107	0.9024	0.1185	below_0.1	analyzed
10181	S3h1_Slug	S3h1T0006190.2	2688.7	0.1061	0.9124	0.1163	below_0.1	analyzed
10181	S3h1_A2h1		2581.5	0.0035	0.0093	0.3832	below_0.1	S3h1_A2h1
10181	A2h1_Snov	A2h1T0007004.1	2676.7	0.1032	0.8225	0.1254	below_0.1	analyzed
10181	S3h1_Snov	S3h1T0006190.2	2678.8	0.1026	0.8058	0.1273	below_0.1	analyzed
10181	A2h1_Spol	A2h1T0007004.1	2709.7	0.0761	0.4175	0.1822	below_0.1	analyzed
10181	S3h1_Spol	S3h1T0006190.2	2710.8	0.0758	0.4079	0.1859	below_0.1	analyzed
10182	A2h1_Slug	A2h1T0007005.1	1466.1	0.0749	1.5623	0.0479	min_0.1	analyzed
10182	S3h1_Slug	S3h1T0006193.1	1486.8	0.1137	1.7718	0.0642	min_0.1	analyzed
10182	S3h1_A2h1		1544	0.0425	0.1243	0.3421	min_0.1	S3h1_A2h1
10182	A2h1_Snov	A2h1T0007005.1	1444.7	0.0791	1.7744	0.0446	min_0.1	analyzed
10182	S3h1_Snov	S3h1T0006193.1	1463.9	0.122	2.3083	0.0529	min_0.1	analyzed
10182	A2h1_Spol	A2h1T0007005.1	1453.9	0.0356	0.5623	0.0634	min_0.1	analyzed
10182	S3h1_Spol	S3h1T0006193.1	1490.1	0.0766	0.738	0.1038	min_0.1	analyzed
10183	A2h1_Slug	A2h1T0007008.2	865	0.0357	0.6512	0.0549	below_0.1	analyzed
10183	S3h1_Slug	S3h1T0006196.1	865.8	0.0357	0.6539	0.0546	below_0.1	analyzed
10183	S3h1_A2h1		896.1	0	0.0118	0.001	below_0.1	S3h1_A2h1
10183	A2h1_Snov	A2h1T0007008.2	861.1	0.0377	0.5797	0.0651	below_0.1	analyzed
10183	S3h1_Snov	S3h1T0006196.1	861.9	0.0377	0.5813	0.0648	below_0.1	analyzed
10183	A2h1_Spol	A2h1T0007008.2	875.2	0.0356	0.4312	0.0824	below_0.1	analyzed
10183	S3h1_Spol	S3h1T0006196.1	876.1	0.0355	0.4339	0.0818	below_0.1	analyzed
10184	A2h1_Slug	A2h1T0007011.1	1131.3	0.048	0.7236	0.0663	below_0.1	analyzed
10184	S3h1_Slug	S3h1T0006199.2	1130	0.051	0.7476	0.0682	below_0.1	analyzed
10184	S3h1_A2h1		1116.8	0.0027	0.0309	0.0873	below_0.1	S3h1_A2h1
10184	A2h1_Snov	A2h1T0007011.1	1102.6	0.0254	0.7931	0.032	below_0.1	analyzed
10184	S3h1_Snov	S3h1T0006199.2	1104.5	0.0282	0.7799	0.0362	below_0.1	analyzed
10184	A2h1_Spol	A2h1T0007011.1	1134.4	0.0199	0.4162	0.0477	below_0.1	analyzed
10184	S3h1_Spol	S3h1T0006199.2	1135.4	0.0226	0.4164	0.0543	below_0.1	analyzed
10186	A2h1_Slug	A2h1T0007013.1	902.2	0.0298	0.5998	0.0497	below_0.1	analyzed
10186	S3h1_Slug	S3h1T0006203.1	903.2	0.0321	0.6104	0.0526	below_0.1	analyzed
10186	S3h1_A2h1		941.4	0.0021	0.0052	0.4045	below_0.1	S3h1_A2h1
10186	A2h1_Snov	A2h1T0007013.1	900.7	0.0273	0.6609	0.0413	below_0.1	analyzed
10186	S3h1_Snov	S3h1T0006203.1	901.9	0.0296	0.6731	0.044	below_0.1	analyzed
10186	A2h1_Spol	A2h1T0007013.1	889.4	0.023	0.3826	0.0602	below_0.1	analyzed
10186	S3h1_Spol	S3h1T0006203.1	890.9	0.0253	0.3909	0.0647	below_0.1	analyzed
10189	A2h1_Slug	A2h1T0007038.1	283.4	0.0223	0.8266	0.0269	below_0.1	analyzed
10189	S3h1_Slug	S3h1T0006224.1	281.5	0.0263	0.8292	0.0317	below_0.1	analyzed
10189	S3h1_A2h1		256.2	0.0041	0	99	below_0.1	S3h1_A2h1
10189	A2h1_Snov	A2h1T0007038.1	293.9	0.0286	0.7204	0.0396	below_0.1	analyzed
10189	S3h1_Snov	S3h1T0006224.1	292	0.0325	0.7133	0.0456	below_0.1	analyzed
10189	A2h1_Spol	A2h1T0007038.1	279.6	0.0146	0.3805	0.0385	below_0.1	analyzed
10189	S3h1_Spol	S3h1T0006224.1	281.3	0.0109	0.3858	0.0281	below_0.1	analyzed
10190	A2h1_Slug	A2h1T0023172.4	1939.1	0.0259	0.7096	0.0365	below_0.1	analyzed
10190	S3h1_Slug	S3h1T0000615.2	1937.3	0.027	0.6904	0.0391	below_0.1	analyzed
10190	S3h1_A2h1		2008.4	0.0015	0.0165	0.0896	below_0.1	S3h1_A2h1
10190	A2h1_Snov	A2h1T0023172.4	1930.5	0.027	0.6543	0.0413	below_0.1	analyzed
10190	S3h1_Snov	S3h1T0000615.2	1929.2	0.0276	0.6361	0.0434	below_0.1	analyzed
10190	A2h1_Spol	A2h1T0023172.4	1948.3	0.0246	0.3765	0.0654	below_0.1	analyzed
10190	S3h1_Spol	S3h1T0000615.2	1948.1	0.0251	0.3576	0.0703	below_0.1	analyzed
10193	A2h1_Slug	A2h1T0007049.3	2246.8	0.0126	0.4901	0.0256	below_0.1	analyzed
10193	S3h1_Slug	S3h1T0006229.1	2244.9	0.0126	0.4996	0.0252	below_0.1	analyzed
10193	S3h1_A2h1		2101.2	0	0.0119	0.001	below_0.1	S3h1_A2h1
10193	A2h1_Snov	A2h1T0007049.3	2243.8	0.0112	0.4711	0.0237	below_0.1	analyzed
10193	S3h1_Snov	S3h1T0006229.1	2242.4	0.0112	0.4785	0.0234	below_0.1	analyzed
10193	A2h1_Spol	A2h1T0007049.3	2228	0.0036	0.2503	0.0143	below_0.1	analyzed
10193	S3h1_Spol	S3h1T0006229.1	2228.8	0.0036	0.2548	0.014	below_0.1	analyzed
10195	A2h1_Slug	A2h1T0007059.1	738.3	0.1054	0.9805	0.1075	below_0.1	analyzed
10195	S3h1_Slug	S3h1T0006234.1	736.9	0.1041	0.985	0.1056	below_0.1	analyzed
10195	S3h1_A2h1		794	0.0012	0	99	below_0.1	S3h1_A2h1
10195	A2h1_Snov	A2h1T0007059.1	745.9	0.0897	0.7982	0.1124	below_0.1	analyzed
10195	S3h1_Snov	S3h1T0006234.1	744.5	0.0884	0.8015	0.1103	below_0.1	analyzed
10195	A2h1_Spol	A2h1T0007059.1	753	0.0582	0.4083	0.1424	below_0.1	analyzed
10195	S3h1_Spol	S3h1T0006234.1	751.1	0.0569	0.4109	0.1385	below_0.1	analyzed
10198	A2h1_Slug	A2h1T0023171.3	1463.6	0.0724	0.6539	0.1107	below_0.1	analyzed
10198	S3h1_Slug	S3h1T0000616.3	1463.5	0.0724	0.6466	0.112	below_0.1	analyzed
10198	S3h1_A2h1		1352.1	0	0.0038	0.001	below_0.1	S3h1_A2h1
10198	A2h1_Snov	A2h1T0023171.3	1462.9	0.0656	0.6727	0.0975	below_0.1	analyzed
10198	S3h1_Snov	S3h1T0000616.3	1462.2	0.0656	0.6774	0.0968	below_0.1	analyzed
10198	A2h1_Spol	A2h1T0023171.3	1445.7	0.0535	0.4221	0.1268	below_0.1	analyzed
10198	S3h1_Spol	S3h1T0000616.3	1445.4	0.0536	0.4213	0.1272	below_0.1	analyzed
101	A2h1_Slug	A2h1T0003104.1	320	0.0614	0.5231	0.1174	below_0.1	analyzed
101	S3h1_Slug	S3h1T0002344.1	319.9	0.0616	0.5461	0.1128	below_0.1	analyzed
101	S3h1_A2h1		329.3	0.0061	0.0249	0.2432	below_0.1	S3h1_A2h1
101	A2h1_Snov	A2h1T0003104.1	323.1	0.0656	0.4504	0.1456	below_0.1	analyzed
101	S3h1_Snov	S3h1T0002344.1	323	0.0658	0.4708	0.1398	below_0.1	analyzed
101	A2h1_Spol	A2h1T0003104.1	315	0.0358	0.2457	0.1456	below_0.1	analyzed
101	S3h1_Spol	S3h1T0002344.1	317.4	0.0424	0.2645	0.1601	below_0.1	analyzed
10200	A2h1_Slug	A2h1T0007089.1	486	0.084	1.2256	0.0686	below_0.1	analyzed
10200	S3h1_Slug	S3h1T0006254.1	485.8	0.084	1.2702	0.0662	below_0.1	analyzed
10200	S3h1_A2h1		401.9	0.0026	0.0054	0.486	below_0.1	S3h1_A2h1
10200	A2h1_Snov	A2h1T0007089.1	467.3	0.0944	0.7674	0.123	below_0.1	analyzed
10200	S3h1_Snov	S3h1T0006254.1	468.7	0.0941	0.7535	0.1249	below_0.1	analyzed
10200	A2h1_Spol	A2h1T0007089.1	468.7	0.0598	0.3032	0.197	below_0.1	analyzed
10200	S3h1_Spol	S3h1T0006254.1	472	0.0569	0.2991	0.1902	below_0.1	analyzed
10201	A2h1_Slug	A2h1T0007098.2	2475.9	0.0365	0.709	0.0515	below_0.1	analyzed
10201	S3h1_Slug	S3h1T0006262.1	2485.5	0.0373	0.7328	0.0508	below_0.1	analyzed
10201	S3h1_A2h1		2571.1	0.0012	0.0174	0.067	below_0.1	S3h1_A2h1
10201	A2h1_Snov	A2h1T0007098.2	2453.1	0.0331	0.6455	0.0513	below_0.1	analyzed
10201	S3h1_Snov	S3h1T0006262.1	2456	0.0335	0.6626	0.0506	below_0.1	analyzed
10201	A2h1_Spol	A2h1T0007098.2	2418.3	0.0204	0.3485	0.0585	below_0.1	analyzed
10201	S3h1_Spol	S3h1T0006262.1	2424.4	0.0208	0.3563	0.0583	below_0.1	analyzed
10202	A2h1_Slug	A2h1T0007103.2	818.9	0.0741	0.7481	0.099	below_0.1	analyzed
10202	S3h1_Slug	S3h1T0006266.2	822.4	0.0723	0.7519	0.0962	below_0.1	analyzed
10202	S3h1_A2h1		810.9	0.0012	0.0119	0.1025	below_0.1	S3h1_A2h1
10202	A2h1_Snov	A2h1T0007103.2	810.6	0.0627	0.6467	0.0969	below_0.1	analyzed
10202	S3h1_Snov	S3h1T0006266.2	813.7	0.0607	0.6666	0.091	below_0.1	analyzed
10202	A2h1_Spol	A2h1T0007103.2	804.3	0.0468	0.3299	0.1417	below_0.1	analyzed
10202	S3h1_Spol	S3h1T0006266.2	808.7	0.0451	0.3411	0.1322	below_0.1	analyzed
10204	A2h1_Slug	A2h1T0007104.1	2041.1	0.055	0.7689	0.0715	below_0.1	analyzed
10204	S3h1_Slug	S3h1T0006268.5	2042.9	0.0544	0.7656	0.071	below_0.1	analyzed
10204	S3h1_A2h1		2116.4	0.0005	0.027	0.0173	below_0.1	S3h1_A2h1
10204	A2h1_Snov	A2h1T0007104.1	2040.3	0.0524	0.6799	0.0771	below_0.1	analyzed
10204	S3h1_Snov	S3h1T0006268.5	2044.5	0.0518	0.6879	0.0753	below_0.1	analyzed
10204	A2h1_Spol	A2h1T0007104.1	2065.1	0.0331	0.3413	0.0971	below_0.1	analyzed
10204	S3h1_Spol	S3h1T0006268.5	2066.7	0.0327	0.3415	0.0957	below_0.1	analyzed
10205	A2h1_Slug	A2h1T0007105.1	3935.4	0.0782	0.7955	0.0983	below_0.1	analyzed
10205	S3h1_Slug	S3h1T0006270.1	3935.7	0.0785	0.7962	0.0986	below_0.1	analyzed
10205	S3h1_A2h1		3906.7	0.0029	0.0137	0.2078	below_0.1	S3h1_A2h1
10205	A2h1_Snov	A2h1T0007105.1	3950.7	0.0719	0.7626	0.0943	below_0.1	analyzed
10205	S3h1_Snov	S3h1T0006270.1	3949.8	0.0732	0.766	0.0956	below_0.1	analyzed
10205	A2h1_Spol	A2h1T0007105.1	3985	0.0554	0.4441	0.1248	below_0.1	analyzed
10205	S3h1_Spol	S3h1T0006270.1	3991.1	0.0553	0.4447	0.1243	below_0.1	analyzed
10206	A2h1_Slug	A2h1T0007107.1	799.4	0.014	0.6206	0.0225	below_0.1	analyzed
10206	S3h1_Slug	S3h1T0006271.2	797.3	0.014	0.5958	0.0235	below_0.1	analyzed
10206	S3h1_A2h1		881.4	0	0.0124	0.001	below_0.1	S3h1_A2h1
10206	A2h1_Snov	A2h1T0007107.1	818.1	0.016	0.6512	0.0246	below_0.1	analyzed
10206	S3h1_Snov	S3h1T0006271.2	814.3	0.0161	0.6408	0.0251	below_0.1	analyzed
10206	A2h1_Spol	A2h1T0007107.1	830.3	0.0097	0.414	0.0233	below_0.1	analyzed
10206	S3h1_Spol	S3h1T0006271.2	834.2	0.0096	0.4224	0.0227	below_0.1	analyzed
10208	A2h1_Slug	A2h1T0007111.1	590.4	0.0606	0.8057	0.0752	below_0.1	analyzed
10208	S3h1_Slug	S3h1T0006274.1	590.3	0.0624	0.7882	0.0792	below_0.1	analyzed
10208	S3h1_A2h1		636.3	0.0015	0.0282	0.0544	below_0.1	S3h1_A2h1
10208	A2h1_Snov	A2h1T0007111.1	570.1	0.0697	0.6439	0.1083	below_0.1	analyzed
10208	S3h1_Snov	S3h1T0006274.1	570	0.0716	0.6407	0.1118	below_0.1	analyzed
10208	A2h1_Spol	A2h1T0007111.1	592.3	0.0476	0.3796	0.1255	below_0.1	analyzed
10208	S3h1_Spol	S3h1T0006274.1	588.6	0.0499	0.361	0.1382	below_0.1	analyzed
10209	A2h1_Slug	A2h1T0023169.1	995.3	0.0618	0.6964	0.0887	below_0.1	analyzed
10209	S3h1_Slug	S3h1T0000618.4	991.2	0.0633	0.6672	0.0948	below_0.1	analyzed
10209	S3h1_A2h1		1002.3	0.001	0.0207	0.0486	below_0.1	S3h1_A2h1
10209	A2h1_Snov	A2h1T0023169.1	996.6	0.0663	0.7483	0.0887	below_0.1	analyzed
10209	S3h1_Snov	S3h1T0000618.4	996.2	0.0675	0.7403	0.0912	below_0.1	analyzed
10209	A2h1_Spol	A2h1T0023169.1	1037.1	0.0336	0.4226	0.0795	below_0.1	analyzed
10209	S3h1_Spol	S3h1T0000618.4	1034.2	0.0348	0.4251	0.0818	below_0.1	analyzed
10210	A2h1_Slug	A2h1T0007116.3	1163.3	0.2047	1.1095	0.1845	below_0.1	analyzed
10210	S3h1_Slug	S3h1T0006280.3	1161.1	0.2052	1.1008	0.1864	below_0.1	analyzed
10210	S3h1_A2h1		1240.6	0.0016	0.0258	0.062	below_0.1	S3h1_A2h1
10210	A2h1_Snov	A2h1T0007116.3	1163.4	0.1891	0.921	0.2053	below_0.1	analyzed
10210	S3h1_Snov	S3h1T0006280.3	1160.9	0.1896	0.913	0.2076	below_0.1	analyzed
10210	A2h1_Spol	A2h1T0007116.3	1152.2	0.1557	0.7025	0.2216	below_0.1	analyzed
10210	S3h1_Spol	S3h1T0006280.3	1149.7	0.1561	0.6884	0.2267	below_0.1	analyzed
10211	A2h1_Slug	A2h1T0007119.1	840.2	0.0132	0.5114	0.0257	below_0.1	analyzed
10211	S3h1_Slug	S3h1T0006282.1	835.2	0.012	0.4988	0.0241	below_0.1	analyzed
10211	S3h1_A2h1		892.6	0.0011	0.0065	0.1711	below_0.1	S3h1_A2h1
10211	A2h1_Snov	A2h1T0007119.1	813.9	0.0099	0.4904	0.0202	below_0.1	analyzed
10211	S3h1_Snov	S3h1T0006282.1	808.9	0.0087	0.4725	0.0184	below_0.1	analyzed
10211	A2h1_Spol	A2h1T0007119.1	817.4	0.0075	0.3086	0.0243	below_0.1	analyzed
10211	S3h1_Spol	S3h1T0006282.1	819.2	0.0062	0.3098	0.0201	below_0.1	analyzed
10214	A2h1_Slug	A2h1T0007135.6	1117	0.1134	0.7184	0.1578	below_0.1	analyzed
10214	S3h1_Slug	S3h1T0006305.3	1118.7	0.1142	0.7305	0.1563	below_0.1	analyzed
10214	S3h1_A2h1		1147.8	0.0009	0.0149	0.0582	below_0.1	S3h1_A2h1
10214	A2h1_Snov	A2h1T0007135.6	1124.6	0.0951	0.6947	0.1368	below_0.1	analyzed
10214	S3h1_Snov	S3h1T0006305.3	1123.9	0.0963	0.6924	0.139	below_0.1	analyzed
10214	A2h1_Spol	A2h1T0007135.6	1138.7	0.0821	0.4852	0.1692	below_0.1	analyzed
10214	S3h1_Spol	S3h1T0006305.3	1137.1	0.0835	0.4873	0.1713	below_0.1	analyzed
10215	A2h1_Slug	A2h1T0007140.1	382.9	0.1296	1.3095	0.099	below_0.1	analyzed
10215	S3h1_Slug	S3h1T0006307.1	380.2	0.1275	1.3789	0.0925	below_0.1	analyzed
10215	S3h1_A2h1		400.1	0.0025	0.0107	0.2311	below_0.1	S3h1_A2h1
10215	A2h1_Snov	A2h1T0007140.1	372.5	0.1666	1.4234	0.1171	below_0.1	analyzed
10215	S3h1_Snov	S3h1T0006307.1	373.4	0.1628	1.2317	0.1322	below_0.1	analyzed
10215	A2h1_Spol	A2h1T0007140.1	384.3	0.0779	0.4929	0.1579	below_0.1	analyzed
10215	S3h1_Spol	S3h1T0006307.1	384.5	0.0807	0.5052	0.1597	below_0.1	analyzed
10217	A2h1_Slug	A2h1T0007142.2	1157.6	0.0247	0.7968	0.031	below_0.1	analyzed
10217	S3h1_Slug	S3h1T0006310.1	1156.3	0.0256	0.7781	0.0329	below_0.1	analyzed
10217	S3h1_A2h1		1139.6	0.0009	0.0172	0.0507	below_0.1	S3h1_A2h1
10217	A2h1_Snov	A2h1T0007142.2	1155.4	0.0158	0.8099	0.0195	below_0.1	analyzed
10217	S3h1_Snov	S3h1T0006310.1	1153.7	0.0167	0.7971	0.0209	below_0.1	analyzed
10217	A2h1_Spol	A2h1T0007142.2	1155.2	0.0166	0.3844	0.0432	below_0.1	analyzed
10217	S3h1_Spol	S3h1T0006310.1	1155.7	0.0175	0.3836	0.0456	below_0.1	analyzed
10221	A2h1_Slug	A2h1T0007170.1	1283.7	0.0047	1.1061	0.0043	below_0.1	analyzed
10221	S3h1_Slug	S3h1T0006344.2	1283.9	0.0047	1.1153	0.0042	below_0.1	analyzed
10221	S3h1_A2h1		1326.1	0	0.0072	0.001	below_0.1	S3h1_A2h1
10221	A2h1_Snov	A2h1T0007170.1	1282.9	0.0039	1.1347	0.0035	below_0.1	analyzed
10221	S3h1_Snov	S3h1T0006344.2	1283.2	0.0039	1.1444	0.0034	below_0.1	analyzed
10221	A2h1_Spol	A2h1T0007170.1	1312.7	0.0031	0.5629	0.0054	below_0.1	analyzed
10221	S3h1_Spol	S3h1T0006344.2	1312.6	0.0031	0.5785	0.0053	below_0.1	analyzed
10222	A2h1_Slug	A2h1T0007172.1	483.8	0.0383	0.7039	0.0545	below_0.1	analyzed
10222	S3h1_Slug	S3h1T0006345.1	483.6	0.0383	0.6772	0.0565	below_0.1	analyzed
10222	S3h1_A2h1		427.9	0	0.0098	0.001	below_0.1	S3h1_A2h1
10222	A2h1_Snov	A2h1T0007172.1	480	0.0345	0.5809	0.0593	below_0.1	analyzed
10222	S3h1_Snov	S3h1T0006345.1	479.7	0.0344	0.5581	0.0617	below_0.1	analyzed
10222	A2h1_Spol	A2h1T0007172.1	498.3	0.033	0.2871	0.1149	below_0.1	analyzed
10222	S3h1_Spol	S3h1T0006345.1	498.3	0.0329	0.2761	0.1193	below_0.1	analyzed
10223	A2h1_Slug	A2h1T0023163.1	324.8	0.0372	0.4735	0.0785	below_0.1	analyzed
10223	S3h1_Slug	S3h1T0000622.1	328.8	0.0367	0.5121	0.0718	below_0.1	analyzed
10223	S3h1_A2h1		342.3	0.0058	0.0152	0.3786	below_0.1	S3h1_A2h1
10223	A2h1_Snov	A2h1T0023163.1	328.3	0.0279	0.6326	0.0442	below_0.1	analyzed
10223	S3h1_Snov	S3h1T0000622.1	332.6	0.0276	0.6502	0.0425	below_0.1	analyzed
10223	A2h1_Spol	A2h1T0023163.1	323.3	0.0406	0.3655	0.1112	below_0.1	analyzed
10223	S3h1_Spol	S3h1T0000622.1	328.6	0.04	0.384	0.1041	below_0.1	analyzed
10225	A2h1_Slug	A2h1T0007184.2	739.8	0.199	1.0165	0.1958	below_0.1	analyzed
10225	S3h1_Slug	S3h1T0006357.4	739.8	0.1936	0.9919	0.1952	below_0.1	analyzed
10225	S3h1_A2h1		726.2	0.0056	0.0318	0.1745	below_0.1	S3h1_A2h1
10225	A2h1_Snov	A2h1T0007184.2	749.8	0.1122	0.8828	0.1271	below_0.1	analyzed
10225	S3h1_Snov	S3h1T0006357.4	747.1	0.1152	0.8066	0.1428	below_0.1	analyzed
10225	A2h1_Spol	A2h1T0007184.2	731.3	0.06	0.5149	0.1165	below_0.1	analyzed
10225	S3h1_Spol	S3h1T0006357.4	727.9	0.0616	0.4755	0.1296	below_0.1	analyzed
10227	A2h1_Slug	A2h1T0007195.1	757.7	0.0053	0.977	0.0054	below_0.1	analyzed
10227	S3h1_Slug	S3h1T0006367.1	757.7	0.0053	1.0322	0.0051	below_0.1	analyzed
10227	S3h1_A2h1		771.7	0	0.0202	0.001	below_0.1	S3h1_A2h1
10227	A2h1_Snov	A2h1T0007195.1	752.6	0.012	0.9508	0.0126	below_0.1	analyzed
10227	S3h1_Snov	S3h1T0006367.1	753.5	0.012	0.9803	0.0122	below_0.1	analyzed
10227	A2h1_Spol	A2h1T0007195.1	761.1	0.0039	0.543	0.0072	below_0.1	analyzed
10227	S3h1_Spol	S3h1T0006367.1	763.6	0.0039	0.5478	0.0071	below_0.1	analyzed
10228	A2h1_Slug	A2h1T0007197.1	714.4	0.0827	1.6798	0.0492	below_0.1	analyzed
10228	S3h1_Slug	S3h1T0006369.1	715.4	0.0825	1.6062	0.0513	below_0.1	analyzed
10228	S3h1_A2h1		673.6	0	0.0179	0.001	below_0.1	S3h1_A2h1
10228	A2h1_Snov	A2h1T0007197.1	714	0.0822	1.4845	0.0554	below_0.1	analyzed
10228	S3h1_Snov	S3h1T0006369.1	714.6	0.082	1.4612	0.0561	below_0.1	analyzed
10228	A2h1_Spol	A2h1T0007197.1	726.6	0.0472	0.8241	0.0573	below_0.1	analyzed
10228	S3h1_Spol	S3h1T0006369.1	727.2	0.0471	0.8138	0.0579	below_0.1	analyzed
10229	A2h1_Slug	A2h1T0007198.1	332.5	0.0119	1.0329	0.0115	below_0.1	analyzed
10229	S3h1_Slug	S3h1T0006372.1	334	0.0119	1.144	0.0104	below_0.1	analyzed
10229	S3h1_A2h1		346.7	0	0.0346	0.001	below_0.1	S3h1_A2h1
10229	A2h1_Snov	A2h1T0007198.1	330.7	0.0275	0.9069	0.0303	below_0.1	analyzed
10229	S3h1_Snov	S3h1T0006372.1	334.1	0.0272	0.9238	0.0295	below_0.1	analyzed
10229	A2h1_Spol	A2h1T0007198.1	321.1	0.0315	0.2912	0.1083	below_0.1	analyzed
10229	S3h1_Spol	S3h1T0006372.1	325.9	0.031	0.2849	0.1089	below_0.1	analyzed
10232	A2h1_Slug	A2h1T0007206.1	887.7	0.0034	0.4001	0.0084	below_0.1	analyzed
10232	S3h1_Slug	S3h1T0006386.1	889.3	0.0034	0.4088	0.0082	below_0.1	analyzed
10232	S3h1_A2h1		948.5	0	0.0048	0.001	below_0.1	S3h1_A2h1
10232	A2h1_Snov	A2h1T0007206.1	880.2	0.0011	0.481	0.0024	below_0.1	analyzed
10232	S3h1_Snov	S3h1T0006386.1	881.7	0.0011	0.4901	0.0023	below_0.1	analyzed
10232	A2h1_Spol	A2h1T0007206.1	884.9	0.0011	0.2088	0.0054	below_0.1	analyzed
10232	S3h1_Spol	S3h1T0006386.1	887.8	0.0011	0.216	0.0052	below_0.1	analyzed
10233	A2h1_Slug	A2h1T0007210.3	1041.4	0.1345	0.5869	0.2291	below_0.1	analyzed
10233	S3h1_Slug	S3h1T0006390.1	1042.9	0.1331	0.5992	0.2222	below_0.1	analyzed
10233	S3h1_A2h1		1075.2	0.0009	0.0259	0.0359	below_0.1	S3h1_A2h1
10233	A2h1_Snov	A2h1T0007210.3	1053.1	0.111	0.6225	0.1783	below_0.1	analyzed
10233	S3h1_Snov	S3h1T0006390.1	1055.7	0.1094	0.6216	0.1761	below_0.1	analyzed
10233	A2h1_Spol	A2h1T0007210.3	1024.4	0.0907	0.2615	0.3468	below_0.1	analyzed
10233	S3h1_Spol	S3h1T0006390.1	1026.7	0.0893	0.2634	0.3392	below_0.1	analyzed
10234	A2h1_Slug	A2h1T0007227.1	941.3	0.0107	0.6683	0.016	below_0.1	analyzed
10234	S3h1_Slug	S3h1T0006409.1	937.6	0.0107	0.6592	0.0163	below_0.1	analyzed
10234	S3h1_A2h1		992.1	0	0.0113	0.001	below_0.1	S3h1_A2h1
10234	A2h1_Snov	A2h1T0007227.1	940.9	0.0107	0.5608	0.0191	below_0.1	analyzed
10234	S3h1_Snov	S3h1T0006409.1	937	0.0108	0.5522	0.0195	below_0.1	analyzed
10234	A2h1_Spol	A2h1T0007227.1	929.7	0.0087	0.3262	0.0266	below_0.1	analyzed
10234	S3h1_Spol	S3h1T0006409.1	926.4	0.0087	0.3089	0.0282	below_0.1	analyzed
10235	A2h1_Slug	A2h1T0007231.1	1309.8	0.0485	0.8856	0.0548	below_0.1	analyzed
10235	S3h1_Slug	S3h1T0006413.2	1310.4	0.0477	0.8966	0.0532	below_0.1	analyzed
10235	S3h1_A2h1		1192.7	0.0009	0.0094	0.0924	below_0.1	S3h1_A2h1
10235	A2h1_Snov	A2h1T0007231.1	1333	0.0385	0.7582	0.0508	below_0.1	analyzed
10235	S3h1_Snov	S3h1T0006413.2	1333.7	0.0382	0.7628	0.0501	below_0.1	analyzed
10235	A2h1_Spol	A2h1T0007231.1	1318.4	0.0226	0.5078	0.0445	below_0.1	analyzed
10235	S3h1_Spol	S3h1T0006413.2	1314.6	0.0235	0.5249	0.0448	below_0.1	analyzed
10236	A2h1_Slug	A2h1T0007234.2	2026.2	0.0744	0.6104	0.1219	below_0.1	analyzed
10236	S3h1_Slug	S3h1T0006414.1	2024.7	0.0759	0.6102	0.1243	below_0.1	analyzed
10236	S3h1_A2h1		1962.8	0.002	0.0181	0.1127	below_0.1	S3h1_A2h1
10236	A2h1_Snov	A2h1T0007234.2	1995.2	0.0773	0.5954	0.1299	below_0.1	analyzed
10236	S3h1_Snov	S3h1T0006414.1	1992.5	0.0799	0.5912	0.1351	below_0.1	analyzed
10236	A2h1_Spol	A2h1T0007234.2	2017.4	0.0875	0.4215	0.2076	below_0.1	analyzed
10236	S3h1_Spol	S3h1T0006414.1	2014.7	0.0897	0.4243	0.2115	below_0.1	analyzed
10237	A2h1_Slug	A2h1T0007235.11	4503	0.0165	0.6799	0.0243	below_0.1	analyzed
10237	S3h1_Slug	S3h1T0006417.6	4508.4	0.0163	0.6749	0.0241	below_0.1	analyzed
10237	S3h1_A2h1		4641.4	0.0011	0.0164	0.0659	below_0.1	S3h1_A2h1
10237	A2h1_Snov	A2h1T0007235.11	4514.2	0.0135	0.6319	0.0214	below_0.1	analyzed
10237	S3h1_Snov	S3h1T0006417.6	4524.6	0.0137	0.6254	0.0219	below_0.1	analyzed
10237	A2h1_Spol	A2h1T0007235.11	4489.7	0.0108	0.3519	0.0308	below_0.1	analyzed
10237	S3h1_Spol	S3h1T0006417.6	4487.5	0.0113	0.346	0.0326	below_0.1	analyzed
1023	A2h1_Slug	A2h1T0038668.1	1092.1	0.0378	1.0176	0.0372	below_0.1	analyzed
1023	S3h1_Slug	S3h1T0026651.1	1088.4	0.039	1.0282	0.0379	below_0.1	analyzed
1023	S3h1_A2h1		1156.1	0.0009	0.0219	0.0389	below_0.1	S3h1_A2h1
1023	A2h1_Snov	A2h1T0038668.1	1095.7	0.0377	1.0479	0.0359	below_0.1	analyzed
1023	S3h1_Snov	S3h1T0026651.1	1094.8	0.0387	1.0074	0.0384	below_0.1	analyzed
1023	A2h1_Spol	A2h1T0038668.1	1103	0.0138	0.4313	0.0319	below_0.1	analyzed
1023	S3h1_Spol	S3h1T0026651.1	1108.9	0.0146	0.4524	0.0323	below_0.1	analyzed
10240	A2h1_Slug	A2h1T0007262.1	1133	0.0327	0.864	0.0378	below_0.1	analyzed
10240	S3h1_Slug	S3h1T0006437.1	1133.3	0.0336	0.8647	0.0389	below_0.1	analyzed
10240	S3h1_A2h1		1071.6	0.0009	0.0161	0.0588	below_0.1	S3h1_A2h1
10240	A2h1_Snov	A2h1T0007262.1	1130	0.0208	0.5984	0.0348	below_0.1	analyzed
10240	S3h1_Snov	S3h1T0006437.1	1131.3	0.0199	0.6004	0.0331	below_0.1	analyzed
10240	A2h1_Spol	A2h1T0007262.1	1135	0.0179	0.3989	0.0449	below_0.1	analyzed
10240	S3h1_Spol	S3h1T0006437.1	1135.8	0.0169	0.4073	0.0416	below_0.1	analyzed
10242	A2h1_Slug	A2h1T0007268.1	990.1	0.0922	0.5876	0.157	below_0.1	analyzed
10242	S3h1_Slug	S3h1T0006440.3	991.3	0.0912	0.6149	0.1483	below_0.1	analyzed
10242	S3h1_A2h1		989	0.003	0.0078	0.392	below_0.1	S3h1_A2h1
10242	A2h1_Snov	A2h1T0007268.1	962.2	0.0991	0.5191	0.1908	below_0.1	analyzed
10242	S3h1_Snov	S3h1T0006440.3	965.2	0.0955	0.5511	0.1732	below_0.1	analyzed
10242	A2h1_Spol	A2h1T0007268.1	953.1	0.0608	0.3202	0.1899	below_0.1	analyzed
10242	S3h1_Spol	S3h1T0006440.3	957.5	0.0595	0.3237	0.1837	below_0.1	analyzed
10244	A2h1_Slug	A2h1T0007274.1	965.7	0.2482	1.8565	0.1337	below_0.1	analyzed
10244	S3h1_Slug	S3h1T0006443.1	964.8	0.2489	1.8704	0.1331	below_0.1	analyzed
10244	S3h1_A2h1		916.8	0.0076	0.0143	0.5297	below_0.1	S3h1_A2h1
10244	A2h1_Snov	A2h1T0007274.1	984.5	0.2321	1.5394	0.1508	below_0.1	analyzed
10244	S3h1_Snov	S3h1T0006443.1	982.9	0.2337	1.5589	0.1499	below_0.1	analyzed
10244	A2h1_Spol	A2h1T0007274.1	971.5	0.1811	0.7337	0.2468	below_0.1	analyzed
10244	S3h1_Spol	S3h1T0006443.1	968.4	0.1862	0.7362	0.2529	below_0.1	analyzed
10245	A2h1_Slug	A2h1T0007276.2	1049.3	0.0453	0.5391	0.0841	below_0.1	analyzed
10245	S3h1_Slug	S3h1T0006444.1	1044.2	0.0456	0.5204	0.0876	below_0.1	analyzed
10245	S3h1_A2h1		1077.9	0	0.0207	0.001	below_0.1	S3h1_A2h1
10245	A2h1_Snov	A2h1T0007276.2	1049.8	0.0474	0.5062	0.0936	below_0.1	analyzed
10245	S3h1_Snov	S3h1T0006444.1	1043.4	0.0477	0.5012	0.0951	below_0.1	analyzed
10245	A2h1_Spol	A2h1T0007276.2	1044	0.0314	0.2601	0.1207	below_0.1	analyzed
10245	S3h1_Spol	S3h1T0006444.1	1040.9	0.0315	0.2623	0.12	below_0.1	analyzed
10246	A2h1_Slug	A2h1T0007278.1	1105.9	0.0101	0.7755	0.013	below_0.1	analyzed
10246	S3h1_Slug	S3h1T0006446.1	1104.7	0.0101	0.7888	0.0128	below_0.1	analyzed
10246	S3h1_A2h1		941.8	0	0.0094	0.001	below_0.1	S3h1_A2h1
10246	A2h1_Snov	A2h1T0007278.1	1146.4	0.007	0.712	0.0099	below_0.1	analyzed
10246	S3h1_Snov	S3h1T0006446.1	1141	0.0071	0.7376	0.0096	below_0.1	analyzed
10246	A2h1_Spol	A2h1T0007278.1	1095.7	0.0037	0.426	0.0086	below_0.1	analyzed
10246	S3h1_Spol	S3h1T0006446.1	1102.1	0.0036	0.4119	0.0089	below_0.1	analyzed
10247	A2h1_Slug	A2h1T0007286.1	663.4	0.0709	0.4392	0.1614	below_0.1	analyzed
10247	S3h1_Slug	S3h1T0006455.1	665.7	0.0706	0.4261	0.1656	below_0.1	analyzed
10247	S3h1_A2h1		663.4	0.0045	0.0327	0.1375	below_0.1	S3h1_A2h1
10247	A2h1_Snov	A2h1T0007286.1	639.9	0.0828	0.373	0.2219	below_0.1	analyzed
10247	S3h1_Snov	S3h1T0006455.1	638.6	0.0865	0.343	0.2523	below_0.1	analyzed
10247	A2h1_Spol	A2h1T0007286.1	611.2	0.0775	0.233	0.3328	below_0.1	analyzed
10247	S3h1_Spol	S3h1T0006455.1	613.6	0.0772	0.206	0.3747	below_0.1	analyzed
1024	A2h1_Slug	A2h1T0038667.3	1345.2	0.025	0.6246	0.0401	below_0.1	analyzed
1024	S3h1_Slug	S3h1T0026653.1	1346.7	0.025	0.6272	0.0398	below_0.1	analyzed
1024	S3h1_A2h1		1416.7	0	0.0081	0.001	below_0.1	S3h1_A2h1
1024	A2h1_Snov	A2h1T0038667.3	1362.1	0.0291	0.673	0.0433	below_0.1	analyzed
1024	S3h1_Snov	S3h1T0026653.1	1360.6	0.0292	0.6553	0.0445	below_0.1	analyzed
1024	A2h1_Spol	A2h1T0038667.3	1362.9	0.0126	0.3823	0.0328	below_0.1	analyzed
1024	S3h1_Spol	S3h1T0026653.1	1358.1	0.0126	0.3764	0.0335	below_0.1	analyzed
10253	A2h1_Slug	A2h1T0007292.2	1309	0.0285	0.4216	0.0677	below_0.1	analyzed
10253	S3h1_Slug	S3h1T0006552.5	1312	0.0301	0.4378	0.0687	below_0.1	analyzed
10253	S3h1_A2h1		1362.3	0.0029	0.019	0.1534	below_0.1	S3h1_A2h1
10253	A2h1_Snov	A2h1T0007292.2	1322.4	0.0254	0.3233	0.0786	below_0.1	analyzed
10253	S3h1_Snov	S3h1T0006552.5	1323.5	0.027	0.3492	0.0772	below_0.1	analyzed
10253	A2h1_Spol	A2h1T0007292.2	1321.3	0.0192	0.2446	0.0784	below_0.1	analyzed
10253	S3h1_Spol	S3h1T0006552.5	1325.7	0.0206	0.2584	0.0799	below_0.1	analyzed
10254	A2h1_Slug	A2h1T0007295.1	5226.4	0.0621	0.8008	0.0775	below_0.1	analyzed
10254	S3h1_Slug	S3h1T0006555.1	5229.3	0.0616	0.8099	0.0761	below_0.1	analyzed
10254	S3h1_A2h1		5088.4	0.0012	0.0083	0.1421	below_0.1	S3h1_A2h1
10254	A2h1_Snov	A2h1T0007295.1	5233.1	0.0421	0.7895	0.0533	below_0.1	analyzed
10254	S3h1_Snov	S3h1T0006555.1	5241.4	0.0424	0.7871	0.0539	below_0.1	analyzed
10254	A2h1_Spol	A2h1T0007295.1	5160.8	0.0262	0.3207	0.0818	below_0.1	analyzed
10254	S3h1_Spol	S3h1T0006555.1	5165	0.0262	0.323	0.081	below_0.1	analyzed
10255	A2h1_Slug	A2h1T0007299.1	1112.5	0.036	0.8635	0.0417	below_0.1	analyzed
10255	S3h1_Slug	S3h1T0006559.2	1111.5	0.036	0.872	0.0413	below_0.1	analyzed
10255	S3h1_A2h1		969.4	0	0.0023	0.001	below_0.1	S3h1_A2h1
10255	A2h1_Snov	A2h1T0007299.1	1101.2	0.0315	0.8838	0.0357	below_0.1	analyzed
10255	S3h1_Snov	S3h1T0006559.2	1101.8	0.0315	0.8717	0.0361	below_0.1	analyzed
10255	A2h1_Spol	A2h1T0007299.1	1133.8	0.0168	0.4537	0.0371	below_0.1	analyzed
10255	S3h1_Spol	S3h1T0006559.2	1134.5	0.0168	0.4477	0.0376	below_0.1	analyzed
10257	A2h1_Slug	A2h1T0007300.1	668.4	0.0357	0.8788	0.0407	below_0.1	analyzed
10257	S3h1_Slug	S3h1T0006560.1	668.7	0.0357	0.8888	0.0402	below_0.1	analyzed
10257	S3h1_A2h1		579.2	0	0.0099	0.001	below_0.1	S3h1_A2h1
10257	A2h1_Snov	A2h1T0007300.1	654.1	0.0204	0.9234	0.0221	below_0.1	analyzed
10257	S3h1_Snov	S3h1T0006560.1	653.5	0.0205	0.952	0.0215	below_0.1	analyzed
10257	A2h1_Spol	A2h1T0007300.1	661	0.0138	0.3649	0.0379	below_0.1	analyzed
10257	S3h1_Spol	S3h1T0006560.1	660.6	0.0138	0.3737	0.0371	below_0.1	analyzed
10258	A2h1_Slug	A2h1T0007304.4	468	0.1657	1.0569	0.1568	below_0.1	analyzed
10258	S3h1_Slug	S3h1T0006562.1	467.8	0.1686	1.0265	0.1642	below_0.1	analyzed
10258	S3h1_A2h1		411	0.0025	0.0102	0.2491	below_0.1	S3h1_A2h1
10258	A2h1_Snov	A2h1T0007304.4	447.2	0.0422	0.4479	0.0942	below_0.1	analyzed
10258	S3h1_Snov	S3h1T0006562.1	447.4	0.0446	0.4374	0.102	below_0.1	analyzed
10258	A2h1_Spol	A2h1T0007304.4	445.2	0.0349	0.3569	0.0978	below_0.1	analyzed
10258	S3h1_Spol	S3h1T0006562.1	444.8	0.0374	0.3584	0.1043	below_0.1	analyzed
1025	A2h1_Slug	A2h1T0038666.2	1289.2	0.0711	0.7045	0.101	below_0.1	analyzed
1025	S3h1_Slug	S3h1T0026654.3	1293.3	0.071	0.6968	0.1018	below_0.1	analyzed
1025	S3h1_A2h1		1272.3	0.0023	0.0154	0.1511	below_0.1	S3h1_A2h1
1025	A2h1_Snov	A2h1T0038666.2	1296.5	0.066	0.7325	0.09	below_0.1	analyzed
1025	S3h1_Snov	S3h1T0026654.3	1296.8	0.0669	0.7504	0.0891	below_0.1	analyzed
1025	A2h1_Spol	A2h1T0038666.2	1282.3	0.0649	0.4283	0.1516	below_0.1	analyzed
1025	S3h1_Spol	S3h1T0026654.3	1283.5	0.0657	0.4359	0.1508	below_0.1	analyzed
10263	A2h1_Slug	A2h1T0023126.1	718.1	0.02	1.0519	0.019	below_0.1	analyzed
10263	S3h1_Slug	S3h1T0000648.1	716.8	0.0201	1.0873	0.0184	below_0.1	analyzed
10263	S3h1_A2h1		715	0	0.0277	0.001	below_0.1	S3h1_A2h1
10263	A2h1_Snov	A2h1T0023126.1	712.6	0.0071	0.91	0.0078	below_0.1	analyzed
10263	S3h1_Snov	S3h1T0000648.1	711.1	0.0071	0.9365	0.0076	below_0.1	analyzed
10263	A2h1_Spol	A2h1T0023126.1	691.6	0.0132	0.5909	0.0223	below_0.1	analyzed
10263	S3h1_Spol	S3h1T0000648.1	690.3	0.0132	0.6099	0.0217	below_0.1	analyzed
10264	A2h1_Slug	A2h1T0007337.1	753.5	0.0458	0.7671	0.0597	below_0.1	analyzed
10264	S3h1_Slug	S3h1T0006602.4	754	0.0458	0.7823	0.0585	below_0.1	analyzed
10264	S3h1_A2h1		776.6	0	0.0134	0.001	below_0.1	S3h1_A2h1
10264	A2h1_Snov	A2h1T0007337.1	752.4	0.0487	0.8273	0.0588	below_0.1	analyzed
10264	S3h1_Snov	S3h1T0006602.4	750.5	0.0488	0.8158	0.0598	below_0.1	analyzed
10264	A2h1_Spol	A2h1T0007337.1	744.1	0.0472	0.428	0.1104	below_0.1	analyzed
10264	S3h1_Spol	S3h1T0006602.4	744.9	0.0472	0.4395	0.1073	below_0.1	analyzed
10265	A2h1_Slug	A2h1T0007341.3	821.8	0.0037	0.7144	0.0051	below_0.1	analyzed
10265	S3h1_Slug	S3h1T0006605.2	821.9	0.0037	0.7126	0.0051	below_0.1	analyzed
10265	S3h1_A2h1		856.8	0	0.0215	0.001	below_0.1	S3h1_A2h1
10265	A2h1_Snov	A2h1T0007341.3	816.6	0.0037	0.584	0.0063	below_0.1	analyzed
10265	S3h1_Snov	S3h1T0006605.2	820.9	0.0037	0.6032	0.0061	below_0.1	analyzed
10265	A2h1_Spol	A2h1T0007341.3	819.8	0.0024	0.2475	0.0099	below_0.1	analyzed
10265	S3h1_Spol	S3h1T0006605.2	812.6	0.0025	0.2278	0.0108	below_0.1	analyzed
10266	A2h1_Slug	A2h1T0007348.2	1424	0.0215	0.9256	0.0232	below_0.1	analyzed
10266	S3h1_Slug	S3h1T0006608.1	1425.2	0.0215	0.9208	0.0233	below_0.1	analyzed
10266	S3h1_A2h1		1252.8	0	0.002	0.001	below_0.1	S3h1_A2h1
10266	A2h1_Snov	A2h1T0007348.2	1412.1	0.0202	0.8775	0.0231	below_0.1	analyzed
10266	S3h1_Snov	S3h1T0006608.1	1413.5	0.0202	0.8723	0.0232	below_0.1	analyzed
10266	A2h1_Spol	A2h1T0007348.2	1406.1	0.0108	0.3824	0.0283	below_0.1	analyzed
10266	S3h1_Spol	S3h1T0006608.1	1407.6	0.0108	0.3795	0.0285	below_0.1	analyzed
10267	A2h1_Slug	A2h1T0007349.2	876.1	0.0399	0.4711	0.0846	below_0.1	analyzed
10267	S3h1_Slug	S3h1T0006609.2	877.2	0.0386	0.4489	0.0859	below_0.1	analyzed
10267	S3h1_A2h1		861.2	0.0012	0.0112	0.1044	below_0.1	S3h1_A2h1
10267	A2h1_Snov	A2h1T0007349.2	857.6	0.0448	0.4559	0.0982	below_0.1	analyzed
10267	S3h1_Snov	S3h1T0006609.2	862.2	0.0432	0.4537	0.0952	below_0.1	analyzed
10267	A2h1_Spol	A2h1T0007349.2	879.5	0.0292	0.3136	0.0933	below_0.1	analyzed
10267	S3h1_Spol	S3h1T0006609.2	883.5	0.0279	0.3256	0.0856	below_0.1	analyzed
10268	A2h1_Slug	A2h1T0007353.1	1350.4	0.0727	0.789	0.0921	below_0.1	analyzed
10268	S3h1_Slug	S3h1T0006613.1	1351.8	0.0695	0.8012	0.0867	below_0.1	analyzed
10268	S3h1_A2h1		1334	0.0045	0.0342	0.132	below_0.1	S3h1_A2h1
10268	A2h1_Snov	A2h1T0007353.1	1327.9	0.0798	0.7924	0.1007	below_0.1	analyzed
10268	S3h1_Snov	S3h1T0006613.1	1329	0.0765	0.8043	0.0951	below_0.1	analyzed
10268	A2h1_Spol	A2h1T0007353.1	1299.1	0.0515	0.4532	0.1137	below_0.1	analyzed
10268	S3h1_Spol	S3h1T0006613.1	1302.4	0.0499	0.459	0.1088	below_0.1	analyzed
1026	A2h1_Slug	A2h1T0038665.1	593	0.1354	0.74	0.183	below_0.1	analyzed
1026	S3h1_Slug	S3h1T0026655.1	596.8	0.1328	0.7641	0.1738	below_0.1	analyzed
1026	S3h1_A2h1		631.5	0.0047	0	99	below_0.1	S3h1_A2h1
1026	A2h1_Snov	A2h1T0038665.1	600.8	0.1386	0.7187	0.1928	below_0.1	analyzed
1026	S3h1_Snov	S3h1T0026655.1	605.2	0.1359	0.7275	0.1867	below_0.1	analyzed
1026	A2h1_Spol	A2h1T0038665.1	593.3	0.1399	0.4361	0.3209	below_0.1	analyzed
1026	S3h1_Spol	S3h1T0026655.1	597.4	0.1375	0.4513	0.3047	below_0.1	analyzed
10271	A2h1_Slug	A2h1T0007361.13	875.1	0.0591	0.8337	0.0709	below_0.1	analyzed
10271	S3h1_Slug	S3h1T0006622.3	873.9	0.0579	0.886	0.0653	below_0.1	analyzed
10271	S3h1_A2h1		835.8	0.0012	0.0282	0.0425	below_0.1	S3h1_A2h1
10271	A2h1_Snov	A2h1T0007361.13	875.8	0.0637	0.9693	0.0658	below_0.1	analyzed
10271	S3h1_Snov	S3h1T0006622.3	875.1	0.0625	1.0163	0.0615	below_0.1	analyzed
10271	A2h1_Spol	A2h1T0007361.13	864.8	0.0481	0.5256	0.0915	below_0.1	analyzed
10271	S3h1_Spol	S3h1T0006622.3	865.4	0.0468	0.5308	0.0881	below_0.1	analyzed
10272	A2h1_Slug	A2h1T0007362.2	2647.2	0.0811	0.6081	0.1334	below_0.1	analyzed
10272	S3h1_Slug	S3h1T0006623.4	2650.6	0.081	0.6157	0.1315	below_0.1	analyzed
10272	S3h1_A2h1		2645.4	0.0019	0.0182	0.1029	below_0.1	S3h1_A2h1
10272	A2h1_Snov	A2h1T0007362.2	2674.5	0.0756	0.5437	0.139	below_0.1	analyzed
10272	S3h1_Snov	S3h1T0006623.4	2676.4	0.0759	0.5534	0.1371	below_0.1	analyzed
10272	A2h1_Spol	A2h1T0007362.2	2633.6	0.0665	0.3395	0.1959	below_0.1	analyzed
10272	S3h1_Spol	S3h1T0006623.4	2633.9	0.0669	0.3544	0.1887	below_0.1	analyzed
10273	A2h1_Slug	A2h1T0007366.1	618.7	0.0409	0.7105	0.0575	below_0.1	analyzed
10273	S3h1_Slug	S3h1T0006629.1	620.7	0.0372	0.699	0.0532	below_0.1	analyzed
10273	S3h1_A2h1		595.9	0.0034	0.0049	0.7022	below_0.1	S3h1_A2h1
10273	A2h1_Snov	A2h1T0007366.1	620.6	0.0342	0.7757	0.044	below_0.1	analyzed
10273	S3h1_Snov	S3h1T0006629.1	622.6	0.0305	0.7633	0.04	below_0.1	analyzed
10273	A2h1_Spol	A2h1T0007366.1	633	0.0343	0.3858	0.089	below_0.1	analyzed
10273	S3h1_Spol	S3h1T0006629.1	633.4	0.0309	0.3963	0.078	below_0.1	analyzed
10274	A2h1_Slug	A2h1T0007367.1	781.8	0.1694	1.045	0.1621	below_0.1	analyzed
10274	S3h1_Slug	S3h1T0006634.1	779.4	0.1647	1.0979	0.1501	below_0.1	analyzed
10274	S3h1_A2h1		763.6	0.0052	0.0084	0.6198	below_0.1	S3h1_A2h1
10274	A2h1_Snov	A2h1T0007367.1	790.5	0.1323	0.87	0.152	below_0.1	analyzed
10274	S3h1_Snov	S3h1T0006634.1	787.1	0.1297	0.9055	0.1433	below_0.1	analyzed
10274	A2h1_Spol	A2h1T0007367.1	797	0.1072	0.6631	0.1616	below_0.1	analyzed
10274	S3h1_Spol	S3h1T0006634.1	794.7	0.1046	0.6638	0.1576	below_0.1	analyzed
10275	A2h1_Slug	A2h1T0007369.1	479.2	0.1057	0.6504	0.1625	below_0.1	analyzed
10275	S3h1_Slug	S3h1T0006636.2	480.9	0.1	0.6589	0.1517	below_0.1	analyzed
10275	S3h1_A2h1		440.5	0.0048	0.0187	0.2586	below_0.1	S3h1_A2h1
10275	A2h1_Snov	A2h1T0007369.1	490	0.0697	0.7675	0.0908	below_0.1	analyzed
10275	S3h1_Snov	S3h1T0006636.2	491.1	0.0695	0.7387	0.0941	below_0.1	analyzed
10275	A2h1_Spol	A2h1T0007369.1	493.9	0.065	0.3291	0.1974	below_0.1	analyzed
10275	S3h1_Spol	S3h1T0006636.2	494	0.065	0.3299	0.1971	below_0.1	analyzed
10276	A2h1_Slug	A2h1T0007370.1	653.6	0.0642	0.6583	0.0976	below_0.1	analyzed
10276	S3h1_Slug	S3h1T0006638.1	652.7	0.066	0.6429	0.1027	below_0.1	analyzed
10276	S3h1_A2h1		592.8	0.0017	0.0039	0.4414	below_0.1	S3h1_A2h1
10276	A2h1_Snov	A2h1T0007370.1	663.1	0.0613	0.6486	0.0945	below_0.1	analyzed
10276	S3h1_Snov	S3h1T0006638.1	664	0.0594	0.6352	0.0936	below_0.1	analyzed
10276	A2h1_Spol	A2h1T0007370.1	670.2	0.0373	0.357	0.1046	below_0.1	analyzed
10276	S3h1_Spol	S3h1T0006638.1	670.2	0.0357	0.3662	0.0976	below_0.1	analyzed
10277	A2h1_Slug	A2h1T0007371.4	688.7	0.265	1.4059	0.1885	min_0.1	analyzed
10277	S3h1_Slug	S3h1T0006639.1	678.9	0.1872	1.1771	0.159	min_0.1	analyzed
10277	S3h1_A2h1		694	0.0731	0.1522	0.4803	min_0.1	S3h1_A2h1
10277	A2h1_Snov	A2h1T0007371.4	689.6	0.3329	1.6142	0.2062	min_0.1	analyzed
10277	S3h1_Snov	S3h1T0006639.1	686	0.2387	1.1441	0.2087	min_0.1	analyzed
10277	A2h1_Spol	A2h1T0007371.4	682.9	0.2015	0.6517	0.3092	min_0.1	analyzed
10277	S3h1_Spol	S3h1T0006639.1	666.4	0.1399	0.455	0.3074	min_0.1	analyzed
10279	A2h1_Slug	A2h1T0007391.1	443.1	0.1161	0.6056	0.1918	below_0.1	analyzed
10279	S3h1_Slug	S3h1T0006658.1	442.9	0.1149	0.5495	0.2091	below_0.1	analyzed
10279	S3h1_A2h1		418.9	0.0047	0.0207	0.2294	below_0.1	S3h1_A2h1
10279	A2h1_Snov	A2h1T0007391.1	433.3	0.1251	0.574	0.2179	below_0.1	analyzed
10279	S3h1_Snov	S3h1T0006658.1	432	0.1242	0.5593	0.222	below_0.1	analyzed
10279	A2h1_Spol	A2h1T0007391.1	426.8	0.0698	0.3883	0.1796	below_0.1	analyzed
10279	S3h1_Spol	S3h1T0006658.1	425.7	0.0699	0.3395	0.206	below_0.1	analyzed
1027	A2h1_Slug	A2h1T0038664.1	1251.3	0.0346	0.8039	0.0431	below_0.1	analyzed
1027	S3h1_Slug	S3h1T0026656.3	1253.8	0.0354	0.814	0.0435	below_0.1	analyzed
1027	S3h1_A2h1		1216.4	0.0016	0.017	0.0968	below_0.1	S3h1_A2h1
1027	A2h1_Snov	A2h1T0038664.1	1224.9	0.0355	0.8282	0.0428	below_0.1	analyzed
1027	S3h1_Snov	S3h1T0026656.3	1222.1	0.0356	0.8445	0.0421	below_0.1	analyzed
1027	A2h1_Spol	A2h1T0038664.1	1237.9	0.0206	0.3393	0.0607	below_0.1	analyzed
1027	S3h1_Spol	S3h1T0026656.3	1242.4	0.0222	0.3381	0.0656	below_0.1	analyzed
10280	A2h1_Slug	A2h1T0007397.1	346.6	0.0973	1.0881	0.0894	below_0.1	analyzed
10280	S3h1_Slug	S3h1T0006660.1	347.4	0.0971	1.0623	0.0914	below_0.1	analyzed
10280	S3h1_A2h1		302.8	0	0.007	0.001	below_0.1	S3h1_A2h1
10280	A2h1_Snov	A2h1T0007397.1	345.7	0.1117	1.006	0.111	below_0.1	analyzed
10280	S3h1_Snov	S3h1T0006660.1	346.5	0.1114	0.9803	0.1137	below_0.1	analyzed
10280	A2h1_Spol	A2h1T0007397.1	348.5	0.0995	0.692	0.1439	below_0.1	analyzed
10280	S3h1_Spol	S3h1T0006660.1	349.4	0.0993	0.6721	0.1477	below_0.1	analyzed
10282	A2h1_Slug	A2h1T0007400.1	2482.7	0.1055	0.7175	0.1471	below_0.1	analyzed
10282	S3h1_Slug	S3h1T0006663.3	2482.9	0.103	0.724	0.1423	below_0.1	analyzed
10282	S3h1_A2h1		2448.1	0.0041	0.0276	0.1481	below_0.1	S3h1_A2h1
10282	A2h1_Snov	A2h1T0007400.1	2480.5	0.1	0.7777	0.1286	below_0.1	analyzed
10282	S3h1_Snov	S3h1T0006663.3	2478.6	0.0976	0.7961	0.1225	below_0.1	analyzed
10282	A2h1_Spol	A2h1T0007400.1	2471	0.0825	0.422	0.1956	below_0.1	analyzed
10282	S3h1_Spol	S3h1T0006663.3	2470.9	0.0801	0.4275	0.1875	below_0.1	analyzed
10283	A2h1_Slug	A2h1T0007402.1	851.1	0.0215	0.3449	0.0622	below_0.1	analyzed
10283	S3h1_Slug	S3h1T0006666.3	848.8	0.024	0.3429	0.0699	below_0.1	analyzed
10283	S3h1_A2h1		767.9	0.0026	0	99	below_0.1	S3h1_A2h1
10283	A2h1_Snov	A2h1T0007402.1	856.9	0.0249	0.255	0.0978	below_0.1	analyzed
10283	S3h1_Snov	S3h1T0006666.3	854.3	0.0275	0.2526	0.1087	below_0.1	analyzed
10283	A2h1_Spol	A2h1T0007402.1	855.5	0.0177	0.2142	0.0829	below_0.1	analyzed
10283	S3h1_Spol	S3h1T0006666.3	852.4	0.0202	0.2117	0.0956	below_0.1	analyzed
10284	A2h1_Slug	A2h1T0007408.1	687.3	0.0088	0.9405	0.0094	below_0.1	analyzed
10284	S3h1_Slug	S3h1T0006670.1	687.6	0.0088	0.9175	0.0096	below_0.1	analyzed
10284	S3h1_A2h1		596.4	0	0.0036	0.001	below_0.1	S3h1_A2h1
10284	A2h1_Snov	A2h1T0007408.1	665.3	0.0137	0.8413	0.0163	below_0.1	analyzed
10284	S3h1_Snov	S3h1T0006670.1	664.5	0.0137	0.8395	0.0163	below_0.1	analyzed
10284	A2h1_Spol	A2h1T0007408.1	657.5	0.014	0.3285	0.0425	below_0.1	analyzed
10284	S3h1_Spol	S3h1T0006670.1	657.5	0.0139	0.3192	0.0437	below_0.1	analyzed
10286	A2h1_Slug	A2h1T0023121.1	382.7	0.2892	0.8768	0.3298	below_0.1	analyzed
10286	S3h1_Slug	S3h1T0000652.2	384.6	0.2958	0.9287	0.3185	below_0.1	analyzed
10286	S3h1_A2h1		368.8	0.0138	0.0087	1.5893	below_0.1	S3h1_A2h1
10286	A2h1_Snov	A2h1T0023121.1	370.4	0.3269	0.8332	0.3924	below_0.1	analyzed
10286	S3h1_Snov	S3h1T0000652.2	372.3	0.3323	0.8761	0.3793	below_0.1	analyzed
10286	A2h1_Spol	A2h1T0023121.1	377.1	0.1635	0.3106	0.5263	below_0.1	analyzed
10286	S3h1_Spol	S3h1T0000652.2	379.1	0.1716	0.3268	0.5251	below_0.1	analyzed
10289	A2h1_Slug	A2h1T0007436.5	798.3	0.1592	1.2313	0.1293	below_0.1	analyzed
10289	S3h1_Slug	S3h1T0006689.2	798	0.1574	1.1962	0.1316	below_0.1	analyzed
10289	S3h1_A2h1		727.1	0.0014	0.0039	0.3613	below_0.1	S3h1_A2h1
10289	A2h1_Snov	A2h1T0007436.5	792.6	0.1507	1.0114	0.149	below_0.1	analyzed
10289	S3h1_Snov	S3h1T0006689.2	792.6	0.1489	0.9861	0.151	below_0.1	analyzed
10289	A2h1_Spol	A2h1T0007436.5	796.3	0.1055	0.6193	0.1703	below_0.1	analyzed
10289	S3h1_Spol	S3h1T0006689.2	796.6	0.1039	0.6065	0.1713	below_0.1	analyzed
1028	A2h1_Slug	A2h1T0038658.1	1624.8	0.1654	1.475	0.1121	below_0.1	analyzed
1028	S3h1_Slug	S3h1T0026664.1	1622.8	0.1675	1.4656	0.1143	below_0.1	analyzed
1028	S3h1_A2h1		1629.3	0.0025	0.0243	0.1012	below_0.1	S3h1_A2h1
1028	A2h1_Snov	A2h1T0038658.1	1623	0.158	1.3576	0.1164	below_0.1	analyzed
1028	S3h1_Snov	S3h1T0026664.1	1622.6	0.1574	1.3679	0.115	below_0.1	analyzed
1028	A2h1_Spol	A2h1T0038658.1	1656.6	0.1298	0.6848	0.1895	below_0.1	analyzed
1028	S3h1_Spol	S3h1T0026664.1	1657.2	0.129	0.6852	0.1883	below_0.1	analyzed
10290	A2h1_Slug	A2h1T0007440.1	560.9	0.009	0.9286	0.0097	below_0.1	analyzed
10290	S3h1_Slug	S3h1T0006693.1	563	0.009	0.9492	0.0094	below_0.1	analyzed
10290	S3h1_A2h1		548.5	0	0.0183	0.001	below_0.1	S3h1_A2h1
10290	A2h1_Snov	A2h1T0007440.1	569.5	0.0071	0.9701	0.0073	below_0.1	analyzed
10290	S3h1_Snov	S3h1T0006693.1	571.6	0.007	0.9953	0.0071	below_0.1	analyzed
10290	A2h1_Spol	A2h1T0007440.1	579.5	0.0017	0.4117	0.0041	below_0.1	analyzed
10290	S3h1_Spol	S3h1T0006693.1	581.6	0.0017	0.4064	0.0042	below_0.1	analyzed
10292	A2h1_Slug	A2h1T0007444.2	1135.2	0.0254	0.5951	0.0427	below_0.1	analyzed
10292	S3h1_Slug	S3h1T0006699.2	1135.5	0.0254	0.5785	0.044	below_0.1	analyzed
10292	S3h1_A2h1		1133	0	0.0147	0.001	below_0.1	S3h1_A2h1
10292	A2h1_Snov	A2h1T0007444.2	1140.5	0.0262	0.4872	0.0537	below_0.1	analyzed
10292	S3h1_Snov	S3h1T0006699.2	1141.6	0.0261	0.4691	0.0557	below_0.1	analyzed
10292	A2h1_Spol	A2h1T0007444.2	1124.9	0.0238	0.4134	0.0576	below_0.1	analyzed
10292	S3h1_Spol	S3h1T0006699.2	1125.1	0.0238	0.4011	0.0593	below_0.1	analyzed
10293	A2h1_Slug	A2h1T0007447.5	1623.7	0.0171	0.4057	0.0422	below_0.1	analyzed
10293	S3h1_Slug	S3h1T0006702.2	1619.2	0.0166	0.4102	0.0404	below_0.1	analyzed
10293	S3h1_A2h1		1587.8	0.0019	0.0045	0.4237	below_0.1	S3h1_A2h1
10293	A2h1_Snov	A2h1T0007447.5	1617.7	0.0146	0.3658	0.04	below_0.1	analyzed
10293	S3h1_Snov	S3h1T0006702.2	1612.9	0.014	0.37	0.0379	below_0.1	analyzed
10293	A2h1_Spol	A2h1T0007447.5	1638.6	0.0118	0.2225	0.0532	below_0.1	analyzed
10293	S3h1_Spol	S3h1T0006702.2	1632.8	0.0113	0.2261	0.0498	below_0.1	analyzed
10296	A2h1_Slug	A2h1T0007465.9	737.6	0.0485	0.7435	0.0652	below_0.1	analyzed
10296	S3h1_Slug	S3h1T0006726.2	737.7	0.0499	0.7161	0.0697	below_0.1	analyzed
10296	S3h1_A2h1		797.6	0.0012	0.0161	0.0765	below_0.1	S3h1_A2h1
10296	A2h1_Snov	A2h1T0007465.9	732	0.0462	0.6407	0.072	below_0.1	analyzed
10296	S3h1_Snov	S3h1T0006726.2	728.5	0.0463	0.6065	0.0763	below_0.1	analyzed
10296	A2h1_Spol	A2h1T0007465.9	757.7	0.0229	0.3921	0.0585	below_0.1	analyzed
10296	S3h1_Spol	S3h1T0006726.2	757.7	0.0243	0.3751	0.0648	below_0.1	analyzed
10297	A2h1_Slug	A2h1T0007472.1	522.2	0.0013	1.2772	0.001	below_0.1	analyzed
10297	S3h1_Slug	S3h1T0006734.1	525	0.0013	1.2835	0.001	below_0.1	analyzed
10297	S3h1_A2h1		566.1	0	0.0126	0.001	below_0.1	S3h1_A2h1
10297	A2h1_Snov	A2h1T0007472.1	521.1	0.0009	0.8663	0.001	below_0.1	analyzed
10297	S3h1_Snov	S3h1T0006734.1	523.9	0.0009	0.8778	0.001	below_0.1	analyzed
10297	A2h1_Spol	A2h1T0007472.1	558.3	0.0036	0.3032	0.0118	below_0.1	analyzed
10297	S3h1_Spol	S3h1T0006734.1	557.4	0.0036	0.284	0.0126	below_0.1	analyzed
10298	A2h1_Slug	A2h1T0007478.2	311.4	0.0441	0.7907	0.0558	below_0.1	analyzed
10298	S3h1_Slug	S3h1T0006737.2	309.3	0.0444	0.8045	0.0552	below_0.1	analyzed
10298	S3h1_A2h1		275.7	0	0.0274	0.001	below_0.1	S3h1_A2h1
10298	A2h1_Snov	A2h1T0007478.2	303.5	0.0489	0.795	0.0615	below_0.1	analyzed
10298	S3h1_Snov	S3h1T0006737.2	302.8	0.0489	0.7478	0.0654	below_0.1	analyzed
10298	A2h1_Spol	A2h1T0007478.2	308.3	0.0602	0.6193	0.0972	below_0.1	analyzed
10298	S3h1_Spol	S3h1T0006737.2	307.3	0.0602	0.5756	0.1047	below_0.1	analyzed
10299	A2h1_Slug	A2h1T0023114.3	1102.1	0.0127	0.5419	0.0235	below_0.1	analyzed
10299	S3h1_Slug	S3h1T0000656.1	1103.1	0.0127	0.5476	0.0232	below_0.1	analyzed
10299	S3h1_A2h1		1087.9	0	0.0146	0.001	below_0.1	S3h1_A2h1
10299	A2h1_Snov	A2h1T0023114.3	1078.3	0.0111	0.497	0.0224	below_0.1	analyzed
10299	S3h1_Snov	S3h1T0000656.1	1079.5	0.0111	0.5023	0.0221	below_0.1	analyzed
10299	A2h1_Spol	A2h1T0023114.3	1120.6	0.0062	0.3009	0.0207	below_0.1	analyzed
10299	S3h1_Spol	S3h1T0000656.1	1122.3	0.0062	0.3068	0.0202	below_0.1	analyzed
102	A2h1_Slug	A2h1T0041581.2	10623.5	0.0198	0.6904	0.0287	below_0.1	analyzed
102	S3h1_Slug	S3h1T0023936.1	10623.4	0.0197	0.6923	0.0285	below_0.1	analyzed
102	S3h1_A2h1		10777.9	0.0008	0.0137	0.0605	below_0.1	S3h1_A2h1
102	A2h1_Snov	A2h1T0041581.2	10602.9	0.0183	0.6618	0.0277	below_0.1	analyzed
102	S3h1_Snov	S3h1T0023936.1	10609.4	0.0182	0.6679	0.0272	below_0.1	analyzed
102	A2h1_Spol	A2h1T0041581.2	10731.4	0.0146	0.361	0.0404	below_0.1	analyzed
102	S3h1_Spol	S3h1T0023936.1	10741.6	0.0147	0.363	0.0404	below_0.1	analyzed
10300	A2h1_Slug	A2h1T0007479.2	803.6	0.124	0.7351	0.1687	below_0.1	analyzed
10300	S3h1_Slug	S3h1T0006740.3	809.1	0.1201	0.7255	0.1655	below_0.1	analyzed
10300	S3h1_A2h1		784.4	0.0052	0.0273	0.1884	below_0.1	S3h1_A2h1
10300	A2h1_Snov	A2h1T0007479.2	825.3	0.1253	0.9834	0.1274	below_0.1	analyzed
10300	S3h1_Snov	S3h1T0006740.3	829.6	0.1244	0.9468	0.1314	below_0.1	analyzed
10300	A2h1_Spol	A2h1T0007479.2	804.2	0.0914	0.4505	0.2028	below_0.1	analyzed
10300	S3h1_Spol	S3h1T0006740.3	809.7	0.0877	0.4663	0.188	below_0.1	analyzed
10301	A2h1_Slug	A2h1T0007485.1	476.9	0.0771	1.4934	0.0516	below_0.1	analyzed
10301	S3h1_Slug	S3h1T0006744.2	477.9	0.0769	1.5088	0.051	below_0.1	analyzed
10301	S3h1_A2h1		440.7	0	0.0209	0.001	below_0.1	S3h1_A2h1
10301	A2h1_Snov	A2h1T0007485.1	481	0.0734	1.6097	0.0456	below_0.1	analyzed
10301	S3h1_Snov	S3h1T0006744.2	482.1	0.0732	1.6305	0.0449	below_0.1	analyzed
10301	A2h1_Spol	A2h1T0007485.1	479	0.0558	0.4461	0.1252	below_0.1	analyzed
10301	S3h1_Spol	S3h1T0006744.2	480.6	0.0557	0.4328	0.1287	below_0.1	analyzed
10304	A2h1_Slug	A2h1T0007505.1	7589.3	0.0585	0.802	0.073	below_0.1	analyzed
10304	S3h1_Slug	S3h1T0006759.1	7587	0.0574	0.8035	0.0714	below_0.1	analyzed
10304	S3h1_A2h1		7317.4	0.0036	0.0094	0.3827	below_0.1	S3h1_A2h1
10304	A2h1_Snov	A2h1T0007505.1	7584.1	0.0524	0.7077	0.0741	below_0.1	analyzed
10304	S3h1_Snov	S3h1T0006759.1	7580	0.0516	0.7088	0.0728	below_0.1	analyzed
10304	A2h1_Spol	A2h1T0007505.1	7584.9	0.0423	0.4082	0.1036	below_0.1	analyzed
10304	S3h1_Spol	S3h1T0006759.1	7586.6	0.0412	0.4132	0.0997	below_0.1	analyzed
10305	A2h1_Slug	A2h1T0007507.1	604.5	0.1017	0.7304	0.1393	below_0.1	analyzed
10305	S3h1_Slug	S3h1T0006761.1	604	0.0975	0.7166	0.1361	below_0.1	analyzed
10305	S3h1_A2h1		613.8	0.0034	0.0129	0.2596	below_0.1	S3h1_A2h1
10305	A2h1_Snov	A2h1T0007507.1	603.6	0.0852	0.9132	0.0933	below_0.1	analyzed
10305	S3h1_Snov	S3h1T0006761.1	602.8	0.0812	0.8951	0.0907	below_0.1	analyzed
10305	A2h1_Spol	A2h1T0007507.1	603.7	0.0759	0.3763	0.2016	below_0.1	analyzed
10305	S3h1_Spol	S3h1T0006761.1	602.8	0.0718	0.3685	0.1947	below_0.1	analyzed
10307	A2h1_Slug	A2h1T0007510.3	841.8	0.0725	0.4931	0.1469	below_0.1	analyzed
10307	S3h1_Slug	S3h1T0006764.2	842.6	0.0723	0.5102	0.1418	below_0.1	analyzed
10307	S3h1_A2h1		831.1	0	0.0149	0.001	below_0.1	S3h1_A2h1
10307	A2h1_Snov	A2h1T0007510.3	822.6	0.0723	0.5486	0.1317	below_0.1	analyzed
10307	S3h1_Snov	S3h1T0006764.2	822.4	0.0723	0.5833	0.1239	below_0.1	analyzed
10307	A2h1_Spol	A2h1T0007510.3	807.7	0.0494	0.3399	0.1454	below_0.1	analyzed
10307	S3h1_Spol	S3h1T0006764.2	808.2	0.0494	0.3657	0.135	below_0.1	analyzed
10308	A2h1_Slug	A2h1T0007517.2	1007.5	0.0283	0.3913	0.0724	below_0.1	analyzed
10308	S3h1_Slug	S3h1T0006770.4	1006.6	0.0284	0.3894	0.0728	below_0.1	analyzed
10308	S3h1_A2h1		896.2	0	0.0045	0.001	below_0.1	S3h1_A2h1
10308	A2h1_Snov	A2h1T0007517.2	1031.1	0.0275	0.4372	0.0628	below_0.1	analyzed
10308	S3h1_Snov	S3h1T0006770.4	1030.4	0.0275	0.4354	0.0631	below_0.1	analyzed
10308	A2h1_Spol	A2h1T0007517.2	997.6	0.0204	0.2942	0.0693	below_0.1	analyzed
10308	S3h1_Spol	S3h1T0006770.4	998.5	0.0204	0.2845	0.0716	below_0.1	analyzed
10309	A2h1_Slug	A2h1T0007524.2	1790.2	0.0775	1.2788	0.0606	below_0.1	analyzed
10309	S3h1_Slug	S3h1T0006776.1	1792.7	0.0766	1.2796	0.0599	below_0.1	analyzed
10309	S3h1_A2h1		1838.7	0.0017	0.0182	0.0927	below_0.1	S3h1_A2h1
10309	A2h1_Snov	A2h1T0007524.2	1772.8	0.0631	1.047	0.0602	below_0.1	analyzed
10309	S3h1_Snov	S3h1T0006776.1	1777.2	0.0617	1.0353	0.0596	below_0.1	analyzed
10309	A2h1_Spol	A2h1T0007524.2	1759.7	0.0145	0.4956	0.0292	below_0.1	analyzed
10309	S3h1_Spol	S3h1T0006776.1	1765.6	0.0144	0.5018	0.0288	below_0.1	analyzed
1030	A2h1_Slug	A2h1T0038655.2	825.5	0.0967	1.5572	0.0621	below_0.1	analyzed
1030	S3h1_Slug	S3h1T0026669.1	824.6	0.0982	1.523	0.0645	below_0.1	analyzed
1030	S3h1_A2h1		693.4	0.0015	0.0079	0.1842	below_0.1	S3h1_A2h1
1030	A2h1_Snov	A2h1T0038655.2	838.7	0.0873	1.2711	0.0686	below_0.1	analyzed
1030	S3h1_Snov	S3h1T0026669.1	836.8	0.0889	1.2613	0.0704	below_0.1	analyzed
1030	A2h1_Spol	A2h1T0038655.2	831.2	0.0583	0.4479	0.1301	below_0.1	analyzed
1030	S3h1_Spol	S3h1T0026669.1	828.1	0.0598	0.4516	0.1325	below_0.1	analyzed
10310	A2h1_Slug	A2h1T0007528.1	608.8	0.0151	0.6316	0.0239	below_0.1	analyzed
10310	S3h1_Slug	S3h1T0006778.1	608.2	0.0151	0.6021	0.0251	below_0.1	analyzed
10310	S3h1_A2h1		644	0	0.0145	0.001	below_0.1	S3h1_A2h1
10310	A2h1_Snov	A2h1T0007528.1	597.3	0.0258	0.6919	0.0373	below_0.1	analyzed
10310	S3h1_Snov	S3h1T0006778.1	594.8	0.0259	0.6872	0.0377	below_0.1	analyzed
10310	A2h1_Spol	A2h1T0007528.1	613.2	0.0199	0.426	0.0467	below_0.1	analyzed
10310	S3h1_Spol	S3h1T0006778.1	612.6	0.0199	0.4034	0.0494	below_0.1	analyzed
10311	A2h1_Slug	A2h1T0023109.4	1104.4	0.1498	1.0763	0.1392	below_0.1	analyzed
10311	S3h1_Slug	S3h1T0000661.2	1103.3	0.1499	1.0679	0.1404	below_0.1	analyzed
10311	S3h1_A2h1		1024.6	0.003	0.0102	0.2935	below_0.1	S3h1_A2h1
10311	A2h1_Snov	A2h1T0023109.4	1110.5	0.1402	1.0224	0.1372	below_0.1	analyzed
10311	S3h1_Snov	S3h1T0000661.2	1107.8	0.1429	1.0109	0.1413	below_0.1	analyzed
10311	A2h1_Spol	A2h1T0023109.4	1105.1	0.0983	0.4438	0.2216	below_0.1	analyzed
10311	S3h1_Spol	S3h1T0000661.2	1104.4	0.0974	0.4432	0.2198	below_0.1	analyzed
10312	A2h1_Slug	A2h1T0007538.1	2317.8	0.0342	0.7846	0.0436	below_0.1	analyzed
10312	S3h1_Slug	S3h1T0006789.1	2321.3	0.0341	0.8047	0.0424	below_0.1	analyzed
10312	S3h1_A2h1		2230.4	0.0018	0.0111	0.1614	below_0.1	S3h1_A2h1
10312	A2h1_Snov	A2h1T0007538.1	2307.9	0.0324	0.6296	0.0514	below_0.1	analyzed
10312	S3h1_Snov	S3h1T0006789.1	2311.2	0.0323	0.6502	0.0497	below_0.1	analyzed
10312	A2h1_Spol	A2h1T0007538.1	2328.2	0.0216	0.4387	0.0493	below_0.1	analyzed
10312	S3h1_Spol	S3h1T0006789.1	2337.2	0.0215	0.4447	0.0484	below_0.1	analyzed
10313	A2h1_Slug	A2h1T0007539.3	1167.7	0.0734	0.7627	0.0963	below_0.1	analyzed
10313	S3h1_Slug	S3h1T0006791.9	1165.8	0.0691	0.7513	0.092	below_0.1	analyzed
10313	S3h1_A2h1		1131.3	0.0036	0.0181	0.1973	below_0.1	S3h1_A2h1
10313	A2h1_Snov	A2h1T0007539.3	1149.5	0.0723	0.7386	0.0979	below_0.1	analyzed
10313	S3h1_Snov	S3h1T0006791.9	1147.5	0.0682	0.7244	0.0941	below_0.1	analyzed
10313	A2h1_Spol	A2h1T0007539.3	1150.8	0.0525	0.5076	0.1033	below_0.1	analyzed
10313	S3h1_Spol	S3h1T0006791.9	1151.8	0.0483	0.504	0.0957	below_0.1	analyzed
10315	A2h1_Slug	A2h1T0007544.1	1573.5	0.0617	0.7308	0.0844	below_0.1	analyzed
10315	S3h1_Slug	S3h1T0006796.1	1579.2	0.0607	0.7334	0.0827	below_0.1	analyzed
10315	S3h1_A2h1		1496.4	0.0046	0.002	2.3287	below_0.1	S3h1_A2h1
10315	A2h1_Snov	A2h1T0007544.1	1554.3	0.0625	0.6836	0.0914	below_0.1	analyzed
10315	S3h1_Snov	S3h1T0006796.1	1564.1	0.0605	0.6771	0.0894	below_0.1	analyzed
10315	A2h1_Spol	A2h1T0007544.1	1602.8	0.0416	0.5814	0.0715	below_0.1	analyzed
10315	S3h1_Spol	S3h1T0006796.1	1612.7	0.0406	0.5803	0.07	below_0.1	analyzed
10316	A2h1_Slug	A2h1T0007546.1	1281.3	0.0508	0.7206	0.0705	below_0.1	analyzed
10316	S3h1_Slug	S3h1T0006802.1	1281	0.0508	0.7412	0.0686	below_0.1	analyzed
10316	S3h1_A2h1		1201.3	0	0.0064	0.001	below_0.1	S3h1_A2h1
10316	A2h1_Snov	A2h1T0007546.1	1283.4	0.0482	0.6549	0.0735	below_0.1	analyzed
10316	S3h1_Snov	S3h1T0006802.1	1284.1	0.0481	0.6575	0.0732	below_0.1	analyzed
10316	A2h1_Spol	A2h1T0007546.1	1301.7	0.0327	0.4888	0.0669	below_0.1	analyzed
10316	S3h1_Spol	S3h1T0006802.1	1303	0.0327	0.4848	0.0674	below_0.1	analyzed
10317	A2h1_Slug	A2h1T0023107.1	1305	0.0712	0.8896	0.08	below_0.1	analyzed
10317	S3h1_Slug	S3h1T0000663.1	1306.6	0.071	0.881	0.0806	below_0.1	analyzed
10317	S3h1_A2h1		1117.6	0	0.0034	0.001	below_0.1	S3h1_A2h1
10317	A2h1_Snov	A2h1T0023107.1	1308.8	0.0709	0.8495	0.0835	below_0.1	analyzed
10317	S3h1_Snov	S3h1T0000663.1	1310.4	0.0708	0.8412	0.0841	below_0.1	analyzed
10317	A2h1_Spol	A2h1T0023107.1	1311.2	0.0493	0.3611	0.1366	below_0.1	analyzed
10317	S3h1_Spol	S3h1T0000663.1	1312.7	0.0492	0.3577	0.1376	below_0.1	analyzed
10319	A2h1_Slug	A2h1T0007551.1	669.7	0.0965	0.8119	0.1189	below_0.1	analyzed
10319	S3h1_Slug	S3h1T0006808.1	667.6	0.0949	0.8214	0.1155	below_0.1	analyzed
10319	S3h1_A2h1		674.7	0.0015	0.0242	0.0606	below_0.1	S3h1_A2h1
10319	A2h1_Snov	A2h1T0007551.1	663.4	0.0913	0.6894	0.1324	below_0.1	analyzed
10319	S3h1_Snov	S3h1T0006808.1	660.9	0.0897	0.7101	0.1263	below_0.1	analyzed
10319	A2h1_Spol	A2h1T0007551.1	672.9	0.0621	0.6018	0.1032	below_0.1	analyzed
10319	S3h1_Spol	S3h1T0006808.1	670.3	0.0606	0.6196	0.0977	below_0.1	analyzed
1031	A2h1_Slug	A2h1T0038651.1	619.9	0.1361	0.9756	0.1395	below_0.1	analyzed
1031	S3h1_Slug	S3h1T0026671.3	620	0.136	0.9791	0.1389	below_0.1	analyzed
1031	S3h1_A2h1		550.1	0.0038	0	99	below_0.1	S3h1_A2h1
1031	A2h1_Snov	A2h1T0038651.1	624.5	0.1062	1.0259	0.1036	below_0.1	analyzed
1031	S3h1_Snov	S3h1T0026671.3	625.8	0.1039	1.0387	0.1	below_0.1	analyzed
1031	A2h1_Spol	A2h1T0038651.1	616.9	0.0612	0.4036	0.1516	below_0.1	analyzed
1031	S3h1_Spol	S3h1T0026671.3	614	0.0655	0.3949	0.1659	below_0.1	analyzed
10321	A2h1_Slug	A2h1T0007565.1	407.4	0.0073	0.7755	0.0094	below_0.1	analyzed
10321	S3h1_Slug	S3h1T0006817.1	408.7	0.0073	0.7632	0.0096	below_0.1	analyzed
10321	S3h1_A2h1		382.7	0	0.0383	0.001	below_0.1	S3h1_A2h1
10321	A2h1_Snov	A2h1T0007565.1	400	0.01	0.8617	0.0116	below_0.1	analyzed
10321	S3h1_Snov	S3h1T0006817.1	401.1	0.0099	0.8481	0.0117	below_0.1	analyzed
10321	A2h1_Spol	A2h1T0007565.1	433.4	0.1207	0.7518	0.1606	below_0.1	analyzed
10321	S3h1_Spol	S3h1T0006817.1	434.9	0.1212	0.7042	0.1721	below_0.1	analyzed
10322	A2h1_Slug	A2h1T0007570.2	1440.9	0.0547	0.7004	0.0781	below_0.1	analyzed
10322	S3h1_Slug	S3h1T0006820.3	1440.3	0.0555	0.7006	0.0792	below_0.1	analyzed
10322	S3h1_A2h1		1354.8	0.0023	0.0074	0.3045	below_0.1	S3h1_A2h1
10322	A2h1_Snov	A2h1T0007570.2	1438.3	0.0422	0.6688	0.0631	below_0.1	analyzed
10322	S3h1_Snov	S3h1T0006820.3	1437.3	0.0429	0.6753	0.0636	below_0.1	analyzed
10322	A2h1_Spol	A2h1T0007570.2	1412.2	0.0387	0.3371	0.1148	below_0.1	analyzed
10322	S3h1_Spol	S3h1T0006820.3	1412.8	0.0379	0.3491	0.1085	below_0.1	analyzed
10325	A2h1_Slug	A2h1T0007582.3	2471.6	0.1071	1.2001	0.0893	below_0.1	analyzed
10325	S3h1_Slug	S3h1T0006830.3	2472.6	0.1085	1.2096	0.0897	below_0.1	analyzed
10325	S3h1_A2h1		2482.2	0.004	0.0208	0.1938	below_0.1	S3h1_A2h1
10325	A2h1_Snov	A2h1T0007582.3	2484	0.0941	0.9574	0.0983	below_0.1	analyzed
10325	S3h1_Snov	S3h1T0006830.3	2486.6	0.0951	0.9863	0.0964	below_0.1	analyzed
10325	A2h1_Spol	A2h1T0007582.3	2472.5	0.0741	0.7035	0.1053	below_0.1	analyzed
10325	S3h1_Spol	S3h1T0006830.3	2475	0.0744	0.7085	0.105	below_0.1	analyzed
10326	A2h1_Slug	A2h1T0023102.1	864	0.0248	0.8341	0.0298	below_0.1	analyzed
10326	S3h1_Slug	S3h1T0000666.2	864.2	0.0236	0.8289	0.0285	below_0.1	analyzed
10326	S3h1_A2h1		852.5	0.0012	0.0249	0.047	below_0.1	S3h1_A2h1
10326	A2h1_Snov	A2h1T0023102.1	874.9	0.0245	0.9378	0.0261	below_0.1	analyzed
10326	S3h1_Snov	S3h1T0000666.2	874	0.0234	0.9656	0.0242	below_0.1	analyzed
10326	A2h1_Spol	A2h1T0023102.1	874.1	0.0092	0.4304	0.0213	below_0.1	analyzed
10326	S3h1_Spol	S3h1T0000666.2	875	0.008	0.4464	0.018	below_0.1	analyzed
10328	A2h1_Slug	A2h1T0007591.1	639.9	0.0696	1.8478	0.0377	below_0.1	analyzed
10328	S3h1_Slug	S3h1T0006837.1	639.3	0.0697	1.8503	0.0377	below_0.1	analyzed
10328	S3h1_A2h1		591.5	0	0.0051	0.001	below_0.1	S3h1_A2h1
10328	A2h1_Snov	A2h1T0007591.1	640.6	0.0774	2.1596	0.0359	below_0.1	analyzed
10328	S3h1_Snov	S3h1T0006837.1	640	0.0775	2.1588	0.0359	below_0.1	analyzed
10328	A2h1_Spol	A2h1T0007591.1	647.9	0.057	0.7092	0.0803	below_0.1	analyzed
10328	S3h1_Spol	S3h1T0006837.1	647	0.0571	0.7172	0.0796	below_0.1	analyzed
10329	A2h1_Slug	A2h1T0007594.1	568.3	0.0796	0.762	0.1044	below_0.1	analyzed
10329	S3h1_Slug	S3h1T0006840.1	567.4	0.0777	0.7538	0.1031	below_0.1	analyzed
10329	S3h1_A2h1		578.5	0.0017	0.0058	0.2944	below_0.1	S3h1_A2h1
10329	A2h1_Snov	A2h1T0007594.1	571.4	0.0711	0.525	0.1354	below_0.1	analyzed
10329	S3h1_Snov	S3h1T0006840.1	570.5	0.0693	0.5195	0.1333	below_0.1	analyzed
10329	A2h1_Spol	A2h1T0007594.1	568	0.0488	0.2955	0.1651	below_0.1	analyzed
10329	S3h1_Spol	S3h1T0006840.1	570.7	0.0504	0.2835	0.1779	below_0.1	analyzed
1032	A2h1_Slug	A2h1T0038647.1	740.6	0.0181	0.5844	0.031	below_0.1	analyzed
1032	S3h1_Slug	S3h1T0026674.1	740.6	0.0181	0.5844	0.031	below_0.1	analyzed
1032	S3h1_A2h1		736	0	0	0.001	below_0.1	S3h1_A2h1
1032	A2h1_Snov	A2h1T0038647.1	738	0.0253	0.5472	0.0462	below_0.1	analyzed
1032	S3h1_Snov	S3h1T0026674.1	738	0.0253	0.5472	0.0462	below_0.1	analyzed
1032	A2h1_Spol	A2h1T0038647.1	739.7	0.0178	0.3094	0.0575	below_0.1	analyzed
1032	S3h1_Spol	S3h1T0026674.1	739.7	0.0178	0.3094	0.0575	below_0.1	analyzed
10331	A2h1_Slug	A2h1T0007611.1	492.1	0.0248	1.0099	0.0246	below_0.1	analyzed
10331	S3h1_Slug	S3h1T0006855.3	491.6	0.0248	1.0075	0.0246	below_0.1	analyzed
10331	S3h1_A2h1		429.1	0	0.0051	0.001	below_0.1	S3h1_A2h1
10331	A2h1_Snov	A2h1T0007611.1	481.6	0.0168	0.6083	0.0277	below_0.1	analyzed
10331	S3h1_Snov	S3h1T0006855.3	481.2	0.0168	0.6066	0.0277	below_0.1	analyzed
10331	A2h1_Spol	A2h1T0007611.1	482.5	0.0148	0.3903	0.0378	below_0.1	analyzed
10331	S3h1_Spol	S3h1T0006855.3	481	0.0148	0.3997	0.0371	below_0.1	analyzed
10333	A2h1_Slug	A2h1T0007615.1	991.1	0.0879	1.4048	0.0626	below_0.1	analyzed
10333	S3h1_Slug	S3h1T0006859.3	991.6	0.0866	1.3949	0.0621	below_0.1	analyzed
10333	S3h1_A2h1		988.8	0.0051	0.0041	1.2373	below_0.1	S3h1_A2h1
10333	A2h1_Snov	A2h1T0007615.1	994.4	0.0877	0.8761	0.1001	below_0.1	analyzed
10333	S3h1_Snov	S3h1T0006859.3	996.5	0.0838	0.8775	0.0955	below_0.1	analyzed
10333	A2h1_Spol	A2h1T0007615.1	1001.3	0.0333	0.4027	0.0826	below_0.1	analyzed
10333	S3h1_Spol	S3h1T0006859.3	1004.4	0.03	0.403	0.0743	below_0.1	analyzed
10334	A2h1_Slug	A2h1T0007616.1	2583.2	0.0907	0.7666	0.1183	below_0.1	analyzed
10334	S3h1_Slug	S3h1T0006860.1	2589.1	0.0863	0.7505	0.115	below_0.1	analyzed
10334	S3h1_A2h1		2737.4	0.0074	0.0234	0.3157	below_0.1	S3h1_A2h1
10334	A2h1_Snov	A2h1T0007616.1	2584.9	0.0901	0.7144	0.1262	below_0.1	analyzed
10334	S3h1_Snov	S3h1T0006860.1	2592.8	0.0843	0.7108	0.1186	below_0.1	analyzed
10334	A2h1_Spol	A2h1T0007616.1	2544.2	0.072	0.3785	0.1901	below_0.1	analyzed
10334	S3h1_Spol	S3h1T0006860.1	2544.6	0.0669	0.3739	0.179	below_0.1	analyzed
10336	A2h1_Slug	A2h1T0007623.1	320.3	0.0225	1.2359	0.0182	below_0.1	analyzed
10336	S3h1_Slug	S3h1T0006866.1	318.9	0.0227	1.2397	0.0183	below_0.1	analyzed
10336	S3h1_A2h1		331.7	0	0.0296	0.001	below_0.1	S3h1_A2h1
10336	A2h1_Snov	A2h1T0007623.1	322.6	0.0319	0.7401	0.0431	below_0.1	analyzed
10336	S3h1_Snov	S3h1T0006866.1	321.3	0.0321	0.7325	0.0438	below_0.1	analyzed
10336	A2h1_Spol	A2h1T0007623.1	319.3	0.0226	0.4882	0.0463	below_0.1	analyzed
10336	S3h1_Spol	S3h1T0006866.1	317.6	0.0228	0.4808	0.0474	below_0.1	analyzed
10339	A2h1_Slug	A2h1T0007647.1	2076.7	0.0126	0.4068	0.031	below_0.1	analyzed
10339	S3h1_Slug	S3h1T0006893.4	2079.2	0.0126	0.4004	0.0315	below_0.1	analyzed
10339	S3h1_A2h1		2144.3	0	0.0154	0.001	below_0.1	S3h1_A2h1
10339	A2h1_Snov	A2h1T0007647.1	2074.8	0.0097	0.3669	0.0264	below_0.1	analyzed
10339	S3h1_Snov	S3h1T0006893.4	2076.7	0.0097	0.3634	0.0266	below_0.1	analyzed
10339	A2h1_Spol	A2h1T0007647.1	2069.7	0.0108	0.2641	0.0407	below_0.1	analyzed
10339	S3h1_Spol	S3h1T0006893.4	2072.1	0.0107	0.2606	0.0412	below_0.1	analyzed
1033	A2h1_Slug	A2h1T0038645.1	918.8	0.1413	1.126	0.1255	below_0.1	analyzed
1033	S3h1_Slug	S3h1T0026675.1	918.8	0.1413	1.126	0.1255	below_0.1	analyzed
1033	S3h1_A2h1		997.1	0	0	0.0132	below_0.1	S3h1_A2h1
1033	A2h1_Snov	A2h1T0038645.1	910.4	0.1162	0.8316	0.1397	below_0.1	analyzed
1033	S3h1_Snov	S3h1T0026675.1	910.4	0.1162	0.8316	0.1397	below_0.1	analyzed
1033	A2h1_Spol	A2h1T0038645.1	926.4	0.0874	0.4681	0.1868	below_0.1	analyzed
1033	S3h1_Spol	S3h1T0026675.1	926.4	0.0874	0.4681	0.1868	below_0.1	analyzed
10340	A2h1_Slug	A2h1T0023101.1	347.8	0.026	0.8645	0.03	below_0.1	analyzed
10340	S3h1_Slug	S3h1T0000669.1	347.8	0.026	0.8645	0.03	below_0.1	analyzed
10340	S3h1_A2h1		342.8	0	0	0.0979	below_0.1	S3h1_A2h1
10340	A2h1_Snov	A2h1T0023101.1	352.3	0.017	0.7556	0.0224	below_0.1	analyzed
10340	S3h1_Snov	S3h1T0000669.1	352.3	0.017	0.7556	0.0224	below_0.1	analyzed
10340	A2h1_Spol	A2h1T0023101.1	359.8	0.0193	0.6555	0.0295	below_0.1	analyzed
10340	S3h1_Spol	S3h1T0000669.1	359.8	0.0193	0.6555	0.0295	below_0.1	analyzed
10347	A2h1_Slug	A2h1T0023094.1	2106.9	0.023	0.5746	0.0401	below_0.1	analyzed
10347	S3h1_Slug	S3h1T0000673.3	2112.1	0.022	0.5815	0.0378	below_0.1	analyzed
10347	S3h1_A2h1		2071.7	0.001	0.0119	0.0807	below_0.1	S3h1_A2h1
10347	A2h1_Snov	A2h1T0023094.1	2084.6	0.0243	0.5236	0.0465	below_0.1	analyzed
10347	S3h1_Snov	S3h1T0000673.3	2084	0.0243	0.5242	0.0464	below_0.1	analyzed
10347	A2h1_Spol	A2h1T0023094.1	2092.5	0.0208	0.3081	0.0674	below_0.1	analyzed
10347	S3h1_Spol	S3h1T0000673.3	2093.4	0.0198	0.3114	0.0635	below_0.1	analyzed
10348	A2h1_Slug	A2h1T0007676.1	727.4	0.0154	0.5814	0.0264	below_0.1	analyzed
10348	S3h1_Slug	S3h1T0006916.2	732.4	0.0458	0.7192	0.0637	below_0.1	analyzed
10348	S3h1_A2h1		731.2	0.0381	0.051	0.747	below_0.1	S3h1_A2h1
10348	A2h1_Snov	A2h1T0007676.1	707.1	0.0187	0.4577	0.0409	below_0.1	analyzed
10348	S3h1_Snov	S3h1T0006916.2	715.5	0.0533	0.5725	0.0931	below_0.1	analyzed
10348	A2h1_Spol	A2h1T0007676.1	718.1	0.0156	0.2864	0.0544	below_0.1	analyzed
10348	S3h1_Spol	S3h1T0006916.2	726.3	0.05	0.3777	0.1323	below_0.1	analyzed
10349	A2h1_Slug	A2h1T0007680.1	431	0.0503	0.4681	0.1075	below_0.1	analyzed
10349	S3h1_Slug	S3h1T0006919.1	429.4	0.0507	0.4813	0.1053	below_0.1	analyzed
10349	S3h1_A2h1		452.9	0	0.0274	0.001	below_0.1	S3h1_A2h1
10349	A2h1_Snov	A2h1T0007680.1	431.7	0.0354	0.4318	0.0819	below_0.1	analyzed
10349	S3h1_Snov	S3h1T0006919.1	433.1	0.0352	0.4747	0.0742	below_0.1	analyzed
10349	A2h1_Spol	A2h1T0007680.1	425	0.0289	0.2017	0.1434	below_0.1	analyzed
10349	S3h1_Spol	S3h1T0006919.1	428.1	0.0287	0.2358	0.1216	below_0.1	analyzed
10350	A2h1_Slug	A2h1T0007681.1	708.2	0.0413	0.8046	0.0513	below_0.1	not_analyzed
10350	S3h1_Slug	S3h1T0006920.1	705.4	0.0462	0.8295	0.0557	below_0.1	not_analyzed
10350	S3h1_A2h1		640.5	0.0048	0.0159	0.301	below_0.1	S3h1_A2h1
10350	A2h1_Snov	A2h1T0007681.1	686.4	0.0365	0.7152	0.051	below_0.1	not_analyzed
10350	S3h1_Snov	S3h1T0006920.1	682.9	0.0415	0.7671	0.0541	below_0.1	not_analyzed
10350	A2h1_Spol	A2h1T0007681.1	700.2	0.0251	0.42	0.0598	below_0.1	not_analyzed
10350	S3h1_Spol	S3h1T0006920.1	699.3	0.0297	0.422	0.0703	below_0.1	not_analyzed
10351	A2h1_Slug	A2h1T0007682.5	837.8	0.04	0.6585	0.0608	below_0.1	analyzed
10351	S3h1_Slug	S3h1T0006921.6	836.6	0.04	0.6637	0.0603	below_0.1	analyzed
10351	S3h1_A2h1		830.9	0	0.0149	0.001	below_0.1	S3h1_A2h1
10351	A2h1_Snov	A2h1T0007682.5	824.7	0.042	0.7092	0.0593	below_0.1	analyzed
10351	S3h1_Snov	S3h1T0006921.6	823.6	0.042	0.7138	0.0589	below_0.1	analyzed
10351	A2h1_Spol	A2h1T0007682.5	834.9	0.0422	0.4051	0.1043	below_0.1	analyzed
10351	S3h1_Spol	S3h1T0006921.6	833.9	0.0423	0.411	0.1028	below_0.1	analyzed
10352	A2h1_Slug	A2h1T0007685.2	7.3	0.4096		0.0352	below_0.1	analyzed
10352	S3h1_Slug	S3h1T0006926.1	7.3	0.4096		0.0352	below_0.1	analyzed
10352	S3h1_A2h1		7.6	0	0	0.4785	below_0.1	S3h1_A2h1
10352	A2h1_Snov	A2h1T0007685.2	8.4	0.3895	2.4619	0.1582	below_0.1	analyzed
10352	S3h1_Snov	S3h1T0006926.1	8.4	0.3895	2.4619	0.1582	below_0.1	analyzed
10352	A2h1_Spol	A2h1T0007685.2	7.1	0	0	99	below_0.1	analyzed
10352	S3h1_Spol	S3h1T0006926.1	7.1	0	0	99	below_0.1	analyzed
10353	A2h1_Slug	A2h1T0007690.2	1473.6	0.0602	0.6302	0.0955	below_0.1	analyzed
10353	S3h1_Slug	S3h1T0006932.1	1471.9	0.0603	0.6281	0.096	below_0.1	analyzed
10353	S3h1_A2h1		1390.2	0.0015	0.0227	0.0639	below_0.1	S3h1_A2h1
10353	A2h1_Snov	A2h1T0007690.2	1478.3	0.0648	0.627	0.1034	below_0.1	analyzed
10353	S3h1_Snov	S3h1T0006932.1	1475.9	0.065	0.63	0.1031	below_0.1	analyzed
10353	A2h1_Spol	A2h1T0007690.2	1456.4	0.0462	0.3229	0.1431	below_0.1	analyzed
10353	S3h1_Spol	S3h1T0006932.1	1458.1	0.0476	0.3119	0.1528	below_0.1	analyzed
10355	A2h1_Slug	A2h1T0007706.3	1003.1	0.0908	0.7224	0.1257	below_0.1	analyzed
10355	S3h1_Slug	S3h1T0006944.2	1006.7	0.0905	0.729	0.1242	below_0.1	analyzed
10355	S3h1_A2h1		1014	0.001	0.0084	0.1178	below_0.1	S3h1_A2h1
10355	A2h1_Snov	A2h1T0007706.3	1008.3	0.0841	0.6922	0.1215	below_0.1	analyzed
10355	S3h1_Snov	S3h1T0006944.2	1011.9	0.0838	0.6973	0.1202	below_0.1	analyzed
10355	A2h1_Spol	A2h1T0007706.3	1012.2	0.0505	0.3795	0.1331	below_0.1	analyzed
10355	S3h1_Spol	S3h1T0006944.2	1015	0.0514	0.3868	0.133	below_0.1	analyzed
10356	A2h1_Slug	A2h1T0007711.4	590.2	0.0615	0.3933	0.1564	below_0.1	analyzed
10356	S3h1_Slug	S3h1T0006949.6	592.4	0.0574	0.3971	0.1446	below_0.1	analyzed
10356	S3h1_A2h1		515.2	0.0039	0.0086	0.4543	below_0.1	S3h1_A2h1
10356	A2h1_Snov	A2h1T0007711.4	581.5	0.0558	0.3817	0.1463	below_0.1	analyzed
10356	S3h1_Snov	S3h1T0006949.6	584.4	0.0517	0.3866	0.1339	below_0.1	analyzed
10356	A2h1_Spol	A2h1T0007711.4	597	0.0372	0.3063	0.1214	below_0.1	analyzed
10356	S3h1_Spol	S3h1T0006949.6	603.4	0.0332	0.2975	0.1117	below_0.1	analyzed
10359	A2h1_Slug	A2h1T0007726.1	1768.6	0.0257	0.762	0.0337	below_0.1	analyzed
10359	S3h1_Slug	S3h1T0006963.1	1768.6	0.0269	0.7746	0.0347	below_0.1	analyzed
10359	S3h1_A2h1		1728.7	0.0017	0.0178	0.0972	below_0.1	S3h1_A2h1
10359	A2h1_Snov	A2h1T0007726.1	1756.1	0.0281	0.6415	0.0439	below_0.1	analyzed
10359	S3h1_Snov	S3h1T0006963.1	1755.7	0.0293	0.6574	0.0446	below_0.1	analyzed
10359	A2h1_Spol	A2h1T0007726.1	1743	0.021	0.4561	0.046	below_0.1	analyzed
10359	S3h1_Spol	S3h1T0006963.1	1740.5	0.0216	0.4685	0.0462	below_0.1	analyzed
1035	A2h1_Slug	A2h1T0038630.2	369.5	0.0687	0.6817	0.1007	below_0.1	analyzed
1035	S3h1_Slug	S3h1T0026683.3	367.1	0.0558	0.5745	0.0972	below_0.1	analyzed
1035	S3h1_A2h1		390.4	0.0196	0.0434	0.4527	below_0.1	S3h1_A2h1
1035	A2h1_Snov	A2h1T0038630.2	372.2	0.0817	0.395	0.207	below_0.1	analyzed
1035	S3h1_Snov	S3h1T0026683.3	366.9	0.0626	0.3538	0.1771	below_0.1	analyzed
1035	A2h1_Spol	A2h1T0038630.2	378.1	0.0788	0.2048	0.3849	below_0.1	analyzed
1035	S3h1_Spol	S3h1T0026683.3	370.8	0.0628	0.1757	0.3574	below_0.1	analyzed
10360	A2h1_Slug	A2h1T0007730.3	478.3	0.0063	0.6166	0.0102	below_0.1	analyzed
10360	S3h1_Slug	S3h1T0006965.1	478.3	0.0063	0.6166	0.0102	below_0.1	analyzed
10360	S3h1_A2h1		493	0	0	0.001	below_0.1	S3h1_A2h1
10360	A2h1_Snov	A2h1T0007730.3	483.8	0.0124	0.5877	0.0211	below_0.1	analyzed
10360	S3h1_Snov	S3h1T0006965.1	483.8	0.0124	0.5877	0.0211	below_0.1	analyzed
10360	A2h1_Spol	A2h1T0007730.3	478.5	0.0063	0.2461	0.0257	below_0.1	analyzed
10360	S3h1_Spol	S3h1T0006965.1	478.5	0.0063	0.2461	0.0257	below_0.1	analyzed
10361	A2h1_Slug	A2h1T0007736.1	836	0.1234	1.0582	0.1166	below_0.1	analyzed
10361	S3h1_Slug	S3h1T0006968.1	835.6	0.123	1.0971	0.1121	below_0.1	analyzed
10361	S3h1_A2h1		795.8	0.0038	0.0086	0.4396	below_0.1	S3h1_A2h1
10361	A2h1_Snov	A2h1T0007736.1	811.1	0.1105	0.8685	0.1272	below_0.1	analyzed
10361	S3h1_Snov	S3h1T0006968.1	814.2	0.1081	0.8776	0.1232	below_0.1	analyzed
10361	A2h1_Spol	A2h1T0007736.1	823.6	0.0572	0.4393	0.1302	below_0.1	analyzed
10361	S3h1_Spol	S3h1T0006968.1	828.5	0.0542	0.4703	0.1152	below_0.1	analyzed
10364	A2h1_Slug	A2h1T0023089.1	1665.3	0.5451	4.1876	0.1302	below_0.1	analyzed
10364	S3h1_Slug	S3h1T0000677.4	1665.3	0.5421	3.7179	0.1458	below_0.1	analyzed
10364	S3h1_A2h1		1764.5	0.0117	0.0464	0.2527	below_0.1	S3h1_A2h1
10364	A2h1_Snov	A2h1T0023089.1	1689	0.5389	2.1934	0.2457	below_0.1	analyzed
10364	S3h1_Snov	S3h1T0000677.4	1692.1	0.5304	2.4425	0.2171	below_0.1	analyzed
10364	A2h1_Spol	A2h1T0023089.1	1684	0.3986	1.6127	0.2472	below_0.1	analyzed
10364	S3h1_Spol	S3h1T0000677.4	1679	0.4024	1.5924	0.2527	below_0.1	analyzed
10366	A2h1_Slug	A2h1T0007743.1	2147.3	0.0516	0.7655	0.0674	below_0.1	analyzed
10366	S3h1_Slug	S3h1T0006975.1	2147.2	0.0531	0.773	0.0687	below_0.1	analyzed
10366	S3h1_A2h1		2072.5	0.0014	0.0052	0.2759	below_0.1	S3h1_A2h1
10366	A2h1_Snov	A2h1T0007743.1	2140.8	0.0655	0.7256	0.0902	below_0.1	analyzed
10366	S3h1_Snov	S3h1T0006975.1	2138.9	0.0672	0.7403	0.0907	below_0.1	analyzed
10366	A2h1_Spol	A2h1T0007743.1	2117.8	0.0416	0.3841	0.1082	below_0.1	analyzed
10366	S3h1_Spol	S3h1T0006975.1	2115.9	0.0417	0.3931	0.1061	below_0.1	analyzed
10367	A2h1_Slug	A2h1T0007756.1	1257.6	0.0202	0.6404	0.0316	below_0.1	analyzed
10367	S3h1_Slug	S3h1T0006986.1	1253.5	0.0203	0.6679	0.0304	below_0.1	analyzed
10367	S3h1_A2h1		1325	0	0.0248	0.001	below_0.1	S3h1_A2h1
10367	A2h1_Snov	A2h1T0007756.1	1221.5	0.0183	0.5872	0.0312	below_0.1	analyzed
10367	S3h1_Snov	S3h1T0006986.1	1229.2	0.0182	0.6043	0.0301	below_0.1	analyzed
10367	A2h1_Spol	A2h1T0007756.1	1266.6	0.0142	0.2373	0.06	below_0.1	analyzed
10367	S3h1_Spol	S3h1T0006986.1	1262.6	0.0143	0.2275	0.063	below_0.1	analyzed
10368	A2h1_Slug	A2h1T0007768.1	303.8	0.0066	0.8252	0.008	below_0.1	analyzed
10368	S3h1_Slug	S3h1T0006989.1	304.5	0.0065	0.7656	0.0085	below_0.1	analyzed
10368	S3h1_A2h1		284.9	0	0.0106	0.001	below_0.1	S3h1_A2h1
10368	A2h1_Snov	A2h1T0007768.1	297.5	0.0033	0.6249	0.0054	below_0.1	analyzed
10368	S3h1_Snov	S3h1T0006989.1	298.3	0.0033	0.5894	0.0057	below_0.1	analyzed
10368	A2h1_Spol	A2h1T0007768.1	307.3	0.0098	0.4484	0.0218	below_0.1	analyzed
10368	S3h1_Spol	S3h1T0006989.1	307.9	0.0097	0.4253	0.0229	below_0.1	analyzed
10369	A2h1_Slug	A2h1T0007772.2	1499.4	0.1331	0.8392	0.1586	below_0.1	analyzed
10369	S3h1_Slug	S3h1T0006997.2	1498.1	0.1324	0.8297	0.1596	below_0.1	analyzed
10369	S3h1_A2h1		1479.4	0.0007	0.0167	0.0405	below_0.1	S3h1_A2h1
10369	A2h1_Snov	A2h1T0007772.2	1514.4	0.1139	0.7994	0.1425	below_0.1	analyzed
10369	S3h1_Snov	S3h1T0006997.2	1511.7	0.1133	0.8144	0.1392	below_0.1	analyzed
10369	A2h1_Spol	A2h1T0007772.2	1517	0.083	0.5292	0.1569	below_0.1	analyzed
10369	S3h1_Spol	S3h1T0006997.2	1514.1	0.0824	0.5326	0.1548	below_0.1	analyzed
1036	A2h1_Slug	A2h1T0003426.3	559.9	0.0668	1.0446	0.064	below_0.1	analyzed
1036	S3h1_Slug	S3h1T0002654.1	558.6	0.0313	0.8794	0.0356	below_0.1	analyzed
1036	S3h1_A2h1		575.4	0.0355	0.0969	0.366	below_0.1	S3h1_A2h1
1036	A2h1_Snov	A2h1T0003426.3	554.5	0.0803	1.1623	0.0691	below_0.1	analyzed
1036	S3h1_Snov	S3h1T0002654.1	548.4	0.0438	0.9003	0.0486	below_0.1	analyzed
1036	A2h1_Spol	A2h1T0003426.3	563.5	0.0505	0.5878	0.0859	below_0.1	analyzed
1036	S3h1_Spol	S3h1T0002654.1	551.8	0.0147	0.4167	0.0352	below_0.1	analyzed
10370	A2h1_Slug	A2h1T0007774.2	1022.8	0.093	1.1296	0.0823	below_0.1	analyzed
10370	S3h1_Slug	S3h1T0006999.2	1020.8	0.0932	1.0931	0.0853	below_0.1	analyzed
10370	S3h1_A2h1		989	0.0031	0.0171	0.1799	below_0.1	S3h1_A2h1
10370	A2h1_Snov	A2h1T0007774.2	1005.8	0.116	1.1301	0.1027	below_0.1	analyzed
10370	S3h1_Snov	S3h1T0006999.2	1004.1	0.1174	1.1434	0.1027	below_0.1	analyzed
10370	A2h1_Spol	A2h1T0007774.2	1025.8	0.0598	0.6957	0.0859	below_0.1	analyzed
10370	S3h1_Spol	S3h1T0006999.2	1022.4	0.0612	0.6784	0.0902	below_0.1	analyzed
10372	A2h1_Slug	A2h1T0007780.1	1028.2	0.1232	0.7377	0.167	below_0.1	analyzed
10372	S3h1_Slug	S3h1T0007003.2	1030	0.1214	0.7442	0.1631	below_0.1	analyzed
10372	S3h1_A2h1		1014.9	0.001	0.0104	0.0954	below_0.1	S3h1_A2h1
10372	A2h1_Snov	A2h1T0007780.1	1043.9	0.124	0.7486	0.1656	below_0.1	analyzed
10372	S3h1_Snov	S3h1T0007003.2	1046.1	0.1223	0.7423	0.1648	below_0.1	analyzed
10372	A2h1_Spol	A2h1T0007780.1	1015.8	0.0901	0.3612	0.2493	below_0.1	analyzed
10372	S3h1_Spol	S3h1T0007003.2	1018.1	0.0886	0.3702	0.2392	below_0.1	analyzed
10373	A2h1_Slug	A2h1T0007784.1	949.2	0.0197	0.6135	0.0321	below_0.1	analyzed
10373	S3h1_Slug	S3h1T0007009.1	947.1	0.0186	0.6002	0.031	below_0.1	analyzed
10373	S3h1_A2h1		924	0.0011	0.0094	0.117	below_0.1	S3h1_A2h1
10373	A2h1_Snov	A2h1T0007784.1	946.6	0.0241	0.5742	0.042	below_0.1	analyzed
10373	S3h1_Snov	S3h1T0007009.1	944.8	0.023	0.5625	0.0409	below_0.1	analyzed
10373	A2h1_Spol	A2h1T0007784.1	952.6	0.0194	0.3595	0.0541	below_0.1	analyzed
10373	S3h1_Spol	S3h1T0007009.1	949.2	0.0184	0.3618	0.0509	below_0.1	analyzed
10374	A2h1_Slug	A2h1T0007794.1	1627.4	0.0553	0.6323	0.0875	below_0.1	analyzed
10374	S3h1_Slug	S3h1T0007017.1	1625.2	0.0568	0.627	0.0906	below_0.1	analyzed
10374	S3h1_A2h1		1569.7	0.0013	0.0053	0.2389	below_0.1	S3h1_A2h1
10374	A2h1_Snov	A2h1T0007794.1	1626.9	0.0498	0.6388	0.078	below_0.1	analyzed
10374	S3h1_Snov	S3h1T0007017.1	1624.4	0.0513	0.6331	0.081	below_0.1	analyzed
10374	A2h1_Spol	A2h1T0007794.1	1636.4	0.0314	0.3297	0.0953	below_0.1	analyzed
10374	S3h1_Spol	S3h1T0007017.1	1633.1	0.0328	0.3248	0.1009	below_0.1	analyzed
10377	A2h1_Slug	A2h1T0007818.6	900	0.0988	1.1001	0.0898	below_0.1	analyzed
10377	S3h1_Slug	S3h1T0007037.3	902.3	0.0997	1.0786	0.0925	below_0.1	analyzed
10377	S3h1_A2h1		974.6	0.002	0.014	0.1428	below_0.1	S3h1_A2h1
[truncated: 71,894 more rows]
