# Supplementary material for: Stepwise emergence of recombination suppression precedes fissiparous asexuality in the planarian Schmidtea mediterranea
Source: Nat Commun. 2026 Jun 26;17:5588. doi: 10.1038/s41467-026-74605-9 (PMC13309565; doi:10.1038/s41467-026-74605-9)
Supplement: Supplementary file 15 — Supplementary Dataset 12 [file 41467_2026_74605_MOESM15_ESM.xlsx]

## Sheet: ﻿Supplementary Data 12
﻿Supplementary Data 12. : Statistical tests for the cost of asexuality. Results for permutation tests comparing dN/dS ratios, codon usage (CDC, Nc), and piN/piS diversity between sexual and fissiparous populations. diversity (piNpiS).
parameter	analysis	comparison	species	N	group 1 (SD)	group 2 (SD)	mean difference (CI)	Cohen d	cohen_d_magnitude	test_statistic	p_value	padj	test_method	permutations
dNdS	all genes	sexual - fissiparous	Spol	10474	0.12 (0.1)	0.12 (0.1)	-5e-04 (-0.00083,-3e-04)	-0.0058	negligible	-4.61	3e-06	9e-06	Two-Sample Fisher-Pitman Permutation Test	1000000
dNdS	all genes	sexual - fissiparous	Snov	10479	0.09 (0.07)	0.09 (0.07)	-2e-04 (-4e-04,0)	-0.0032	negligible	-3.31	0.000799	0.000799	Two-Sample Fisher-Pitman Permutation Test	1000000
dNdS	all genes	sexual - fissiparous	Slug	10479	0.09 (0.07)	0.09 (0.07)	-2e-04 (-0.00037,0)	-0.003	negligible	-3.8	0.000116	0.000174	Two-Sample Fisher-Pitman Permutation Test	1000000
dNdS	min dS filtered	sexual - fissiparous	Spol	88	0.15 (0.1)	0.18 (0.11)	-0.0284 (-0.05017,-0.007)	-0.2677	small	-2.44	0.013773	0.013773	Two-Sample Fisher-Pitman Permutation Test	1000000
dNdS	min dS filtered	sexual - fissiparous	Snov	89	0.11 (0.11)	0.13 (0.1)	-0.0132 (-0.02599,-4e-04)	-0.123	negligible	-2.45	0.013192	0.013773	Two-Sample Fisher-Pitman Permutation Test	1000000
dNdS	min dS filtered	sexual - fissiparous	Slug	89	0.11 (0.11)	0.12 (0.09)	-0.0121 (-0.02333,-6e-04)	-0.1156	negligible	-2.96	0.002664	0.007992	Two-Sample Fisher-Pitman Permutation Test	1000000
CDC	all genes	CDC_sex - CDC_asex		10483	0.1 (0.03)	0.1 (0.03)	-9e-04 (-0.00108,-7e-04)	-0.0272	negligible	-10.41	0		Two-Sample Fisher-Pitman Permutation Test	1000000
Nc	all genes	Nc_sex - Nc_asex		10482	49.16 (4.58)	49.15 (4.62)	0.0088 (-0.01457,0.0322)	0.0019	negligible	0.26	0.799204		Two-Sample Fisher-Pitman Permutation Test	1000000
CDC	min dS filtered	CDC_sex - CDC_asex		89	0.11 (0.04)	0.11 (0.04)	-0.0043 (-0.01005,0.0016)	-0.1019	negligible	-2.18	0.026688		Two-Sample Fisher-Pitman Permutation Test	1000000
Nc	min dS filtered	Nc_sex - Nc_asex		89	49.31 (5.32)	49.32 (6.2)	-0.0035 (-0.83798,0.8594)	-0.0006	negligible	-0.24	0.813426		Two-Sample Fisher-Pitman Permutation Test	1000000
piNpiS	all genes	SAR - MEN		12470	0.2 (0.21)	0.21 (0.21)	-0.011 (-0.01424,-0.0078)	-0.053	negligible	-9.66	0		Two-Sample Fisher-Pitman Permutation Test	1000000
piNpiS	hconf_rep_genes	SAR - MEN		1507	0.2 (0.21)	0.22 (0.21)	-0.0153 (-0.02502,-0.0056)	-0.0733	negligible	-4.33	2e-05		Two-Sample Fisher-Pitman Permutation Test	1000000
piNpiS	other_genes	SAR - MEN		10963	0.2 (0.21)	0.21 (0.21)	-0.0104 (-0.01387,-0.007)	-0.0501	negligible	-8.67	0		Two-Sample Fisher-Pitman Permutation Test	1000000
