# Supplementary material for: Stepwise emergence of recombination suppression precedes fissiparous asexuality in the planarian Schmidtea mediterranea
Source: Nat Commun. 2026 Jun 26;17:5588. doi: 10.1038/s41467-026-74605-9 (PMC13309565; doi:10.1038/s41467-026-74605-9)
Supplement: Supplementary file 16 — Supplementary Dataset 13 [file 41467_2026_74605_MOESM16_ESM.xlsx]

## Sheet: ﻿Supplementary Data 13
﻿Supplementary Data 13. Codon usage statistics. Codon Deviation Coefficient (CDC) and Effective Number of Codons (Nc) for the LabSex and LabAsex genomes.
og	id	CDC	Nc
1	S3h1T0000225.1	0.0626774	51.18
1	A2h1T0023630.5	0.060298	51.36
10	S3h1T0023601.1	0.124388	48.05
10	A2h1T0041966.1	0.125055	48.19
1000	S3h1T0026552.1	0.104179	51.31
1000	A2h1T0038768.1	0.104171	50.65
10002	S3h1T0005624.1	0.0954486	45.95
10002	A2h1T0006484.2	0.0947141	46.34
10004	S3h1T0005628.1	0.16869	52.14
10004	A2h1T0006480.1	0.232154	47.39
10005	S3h1T0000555.3	0.107841	44.21
10005	A2h1T0023217.2	0.111644	45.87
10006	S3h1T0005629.2	0.110344	54.32
10006	A2h1T0006478.1	0.115818	53.92
10007	S3h1T0005631.1	0.0364037	52.93
10007	A2h1T0006477.1	0.0302709	51.27
10009	S3h1T0005637.1	0.0978325	48.47
10009	A2h1T0006471.1	0.0975053	48.85
1001	S3h1T0026558.2	0.0671808	48.43
1001	A2h1T0038760.2	0.0663243	48.28
10012	S3h1T0005652.7	0.103881	48
10012	A2h1T0006453.26	0.121375	47.67
10013	S3h1T0005658.1	0.0709459	47.13
10013	A2h1T0006449.5	0.071862	46.99
10014	S3h1T0005660.1	0.0764689	55.47
10014	A2h1T0006445.1	0.0786102	55.56
10015	S3h1T0005662.2	0.133955	49.74
10015	A2h1T0006442.1	0.141614	49.81
10016	S3h1T0005665.1	0.0789048	49
10016	A2h1T0006436.1	0.080532	48.89
10019	S3h1T0005675.1	0.0795781	38.34
10019	A2h1T0006432.1	0.0871886	38.12
10020	S3h1T0005676.1	0.10347	48.58
10020	A2h1T0006430.2	0.100351	49.38
10021	S3h1T0005678.1	0.137325	61
10021	A2h1T0006428.1	0.133969	61
10022	S3h1T0005682.1	0.115911	33.05
10022	A2h1T0006421.1	0.115911	33.05
10023	S3h1T0005683.3	0.0856483	47.99
10023	A2h1T0006420.3	0.0886206	47.9
10025	S3h1T0005687.1	0.183256	52.51
10025	A2h1T0006414.1	0.185818	52.51
10027	S3h1T0005690.1	0.0758036	53.31
10027	A2h1T0006407.1	0.0746864	53.42
1003	S3h1T0026561.1	0.0812741	48.1
1003	A2h1T0038757.2	0.0815885	47.87
10030	S3h1T0005694.1	0.0697681	48.5
10030	A2h1T0006400.2	0.0716807	48.46
10031	S3h1T0005699.5	0.0896068	47.43
10031	A2h1T0006398.2	0.0976462	47.35
10032	S3h1T0005702.1	0.0630738	45.62
10032	A2h1T0006396.1	0.0663778	45.5
10033	S3h1T0005703.1	0.0402757	49.74
10033	A2h1T0006395.1	0.0403313	49.18
10034	S3h1T0005709.1	0.176737	44.09
10034	A2h1T0006391.1	0.1752	46.03
10036	S3h1T0005712.1	0.0621645	53.88
10036	A2h1T0006389.1	0.0629684	54.33
10037	S3h1T0005715.1	0.162269	57.03
10037	A2h1T0006387.1	0.153093	56.08
10038	S3h1T0005716.1	0.054704	49.73
10038	A2h1T0006386.1	0.0546501	49.13
10039	S3h1T0005717.1	0.0913837	53.43
10039	A2h1T0006383.1	0.0896315	53.45
1004	S3h1T0026566.1	0.064969	47.5
1004	A2h1T0038753.2	0.0672217	47.43
10040	S3h1T0005720.1	0.119022	55.12
10040	A2h1T0006379.2	0.121497	55.32
10041	S3h1T0005721.1	0.0798219	44.1
10041	A2h1T0006372.1	0.0805311	44.07
10042	S3h1T0005723.1	0.187472	47.55
10042	A2h1T0006370.2	0.18279	45.26
10043	S3h1T0000567.1	0.123428	49.75
10043	A2h1T0023207.1	0.123428	49.75
10044	S3h1T0005724.1	0.106224	48.96
10044	A2h1T0006368.2	0.104893	49.93
10045	S3h1T0005725.1	0.125546	51.21
10045	A2h1T0006367.1	0.115751	50.7
10046	S3h1T0005728.1	0.0983462	43.07
10046	A2h1T0006364.1	0.100717	43.61
10048	S3h1T0005730.1	0.113142	48.47
10048	A2h1T0006361.1	0.112676	48.56
10049	S3h1T0005731.1	0.102652	51.07
10049	A2h1T0006359.1	0.0991027	51.16
1005	S3h1T0026572.1	0.0856756	48.27
1005	A2h1T0038746.1	0.085257	48.22
10050	S3h1T0005732.1	0.104152	50.06
10050	A2h1T0006357.2	0.104852	49.85
10051	S3h1T0005735.1	0.0827955	48.27
10051	A2h1T0006353.3	0.0811621	48.06
10053	S3h1T0005739.1	0.135881	48.84
10053	A2h1T0006347.1	0.204084	50.38
10054	S3h1T0000570.2	0.0804237	51.05
10054	A2h1T0023203.1	0.195209	52.25
10055	S3h1T0005740.1	0.0657252	52.87
10055	A2h1T0006342.1	0.0716954	52.62
10057	S3h1T0005747.2	0.130759	55.12
10057	A2h1T0006332.1	0.129794	55.17
10058	S3h1T0005750.2	0.09441	45.46
10058	A2h1T0006329.1	0.0988716	45.56
10059	S3h1T0005753.1	0.0639009	51.12
10059	A2h1T0006325.2	0.0644054	49.66
1006	S3h1T0026576.1	0.058738	54
1006	A2h1T0038742.1	0.0625607	54.1
10060	S3h1T0005754.1	0.123522	47.37
10060	A2h1T0006322.1	0.12417	47.2
10061	S3h1T0005755.1	0.113369	55.02
10061	A2h1T0006320.1	0.108671	56.16
10062	S3h1T0005762.2	0.12018	53.69
10062	A2h1T0006315.2	0.116855	53.69
10063	S3h1T0005766.2	0.100506	52.41
10063	A2h1T0006312.2	0.10257	52.48
10064	S3h1T0005778.1	0.0920584	56.74
10064	A2h1T0006300.2	0.0976241	61
10065	S3h1T0005779.3	0.109525	48.13
10065	A2h1T0006297.1	0.11635	45.02
10066	S3h1T0005787.1	0.0749987	51.26
10066	A2h1T0006293.2	0.0763566	51.1
10067	S3h1T0000576.2	0.10056	40.4
10067	A2h1T0023196.1	0.101203	40.39
10071	S3h1T0005799.2	0.10336	50.86
10071	A2h1T0006280.1	0.107595	50.77
10072	S3h1T0005803.1	0.0939939	54.26
10072	A2h1T0006276.1	0.0934691	54.28
10073	S3h1T0005806.1	0.0990121	48.08
10073	A2h1T0006275.1	0.0996416	48.4
10074	S3h1T0005808.1	0.112005	43.66
10074	A2h1T0006273.1	0.106553	43.35
10075	S3h1T0005810.1	0.135624	53.88
10075	A2h1T0006268.1	0.136328	54.23
10076	S3h1T0005816.1	0.0786986	54.08
10076	A2h1T0006266.1	0.0777734	54
10077	S3h1T0005819.1	0.0773668	51.37
10077	A2h1T0006261.1	0.0758677	51.86
10078	S3h1T0005820.1	0.069829	52.06
10078	A2h1T0006258.3	0.0735769	52.12
10079	S3h1T0005822.1	0.0789637	54.63
10079	A2h1T0006257.1	0.0799969	54.82
1008	S3h1T0026589.1	0.154775	48.04
1008	A2h1T0038731.1	0.154065	47.42
10080	S3h1T0005828.1	0.127752	54.94
10080	A2h1T0006254.4	0.134053	56.55
10082	S3h1T0000579.1	0.142611	44.82
10082	A2h1T0023194.4	0.15239	49.41
10083	S3h1T0005837.2	0.079696	51.81
10083	A2h1T0006249.1	0.079544	51.96
10084	S3h1T0005838.1	0.0759429	51.45
10084	A2h1T0006247.1	0.0759058	51.74
10085	S3h1T0005839.2	0.0837693	58
10085	A2h1T0006246.7	0.0775048	57.55
10087	S3h1T0005853.1	0.0842804	49.21
10087	A2h1T0006232.2	0.0837133	49.4
10088	S3h1T0000581.1	0.128801	50.95
10088	A2h1T0023193.1	0.126501	50.5
10089	S3h1T0005862.1	0.0804208	47.2
10089	A2h1T0006230.1	0.0818464	47.45
1009	S3h1T0026592.1	0.122072	43.17
1009	A2h1T0038728.1	0.124158	41.19
10090	S3h1T0005864.2	0.0973391	50.65
10090	A2h1T0006228.1	0.101933	48.99
10092	S3h1T0005873.1	0.0508324	53.2
10092	A2h1T0006218.1	0.0519557	52.64
10095	S3h1T0005884.3	0.0809124	49.26
10095	A2h1T0006209.3	0.0796018	49.02
10096	S3h1T0005887.3	0.0612214	49.12
10096	A2h1T0006203.2	0.0641551	49.05
10097	S3h1T0005888.1	0.10333	53.78
10097	A2h1T0006201.1	0.0964009	54.04
10099	S3h1T0005894.2	0.127458	56.09
10099	A2h1T0006194.2	0.128757	55.51
101	S3h1T0002344.1	0.113176	44.94
101	A2h1T0003104.1	0.112402	45.26
1010	S3h1T0026598.1	0.0636695	50.76
1010	A2h1T0038726.2	0.0646995	50.69
10100	S3h1T0005895.1	0.118008	54.94
10100	A2h1T0006193.1	0.119554	54.93
10101	S3h1T0005900.1	0.0983581	53.08
10101	A2h1T0006189.1	0.102069	52.37
10102	S3h1T0005904.1	0.0895963	39.95
10102	A2h1T0006184.1	0.0933741	40.03
10103	S3h1T0000584.3	0.0953823	46.71
10103	A2h1T0023189.3	0.0924936	46.94
10104	S3h1T0005909.1	0.0970553	44.65
10104	A2h1T0006178.1	0.0981004	44.59
10106	S3h1T0005911.1	0.0670122	51.98
10106	A2h1T0006173.1	0.0675128	52.22
10107	S3h1T0005918.1	0.0459418	55.09
10107	A2h1T0006164.2	0.046138	55.27
10108	S3h1T0005919.1	0.0978448	54.91
10108	A2h1T0006163.1	0.0961941	55.24
10109	S3h1T0005921.1	0.06288	55.44
10109	A2h1T0006158.1	0.0822279	52.27
1011	S3h1T0026603.1	0.137995	49.1
1011	A2h1T0038718.1	0.137406	49.36
10110	S3h1T0005925.1	0.0796631	50.98
10110	A2h1T0006155.2	0.0798902	51.13
10112	S3h1T0005936.1	0.0756635	53.2
10112	A2h1T0006140.3	0.0792845	52.81
10117	S3h1T0005956.1	0.0625207	56.16
10117	A2h1T0006114.1	0.0629308	56.39
1012	S3h1T0002647.1	0.054676	45.7
1012	A2h1T0003421.1	0.0524336	46.15
10120	S3h1T0000588.1	0.14104	34.08
10120	A2h1T0023185.1	0.150816	33.47
10121	S3h1T0005972.2	0.126838	46.59
10121	A2h1T0006104.1	0.125956	49.7
10122	S3h1T0005977.1	0.133817	47.12
10122	A2h1T0006102.1	0.128959	47.04
10124	S3h1T0005982.2	0.0956311	50.05
10124	A2h1T0006897.1	0.0974409	49.9
10126	S3h1T0005993.1	0.0835097	50.63
10126	A2h1T0006901.1	0.0809049	51.12
10127	S3h1T0006002.1	0.17701	45.23
10127	A2h1T0006906.1	0.173281	46.97
10129	S3h1T0006007.1	0.0953973	57.52
10129	A2h1T0006909.1	0.0955158	57.92
10130	S3h1T0006010.1	0.0848275	49.35
10130	A2h1T0006913.1	0.0839765	49.48
10131	S3h1T0006012.1	0.0866645	47.68
10131	A2h1T0006914.2	0.0867912	47.56
10132	S3h1T0006016.1	0.0987515	54.18
10132	A2h1T0006920.2	0.0976324	54.18
10134	S3h1T0006029.1	0.0483885	48.73
10134	A2h1T0006931.1	0.0481476	48.75
10135	S3h1T0006032.1	0.131229	60.08
10135	A2h1T0006933.1	0.148092	59.87
10137	S3h1T0006041.1	0.0763581	50.45
10137	A2h1T0006937.1	0.0788612	50.34
10138	S3h1T0006043.1	0.0785762	53.47
10138	A2h1T0006940.1	0.0787044	53.1
10139	S3h1T0006045.3	0.0712419	46.47
10139	A2h1T0006942.4	0.0718194	46.96
1014	S3h1T0026615.1	0.121837	47.48
1014	A2h1T0038704.1	0.122666	47.34
10141	S3h1T0006050.1	0.18728	58.79
10141	A2h1T0006948.1	0.193506	59.24
10142	S3h1T0006052.1	0.145455	57.18
10142	A2h1T0006951.1	0.149179	54.1
10143	S3h1T0006055.1	0.0949104	50.45
10143	A2h1T0006954.1	0.0876535	50.97
10144	S3h1T0006056.2	0.0897005	53.98
10144	A2h1T0006956.3	0.0918044	54.42
10145	S3h1T0006058.1	0.15696	50.04
10145	A2h1T0006961.1	0.158127	49.83
10146	S3h1T0006062.1	0.128761	50.51
10146	A2h1T0006965.1	0.134704	50.06
10147	S3h1T0006063.3	0.0815217	46.38
10147	A2h1T0006966.2	0.081691	44.7
1015	S3h1T0026622.1	0.067415	55.23
1015	A2h1T0038701.1	0.0648358	55.43
10151	S3h1T0006070.2	0.0590595	50.54
10151	A2h1T0057948.1	0.0741728	48.95
10152	S3h1T0006071.2	0.06454	47.92
10152	A2h1T0057947.2	0.0720549	48.44
10153	S3h1T0006073.2	0.0633724	51.67
10153	A2h1T0057945.1	0.0674421	50.75
10155	S3h1T0006081.1	0.0844692	47.26
10155	A2h1T0057937.1	0.0798945	45.8
10156	S3h1T0006084.1	0.0568712	51.3
10156	A2h1T0057935.1	0.136572	52.88
10157	S3h1T0006088.1	0.103927	44.12
10157	A2h1T0057930.1	0.104796	44.23
10158	S3h1T0006091.2	0.0976378	48.6
10158	A2h1T0057926.4	0.102369	48.17
10159	S3h1T0006095.1	0.0742768	53.96
10159	A2h1T0057923.4	0.0736677	53.71
1016	S3h1T0026632.1	0.122777	50.05
1016	A2h1T0038686.2	0.128502	50.24
10160	S3h1T0006102.1	0.0842058	49.78
10160	A2h1T0057913.1	0.0823589	49.64
10161	S3h1T0006114.1	0.0986911	54.42
10161	A2h1T0057898.4	0.0987801	54.44
10162	S3h1T0006118.2	0.126725	49.7
10162	A2h1T0057897.2	0.128459	49.52
10163	S3h1T0006124.1	0.0785114	53.57
10163	A2h1T0057892.1	0.0764865	54.2
10164	S3h1T0006126.2	0.202473	47.2
10164	A2h1T0057888.5	0.204021	48.97
10165	S3h1T0006128.1	0.070793	54.89
10165	A2h1T0057885.1	0.072855	55.18
10166	S3h1T0006130.1	0.126544	59.54
10166	A2h1T0057881.1	0.127422	58.34
10167	S3h1T0006133.1	0.0987553	45.77
10167	A2h1T0057878.2	0.0997206	45.74
10169	S3h1T0006146.4	0.107089	47.45
10169	A2h1T0057870.4	0.107845	48.39
1017	S3h1T0026633.3	0.0945742	52.49
1017	A2h1T0038684.3	0.0952394	52.51
10172	S3h1T0006152.1	0.132888	48.09
10172	A2h1T0057862.1	0.140691	48.55
10173	S3h1T0006159.1	0.097503	43.51
10173	A2h1T0006976.1	0.0998076	43.79
10174	S3h1T0006161.1	0.0875159	54.56
10174	A2h1T0006978.2	0.106289	47.2
10175	S3h1T0006168.5	0.142157	41.81
10175	A2h1T0006985.1	0.139899	42.55
10176	S3h1T0006170.1	0.12213	50.03
10176	A2h1T0006988.1	0.123746	51.97
10177	S3h1T0006172.1	0.103058	40.86
10177	A2h1T0006990.2	0.107606	45.84
10178	S3h1T0006178.3	0.0884617	46.22
10178	A2h1T0006994.3	0.0869351	46.09
10179	S3h1T0006182.1	0.082945	43.23
10179	A2h1T0006999.1	0.0894071	42.86
10181	S3h1T0006190.2	0.0677573	51.84
10181	A2h1T0007004.1	0.0655018	51.55
10182	S3h1T0006193.1	0.111966	50.48
10182	A2h1T0007005.1	0.103276	55.84
10183	S3h1T0006196.1	0.0802661	46.01
10183	A2h1T0007008.2	0.0780035	46.48
10184	S3h1T0006199.2	0.0740307	49.07
10184	A2h1T0007011.1	0.0776826	49.02
10186	S3h1T0006203.1	0.0967223	52.15
10186	A2h1T0007013.1	0.0961614	51.75
10189	S3h1T0006224.1	0.093138	50.98
10189	A2h1T0007038.1	0.0874581	51.49
10190	S3h1T0000615.2	0.0707842	48.5
10190	A2h1T0023172.4	0.0706227	48.39
10193	S3h1T0006229.1	0.072779	50.57
10193	A2h1T0007049.3	0.0767601	50.69
10195	S3h1T0006234.1	0.123906	53.65
10195	A2h1T0007059.1	0.124273	53.55
10198	S3h1T0000616.3	0.0830782	46.85
10198	A2h1T0023171.3	0.081433	46.84
102	S3h1T0023936.1	0.0780373	49.8
102	A2h1T0041581.2	0.0777769	49.75
10200	S3h1T0006254.1	0.0948187	45.54
10200	A2h1T0007089.1	0.0944345	46
10201	S3h1T0006262.1	0.0765639	50.73
10201	A2h1T0007098.2	0.0756319	50.36
10202	S3h1T0006266.2	0.110725	55.25
10202	A2h1T0007103.2	0.111483	54.34
10204	S3h1T0006268.5	0.102668	50.23
10204	A2h1T0007104.1	0.104773	50.56
10205	S3h1T0006270.1	0.061321	53.06
10205	A2h1T0007105.1	0.0611088	53.07
10206	S3h1T0006271.2	0.0792983	53.7
10206	A2h1T0007107.1	0.0806946	53.62
10208	S3h1T0006274.1	0.104481	52.43
10208	A2h1T0007111.1	0.104597	52.77
10209	S3h1T0000618.4	0.146663	52.58
10209	A2h1T0023169.1	0.145182	52.3
10210	S3h1T0006280.3	0.082369	54.3
10210	A2h1T0007116.3	0.0822507	53.57
10211	S3h1T0006282.1	0.0964266	50.47
10211	A2h1T0007119.1	0.0944942	50.68
10214	S3h1T0006305.3	0.119197	45.85
10214	A2h1T0007135.6	0.119107	44.74
10215	S3h1T0006307.1	0.182498	49.09
10215	A2h1T0007140.1	0.180876	41.34
10217	S3h1T0006310.1	0.0872347	46.12
10217	A2h1T0007142.2	0.0850471	46.11
10221	S3h1T0006344.2	0.106728	40.31
10221	A2h1T0007170.1	0.106043	40.27
10222	S3h1T0006345.1	0.138897	52.87
10222	A2h1T0007172.1	0.135831	52.73
10223	S3h1T0000622.1	0.156315	44.93
10223	A2h1T0023163.1	0.155714	45.67
10225	S3h1T0006357.4	0.116103	44.36
10225	A2h1T0007184.2	0.120449	44.58
10227	S3h1T0006367.1	0.133518	41.47
10227	A2h1T0007195.1	0.131215	42.03
10228	S3h1T0006369.1	0.134892	47.4
10228	A2h1T0007197.1	0.131594	47.54
10229	S3h1T0006372.1	0.111927	55.89
10229	A2h1T0007198.1	0.120782	54.88
1023	S3h1T0026651.1	0.100625	49.97
1023	A2h1T0038668.1	0.102851	48.89
10232	S3h1T0006386.1	0.124498	52.73
10232	A2h1T0007206.1	0.123156	52.82
10233	S3h1T0006390.1	0.122981	51.99
10233	A2h1T0007210.3	0.126143	51.42
10234	S3h1T0006409.1	0.0833683	47.35
10234	A2h1T0007227.1	0.0846807	46.82
10235	S3h1T0006413.2	0.0710915	49.69
10235	A2h1T0007231.1	0.0703265	49.55
10236	S3h1T0006414.1	0.0876326	54.28
10236	A2h1T0007234.2	0.0865148	55.46
10237	S3h1T0006417.6	0.132895	51.05
10237	A2h1T0007235.11	0.133709	51.09
1024	S3h1T0026653.1	0.103481	50.4
1024	A2h1T0038667.3	0.103163	50.33
10240	S3h1T0006437.1	0.0712627	45.07
10240	A2h1T0007262.1	0.0772909	43.73
10242	S3h1T0006440.3	0.0679668	49.29
10242	A2h1T0007268.1	0.0659966	50.5
10244	S3h1T0006443.1	0.102813	56.48
10244	A2h1T0007274.1	0.0991168	55.41
10245	S3h1T0006444.1	0.0818454	49.31
10245	A2h1T0007276.2	0.0806543	48.72
10246	S3h1T0006446.1	0.121529	50.42
10246	A2h1T0007278.1	0.117259	50.93
10247	S3h1T0006455.1	0.104206	53.93
10247	A2h1T0007286.1	0.106401	53.03
1025	S3h1T0026654.3	0.142667	52.58
1025	A2h1T0038666.2	0.136366	53.38
10253	S3h1T0006552.5	0.0864101	50.22
10253	A2h1T0007292.2	0.0874745	50.02
10254	S3h1T0006555.1	0.083946	53.22
10254	A2h1T0007295.1	0.0847265	53.13
10255	S3h1T0006559.2	0.133605	50.77
10255	A2h1T0007299.1	0.125426	50.19
10257	S3h1T0006560.1	0.158478	55.54
10257	A2h1T0007300.1	0.160151	55.38
10258	S3h1T0006562.1	0.0974536	56.35
10258	A2h1T0007304.4	0.0964771	57.46
1026	S3h1T0026655.1	0.0766618	55.83
1026	A2h1T0038665.1	0.0743678	56.34
10263	S3h1T0000648.1	0.0653681	50.76
10263	A2h1T0023126.1	0.0889127	48.57
10264	S3h1T0006602.4	0.0923705	48.39
10264	A2h1T0007337.1	0.0910656	48.13
10265	S3h1T0006605.2	0.0854459	53.77
10265	A2h1T0007341.3	0.0855896	53.6
10266	S3h1T0006608.1	0.0522669	51.79
10266	A2h1T0007348.2	0.0516028	51.95
10267	S3h1T0006609.2	0.0998989	47.21
10267	A2h1T0007349.2	0.0988267	47.44
10268	S3h1T0006613.1	0.119542	52.44
10268	A2h1T0007353.1	0.121594	51.72
1027	S3h1T0026656.3	0.057507	57.43
1027	A2h1T0038664.1	0.0589718	56.21
10271	S3h1T0006622.3	0.100483	53.1
10271	A2h1T0007361.13	0.098059	52.83
10272	S3h1T0006623.4	0.0653745	53.08
10272	A2h1T0007362.2	0.0640283	52.94
10273	S3h1T0006629.1	0.13156	54.41
10273	A2h1T0007366.1	0.130539	55.97
10274	S3h1T0006634.1	0.117343	47.77
10274	A2h1T0007367.1	0.112028	49.76
10275	S3h1T0006636.2	0.103733	55.92
10275	A2h1T0007369.1	0.114019	55.5
10276	S3h1T0006638.1	0.125665	55.67
10276	A2h1T0007370.1	0.125516	54.85
10277	S3h1T0006639.1	0.050205	48.11
10277	A2h1T0007371.4	0.0552014	45.55
10279	S3h1T0006658.1	0.101712	54.94
10279	A2h1T0007391.1	0.101204	57.77
1028	S3h1T0026664.1	0.115981	48.09
1028	A2h1T0038658.1	0.115831	47.76
10280	S3h1T0006660.1	0.215019	61
10280	A2h1T0007397.1	0.220051	61
10282	S3h1T0006663.3	0.0840364	53.45
10282	A2h1T0007400.1	0.0793127	52.99
10283	S3h1T0006666.3	0.108969	49.25
10283	A2h1T0007402.1	0.107042	49.47
10284	S3h1T0006670.1	0.093629	49.12
10284	A2h1T0007408.1	0.0930961	48.75
10286	S3h1T0000652.2	0.0878106	46.88
10286	A2h1T0023121.1	0.0870144	48.86
10289	S3h1T0006689.2	0.0974966	44.27
10289	A2h1T0007436.5	0.0967075	44.33
10290	S3h1T0006693.1	0.126116	45.44
10290	A2h1T0007440.1	0.123512	46.13
10292	S3h1T0006699.2	0.0805532	53.54
10292	A2h1T0007444.2	0.0791887	53.41
10293	S3h1T0006702.2	0.0683128	45.53
10293	A2h1T0007447.5	0.0659624	45.02
10296	S3h1T0006726.2	0.094128	54.52
10296	A2h1T0007465.9	0.0954127	53.64
10297	S3h1T0006734.1	0.120773	43.12
10297	A2h1T0007472.1	0.120496	44.68
10298	S3h1T0006737.2	0.0755802	53.69
10298	A2h1T0007478.2	0.0782031	53.85
10299	S3h1T0000656.1	0.156678	49.71
10299	A2h1T0023114.3	0.157799	49.48
103	S3h1T0023943.1	0.127846	34.69
103	A2h1T0041577.1	0.125788	34.69
1030	S3h1T0026669.1	0.093596	53.61
1030	A2h1T0038655.2	0.0936694	53.91
10300	S3h1T0006740.3	0.0954427	55.91
10300	A2h1T0007479.2	0.0937426	57.18
10301	S3h1T0006744.2	0.132985	50.02
10301	A2h1T0007485.1	0.13157	50.43
10304	S3h1T0006759.1	0.0723478	52.95
10304	A2h1T0007505.1	0.0727845	52.87
10305	S3h1T0006761.1	0.0907664	52.54
10305	A2h1T0007507.1	0.0943222	51.95
10307	S3h1T0006764.2	0.0894506	52.75
10307	A2h1T0007510.3	0.0921272	52.96
10308	S3h1T0006770.4	0.0997643	48.22
10308	A2h1T0007517.2	0.101175	48.01
10309	S3h1T0006776.1	0.056422	51.54
10309	A2h1T0007524.2	0.055726	52.15
1031	S3h1T0026671.3	0.0668736	48.08
1031	A2h1T0038651.1	0.0637343	47.18
10310	S3h1T0006778.1	0.0795751	60.63
10310	A2h1T0007528.1	0.0632649	54.77
10311	S3h1T0000661.2	0.0852511	50.19
10311	A2h1T0023109.4	0.0799827	51.03
10312	S3h1T0006789.1	0.0796711	52.01
10312	A2h1T0007538.1	0.0803758	51.98
10313	S3h1T0006791.9	0.08435	51.72
10313	A2h1T0007539.3	0.0814636	51.25
10315	S3h1T0006796.1	0.0921991	46.66
10315	A2h1T0007544.1	0.0943317	46.51
10316	S3h1T0006802.1	0.0731583	54.48
10316	A2h1T0007546.1	0.074017	54.6
10317	S3h1T0000663.1	0.090238	56.84
10317	A2h1T0023107.1	0.0907429	57.08
10319	S3h1T0006808.1	0.126178	53.26
10319	A2h1T0007551.1	0.138726	50.79
1032	S3h1T0026674.1	0.127678	47.07
1032	A2h1T0038647.1	0.127678	47.07
10321	S3h1T0006817.1	0.180607	40.29
10321	A2h1T0007565.1	0.185138	39.4
10322	S3h1T0006820.3	0.0556074	54.36
10322	A2h1T0007570.2	0.0538652	53.48
10325	S3h1T0006830.3	0.0763246	57.4
10325	A2h1T0007582.3	0.0774311	57.61
10326	S3h1T0000666.2	0.0945121	55.79
10326	A2h1T0023102.1	0.0935566	56.56
10328	S3h1T0006837.1	0.103983	46.41
10328	A2h1T0007591.1	0.10733	46.19
10329	S3h1T0006840.1	0.0783859	51.78
10329	A2h1T0007594.1	0.0796517	51.42
1033	S3h1T0026675.1	0.0821141	50.19
1033	A2h1T0038645.1	0.082277	48.96
10331	S3h1T0006855.3	0.148128	50.47
10331	A2h1T0007611.1	0.148447	49.15
10333	S3h1T0006859.3	0.0943937	49.62
10333	A2h1T0007615.1	0.0940838	49.89
10334	S3h1T0006860.1	0.0850385	51.86
10334	A2h1T0007616.1	0.0848949	51.79
10336	S3h1T0006866.1	0.202544	46.34
10336	A2h1T0007623.1	0.191466	43.69
10339	S3h1T0006893.4	0.105611	50.19
10339	A2h1T0007647.1	0.106693	49.91
10340	S3h1T0000669.1	0.156532	44.84
10340	A2h1T0023101.1	0.153487	44.16
10347	S3h1T0000673.3	0.0705941	50.82
10347	A2h1T0023094.1	0.0695938	50.92
10348	S3h1T0006916.2	0.131305	49.46
10348	A2h1T0007676.1	0.128382	48.47
10349	S3h1T0006919.1	0.161937	44.14
10349	A2h1T0007680.1	0.160209	44.51
1035	S3h1T0026683.3	0.0686693	47
1035	A2h1T0038630.2	0.110006	47.35
10350	S3h1T0006920.1	0.0618718	54.77
10350	A2h1T0007681.1	0.0597623	54.97
10351	S3h1T0006921.6	0.0848916	48.76
10351	A2h1T0007682.5	0.0864505	48.25
10352	S3h1T0006926.1	0.151074	49.93
10352	A2h1T0007685.2	0.11091	47.64
10353	S3h1T0006932.1	0.0794102	49.7
10353	A2h1T0007690.2	0.0801383	49.33
10355	S3h1T0006944.2	0.073088	46.45
10355	A2h1T0007706.3	0.0723962	46.54
10356	S3h1T0006949.6	0.137164	45.25
10356	A2h1T0007711.4	0.137099	46.92
10359	S3h1T0006963.1	0.0556269	49.62
10359	A2h1T0007726.1	0.0554771	49.02
1036	S3h1T0002654.1	0.108705	52.11
1036	A2h1T0003426.3	0.119049	49.45
10360	S3h1T0006965.1	0.151529	44.92
10360	A2h1T0007730.3	0.151529	44.92
10361	S3h1T0006968.1	0.105818	53.55
10361	A2h1T0007736.1	0.1053	54.37
10364	S3h1T0000677.4	0.166864	47.83
10364	A2h1T0023089.1	0.177006	47.13
10366	S3h1T0006975.1	0.0880685	47.9
10366	A2h1T0007743.1	0.088255	48.06
10367	S3h1T0006986.1	0.169323	55.45
10367	A2h1T0007756.1	0.168788	55.06
10368	S3h1T0006989.1	0.138098	52.07
10368	A2h1T0007768.1	0.136909	52.07
10369	S3h1T0006997.2	0.0622394	50.36
10369	A2h1T0007772.2	0.0613465	51.09
1037	S3h1T0026685.1	0.0762982	47.39
1037	A2h1T0038627.2	0.0699751	46.48
10370	S3h1T0006999.2	0.122445	49.65
10370	A2h1T0007774.2	0.120952	49.15
10372	S3h1T0007003.2	0.0932362	49.86
10372	A2h1T0007780.1	0.0945929	49.67
10373	S3h1T0007009.1	0.0700218	51.49
10373	A2h1T0007784.1	0.0674558	51.46
10374	S3h1T0007017.1	0.0790257	53.4
10374	A2h1T0007794.1	0.078856	53.45
10377	S3h1T0007037.3	0.123141	48.39
10377	A2h1T0007818.6	0.125601	48.61
10378	S3h1T0007043.6	0.144454	47.06
10378	A2h1T0007824.5	0.120074	45.01
10379	S3h1T0007046.1	0.178178	45.18
10379	A2h1T0007827.1	0.181365	46.43
10380	S3h1T0007047.1	0.0993065	44.27
10380	A2h1T0007828.1	0.0984631	44.36
10383	S3h1T0007050.1	0.135353	39.79
10383	A2h1T0007833.1	0.135639	39.3
10384	S3h1T0007053.2	0.151226	42.39
10384	A2h1T0007835.2	0.15119	42.17
10385	S3h1T0007054.1	0.0914468	50.11
10385	A2h1T0007839.1	0.0917973	47.07
10386	S3h1T0007059.1	0.0492484	49.04
10386	A2h1T0007844.2	0.0485417	49.41
10389	S3h1T0007075.1	0.0767527	50.07
10389	A2h1T0007861.2	0.0800842	49.98
10390	S3h1T0007078.1	0.0691438	51.16
10390	A2h1T0007865.1	0.0698345	50.51
10391	S3h1T0007080.2	0.117792	46.42
10391	A2h1T0007870.1	0.11881	46.52
10392	S3h1T0007083.2	0.0690315	51.29
10392	A2h1T0007874.2	0.0688313	51.04
10394	S3h1T0007089.1	0.14671	61
10394	A2h1T0007881.1	0.146463	61
10395	S3h1T0007092.2	0.163764	49.78
10395	A2h1T0007887.1	0.160457	49.95
10396	S3h1T0007093.1	0.114285	55.5
10396	A2h1T0007891.1	0.116326	54.87
10397	S3h1T0007095.1	0.145604	39.19
10397	A2h1T0007893.1	0.145604	39.19
10398	S3h1T0007096.1	0.110156	54.81
10398	A2h1T0007895.1	0.105097	55.54
104	S3h1T0023944.1	0.0593008	43.28
104	A2h1T0041575.1	0.0598021	43.58
10400	S3h1T0007099.1	0.0831156	47.21
10400	A2h1T0007899.1	0.0857464	46.66
10401	S3h1T0007100.1	0.0861444	46.8
10401	A2h1T0007900.3	0.0880115	48.24
10402	S3h1T0007103.1	0.118165	51.16
10402	A2h1T0007903.1	0.118301	51.24
10404	S3h1T0007114.1	0.113587	50.61
10404	A2h1T0007918.1	0.114517	50.9
10405	S3h1T0000687.2	0.0971982	47.93
10405	A2h1T0023077.1	0.0953531	47.85
10406	S3h1T0007120.2	0.0766682	47.39
10406	A2h1T0007922.2	0.0758506	47.97
10407	S3h1T0007123.5	0.100746	47.64
10407	A2h1T0007931.5	0.104516	46.73
10408	S3h1T0007125.2	0.085682	45.06
10408	A2h1T0007932.1	0.0844314	44.72
10409	S3h1T0007128.1	0.0745054	37.08
10409	A2h1T0007935.1	0.0752002	37.54
10410	S3h1T0000697.5	0.112136	53.65
10410	A2h1T0023062.1	0.114654	53.48
10411	S3h1T0007133.1	0.0702174	47.89
10411	A2h1T0007936.1	0.070609	47.93
10412	S3h1T0007138.1	0.142314	44.77
10412	A2h1T0007946.1	0.145089	44.03
10414	S3h1T0007144.1	0.0775626	46.67
10414	A2h1T0007954.3	0.0776851	46.37
10415	S3h1T0007147.2	0.0812942	50.46
10415	A2h1T0007956.4	0.0819144	50.75
10418	S3h1T0007152.1	0.0663915	43.33
10418	A2h1T0007960.1	0.0663915	43.33
10419	S3h1T0000699.1	0.0884406	50.44
10419	A2h1T0023052.1	0.0890983	50.63
1042	S3h1T0026701.5	0.105265	51.83
1042	A2h1T0038611.2	0.10615	51.92
10420	S3h1T0007156.2	0.129141	43.21
10420	A2h1T0007967.3	0.129715	43.82
10422	S3h1T0007161.1	0.147045	46.63
10422	A2h1T0007976.1	0.148432	46.18
10423	S3h1T0007164.1	0.0480927	48.69
10423	A2h1T0007979.1	0.0514195	48.76
10426	S3h1T0007170.1	0.112396	46.26
10426	A2h1T0007986.1	0.108737	46.06
10428	S3h1T0007188.2	0.126698	46.62
10428	A2h1T0008004.2	0.126025	46.66
10429	S3h1T0007193.1	0.142644	43.97
10429	A2h1T0008006.3	0.147091	44.47
1043	S3h1T0026703.1	0.10382	44.31
1043	A2h1T0038609.1	0.105985	44.69
10430	S3h1T0007199.1	0.120793	40.5
10430	A2h1T0008012.1	0.120552	40.71
10431	S3h1T0007200.3	0.108072	48.54
10431	A2h1T0008014.2	0.11261	48.91
10432	S3h1T0007205.1	0.0689534	49.89
10432	A2h1T0008015.3	0.0705421	50.74
10434	S3h1T0007211.1	0.145765	41.44
10434	A2h1T0008027.1	0.145494	41.44
10435	S3h1T0007215.1	0.0587548	42.75
10435	A2h1T0008029.1	0.0584462	42.47
10436	S3h1T0007221.1	0.112205	49.49
10436	A2h1T0008034.1	0.106259	49.14
10437	S3h1T0007223.1	0.131308	45.91
10437	A2h1T0008041.1	0.131308	45.91
10438	S3h1T0007226.1	0.130808	50.31
10438	A2h1T0008046.2	0.133129	50.04
1044	S3h1T0002655.1	0.0917691	50.26
1044	A2h1T0003427.3	0.0917695	50.6
10440	S3h1T0007230.4	0.112618	47.8
10440	A2h1T0008056.5	0.108756	48.5
10441	S3h1T0000068.4	0.107871	49.96
10441	A2h1T0057292.4	0.166797	50.95
10442	S3h1T0000704.1	0.0732073	52.48
10442	A2h1T0023049.1	0.0789352	52.5
10446	S3h1T0007242.1	0.0812975	44.31
10446	A2h1T0008070.3	0.0781113	44.67
10447	S3h1T0007248.2	0.0777728	45.29
10447	A2h1T0008071.2	0.0770419	45.85
10448	S3h1T0007251.1	0.114766	46.46
10448	A2h1T0008075.1	0.112626	46.62
10449	S3h1T0007253.2	0.0764795	48.34
10449	A2h1T0008079.1	0.0777351	47.92
1045	S3h1T0026706.1	0.0642455	46.62
1045	A2h1T0038606.3	0.0675643	47.09
10450	S3h1T0007257.1	0.113063	47.26
10450	A2h1T0008088.1	0.111075	46.86
10451	S3h1T0000706.1	0.116599	53.36
10451	A2h1T0023047.1	0.118126	53.23
10456	S3h1T0007279.3	0.0809731	45.35
10456	A2h1T0008111.1	0.0828419	44.67
10457	S3h1T0007281.3	0.0793925	45.35
10457	A2h1T0008119.5	0.0788359	45.13
10458	S3h1T0007285.1	0.0997325	47.39
10458	A2h1T0008123.1	0.0949516	48.98
10459	S3h1T0007297.1	0.0887104	46.75
10459	A2h1T0008131.1	0.0894436	46.75
1046	S3h1T0026710.3	0.119027	51.73
1046	A2h1T0038602.9	0.116064	51.79
10461	S3h1T0007307.2	0.0746763	47.85
10461	A2h1T0008136.6	0.0759053	48.33
10462	S3h1T0007308.3	0.0716186	49.82
10462	A2h1T0008137.6	0.0718965	49.91
10463	S3h1T0007316.1	0.0906651	49.56
10463	A2h1T0008142.2	0.0895184	49.61
10467	S3h1T0007330.1	0.112348	51.3
10467	A2h1T0008152.1	0.110349	50.42
10468	S3h1T0007331.1	0.101457	47.7
10468	A2h1T0008153.2	0.101427	46.66
10469	S3h1T0007337.1	0.106682	43.88
10469	A2h1T0008158.1	0.104138	43.82
1047	S3h1T0026714.2	0.0926369	49.12
1047	A2h1T0038598.2	0.0920369	49.12
10470	S3h1T0007343.2	0.0851824	50.42
10470	A2h1T0008166.2	0.0853665	49.93
10471	S3h1T0000718.1	0.0832131	58.33
10471	A2h1T0001295.1	0.0844004	58.55
10473	S3h1T0007361.1	0.0851436	48.59
10473	A2h1T0008178.1	0.0877237	48.76
10477	S3h1T0007372.1	0.0954441	45.93
10477	A2h1T0008188.1	0.0960877	45.61
10478	S3h1T0000719.1	0.0858305	53.57
10478	A2h1T0001297.1	0.0869911	53.37
10479	S3h1T0007389.1	0.0668336	50.02
10479	A2h1T0008209.1	0.0648222	50.1
1048	S3h1T0026717.2	0.104798	40.2
1048	A2h1T0038596.3	0.104843	40.47
10480	S3h1T0007390.1	0.0647158	49.89
10480	A2h1T0008211.1	0.0655933	50.57
10483	S3h1T0007403.1	0.122337	53.04
10483	A2h1T0008226.1	0.125104	52.78
10484	S3h1T0007404.1	0.0827161	44.65
10484	A2h1T0008227.1	0.0835401	42.24
10485	S3h1T0007412.1	0.0589827	42.66
10485	A2h1T0008236.1	0.0990257	45.41
10486	S3h1T0007422.5	0.0911911	47.69
10486	A2h1T0008241.7	0.0908978	48.1
10488	S3h1T0007431.1	0.0657218	53.81
10488	A2h1T0008248.1	0.0668218	54.37
1049	S3h1T0026718.1	0.100652	52
1049	A2h1T0038594.1	0.100652	52
10490	S3h1T0007441.1	0.0512405	49.13
10490	A2h1T0008256.1	0.0532182	49.17
10493	S3h1T0007447.1	0.0762776	47.69
10493	A2h1T0008265.1	0.0768932	47.72
10494	S3h1T0007451.4	0.0988671	48.74
10494	A2h1T0008271.1	0.094013	48.54
10496	S3h1T0007459.1	0.124801	44.06
10496	A2h1T0008284.1	0.127735	44.23
10497	S3h1T0007461.1	0.0782474	47.02
10497	A2h1T0008286.2	0.075472	47.18
10498	S3h1T0007462.1	0.14368	44.22
10498	A2h1T0008287.1	0.140788	44.03
105	S3h1T0023951.1	0.108904	51.41
105	A2h1T0041563.1	0.109507	51.1
1050	S3h1T0026722.1	0.0732975	45.7
1050	A2h1T0038587.2	0.0728097	45.39
10501	S3h1T0007476.1	0.0861953	47.14
10501	A2h1T0008301.2	0.0885851	48.08
10502	S3h1T0007483.1	0.0749074	39.5
10502	A2h1T0008299.1	0.0688692	40.33
10504	S3h1T0007491.1	0.143499	49.28
10504	A2h1T0008312.1	0.143499	49.28
10505	S3h1T0007501.2	0.108639	44.09
10505	A2h1T0008316.3	0.103132	43.25
10506	S3h1T0007502.1	0.0910311	48.04
10506	A2h1T0008317.1	0.0906154	48.39
10512	S3h1T0007525.1	0.0776025	53.11
10512	A2h1T0008345.1	0.074698	52.81
10513	S3h1T0007526.3	0.0943823	46.89
10513	A2h1T0008346.4	0.109197	47.4
10516	S3h1T0007533.1	0.0906683	52.1
10516	A2h1T0008354.1	0.0946417	51.4
10518	S3h1T0007541.1	0.0957337	47.86
10518	A2h1T0008378.2	0.0983375	47.22
10519	S3h1T0007545.1	0.134795	45.21
10519	A2h1T0008384.1	0.13388	44.86
1052	S3h1T0026732.1	0.0726196	52.49
1052	A2h1T0038579.1	0.0736646	52.53
10520	S3h1T0007552.1	0.070607	46.02
10520	A2h1T0008389.1	0.0860578	43.88
10522	S3h1T0007562.4	0.0844909	46.46
10522	A2h1T0008395.3	0.0939866	45.31
10523	S3h1T0007564.1	0.117497	48.72
10523	A2h1T0008396.1	0.11564	49
10529	S3h1T0007587.1	0.0604041	47.66
10529	A2h1T0008422.1	0.0596922	47.86
1053	S3h1T0026738.1	0.0603281	47.56
1053	A2h1T0038574.1	0.0637195	48
10533	S3h1T0007598.1	0.061749	50.67
10533	A2h1T0008433.1	0.0595356	49.69
10535	S3h1T0007624.2	0.0910886	45.88
10535	A2h1T0008459.1	0.0899321	46.15
10536	S3h1T0007626.1	0.168901	43.26
10536	A2h1T0008462.1	0.172474	43.49
10537	S3h1T0007628.2	0.0607314	47.53
10537	A2h1T0008465.3	0.0609984	47.74
10538	S3h1T0007631.1	0.0978916	43.15
10538	A2h1T0008468.1	0.0980039	44.15
1054	S3h1T0026740.2	0.0822239	48.49
1054	A2h1T0038568.1	0.0752408	48.71
10540	S3h1T0007632.1	0.0627945	47.38
10540	A2h1T0008469.1	0.062742	47.71
10541	S3h1T0007634.1	0.200051	48.24
10541	A2h1T0008472.1	0.204791	47.74
10542	S3h1T0007636.1	0.123148	49.39
10542	A2h1T0008473.1	0.12258	49.93
10543	S3h1T0007638.5	0.155629	46.78
10543	A2h1T0008477.5	0.156866	46.02
10544	S3h1T0007639.1	0.173778	45.19
10544	A2h1T0008478.1	0.174209	45.7
10545	S3h1T0007640.1	0.124995	51.04
10545	A2h1T0008479.1	0.138265	52.73
10549	S3h1T0007657.1	0.0716307	48.87
10549	A2h1T0008501.1	0.0725653	48.94
1055	S3h1T0026741.1	0.177741	47.96
1055	A2h1T0038567.1	0.184557	46.43
10550	S3h1T0007660.2	0.0974331	44.36
10550	A2h1T0008502.2	0.0872654	45.77
10551	S3h1T0007663.3	0.0596405	45.36
10551	A2h1T0008506.3	0.0598839	45.42
10553	S3h1T0007668.2	0.103431	46.28
10553	A2h1T0008511.2	0.104429	46.31
10554	S3h1T0007669.7	0.134378	47.05
10554	A2h1T0008514.6	0.140004	46.63
10556	S3h1T0007674.1	0.0999961	53.14
10556	A2h1T0008521.1	0.101351	52.6
10557	S3h1T0007675.2	0.0925755	51.54
10557	A2h1T0008525.1	0.0887596	51.88
10559	S3h1T0000749.1	0.0648589	53.26
10559	A2h1T0001332.1	0.0654296	53.44
1056	S3h1T0026746.1	0.0977911	51.69
1056	A2h1T0038561.1	0.0978894	52.19
10560	S3h1T0007686.1	0.104133	47.78
10560	A2h1T0008530.1	0.103018	48.2
10561	S3h1T0007689.1	0.130784	48.99
10561	A2h1T0008531.1	0.132031	48.63
10562	S3h1T0007694.1	0.0805317	48.17
10562	A2h1T0008535.2	0.0820263	48
10563	S3h1T0007697.2	0.111228	60.62
10563	A2h1T0008536.1	0.122477	59.78
10564	S3h1T0007698.1	0.0777996	47.77
10564	A2h1T0008537.3	0.0770312	47.57
10566	S3h1T0000751.1	0.0600504	54.51
10566	A2h1T0001333.1	0.0595983	54.61
1057	S3h1T0026749.1	0.111607	46.95
1057	A2h1T0038559.2	0.112276	47.67
10574	S3h1T0000754.1	0.169568	52.25
10574	A2h1T0001336.1	0.168639	52.15
1058	S3h1T0026752.5	0.120973	49.09
1058	A2h1T0038553.1	0.141871	50.16
10581	S3h1T0007748.2	0.0773362	46.22
10581	A2h1T0008599.2	0.0769103	46.67
10583	S3h1T0007773.2	0.0940552	53.05
10583	A2h1T0008625.4	0.0966947	52.58
10584	S3h1T0007774.2	0.0716062	51.03
10584	A2h1T0008627.2	0.070877	50.33
10585	S3h1T0007778.1	0.0988449	45.02
10585	A2h1T0008629.1	0.0941247	44.75
10586	S3h1T0007784.2	0.12034	46.87
10586	A2h1T0008631.1	0.1268	47.54
10587	S3h1T0007787.1	0.0911387	48.94
10587	A2h1T0008634.1	0.0903901	48.02
10588	S3h1T0007790.1	0.0833761	47.12
10588	A2h1T0008635.1	0.0806314	45.84
10589	S3h1T0007791.1	0.0826496	45.26
10589	A2h1T0008636.2	0.0808991	45.48
1059	S3h1T0026756.1	0.108477	45.45
1059	A2h1T0038544.1	0.110537	45.76
10591	S3h1T0007799.1	0.0819833	47.34
10591	A2h1T0008647.3	0.0760065	47.64
10592	S3h1T0007803.1	0.0821495	53.76
10592	A2h1T0008649.1	0.082838	54
10593	S3h1T0007816.1	0.0745523	48.15
10593	A2h1T0008659.1	0.0753512	48.68
10594	S3h1T0007826.1	0.116523	47.37
10594	A2h1T0008664.1	0.117479	47.44
10596	S3h1T0007839.2	0.0842202	47.8
10596	A2h1T0008677.3	0.0789322	47.93
10598	S3h1T0007843.1	0.0692835	48.53
10598	A2h1T0008679.9	0.0693605	48.64
10599	S3h1T0007848.2	0.0661449	47.44
10599	A2h1T0008687.2	0.0656995	47.8
1060	S3h1T0026759.1	0.0975008	46.67
1060	A2h1T0038541.1	0.100201	45.81
10600	S3h1T0007850.2	0.0810894	39.19
10600	A2h1T0008690.2	0.0796439	39.73
10601	S3h1T0007851.1	0.0642639	49.81
10601	A2h1T0008691.1	0.0639511	49.64
10602	S3h1T0007855.3	0.10247	45.96
10602	A2h1T0008695.4	0.101271	45.91
10604	S3h1T0007861.3	0.159346	53.42
10604	A2h1T0008696.2	0.159454	53.52
10605	S3h1T0007864.2	0.115767	48.45
10605	A2h1T0008702.3	0.117456	47.63
10606	S3h1T0007866.1	0.0846755	43.28
10606	A2h1T0008705.1	0.0880089	43.48
10607	S3h1T0007869.2	0.0699157	44.72
10607	A2h1T0008711.2	0.0603486	44.82
10608	S3h1T0007870.1	0.115782	46.79
10608	A2h1T0008712.1	0.115603	47.06
10609	S3h1T0007871.1	0.0957331	45.86
10609	A2h1T0008714.1	0.0957331	45.86
1061	S3h1T0026763.1	0.0646421	44.79
1061	A2h1T0038536.3	0.107624	47.27
10610	S3h1T0007874.1	0.106406	45.57
10610	A2h1T0008716.1	0.107368	45.47
10612	S3h1T0007879.1	0.133364	39.42
10612	A2h1T0008723.1	0.135334	40.12
10613	S3h1T0007882.1	0.127511	43.72
10613	A2h1T0008726.2	0.12955	44.46
10614	S3h1T0000766.1	0.0800455	53.52
10614	A2h1T0001349.1	0.0780797	53.57
10615	S3h1T0007885.2	0.121305	47.04
10615	A2h1T0008730.1	0.123032	46.84
10616	S3h1T0007891.1	0.0821293	46.2
10616	A2h1T0008732.1	0.10719	43.86
10617	S3h1T0007892.1	0.0717816	52.91
10617	A2h1T0008733.2	0.0763934	53.01
10619	S3h1T0007895.1	0.146632	44.29
10619	A2h1T0008737.1	0.146632	44.29
1062	S3h1T0026767.3	0.103432	50.7
1062	A2h1T0038534.1	0.10409	50.57
10620	S3h1T0007897.1	0.0737722	47.51
10620	A2h1T0008740.1	0.0751934	47.53
10622	S3h1T0007905.1	0.0944797	42.2
10622	A2h1T0008773.2	0.0750551	47.18
10623	S3h1T0007906.2	0.131678	45.86
10623	A2h1T0008774.3	0.130204	45.75
10624	S3h1T0007912.1	0.102514	38.5
10624	A2h1T0008780.1	0.101406	38.59
10625	S3h1T0007913.1	0.0577921	45.92
10625	A2h1T0008782.2	0.0573898	45.63
10626	S3h1T0007917.1	0.134957	50.77
10626	A2h1T0008787.1	0.134536	51.07
10628	S3h1T0007923.2	0.105793	45.13
10628	A2h1T0008795.2	0.105409	45.47
10629	S3h1T0007924.1	0.0985824	45.46
10629	A2h1T0008796.1	0.0979316	45.53
1063	S3h1T0026768.2	0.0938029	48.47
1063	A2h1T0038531.1	0.0932413	48.44
10630	S3h1T0007926.2	0.0626472	47.44
10630	A2h1T0008798.4	0.0629152	47.21
10631	S3h1T0007932.1	0.116392	42.72
10631	A2h1T0008804.1	0.116999	42.18
10632	S3h1T0007935.1	0.176521	46.12
10632	A2h1T0008806.1	0.174002	45.56
10633	S3h1T0007936.1	0.070025	50.78
10633	A2h1T0008807.1	0.0712875	51.06
10634	S3h1T0007937.1	0.088021	51.1
10634	A2h1T0008808.1	0.0920586	52.36
10635	S3h1T0007941.5	0.0836081	50.49
10635	A2h1T0008816.7	0.0823543	50.89
10636	S3h1T0007944.1	0.0531026	46.35
10636	A2h1T0008819.1	0.0528492	46.4
10637	S3h1T0007945.2	0.0475708	46.84
10637	A2h1T0008820.2	0.0485299	46.77
10638	S3h1T0007949.1	0.0825002	43.94
10638	A2h1T0008823.1	0.0822975	43.73
1064	S3h1T0026769.2	0.120702	53.16
1064	A2h1T0038530.1	0.120702	53.16
10640	S3h1T0007950.1	0.0707416	47.05
10640	A2h1T0008826.1	0.0702622	47.01
10641	S3h1T0007951.1	0.110727	38.38
10641	A2h1T0008830.1	0.111294	38.34
10642	S3h1T0007952.1	0.0688507	45.75
10642	A2h1T0008836.1	0.0799752	48.96
10643	S3h1T0007954.1	0.114906	36.15
10643	A2h1T0008833.1	0.111383	37.34
10644	S3h1T0007956.1	0.0681256	50.44
10644	A2h1T0008838.1	0.0655553	49.98
10646	S3h1T0007963.1	0.0537605	45.16
10646	A2h1T0008845.1	0.0541084	45.6
10647	S3h1T0007968.1	0.0965324	45.51
10647	A2h1T0008849.1	0.0986626	45.09
10648	S3h1T0007970.2	0.0523008	45.67
10648	A2h1T0008850.1	0.0521824	45.67
10649	S3h1T0007971.1	0.14301	41.28
10649	A2h1T0008851.1	0.143134	41.48
1065	S3h1T0026770.1	0.0865938	47.75
1065	A2h1T0038528.1	0.0848598	48.26
10650	S3h1T0007973.1	0.093225	40.65
10650	A2h1T0008855.1	0.115122	35.7
10651	S3h1T0007977.3	0.0835184	41.09
10651	A2h1T0008858.3	0.0835184	41.09
10652	S3h1T0007986.1	0.0799747	39.02
10652	A2h1T0008864.1	0.0834853	37.5
10653	S3h1T0007987.2	0.0899643	40.31
10653	A2h1T0008865.1	0.0884754	40.29
10654	S3h1T0007995.1	0.0963952	44.42
10654	A2h1T0008871.2	0.0918188	42.84
10655	S3h1T0007996.2	0.0870702	49.4
10655	A2h1T0008880.6	0.108672	50.48
10657	S3h1T0008002.1	0.0812665	44.27
10657	A2h1T0008883.1	0.0801975	41.49
10658	S3h1T0008003.3	0.0911264	44.88
10658	A2h1T0008888.2	0.0904846	45.06
1066	S3h1T0026771.1	0.111991	46.11
1066	A2h1T0038524.3	0.113579	45.72
10660	S3h1T0008014.2	0.106702	46.95
10660	A2h1T0008895.2	0.10771	47.06
10661	S3h1T0008016.1	0.0602793	45.98
10661	A2h1T0008900.3	0.0599705	46.5
10662	S3h1T0008019.2	0.081711	45.02
10662	A2h1T0008903.1	0.0812624	44.49
10664	S3h1T0008025.1	0.0617734	43.48
10664	A2h1T0008909.1	0.0619531	43.46
10665	S3h1T0008026.8	0.107432	45.77
10665	A2h1T0008911.8	0.107086	45.47
10666	S3h1T0008027.1	0.0916858	43.05
10666	A2h1T0008912.1	0.0974406	44.05
10667	S3h1T0008028.1	0.0789853	46.33
10667	A2h1T0008914.1	0.0779062	46.45
10668	S3h1T0008030.1	0.137753	38.05
10668	A2h1T0008921.1	0.140237	38.02
10669	S3h1T0008031.2	0.0969332	43.3
10669	A2h1T0008915.2	0.0978559	43.26
10670	S3h1T0008032.1	0.090544	43.84
10670	A2h1T0008924.1	0.0906152	43.94
10672	S3h1T0000778.1	0.0774175	52.81
10672	A2h1T0001364.1	0.0764953	52.33
10676	S3h1T0008046.1	0.0462657	41.8
10676	A2h1T0008945.1	0.0739433	38.29
1068	S3h1T0026777.1	0.184058	45.06
1068	A2h1T0038520.1	0.220722	43.38
10680	S3h1T0000780.1	0.0921811	46.36
10680	A2h1T0001365.1	0.090828	46.64
10681	S3h1T0008064.1	0.1059	44.28
10681	A2h1T0008959.1	0.10722	44.76
10682	S3h1T0008065.2	0.127575	42.39
10682	A2h1T0008960.2	0.124318	41.87
10683	S3h1T0008071.3	0.068008	46.43
10683	A2h1T0008964.3	0.0683689	46.21
10684	S3h1T0008074.1	0.0955474	46
10684	A2h1T0008967.1	0.0801148	45.88
10685	S3h1T0008080.2	0.0777222	47.29
10685	A2h1T0008971.5	0.0789225	47.43
10686	S3h1T0008089.1	0.0796867	42.48
10686	A2h1T0008980.1	0.0802163	43.16
10687	S3h1T0000783.3	0.0718369	52.32
10687	A2h1T0001373.3	0.0740229	51.98
10688	S3h1T0008094.1	0.117038	38.28
10688	A2h1T0008982.2	0.119075	37.56
10689	S3h1T0008101.1	0.122684	41.13
10689	A2h1T0008986.1	0.125198	40.93
1069	S3h1T0026778.2	0.0910414	46.26
1069	A2h1T0038515.1	0.0876512	46.43
10690	S3h1T0008112.2	0.0688962	47.41
10690	A2h1T0008995.2	0.110395	48.27
10691	S3h1T0008114.2	0.0748	43.98
10691	A2h1T0008996.7	0.075861	45.69
10695	S3h1T0008126.7	0.0502661	45.71
10695	A2h1T0009007.6	0.048971	44.76
10696	S3h1T0008128.3	0.0564412	43.18
10696	A2h1T0009016.2	0.0562545	43.16
10697	S3h1T0008131.1	0.0805384	53.15
10697	A2h1T0009020.1	0.0822976	53.05
107	S3h1T0023957.2	0.0903908	46.88
107	A2h1T0041558.2	0.0911884	47.67
1070	S3h1T0026783.1	0.0954401	42.72
1070	A2h1T0038512.1	0.0961945	43.03
10708	S3h1T0008175.1	0.0591058	42.19
10708	A2h1T0009062.1	0.0599895	42.32
10709	S3h1T0008179.1	0.0932905	56.62
10709	A2h1T0009066.4	0.100356	55.36
1071	S3h1T0026784.1	0.0922739	51.41
1071	A2h1T0038509.1	0.0934613	50.86
10711	S3h1T0008185.1	0.0967157	44.77
10711	A2h1T0009073.1	0.0965968	44.59
10713	S3h1T0000787.2	0.107916	54.84
10713	A2h1T0001375.2	0.107664	55.47
1072	S3h1T0026785.1	0.108258	49.76
1072	A2h1T0038506.7	0.104518	50.09
10728	S3h1T0000796.1	0.108613	44.92
10728	A2h1T0001387.1	0.110478	44.38
10729	S3h1T0008245.4	0.0604349	44.59
10729	A2h1T0009139.3	0.0617961	44.75
1073	S3h1T0026788.1	0.0935428	43.24
1073	A2h1T0038503.1	0.0939154	42.57
10730	S3h1T0008253.1	0.0455823	49.44
10730	A2h1T0009147.1	0.0453009	49.86
10731	S3h1T0008258.1	0.0728569	45.06
10731	A2h1T0009155.1	0.0724578	44.93
10732	S3h1T0008270.1	0.128409	44.15
10732	A2h1T0009161.1	0.124114	44.32
10738	S3h1T0008292.3	0.122272	51.78
10738	A2h1T0009183.2	0.124103	51.73
10739	S3h1T0008296.4	0.0930384	45.98
10739	A2h1T0009186.4	0.0919753	46.03
1074	S3h1T0002664.1	0.0880649	44.56
1074	A2h1T0003432.1	0.0882542	45.45
10743	S3h1T0008309.1	0.0618056	50.11
10743	A2h1T0009198.2	0.063095	50.32
10745	S3h1T0008317.1	0.0622547	43.06
10745	A2h1T0009202.1	0.062491	43.26
10746	S3h1T0008318.1	0.100435	45.8
10746	A2h1T0009203.1	0.100551	45.51
10748	S3h1T0008322.2	0.0648513	45
10748	A2h1T0009207.13	0.0645494	45.01
10749	S3h1T0008326.1	0.078545	45.64
10749	A2h1T0009212.1	0.0734294	45.49
1075	S3h1T0026794.1	0.098647	46.75
1075	A2h1T0038500.2	0.0998404	46.58
10750	S3h1T0008327.4	0.0925458	50.1
10750	A2h1T0009213.3	0.0920647	50.23
10751	S3h1T0008328.1	0.0623432	43.88
10751	A2h1T0009214.2	0.0603346	43.58
10752	S3h1T0008332.2	0.148679	53.83
10752	A2h1T0009218.1	0.144527	53.68
10753	S3h1T0008336.1	0.0687373	45.72
10753	A2h1T0009223.1	0.0650647	45.5
10754	S3h1T0008338.1	0.0557129	43.8
10754	A2h1T0009225.3	0.057127	44.11
10755	S3h1T0008340.3	0.103581	41.71
10755	A2h1T0009227.1	0.105123	42.48
10756	S3h1T0008341.1	0.0692339	36.94
10756	A2h1T0009231.1	0.0711201	37.37
10761	S3h1T0008349.1	0.128393	45.29
10761	A2h1T0009239.1	0.133245	44.97
10763	S3h1T0008350.2	0.0582731	43.1
10763	A2h1T0009240.1	0.0588037	43.11
10764	S3h1T0008351.1	0.0812446	44.56
10764	A2h1T0009241.1	0.0630457	42.82
10765	S3h1T0008352.1	0.0711331	48.89
10765	A2h1T0009242.1	0.0701464	49.1
10766	S3h1T0008354.1	0.0734785	47.83
10766	A2h1T0009245.1	0.079999	47.02
10767	S3h1T0008355.2	0.0762079	44.63
10767	A2h1T0009246.2	0.0766055	44.79
10768	S3h1T0008356.1	0.16279	47.3
10768	A2h1T0009248.1	0.16552	48.57
10769	S3h1T0008357.1	0.0807489	42.53
10769	A2h1T0009249.1	0.0810603	43
1077	S3h1T0026801.1	0.0860922	38.59
1077	A2h1T0038488.3	0.132151	38.93
10770	S3h1T0008361.1	0.0980917	47.25
10770	A2h1T0009254.1	0.0980917	47.25
10771	S3h1T0008364.1	0.0801535	50.08
10771	A2h1T0009262.1	0.0784591	50.41
10772	S3h1T0008365.1	0.0439864	49.66
10772	A2h1T0009264.1	0.0439238	50.1
10774	S3h1T0008370.1	0.0867049	45.62
10774	A2h1T0009272.1	0.0857354	44.78
10776	S3h1T0008373.2	0.121894	47.21
10776	A2h1T0009276.1	0.119795	47.21
10777	S3h1T0008374.1	0.0759312	50.55
10777	A2h1T0009278.1	0.0764798	49.93
10778	S3h1T0008375.1	0.0640984	51.29
10778	A2h1T0009280.2	0.063629	50.95
1078	S3h1T0026802.2	0.114552	50.57
1078	A2h1T0038487.1	0.116348	50.24
10780	S3h1T0008379.1	0.14879	41.92
10780	A2h1T0009282.3	0.211163	38.12
10781	S3h1T0008385.1	0.0594356	44.08
10781	A2h1T0009288.1	0.0561282	45.81
10783	S3h1T0008387.1	0.0741004	46.23
10783	A2h1T0009292.1	0.0718231	46.26
10784	S3h1T0008388.1	0.0952006	46.65
10784	A2h1T0009293.1	0.0964688	46.78
10785	S3h1T0008390.6	0.100188	46.85
10785	A2h1T0009296.3	0.0983635	47.14
10786	S3h1T0008393.2	0.0897898	46.2
10786	A2h1T0009300.4	0.0899195	46.5
10787	S3h1T0008396.1	0.167022	40.35
10787	A2h1T0009304.1	0.161937	40.78
10788	S3h1T0008398.1	0.0929501	47.57
10788	A2h1T0009308.2	0.0960845	48.54
10793	S3h1T0008409.2	0.0719123	47.66
10793	A2h1T0009320.1	0.072181	48.32
10794	S3h1T0008411.1	0.194592	56.71
10794	A2h1T0009321.1	0.194592	56.71
10795	S3h1T0008414.2	0.0934947	41.03
10795	A2h1T0009325.1	0.0955632	40.82
10796	S3h1T0008415.1	0.107479	46.73
10796	A2h1T0009326.1	0.108185	46.26
10797	S3h1T0008416.3	0.0852735	42.29
10797	A2h1T0009327.1	0.0852093	42.34
10798	S3h1T0008417.2	0.104514	48.55
10798	A2h1T0009330.1	0.104525	48.85
10799	S3h1T0008421.1	0.101786	47.08
10799	A2h1T0009335.1	0.0985761	47.03
108	S3h1T0023959.1	0.0972813	46.05
108	A2h1T0041557.1	0.0973746	45.76
1080	S3h1T0026808.1	0.0573574	51.04
1080	A2h1T0038480.1	0.0562528	51.47
10801	S3h1T0008425.1	0.102412	47.03
10801	A2h1T0009338.1	0.101645	47.02
10802	S3h1T0008429.2	0.0895373	42.25
10802	A2h1T0009341.1	0.0880277	41.86
10803	S3h1T0008431.1	0.0746934	48.06
10803	A2h1T0009343.1	0.0731906	48.15
10805	S3h1T0008436.3	0.0762576	46.89
10805	A2h1T0009346.1	0.0775526	47.4
10806	S3h1T0008437.1	0.0990562	35.9
10806	A2h1T0009347.1	0.0989245	36
10807	S3h1T0008441.1	0.111823	39.01
10807	A2h1T0009350.1	0.109998	38.82
10808	S3h1T0008449.2	0.109079	53.83
10808	A2h1T0009356.2	0.110039	53.87
10809	S3h1T0008450.2	0.10732	48.45
10809	A2h1T0009357.1	0.110142	48.02
1081	S3h1T0026810.2	0.0638034	48.99
1081	A2h1T0038477.11	0.063637	48.98
10811	S3h1T0008465.2	0.0782142	49.73
10811	A2h1T0009365.2	0.0683608	50.12
10812	S3h1T0008468.1	0.0993193	53.02
10812	A2h1T0009367.4	0.0990667	53.82
10813	S3h1T0008474.2	0.123282	43.17
10813	A2h1T0009370.1	0.117568	42.78
10815	S3h1T0008476.1	0.138928	46.61
10815	A2h1T0009371.2	0.130419	46.56
10816	S3h1T0008480.5	0.119112	46.55
10816	A2h1T0009377.5	0.123093	45
10817	S3h1T0008485.2	0.0945245	51.27
10817	A2h1T0009380.3	0.0955472	51.31
10818	S3h1T0008489.1	0.0616528	50.85
10818	A2h1T0009385.1	0.0580251	50.76
10819	S3h1T0008492.1	0.0847149	48.66
10819	A2h1T0009386.1	0.0847149	48.66
10820	S3h1T0008496.1	0.126054	53.2
10820	A2h1T0009391.1	0.119164	53.88
10821	S3h1T0000830.2	0.0934432	50.01
10821	A2h1T0001433.3	0.0943888	49.59
10822	S3h1T0008514.1	0.134068	46.93
10822	A2h1T0009398.1	0.134632	47.44
10824	S3h1T0008518.1	0.152624	48.7
10824	A2h1T0009402.1	0.156774	46.91
10825	S3h1T0008525.3	0.0707189	51.78
10825	A2h1T0009412.4	0.0691941	51.79
10826	S3h1T0008530.2	0.0730972	41.44
10826	A2h1T0009414.2	0.072809	41.22
10827	S3h1T0008532.1	0.102954	51.11
10827	A2h1T0009417.1	0.102954	51.11
10829	S3h1T0008536.2	0.102322	43.1
10829	A2h1T0009422.1	0.102882	43.52
1083	S3h1T0026814.4	0.144756	46.26
1083	A2h1T0038473.2	0.157212	44.49
10831	S3h1T0008538.2	0.109688	45.26
10831	A2h1T0009426.4	0.108195	45
10832	S3h1T0008540.3	0.0824888	49.12
10832	A2h1T0009433.1	0.0832284	49.36
10833	S3h1T0008556.7	0.104228	50.57
10833	A2h1T0009436.5	0.106438	50.12
10839	S3h1T0008573.1	0.0668822	43.77
10839	A2h1T0009462.6	0.0668822	43.77
1084	S3h1T0026818.1	0.0836611	51.14
1084	A2h1T0038467.2	0.0843421	50.49
10840	S3h1T0008574.1	0.120655	50.83
10840	A2h1T0009464.1	0.118793	50.75
10842	S3h1T0008579.1	0.0667654	51.06
10842	A2h1T0009470.1	0.0680703	50.97
10845	S3h1T0008585.1	0.123187	46.33
10845	A2h1T0009481.1	0.124351	46.36
1085	S3h1T0026820.1	0.0685779	48.56
1085	A2h1T0038463.1	0.0679083	48.75
10850	S3h1T0008595.1	0.104697	43.53
10850	A2h1T0009493.1	0.105202	43.38
10851	S3h1T0008600.2	0.157454	46.54
10851	A2h1T0009498.1	0.157625	46.19
10852	S3h1T0008604.1	0.105635	43.38
10852	A2h1T0009506.1	0.105766	43.32
10853	S3h1T0008606.1	0.0783361	46.48
10853	A2h1T0009509.1	0.0776222	46.36
10854	S3h1T0008617.1	0.0652217	48.22
10854	A2h1T0009519.1	0.0702635	49.1
10855	S3h1T0008618.4	0.0986265	49.97
10855	A2h1T0009520.2	0.0954596	49.99
10856	S3h1T0008619.1	0.0751782	47.24
10856	A2h1T0009521.1	0.0604406	49.15
10857	S3h1T0008622.1	0.0811796	47.63
10857	A2h1T0009525.2	0.0838536	47.43
10858	S3h1T0000840.1	0.0903589	53.04
10858	A2h1T0001450.1	0.0859925	53.2
10859	S3h1T0008626.1	0.118245	47.27
10859	A2h1T0009530.2	0.115499	47.35
1086	S3h1T0026822.1	0.138883	37.92
1086	A2h1T0038459.1	0.137806	37.78
10863	S3h1T0008645.1	0.0682752	48.78
10863	A2h1T0009551.1	0.0688251	48.93
10865	S3h1T0008650.1	0.0753331	48.41
10865	A2h1T0009555.4	0.0681975	48.1
10866	S3h1T0008652.2	0.135044	46.5
10866	A2h1T0009558.2	0.133485	46.2
10867	S3h1T0008655.2	0.0658509	52.74
10867	A2h1T0009562.2	0.0642807	52.74
10868	S3h1T0008657.1	0.101467	47.2
10868	A2h1T0009566.6	0.0995497	46.97
1087	S3h1T0026823.1	0.0858158	46.34
1087	A2h1T0038458.1	0.0896657	46.95
10870	S3h1T0000845.1	0.183146	55.44
10870	A2h1T0001460.1	0.181841	57.29
10871	S3h1T0008664.5	0.0677151	42.05
10871	A2h1T0009577.7	0.0518256	43.84
10872	S3h1T0008674.1	0.102487	50.07
10872	A2h1T0009582.1	0.105999	50.28
10873	S3h1T0008677.2	0.0774541	52.1
10873	A2h1T0009588.2	0.0796573	51.78
10874	S3h1T0008681.1	0.0658021	49.47
10874	A2h1T0009589.1	0.0649087	50.2
10875	S3h1T0008683.3	0.102617	48.81
10875	A2h1T0009593.2	0.106404	48.66
10876	S3h1T0008687.1	0.112525	48.69
10876	A2h1T0009596.1	0.123753	47.42
10877	S3h1T0008690.1	0.0922658	49.38
10877	A2h1T0009600.1	0.0847948	50.15
10878	S3h1T0000846.1	0.127499	59.45
10878	A2h1T0001461.1	0.0848053	59.31
10879	S3h1T0008691.2	0.0710057	45.57
10879	A2h1T0009603.1	0.0699994	45.29
1088	S3h1T0002674.3	0.0685983	45.35
1088	A2h1T0003441.1	0.0712496	43.47
10881	S3h1T0008709.2	0.112543	47.25
10881	A2h1T0009621.2	0.113836	46.57
10882	S3h1T0000847.1	0.0626816	52.35
10882	A2h1T0001462.1	0.0803497	48.48
10883	S3h1T0008716.2	0.0717354	48.54
10883	A2h1T0009628.4	0.0710283	48.86
10884	S3h1T0008723.1	0.0822961	46.6
10884	A2h1T0009631.1	0.0857536	46.3
10886	S3h1T0008730.3	0.129918	45.13
10886	A2h1T0009641.2	0.126842	44.89
10887	S3h1T0008732.1	0.0639472	47.87
10887	A2h1T0009645.2	0.0659754	47.2
1089	S3h1T0026844.1	0.0736458	48.15
1089	A2h1T0038435.1	0.0737524	47.9
10890	S3h1T0008746.8	0.154883	51.38
10890	A2h1T0009651.5	0.154907	51.16
10891	S3h1T0008749.2	0.0546	44.84
10891	A2h1T0009656.7	0.0521718	44.66
10892	S3h1T0008754.1	0.0988616	48.82
10892	A2h1T0009659.1	0.101235	48.92
10893	S3h1T0000849.8	0.201187	48.09
10893	A2h1T0001465.5	0.184847	50.22
10894	S3h1T0008768.2	0.0602306	48.16
10894	A2h1T0009670.2	0.0616878	48.34
10895	S3h1T0008778.3	0.109448	43.02
10895	A2h1T0009682.1	0.119087	41.28
10897	S3h1T0000851.1	0.141761	53.65
10897	A2h1T0001467.2	0.1447	52.68
10898	S3h1T0008786.1	0.0908582	48.59
10898	A2h1T0009690.1	0.089605	48.46
10899	S3h1T0008791.1	0.158979	43.43
10899	A2h1T0009693.2	0.156593	42.29
109	S3h1T0023962.2	0.14257	44.61
109	A2h1T0041553.2	0.138857	44.26
1090	S3h1T0026846.1	0.0723861	51.07
1090	A2h1T0038433.1	0.074525	50.53
10900	S3h1T0008793.1	0.161664	58.52
10900	A2h1T0009694.1	0.160223	58.58
10901	S3h1T0008794.1	0.101248	50.07
10901	A2h1T0009699.2	0.0959172	50.07
10902	S3h1T0008799.1	0.117008	56.67
10902	A2h1T0009700.1	0.115972	58.08
10905	S3h1T0008808.1	0.0778068	48.91
10905	A2h1T0009710.1	0.0738408	48.92
10907	S3h1T0000853.4	0.0604324	55.18
10907	A2h1T0001468.2	0.0612616	55.02
10908	S3h1T0008814.1	0.0523313	47.75
10908	A2h1T0009715.1	0.0527733	47.48
10909	S3h1T0008818.1	0.122623	44.55
10909	A2h1T0009718.1	0.126608	43.9
10910	S3h1T0008820.1	0.0580958	45.31
10910	A2h1T0009719.2	0.0575341	45.42
10911	S3h1T0008822.1	0.0602584	45.3
10911	A2h1T0009721.1	0.061213	45.21
10912	S3h1T0000856.2	0.0791648	58.82
10912	A2h1T0001483.2	0.0804621	58.43
10914	S3h1T0008834.2	0.0797987	48.16
10914	A2h1T0009736.3	0.0817368	48.04
10915	S3h1T0008837.3	0.0633968	47.63
10915	A2h1T0009738.3	0.0628974	47.42
10917	S3h1T0008852.1	0.113215	54.95
10917	A2h1T0009748.3	0.113215	54.95
10918	S3h1T0008858.3	0.133796	50.45
10918	A2h1T0009756.3	0.132106	50.58
10919	S3h1T0008873.1	0.0908062	44.88
10919	A2h1T0009772.1	0.0901474	44.95
1092	S3h1T0026851.4	0.0695875	46.78
1092	A2h1T0038426.2	0.0679458	47.04
10920	S3h1T0008880.1	0.113597	52.74
10920	A2h1T0009777.1	0.113905	52.56
10921	S3h1T0008882.5	0.101452	48.07
10921	A2h1T0009780.1	0.101252	47.9
10922	S3h1T0008885.1	0.131447	40.61
10922	A2h1T0009789.2	0.114596	39.89
10923	S3h1T0008886.2	0.0781454	45.63
10923	A2h1T0009790.1	0.0761769	46.14
10928	S3h1T0008902.1	0.113144	39.98
10928	A2h1T0009802.1	0.108766	39.2
10930	S3h1T0008911.1	0.105865	49.62
10930	A2h1T0009812.1	0.113716	49.45
10931	S3h1T0008912.1	0.114373	44.67
10931	A2h1T0009814.1	0.0990299	44.69
10932	S3h1T0008919.5	0.100754	47.69
10932	A2h1T0009819.5	0.100754	47.69
10933	S3h1T0008923.2	0.0585259	43.02
10933	A2h1T0009822.1	0.0587575	42.92
10934	S3h1T0008928.2	0.116868	45.15
10934	A2h1T0009825.5	0.115936	44.82
10935	S3h1T0008930.1	0.130402	52.03
10935	A2h1T0009828.1	0.126337	52.04
10936	S3h1T0008934.1	0.11114	49
10936	A2h1T0009833.1	0.107884	48.99
10938	S3h1T0008943.1	0.0744054	45.52
10938	A2h1T0009842.1	0.0764171	46.35
10939	S3h1T0008945.1	0.0713599	40.1
10939	A2h1T0009845.1	0.0713599	40.1
1094	S3h1T0026859.1	0.102566	47.16
1094	A2h1T0038415.2	0.101005	47.02
10940	S3h1T0008951.2	0.101842	42.87
10940	A2h1T0009849.2	0.10032	42.22
10941	S3h1T0008952.1	0.0781662	41.36
10941	A2h1T0009851.3	0.0822089	41.26
10942	S3h1T0008955.1	0.0968696	40.35
10942	A2h1T0009854.10	0.0973509	41.16
10943	S3h1T0008960.1	0.099639	45.06
10943	A2h1T0009859.3	0.0897096	46.32
10946	S3h1T0008976.1	0.189377	50.06
10946	A2h1T0009875.1	0.187038	52.83
10947	S3h1T0008986.1	0.128442	41.41
10947	A2h1T0009882.1	0.128383	41.5
10948	S3h1T0008988.1	0.103173	47.43
10948	A2h1T0009885.1	0.103493	47.01
10949	S3h1T0008998.1	0.0864379	44.82
10949	A2h1T0009890.1	0.0891414	44.49
1095	S3h1T0026862.1	0.120103	39.74
1095	A2h1T0038414.2	0.124074	39.99
10950	S3h1T0009004.1	0.102208	39.77
10950	A2h1T0009893.2	0.0982955	40.55
10952	S3h1T0009012.2	0.061073	43.33
10952	A2h1T0009903.2	0.0600134	43.14
10954	S3h1T0009018.2	0.140913	49.26
10954	A2h1T0009915.1	0.139298	52.38
10955	S3h1T0009021.1	0.10129	44.87
10955	A2h1T0009918.1	0.0992783	44.93
10956	S3h1T0009022.1	0.0796125	47.92
10956	A2h1T0009920.1	0.0788081	48.19
10957	S3h1T0009026.1	0.0838235	45.24
10957	A2h1T0009922.3	0.083205	45.22
10958	S3h1T0009031.3	0.102847	43.52
10958	A2h1T0009924.4	0.0997237	43.43
10959	S3h1T0009036.3	0.0800499	45.15
10959	A2h1T0009933.2	0.0774956	45.41
10960	S3h1T0009037.1	0.139634	49.22
10960	A2h1T0009936.1	0.13818	48.54
10961	S3h1T0009042.1	0.113864	41.41
10961	A2h1T0009941.1	0.112647	42.36
10963	S3h1T0009043.2	0.068691	44.42
10963	A2h1T0009942.4	0.0704229	44
10964	S3h1T0009051.1	0.0800114	41.37
10964	A2h1T0009953.1	0.0819357	41.87
10965	S3h1T0009054.2	0.0797602	43.51
10965	A2h1T0009956.1	0.0788761	43.61
10966	S3h1T0009057.1	0.0908338	44.4
10966	A2h1T0009959.1	0.0894056	44.42
10968	S3h1T0009068.1	0.228722	47.43
10968	A2h1T0009966.1	0.228722	47.43
10969	S3h1T0009070.1	0.0972675	48.82
10969	A2h1T0009969.1	0.0973366	47.79
1097	S3h1T0026868.1	0.109823	48.17
1097	A2h1T0038411.2	0.106839	49.38
10970	S3h1T0009078.1	0.106105	50.74
10970	A2h1T0009975.2	0.104439	50.98
10971	S3h1T0009079.1	0.0769813	49.23
10971	A2h1T0009978.2	0.0791264	49.2
10972	S3h1T0009083.1	0.0755927	47.92
10972	A2h1T0009979.1	0.0725106	48.06
10974	S3h1T0009086.2	0.0782187	46.07
10974	A2h1T0009981.1	0.0828407	46.14
10975	S3h1T0009091.4	0.0750175	44.4
10975	A2h1T0009982.1	0.0753956	44.48
10976	S3h1T0009096.2	0.137035	49.27
10976	A2h1T0009987.1	0.15122	49.89
10977	S3h1T0009097.1	0.146622	35.93
10977	A2h1T0009988.1	0.154829	36.4
10978	S3h1T0009105.1	0.0873115	41.73
10978	A2h1T0009993.1	0.0884709	42.25
10979	S3h1T0009106.1	0.066728	42.98
10979	A2h1T0009994.1	0.0686955	43.68
1098	S3h1T0026875.1	0.109917	57.9
1098	A2h1T0038401.1	0.110327	57.8
10980	S3h1T0009110.2	0.104997	48.59
10980	A2h1T0010002.2	0.102567	48.72
10981	S3h1T0009111.1	0.119641	44.31
10981	A2h1T0010004.2	0.11519	44.35
10983	S3h1T0009118.1	0.094646	43.6
10983	A2h1T0010011.1	0.0935833	44.75
10984	S3h1T0009122.1	0.123746	43.17
10984	A2h1T0010013.3	0.124983	43.14
10986	S3h1T0009131.1	0.11524	42.84
10986	A2h1T0010024.2	0.110929	42.49
1099	S3h1T0026880.1	0.0879799	51.04
1099	A2h1T0038399.2	0.0890733	51.37
10990	S3h1T0009141.1	0.0995105	45.78
10990	A2h1T0010027.1	0.0995727	46.03
10991	S3h1T0009142.1	0.0634621	41.36
10991	A2h1T0010028.1	0.0640235	41.28
10992	S3h1T0009143.1	0.107117	45.13
10992	A2h1T0010029.1	0.107512	45.27
10993	S3h1T0009146.1	0.125032	51.4
10993	A2h1T0010033.1	0.125032	51.4
10994	S3h1T0009147.1	0.0771085	41.43
10994	A2h1T0010034.2	0.0759628	41.26
10996	S3h1T0009155.4	0.117799	44.79
10996	A2h1T0010043.3	0.124223	39.66
10997	S3h1T0009156.1	0.0640543	43.62
10997	A2h1T0010044.1	0.0669022	43.81
10999	S3h1T0009160.4	0.0705801	41.49
10999	A2h1T0010050.5	0.0697392	41.41
11	S3h1T0023602.2	0.119278	53.72
11	A2h1T0041964.1	0.125367	53.67
110	S3h1T0023968.1	0.116082	49.12
110	A2h1T0041548.1	0.114265	48.9
1100	S3h1T0026884.1	0.196971	41.38
1100	A2h1T0038395.1	0.201661	41.22
11000	S3h1T0009166.2	0.0796707	47.2
11000	A2h1T0010059.2	0.0794998	46.86
11001	S3h1T0009183.2	0.0731105	42.87
11001	A2h1T0010078.3	0.0727176	42.78
11002	S3h1T0009185.1	0.0781112	50.72
11002	A2h1T0010081.1	0.0786368	51.03
11003	S3h1T0009194.1	0.0876352	49.55
11003	A2h1T0010094.1	0.0870107	49.5
11004	S3h1T0009199.1	0.072018	54.09
11004	A2h1T0010097.1	0.0727778	54.01
11006	S3h1T0009203.2	0.0724864	46.02
11006	A2h1T0010102.1	0.0708485	45.55
11008	S3h1T0009207.1	0.0476597	44.27
11008	A2h1T0010106.1	0.0468137	43.79
11009	S3h1T0009211.1	0.0955962	51.06
11009	A2h1T0010108.1	0.0928837	51.88
11010	S3h1T0009216.3	0.0749152	42.52
11010	A2h1T0010110.1	0.0745584	42.61
11012	S3h1T0009225.1	0.157392	46.19
11012	A2h1T0010116.1	0.161719	45.64
11014	S3h1T0009231.1	0.109959	46.15
11014	A2h1T0010127.1	0.108967	47.69
11015	S3h1T0009237.1	0.0865221	44.9
11015	A2h1T0010133.1	0.0927048	45.46
11018	S3h1T0009242.2	0.0959257	39.8
11018	A2h1T0010139.3	0.0981823	39.8
11019	S3h1T0009249.1	0.115614	39.26
11019	A2h1T0010153.2	0.114794	39.77
1102	S3h1T0002678.1	0.0955777	48.51
1102	A2h1T0003448.2	0.0937897	49.23
11020	S3h1T0009251.1	0.110431	39.09
11020	A2h1T0010155.1	0.113293	41.69
11022	S3h1T0000896.1	0.0766266	56.94
11022	A2h1T0001539.3	0.0714549	57.38
11024	S3h1T0009265.1	0.100947	48.17
11024	A2h1T0010169.2	0.0919385	48.74
11026	S3h1T0009279.1	0.122168	46.98
11026	A2h1T0010179.2	0.118781	47.26
11027	S3h1T0009282.1	0.0608255	46.26
11027	A2h1T0010184.1	0.0620966	46.35
11029	S3h1T0009297.1	0.0857592	42.34
11029	A2h1T0010203.1	0.0842567	42.03
1103	S3h1T0026892.1	0.0573078	49.53
1103	A2h1T0038391.1	0.0584477	49.54
11030	S3h1T0009300.1	0.105251	45.78
11030	A2h1T0010206.1	0.10529	46.13
11032	S3h1T0009304.1	0.0728109	48.66
11032	A2h1T0010208.1	0.0980583	51.13
11033	S3h1T0009308.1	0.098484	45.39
11033	A2h1T0010211.1	0.0957127	47.27
11034	S3h1T0009315.1	0.115163	40.63
11034	A2h1T0010215.1	0.115597	41.23
11035	S3h1T0009321.2	0.0815209	46.56
11035	A2h1T0010220.4	0.0816113	46.97
11036	S3h1T0009326.1	0.122587	46
11036	A2h1T0010228.2	0.122677	45.43
11037	S3h1T0009330.2	0.0702941	47.81
11037	A2h1T0010231.1	0.0728381	47.74
11039	S3h1T0009334.1	0.0834774	45.87
11039	A2h1T0010237.1	0.0842386	44.26
1104	S3h1T0026914.1	0.120773	50.85
1104	A2h1T0038369.2	0.119788	50.99
11040	S3h1T0009338.1	0.072642	44.89
11040	A2h1T0010242.1	0.0727334	45.53
11041	S3h1T0009345.1	0.101793	44.34
11041	A2h1T0010250.1	0.101784	45.69
11042	S3h1T0009355.1	0.100571	41.59
11042	A2h1T0010256.3	0.100571	41.59
11043	S3h1T0009356.2	0.071296	49.44
11043	A2h1T0010257.1	0.0713276	49.47
11045	S3h1T0000903.1	0.0442925	53.55
11045	A2h1T0001544.2	0.0446227	53.25
11046	S3h1T0009373.3	0.0869062	43.13
11046	A2h1T0010272.2	0.0866486	43.32
11048	S3h1T0009379.1	0.122278	46.95
11048	A2h1T0010278.1	0.12392	47.18
11049	S3h1T0009383.1	0.0615698	44.68
11049	A2h1T0010279.2	0.0646989	44.73
11050	S3h1T0009384.1	0.117158	48.25
11050	A2h1T0010281.1	0.11909	47.63
11051	S3h1T0009385.1	0.0871023	42
11051	A2h1T0010282.1	0.0871023	42
11052	S3h1T0009389.2	0.128758	35.27
11052	A2h1T0010286.2	0.129911	36.77
11053	S3h1T0009392.1	0.0533553	51.63
11053	A2h1T0010293.2	0.052855	51.62
11054	S3h1T0009399.1	0.0953553	45.28
11054	A2h1T0010303.1	0.0990884	45.04
11055	S3h1T0009400.1	0.172605	43.22
11055	A2h1T0010304.1	0.179881	42.76
11056	S3h1T0009405.1	0.102541	47.03
11056	A2h1T0010315.1	0.101934	47.07
11057	S3h1T0009407.1	0.0545124	44.95
11057	A2h1T0010318.1	0.0533779	45.1
11058	S3h1T0000904.3	0.0456256	50.52
11058	A2h1T0001546.1	0.154192	46.9
11059	S3h1T0009411.1	0.117183	41.17
11059	A2h1T0010324.1	0.118613	42.18
1106	S3h1T0002680.1	0.0735466	48.21
1106	A2h1T0003449.2	0.0775723	48.29
11060	S3h1T0009414.2	0.134647	42.31
11060	A2h1T0010327.1	0.134974	42.41
11061	S3h1T0009420.1	0.070005	42.07
11061	A2h1T0010334.1	0.0686907	42.52
11062	S3h1T0009428.1	0.107422	51.21
11062	A2h1T0010341.2	0.110148	51.08
11063	S3h1T0009431.1	0.0996915	45.86
11063	A2h1T0010342.1	0.0983099	46.17
11064	S3h1T0009435.1	0.114696	49.21
11064	A2h1T0010347.3	0.117318	49.48
11065	S3h1T0009439.1	0.143761	45.24
11065	A2h1T0010352.2	0.142735	45.61
11066	S3h1T0009440.1	0.0600177	49.62
11066	A2h1T0010354.2	0.0620482	49.64
11067	S3h1T0009443.1	0.0525458	47.03
11067	A2h1T0010356.1	0.0943931	47.75
11068	S3h1T0009446.1	0.0805735	47.95
11068	A2h1T0010362.1	0.0819499	47.62
1107	S3h1T0026919.1	0.0869419	48.88
1107	A2h1T0038361.1	0.0891421	49.19
11074	S3h1T0009471.1	0.0656536	45.36
11074	A2h1T0010388.5	0.0630847	44.92
11075	S3h1T0009473.1	0.0771043	44.86
11075	A2h1T0010389.1	0.0750044	44.48
11076	S3h1T0009475.1	0.108385	45.54
11076	A2h1T0010390.1	0.106771	45.58
11077	S3h1T0009479.1	0.0606105	48.87
11077	A2h1T0010393.1	0.0590431	48.82
11078	S3h1T0009483.2	0.169929	41.46
11078	A2h1T0010397.2	0.168946	41.91
11079	S3h1T0009484.1	0.0392628	44.8
11079	A2h1T0010403.1	0.0911601	40.32
1108	S3h1T0026923.1	0.0416656	52.01
1108	A2h1T0038356.1	0.0424934	51.8
11080	S3h1T0009488.1	0.0402168	49.08
11080	A2h1T0010411.2	0.0800363	51.75
11081	S3h1T0009494.2	0.101746	44.45
11081	A2h1T0010417.4	0.103153	44.52
11082	S3h1T0009497.3	0.108145	44.55
11082	A2h1T0010420.3	0.101497	45.99
11084	S3h1T0009499.5	0.101444	46.97
11084	A2h1T0010423.1	0.0985796	45.12
11086	S3h1T0009500.2	0.121564	46.57
11086	A2h1T0010424.1	0.117274	47.03
11087	S3h1T0009503.1	0.0609892	46.07
11087	A2h1T0010429.2	0.0626603	46
11088	S3h1T0009505.1	0.0606115	46.52
11088	A2h1T0010430.1	0.0601207	46.79
11089	S3h1T0009508.1	0.0492718	49.54
11089	A2h1T0010434.1	0.0509972	49.83
1109	S3h1T0026924.1	0.102127	46.36
1109	A2h1T0038355.1	0.0979151	46.34
11090	S3h1T0009514.1	0.0968599	41.98
11090	A2h1T0010440.1	0.097075	42.64
11091	S3h1T0009516.1	0.0903143	46.83
11091	A2h1T0010443.1	0.0900094	46.81
11092	S3h1T0009520.1	0.0837527	46.54
11092	A2h1T0010446.1	0.0858631	45.12
11093	S3h1T0009522.1	0.0791532	48.43
11093	A2h1T0010450.1	0.0777166	48.49
11094	S3h1T0009523.1	0.129311	37.04
11094	A2h1T0010451.1	0.138211	38.46
11095	S3h1T0009524.1	0.0663898	47.62
11095	A2h1T0010452.1	0.0670275	47.71
11096	S3h1T0009531.3	0.0933566	41.55
11096	A2h1T0010461.2	0.0933052	41.34
11097	S3h1T0009532.1	0.0802568	48.08
11097	A2h1T0010462.1	0.0792326	48.07
11099	S3h1T0009536.1	0.15748	54.62
11099	A2h1T0010468.1	0.16635	54.17
1110	S3h1T0026927.1	0.0893762	55.57
1110	A2h1T0038354.1	0.0878241	55.43
11100	S3h1T0009537.1	0.11106	42.8
11100	A2h1T0010470.1	0.108542	42.3
11101	S3h1T0009538.2	0.105737	54.15
11101	A2h1T0010471.2	0.107523	54.04
11103	S3h1T0009544.1	0.128159	46.52
11103	A2h1T0010480.2	0.131001	45.53
11106	S3h1T0009558.1	0.0948038	47.88
11106	A2h1T0010492.1	0.095299	47.78
11108	S3h1T0009562.3	0.0894095	43.85
11108	A2h1T0010495.2	0.0874318	43.78
11109	S3h1T0009572.2	0.115148	49.67
11109	A2h1T0010511.1	0.112805	50.01
1111	S3h1T0026928.1	0.101578	47.02
1111	A2h1T0038353.1	0.0987837	46.38
11110	S3h1T0009579.2	0.076127	45.66
11110	A2h1T0010515.4	0.0757796	45.82
11111	S3h1T0009583.4	0.189931	46.44
11111	A2h1T0010516.5	0.189931	46.44
11112	S3h1T0009584.2	0.0863722	42.49
11112	A2h1T0010517.1	0.0859648	42.5
11113	S3h1T0009588.1	0.127356	48.23
11113	A2h1T0010527.1	0.129703	47.93
11114	S3h1T0009593.1	0.0627245	51.1
11114	A2h1T0010534.1	0.0627245	51.1
11115	S3h1T0009594.3	0.0545532	53.33
11115	A2h1T0010537.2	0.0548699	53.65
11117	S3h1T0009607.1	0.0605304	51.56
11117	A2h1T0010553.1	0.0598608	51.46
11118	S3h1T0009608.1	0.0782777	45.7
11118	A2h1T0010554.1	0.0782991	45.26
11119	S3h1T0009610.1	0.113581	51.47
11119	A2h1T0010555.1	0.116782	50.74
11120	S3h1T0009611.1	0.136941	42.92
11120	A2h1T0010556.1	0.134766	43.21
11121	S3h1T0009612.1	0.0772227	50.44
11121	A2h1T0010560.1	0.0763762	50.43
11122	S3h1T0009626.3	0.168466	46.45
11122	A2h1T0010570.2	0.165541	46.21
11124	S3h1T0009633.1	0.107024	45.57
11124	A2h1T0010579.1	0.107838	45.57
11125	S3h1T0009639.1	0.102786	46.28
11125	A2h1T0010586.1	0.106173	46.28
11127	S3h1T0009645.1	0.0661661	48.58
11127	A2h1T0010596.1	0.0665411	48.55
11128	S3h1T0009650.1	0.0875117	50.32
11128	A2h1T0010605.1	0.104173	50.68
11129	S3h1T0009652.1	0.14888	46.59
11129	A2h1T0010607.1	0.147057	46.94
1113	S3h1T0026934.1	0.127137	49.28
1113	A2h1T0038347.1	0.129233	49.32
11133	S3h1T0009659.1	0.148493	48.94
11133	A2h1T0010616.1	0.147474	48.34
11134	S3h1T0009669.1	0.104808	48.25
11134	A2h1T0010621.1	0.104203	48.35
11135	S3h1T0009673.2	0.108533	48.19
11135	A2h1T0010623.1	0.108402	47.55
11139	S3h1T0009686.2	0.0816813	48.13
11139	A2h1T0010642.4	0.0834707	48.5
1114	S3h1T0026937.1	0.0986765	48.8
1114	A2h1T0038344.1	0.0977424	49.14
11140	S3h1T0000932.1	0.0519161	58.95
11140	A2h1T0001581.1	0.0515623	58.47
11142	S3h1T0009700.1	0.0972452	45.34
11142	A2h1T0010654.1	0.102988	45.77
11143	S3h1T0009702.2	0.087946	54.57
11143	A2h1T0010656.2	0.0896315	54.11
11144	S3h1T0009705.2	0.0971936	46.52
11144	A2h1T0010659.2	0.0971936	46.52
11146	S3h1T0000934.1	0.117925	54.95
11146	A2h1T0001583.1	0.117775	53.91
11147	S3h1T0009708.1	0.134246	44.89
11147	A2h1T0010666.1	0.132229	46.86
11148	S3h1T0009710.1	0.14857	50.3
11148	A2h1T0010667.1	0.154187	49.61
11149	S3h1T0009717.1	0.0721946	54.11
11149	A2h1T0010677.1	0.0758048	52.84
1115	S3h1T0026943.2	0.118827	47.27
1115	A2h1T0038338.1	0.119857	46.03
11150	S3h1T0009722.1	0.060121	51.38
11150	A2h1T0010681.1	0.0579597	51.36
11151	S3h1T0009725.3	0.0834986	50.83
11151	A2h1T0010689.1	0.0818775	52.28
11153	S3h1T0009732.1	0.140677	45.91
11153	A2h1T0010693.1	0.139122	45.47
11154	S3h1T0009735.1	0.118673	36.14
11154	A2h1T0010696.1	0.121069	41.69
11155	S3h1T0009737.3	0.118749	45.96
11155	A2h1T0010698.1	0.119221	46.2
11156	S3h1T0009740.3	0.10873	48.69
11156	A2h1T0010703.3	0.113085	46.32
11157	S3h1T0009741.2	0.126867	47.12
11157	A2h1T0010705.10	0.128653	48.29
11158	S3h1T0009744.1	0.0665803	49.81
11158	A2h1T0010711.2	0.0686664	48.82
11159	S3h1T0009749.3	0.0832725	48.28
11159	A2h1T0010717.2	0.0807006	48.41
11160	S3h1T0009754.1	0.0808073	47.83
11160	A2h1T0057600.1	0.0850806	47.89
11161	S3h1T0009755.1	0.0757677	43.84
11161	A2h1T0057603.1	0.0754896	43.89
11166	S3h1T0009771.1	0.0649168	55.46
11166	A2h1T0057619.1	0.0637496	55.48
11168	S3h1T0009787.1	0.112663	46.83
11168	A2h1T0057641.2	0.110989	46.26
11169	S3h1T0009789.1	0.0626038	43.32
11169	A2h1T0057640.2	0.0622548	44.12
11170	S3h1T0009791.1	0.158052	43.69
11170	A2h1T0057642.1	0.161829	43.77
11171	S3h1T0009792.1	0.133836	47.83
11171	A2h1T0057643.1	0.131941	49.61
11172	S3h1T0009795.1	0.164128	49.25
11172	A2h1T0057648.1	0.163322	48.56
11174	S3h1T0009798.1	0.0480007	43.77
11174	A2h1T0057650.1	0.047421	43.76
11175	S3h1T0009801.1	0.111421	45.55
11175	A2h1T0057652.1	0.110236	46.04
11176	S3h1T0009803.2	0.0839633	46.17
11176	A2h1T0057653.2	0.0815694	46.35
11179	S3h1T0009808.3	0.0853622	47.65
11179	A2h1T0057660.3	0.086847	47.36
1118	S3h1T0002684.2	0.0614249	53.51
1118	A2h1T0003458.1	0.0607543	53.31
11181	S3h1T0009815.1	0.0686878	42.48
11181	A2h1T0057662.1	0.0680582	42.77
11182	S3h1T0009821.1	0.0736631	45.31
11182	A2h1T0010726.4	0.0738094	45.14
11183	S3h1T0009823.4	0.0967741	46.13
11183	A2h1T0010731.2	0.104792	46.82
11184	S3h1T0009827.2	0.0902477	48.78
11184	A2h1T0010735.2	0.0937259	48.59
11185	S3h1T0009828.1	0.063587	51.28
11185	A2h1T0010739.1	0.0663683	50.76
11186	S3h1T0009831.1	0.0976099	45.09
11186	A2h1T0010743.1	0.0935134	47.22
11187	S3h1T0009832.1	0.171052	52.73
11187	A2h1T0010744.1	0.12636	58.81
11188	S3h1T0009837.1	0.10962	51.45
11188	A2h1T0010748.1	0.109871	51.56
11190	S3h1T0009841.2	0.0525212	47.98
11190	A2h1T0010750.2	0.0520778	48.22
11191	S3h1T0009842.2	0.14368	36.55
11191	A2h1T0010751.2	0.1464	36.38
11192	S3h1T0009844.4	0.0879906	47.12
11192	A2h1T0010752.1	0.0881746	46.82
11193	S3h1T0009845.1	0.0738597	47.3
11193	A2h1T0010754.1	0.0721578	47.25
11194	S3h1T0009848.1	0.0714128	45.54
11194	A2h1T0010759.1	0.0751157	45.39
11196	S3h1T0009852.2	0.0743933	41.17
11196	A2h1T0010763.1	0.0741796	41.63
11197	S3h1T0009855.3	0.128597	47.92
11197	A2h1T0010766.1	0.130355	47.7
11198	S3h1T0009857.2	0.0929108	51.54
11198	A2h1T0010769.2	0.0938287	52.44
11199	S3h1T0009863.2	0.0977419	43.07
11199	A2h1T0010776.3	0.0981206	43.29
112	S3h1T0023972.1	0.0811153	51.78
112	A2h1T0041541.1	0.0825202	51.73
1120	S3h1T0026955.6	0.0916647	49.92
1120	A2h1T0038319.1	0.0915424	50
11201	S3h1T0009869.1	0.070362	43.81
11201	A2h1T0010781.1	0.0691267	43.78
11202	S3h1T0009872.4	0.0820441	48.08
11202	A2h1T0010783.5	0.084127	48.01
11203	S3h1T0009873.1	0.105463	46.33
11203	A2h1T0010784.1	0.104813	46.28
11204	S3h1T0009876.1	0.173747	40.65
11204	A2h1T0010789.3	0.17469	40.67
11205	S3h1T0009877.1	0.0600034	45.42
11205	A2h1T0010791.1	0.0592702	45.34
11207	S3h1T0009881.1	0.100508	46.92
11207	A2h1T0010795.1	0.111082	51.75
11208	S3h1T0000948.1	0.0582852	48.37
11208	A2h1T0001596.1	0.0590095	48.22
11209	S3h1T0009883.1	0.0747108	48.23
11209	A2h1T0010799.2	0.076742	48.21
1121	S3h1T0026958.1	0.22265
1121	A2h1T0038315.1	0.229073
11211	S3h1T0009891.1	0.1027	38.12
11211	A2h1T0010807.1	0.102651	38.12
11213	S3h1T0009897.5	0.0797823	45.74
11213	A2h1T0010811.5	0.0795648	45.73
11214	S3h1T0009900.3	0.100333	40.56
11214	A2h1T0010816.5	0.110168	38.99
11215	S3h1T0000949.4	0.175843	43.75
11215	A2h1T0001601.2	0.175644	43.53
11216	S3h1T0009901.1	0.0633849	52.33
11216	A2h1T0010818.1	0.0618324	52.28
11217	S3h1T0009904.1	0.103513	40.89
11217	A2h1T0010821.1	0.104235	41.01
11218	S3h1T0009908.2	0.0747593	46.15
11218	A2h1T0010824.1	0.0749253	45.72
11219	S3h1T0009913.2	0.0845597	43.14
11219	A2h1T0010828.3	0.0844992	43.02
1122	S3h1T0026964.1	0.171459	40.09
1122	A2h1T0038311.1	0.197899	38.15
11221	S3h1T0009919.10	0.168983	36.31
11221	A2h1T0010829.8	0.149183	39.53
11223	S3h1T0009931.1	0.12326	49.08
11223	A2h1T0010847.1	0.12326	49.08
11224	S3h1T0009943.3	0.0903472	50.98
11224	A2h1T0010860.5	0.0896806	50.69
11225	S3h1T0009945.2	0.0692317	49.69
11225	A2h1T0010861.1	0.0699327	49.97
11226	S3h1T0009956.1	0.0795347	46.1
11226	A2h1T0010868.2	0.0781977	46.28
11227	S3h1T0009958.1	0.0752511	49.77
11227	A2h1T0010869.1	0.0751133	49.76
11228	S3h1T0000952.1	0.0952784	55.72
11228	A2h1T0001603.1	0.0904818	56.05
1123	S3h1T0026965.1	0.0803574	47.73
1123	A2h1T0038300.1	0.0751887	47.7
11233	S3h1T0009972.2	0.0951881	48.98
11233	A2h1T0010883.2	0.0930195	49.28
11234	S3h1T0009977.1	0.087114	48.98
11234	A2h1T0010894.2	0.0873474	48.81
11235	S3h1T0009982.1	0.0562638	48.11
11235	A2h1T0010899.1	0.0543305	47.81
11236	S3h1T0009985.1	0.0625391	50.63
11236	A2h1T0010902.1	0.0637989	50.22
11238	S3h1T0009987.2	0.0934198	52.15
11238	A2h1T0010906.2	0.0935651	52.57
1124	S3h1T0026968.1	0.139203	44.91
1124	A2h1T0038299.1	0.136351	45.42
11243	S3h1T0010004.1	0.104506	49.13
11243	A2h1T0010927.1	0.104506	49.13
11245	S3h1T0010019.2	0.091245	53.8
11245	A2h1T0010943.2	0.0910811	55.18
11246	S3h1T0010023.1	0.173686	44.84
11246	A2h1T0010946.1	0.177731	44.57
11247	S3h1T0010026.2	0.100368	43.59
11247	A2h1T0010949.1	0.1057	43.74
11248	S3h1T0010027.2	0.0634162	46.16
11248	A2h1T0010950.2	0.0649958	46.07
11249	S3h1T0010030.1	0.102315	44.35
11249	A2h1T0010953.1	0.0952124	44.31
11250	S3h1T0010036.2	0.0731679	47.67
11250	A2h1T0010959.2	0.0734144	47.4
11251	S3h1T0010039.1	0.116607	53.27
11251	A2h1T0010961.2	0.118562	53.77
11252	S3h1T0010043.4	0.0913799	43.55
11252	A2h1T0010965.3	0.0932135	43.31
11253	S3h1T0010052.1	0.0753279	49.77
11253	A2h1T0010975.1	0.0686781	50.02
11254	S3h1T0010054.6	0.0732022	54.09
11254	A2h1T0010979.1	0.0739567	54.18
11256	S3h1T0010061.1	0.0719772	48.31
11256	A2h1T0010987.1	0.074018	48.12
11257	S3h1T0010065.1	0.108331	47.78
11257	A2h1T0010990.1	0.114833	46.64
1126	S3h1T0026971.1	0.0657363	53.39
1126	A2h1T0038297.1	0.0676789	53.31
11264	S3h1T0010093.1	0.0714638	50.15
11264	A2h1T0011022.2	0.0689439	50.02
11265	S3h1T0010094.1	0.0891151	48.23
11265	A2h1T0011024.1	0.10026	47.69
11266	S3h1T0010098.1	0.0981053	43.38
11266	A2h1T0011032.1	0.0998467	43.32
11268	S3h1T0010102.1	0.0789985	50.13
11268	A2h1T0011039.1	0.0782368	50.27
11269	S3h1T0010105.4	0.10725	48.25
11269	A2h1T0011042.1	0.173309	43.51
1127	S3h1T0026974.1	0.0740459	51.63
1127	A2h1T0038293.3	0.080292	47.9
11272	S3h1T0010109.2	0.104305	50.24
11272	A2h1T0011049.2	0.10234	50.52
11274	S3h1T0010114.1	0.0648659	52.06
11274	A2h1T0011055.1	0.0666798	51.79
11277	S3h1T0010125.3	0.092338	52.13
11277	A2h1T0011059.1	0.0898826	51.72
11278	S3h1T0010131.1	0.110428	58
11278	A2h1T0011063.4	0.111328	57.51
11279	S3h1T0010133.1	0.0843945	50.41
11279	A2h1T0011065.2	0.0833133	50.9
11282	S3h1T0010141.1	0.165704	48.01
11282	A2h1T0011074.10	0.148022	51.53
11283	S3h1T0010144.1	0.0790713	48.17
11283	A2h1T0011076.1	0.0799003	48.74
11284	S3h1T0010145.2	0.128147	56.36
11284	A2h1T0011077.3	0.132316	55.88
11285	S3h1T0010146.1	0.0916315	52.73
11285	A2h1T0011078.1	0.140721	56.57
11286	S3h1T0010150.4	0.0908164	51.1
11286	A2h1T0011082.5	0.0975908	50.86
11288	S3h1T0010153.2	0.208434	53.25
11288	A2h1T0011085.2	0.208207	53.37
11289	S3h1T0010156.3	0.080371	53.16
11289	A2h1T0011087.2	0.0803284	53.48
11291	S3h1T0010162.1	0.0550388	51.72
11291	A2h1T0011093.1	0.0548759	51.73
11292	S3h1T0010167.2	0.101441	52.43
11292	A2h1T0011101.2	0.0986458	52.62
11293	S3h1T0010175.1	0.125191	49.43
11293	A2h1T0011107.1	0.119279	50.65
11294	S3h1T0010187.2	0.073216	60.64
11294	A2h1T0011122.2	0.074117	60.63
11295	S3h1T0010192.1	0.0990849	49.5
11295	A2h1T0011129.1	0.100369	49.6
11296	S3h1T0010196.1	0.0997704	56.43
11296	A2h1T0011134.1	0.0993641	56.59
[truncated: 19,122 more rows]
