# Supplementary material for: Stepwise emergence of recombination suppression precedes fissiparous asexuality in the planarian Schmidtea mediterranea
Source: Nat Commun. 2026 Jun 26;17:5588. doi: 10.1038/s41467-026-74605-9 (PMC13309565; doi:10.1038/s41467-026-74605-9)
Supplement: Supplementary file 17 — Supplementary Dataset 14 [file 41467_2026_74605_MOESM17_ESM.xlsx]

## Sheet: ﻿Supplementary Data 14
﻿Supplementary Data 14. Nucleotide diversity (pi). Diversity estimates (piN, piS, piN/piS) for the sexual (SAR) and asexual (MEN) populations.
gene_id	POP	piN	piS	piNpiS
S3h1G0000001	SAR	0.000121285	0.0154117	0.007869707725892267
S3h1G0000005	SAR	0.00715457	0.0182187	0.3927048808587206
S3h1G0000009	SAR	0.00238571	0.0132095	0.1806049411176185
S3h1G0000010	SAR	0.00534264	0.0253503	0.2107529318064145
S3h1G0000014	SAR	0.00102526	0.00275404	0.3722756556444883
S3h1G0000015	SAR	0.00214344	0.00436219	0.4913680699300914
S3h1G0000029	SAR	0.00189221	0.00181611	1.041905328644665
S3h1G0000035	SAR	0.00203925	0.0078277	0.26051733286075
S3h1G0000043	SAR	0.0214028	0.00952744	2.24644121942229
S3h1G0000045	SAR	0.00153171	0.0110358	0.1387946765592678
S3h1G0000047	SAR	0.00201767	0.00912523	0.2211093734484418
S3h1G0000048	SAR	0.00013131	0.00515419	0.025476363917124
S3h1G0000057	SAR	0.000466885	0.00363625	0.1283974834094474
S3h1G0000060	SAR	0.000347982	0.0167248	0.02080638013848408
S3h1G0000067	SAR	0.000925302	0.00672757	0.1375387191125167
S3h1G0000070	SAR	0	0.00369687	0
S3h1G0000071	SAR	0.00291706	0.00406967	0.7167804726618303
S3h1G0000074	SAR	0.00459205	0.0115944	0.3960580124151725
S3h1G0000083	SAR	1.70832e-05	0.00378269	0.004516143953193669
S3h1G0000091	SAR	0.00752755	0.00326043	2.308762816701361
S3h1G0000093	SAR	0.00855432	0.0193919	0.4411286236773844
S3h1G0000096	SAR	0	0
S3h1G0000103	SAR	0.00593835	0.0256663	0.231367622921416
S3h1G0000106	SAR	0.000729751	0.00968394	0.07535684589736012
S3h1G0000113	SAR	0.0170351	0.0158709	1.07335183828127
S3h1G0000115	SAR	0.0194268	0.0148106	1.311686257251681
S3h1G0000117	SAR	0.00799509	0.0185902	0.4300689078537038
S3h1G0000128	SAR	0.00128478	0.00384297	0.3343192176605554
S3h1G0000136	SAR	0.00499528	0.00620603	0.8049067128054734
S3h1G0000140	SAR	0.00342633	0.0070395	0.486729680125741
S3h1G0000149	SAR	0.00345823	0.00794502	0.4352702460975774
S3h1G0000151	SAR	0.00401863	0.0165729	0.2424818344330963
S3h1G0000154	SAR	0.000412991	0.00737657	0.05598692937627583
S3h1G0000155	SAR	0.000140107	0.00414958	0.03376412378686669
S3h1G0000166	SAR	0.000318293	0.0138576	0.02296879264488963
S3h1G0000167	SAR	0	0
S3h1G0000168	SAR	0.00127445	0.012572	0.1013721431838641
S3h1G0000173	SAR	0.0335396	0.00927868	3.614698614118669
S3h1G0000176	SAR	0	0.0055496	0
S3h1G0000183	SAR	0.00743616	0.0193583	0.3841333866019989
S3h1G0000184	SAR	0.00946933	0.0130763	0.7241577766866951
S3h1G0000187	SAR	0.00626879	0.00480618	1.304319449091208
S3h1G0000204	SAR	0.000154685	0	Inf
S3h1G0000207	SAR	0.000878958	0.0068753	0.1278429447852761
S3h1G0000208	SAR	0.00532723	0.0118237	0.4505551720130741
S3h1G0000224	SAR	0.00310869	0	Inf
S3h1G0000225	SAR	0.000617208	0.00284117	0.2172373911294284
S3h1G0000227	SAR	0.00108938	0.00844658	0.128972758787982
S3h1G0000228	SAR	0.000819846	0.0093301	0.0878710847461561
S3h1G0000003	SAR	0	0
S3h1G0000008	SAR	0.00630216	0.0318076	0.1981334682985956
S3h1G0000012	SAR	0.00454094	0.0185035	0.2454094054256797
S3h1G0000016	SAR	0.00132864	0	Inf
S3h1G0000017	SAR	0.00012958	0.00378081	0.03427314998195469
S3h1G0000020	SAR	0	0.00437212	0
S3h1G0000023	SAR	0.00124983	0.00340937	0.3665867994551973
S3h1G0000032	SAR	0.00204558	0.00194545	1.05146577347571
S3h1G0000037	SAR	0.00131095	0.00689514	0.1901259961608275
S3h1G0000044	SAR	0.012512	0.00567905	2.203186345074303
S3h1G0000050	SAR	0.000331821	0.0106447	0.03117227987617538
S3h1G0000052	SAR	3.33226e-05	0.00734697	0.004535551260158023
S3h1G0000054	SAR	0.0172505	0.0132861	1.298391923668816
S3h1G0000056	SAR	0.00122386	0.000928426	1.31821000750401
S3h1G0000063	SAR	0.00147274	0.0109845	0.1340739181322187
S3h1G0000068	SAR	0.000678951	0.00822227	0.08257471015532832
S3h1G0000077	SAR	0.00627648	0.0113371	0.5536230608011613
S3h1G0000081	SAR	0.00115418	0.0142438	0.08103031965242277
S3h1G0000082	SAR	0.000829788	0.0215514	0.0385026894785187
S3h1G0000085	SAR	0	0.00688215	0
S3h1G0000099	SAR	0.00431004	0.0194595	0.2214876551194827
S3h1G0000100	SAR	0.00132062	0.00509221	0.2593411179863627
S3h1G0000101	SAR	0.000976219	0.0128387	0.07603699531658072
S3h1G0000102	SAR	0.00102188	0.00530868	0.192491569332095
S3h1G0000104	SAR	0.000255295	0.00317165	0.08049284398291143
S3h1G0000107	SAR	0.00383916	0.00865597	0.4435279852373556
S3h1G0000108	SAR	0	0.0040237	0
S3h1G0000111	SAR	0.0119391	0.0147053	0.8118896512501755
S3h1G0000112	SAR	0	0
S3h1G0000116	SAR	0.026027	0.0171411	1.518398331092781
S3h1G0000119	SAR	0.0106593	0.0107622	0.9904380396126664
S3h1G0000120	SAR	0.00223088	0.0028263	0.7893287295987971
S3h1G0000122	SAR	0.035273	0.0154397	2.284560790853585
S3h1G0000132	SAR	1.27978e-05	0.00584299	0.002190276614748075
S3h1G0000139	SAR	0.000507906	0.00624942	0.08127242339579545
S3h1G0000141	SAR	0.00360484	0.0235848	0.1528457453754669
S3h1G0000142	SAR	0.0048688	0.010206	0.4770529898053199
S3h1G0000147	SAR	0.00110689	0.0029759	0.3719519269773077
S3h1G0000152	SAR	0.019839	0.0302172	0.6565468439342929
S3h1G0000157	SAR	0.00347984	0.010112	0.3441282817167118
S3h1G0000158	SAR	0	0.0112152	0
S3h1G0000163	SAR	0.000486837	0.00766987	0.06347396810323838
S3h1G0000174	SAR	0.00501813	0.013754	0.3648489512898779
S3h1G0000177	SAR	0.000263398	0.00918926	0.02866363007498232
S3h1G0000178	SAR	0.000661857	0.0126425	0.05235187138980193
S3h1G0000180	SAR	0	0.000728776	0
S3h1G0000203	SAR	0.0016039	0.00668255	0.2400135740344254
S3h1G0000211	SAR	0.000205656	0	Inf
S3h1G0000213	SAR	0.00275102	0.00986596	0.2788394979786606
S3h1G0000214	SAR	0.0159776	0.0127221	1.255892908758168
S3h1G0000230	SAR	0.00354691	0.0085038	0.4170971756247441
S3h1G0000231	SAR	0.00109155	0.0116926	0.09335404530642574
S3h1G0000235	SAR	0.0018135	0.0100699	0.1800916525238903
S3h1G0000249	SAR	0.00173592	0.00582199	0.2981669722307891
S3h1G0000250	SAR	0.000544396	0.00321627	0.1692631075153253
S3h1G0000253	SAR	0.00138162	0.00250228	0.5521434513160777
S3h1G0000254	SAR	0.001452	0.00252931	0.5740702833103445
S3h1G0000257	SAR	0	0.00539159	0
S3h1G0000259	SAR	0.013058	0.00979027	1.333769736425588
S3h1G0000267	SAR	0.00648176	0.019623	0.3303150417326741
S3h1G0000276	SAR	0.0406619	0.0382861	1.062052632618762
S3h1G0000279	SAR	0.00100094	0.00544759	0.1837402423664182
S3h1G0000281	SAR	0.00572721	0.00149356	3.834595128613703
S3h1G0000284	SAR	0.000887216	0.013562	0.06541944477527391
S3h1G0000285	SAR	0.00123384	0.00942843	0.1308638528379032
S3h1G0000292	SAR	0.00624437	0.0127641	0.4892136442429912
S3h1G0000314	SAR	0.0146321	0.0145995	1.002238348979451
S3h1G0000319	SAR	0.0025237	0.00355829	0.7092451452930328
S3h1G0000320	SAR	0.00200964	0.00703307	0.2857417380711931
S3h1G0000341	SAR	0.000332568	0.002309	0.1440310129936042
S3h1G0000345	SAR	0.00223006	0.00439089	0.507882129026307
S3h1G0000348	SAR	0.00191275	0.00821219	0.2329156440623346
S3h1G0000353	SAR	0.00159539	0.00949132	0.1680896957896026
S3h1G0000354	SAR	0.00132732	0.00852545	0.1556886088368737
S3h1G0000356	SAR	0.0003122	0.00981991	0.03179258950219314
S3h1G0000364	SAR	0.0069678	0.00584037	1.193042508678534
S3h1G0000398	SAR	0.00498351	0.00758478	0.6570407010486592
S3h1G0000405	SAR	0.000605546	0.00536199	0.1129329224582123
S3h1G0000415	SAR	0.00159374	0.0305684	0.0521369962223627
S3h1G0000416	SAR	0.00992362	0.00709972	1.397747975200875
S3h1G0000418	SAR	0.000281039	0.000140978	1.993498156180032
S3h1G0000419	SAR	0.00173264	0.0058123	0.2980984028370779
S3h1G0000422	SAR	0.0237418	0.0438946	0.5408828830887243
S3h1G0000440	SAR	0	0.00462331	0
S3h1G0000441	SAR	0.000991771	0	Inf
S3h1G0000445	SAR	0.00376659	0.0113229	0.3326534861477883
S3h1G0000448	SAR	0.00161704	0.000821066	1.969435820938068
S3h1G0000450	SAR	0.0116165	0.00398473	2.915242395606372
S3h1G0000456	SAR	0.000269295	0.00365973	0.07358331769750966
S3h1G0000458	SAR	0.00741399	0.0101557	0.73002939932926
S3h1G0000459	SAR	0.000361302	0	Inf
S3h1G0000460	SAR	0.00235639	0	Inf
S3h1G0000463	SAR	0.0236419	0.0434932	0.5435769452074893
S3h1G0000467	SAR	4.27515e-05	0.00857719	0.004984321258437562
S3h1G0000233	SAR	0.000110267	0.00879878	0.01253206705677556
S3h1G0000237	SAR	0.0173516	0.0238104	0.7287405354554501
S3h1G0000251	SAR	0.00224642	0.00388775	0.5778211177349422
S3h1G0000260	SAR	0	0.00236442	0
S3h1G0000268	SAR	0.0191554	0.00805965	2.37670240185277
S3h1G0000269	SAR	0.012652	0.00716462	1.765905986208216
S3h1G0000270	SAR	0.00157737	0.00699053	0.2256438613886562
S3h1G0000271	SAR	0.00321804	0.01594	0.2018845299076388
S3h1G0000273	SAR	0.00238748	0.00604307	0.395076899141812
S3h1G0000282	SAR	0.00380664	0.00125434	3.034784571835413
S3h1G0000283	SAR	0.000607784	0.00746171	0.08145379688310395
S3h1G0000287	SAR	0	0
S3h1G0000288	SAR	0	0
S3h1G0000289	SAR	0.000558599	0.000793131	0.7042952620578632
S3h1G0000294	SAR	0.00427151	0.0094054	0.4541552620565672
S3h1G0000299	SAR	0	0
S3h1G0000300	SAR	0.000278671	0.000958292	0.2907996810415483
S3h1G0000301	SAR	0.00142996	0.000252916	5.653884153025933
S3h1G0000303	SAR	0	0
S3h1G0000304	SAR	0.00110429	0.00573182	0.1926590955117581
S3h1G0000307	SAR	0.0108203	0.00385617	2.805970004556817
S3h1G0000315	SAR	0.00394198	0.00186203	2.117028983616034
S3h1G0000325	SAR	0.00171174	0.00590204	0.2900244998872717
S3h1G0000327	SAR	1.83896e-05	0.00363597	0.005057687556244545
S3h1G0000329	SAR	0.00454801	0.0158116	0.2876377453039646
S3h1G0000336	SAR	0.00160106	0.00486131	0.3293469816993223
S3h1G0000339	SAR	0.00555359	0.00517004	1.074187925587193
S3h1G0000344	SAR	0	0.00270695	0
S3h1G0000352	SAR	0.00126608	0.0111373	0.1136794067318473
S3h1G0000369	SAR	0	0.0109543	0
S3h1G0000371	SAR	0	0.00466306	0
S3h1G0000372	SAR	0.000395298	0.00154671	0.2555737220874776
S3h1G0000378	SAR	0.00632273	0.00635646	0.9946935647212002
S3h1G0000380	SAR	0.000396832	0.030641	0.01295100271626064
S3h1G0000388	SAR	0.000846191	0.00041796	2.024572094992642
S3h1G0000393	SAR	0.000103991	0.00041919	0.2480760079620768
S3h1G0000396	SAR	0.00876923	0.0286654	0.3059165286671242
S3h1G0000400	SAR	0.000135482	0.00352541	0.03843005971299607
S3h1G0000401	SAR	0.00278743	0.0231197	0.1205650219430879
S3h1G0000411	SAR	0.000512357	0.00261961	0.1955849876632794
S3h1G0000413	SAR	0.000914343	0.00775738	0.1178675359260683
S3h1G0000420	SAR	2.43446e-05	0.000184689	0.1318140839238404
S3h1G0000421	SAR	0.0160534	0.0251621	0.6379988477536331
S3h1G0000423	SAR	0.0178139	0	Inf
S3h1G0000427	SAR	0.00323688	0.00814077	0.3976132548833238
S3h1G0000428	SAR	0.00905546	0.0110228	0.8215215636587425
S3h1G0000431	SAR	0.00791511	0.0176637	0.4480990885790189
S3h1G0000435	SAR	0.0142303	0.0164183	0.8667374365331363
S3h1G0000438	SAR	0.00504789	0.0138838	0.3635820459885111
S3h1G0000442	SAR	0.00202333	0.00619376	0.3266729326698898
S3h1G0000443	SAR	0.00169369	0.00900502	0.1880829541117504
S3h1G0000444	SAR	0.00436161	0.0273052	0.1597355084784386
S3h1G0000451	SAR	0.000527116	0.00605498	0.08705497502756543
S3h1G0000453	SAR	0.000413941	0.00667668	0.06199805179575039
S3h1G0000461	SAR	0.0012112	0.00512906	0.236144775963325
S3h1G0000465	SAR	0.00159377	0.00531134	0.3000684174086402
S3h1G0000469	SAR	0.00058116	0.00498465	0.1165898005909119
S3h1G0000472	SAR	0.000607985	0.00125758	0.483457052317511
S3h1G0000474	SAR	0.000500398	0.00339838	0.1472459043123318
S3h1G0000480	SAR	0	0
S3h1G0000503	SAR	0.00208319	0.00866432	0.2404328588895489
S3h1G0000507	SAR	0.000247486	0	Inf
S3h1G0000509	SAR	0	0
S3h1G0000510	SAR	0	0.00581742	0
S3h1G0000513	SAR	0.00838327	0.014422	0.5812826492054873
S3h1G0000521	SAR	0.00390824	0	Inf
S3h1G0000522	SAR	0	0
S3h1G0000525	SAR	0.00234583	0	Inf
S3h1G0000534	SAR	0.00816755	0.0201495	0.4053474858710646
S3h1G0000539	SAR	0.000626508	0.00109181	0.5738237883879497
S3h1G0000541	SAR	0.00358835	0.00421628	0.8510695306132485
S3h1G0000543	SAR	5.22952e-05	0.00531713	0.009835225619534401
S3h1G0000546	SAR	0.00266326	0.0071108	0.3745374162280069
S3h1G0000555	SAR	0	0.00357572	0
S3h1G0000559	SAR	0.00199536	0.0115067	0.1734089997495985
S3h1G0000560	SAR	6.21887e-05	0.000604553	0.1028672969082501
S3h1G0000561	SAR	2.56809e-05	0	Inf
S3h1G0000562	SAR	0	0
S3h1G0000570	SAR	0	0.00152564	0
S3h1G0000571	SAR	0.00198344	0.000444677	4.460413733640464
S3h1G0000577	SAR	0	0
S3h1G0000586	SAR	0.00845774	0.0180191	0.4693749866919015
S3h1G0000588	SAR	0.000157573	0.000562304	0.2802275960170683
S3h1G0000590	SAR	0	0.00898568	0
S3h1G0000591	SAR	0.0312565	0.0193612	1.614384460338655
S3h1G0000594	SAR	0.00420933	0.0165007	0.2550999892622661
S3h1G0000601	SAR	0.0033528	0.0124031	0.2703198435210567
S3h1G0000606	SAR	0.00498364	0.0138593	0.3595889653667598
S3h1G0000610	SAR	0.015606	0.015051	1.036874298008505
S3h1G0000613	SAR	0.0110561	0.0103741	1.06573495976648
S3h1G0000615	SAR	0.000445127	0.00205366	0.2167482054887521
S3h1G0000621	SAR	0.000532073	0	Inf
S3h1G0000623	SAR	3.03716e-05	0.00846287	0.003588806866083686
S3h1G0000627	SAR	0.00047784	0.00518261	0.09220076565739438
S3h1G0000628	SAR	9.8209e-05	0.00425507	0.02308048050004555
S3h1G0000631	SAR	0.000480897	0.000364988	1.317568057324009
S3h1G0000634	SAR	0.00903444	0.0233358	0.3871494931596432
S3h1G0000640	SAR	0.000999165	0.0128682	0.07764579639030161
S3h1G0000646	SAR	0.000567318	0.00491354	0.1154602735602232
S3h1G0000649	SAR	0.00267453	0.010804	0.2475509932707018
S3h1G0000657	SAR	0.0116099	0.01041	1.115262839200108
S3h1G0000663	SAR	0.000236893	0.00399302	0.05932674837992416
S3h1G0000669	SAR	0	0.0028402	0
S3h1G0000673	SAR	0.000331147	0.00404341	0.08189803141052782
S3h1G0000675	SAR	0.00452892	0.00354626	1.277096083975208
S3h1G0000677	SAR	0.0033171	0.00508127	0.6528084168357793
S3h1G0000683	SAR	0	0.00554074	0
S3h1G0000687	SAR	0.00076461	0.00454608	0.1681909579325512
S3h1G0000697	SAR	0.00207353	0.00576144	0.3598977061540155
S3h1G0000699	SAR	0.000328369	0.00491067	0.06686851185183168
S3h1G0000701	SAR	0.000678134	0	Inf
S3h1G0000704	SAR	0.00328143	0.00770724	0.4257595445738537
S3h1G0000706	SAR	0	0.0051768	0
S3h1G0000707	SAR	0.0081673	0	Inf
S3h1G0000709	SAR	0.000123624	0	Inf
S3h1G0000476	SAR	0	0
S3h1G0000485	SAR	0.018321	0.0198651	0.9222695783236365
S3h1G0000491	SAR	0.0104064	0.00670789	1.551361628521739
S3h1G0000492	SAR	0.00212582	0.00553067	0.3843704026665764
S3h1G0000496	SAR	0.000793674	0.00339853	0.233534630688327
S3h1G0000501	SAR	0	0
S3h1G0000505	SAR	0.00115565	0.00551329	0.2096107880537753
S3h1G0000508	SAR	0.0215223	0.0275856	0.780199345965053
S3h1G0000517	SAR	0.00083092	0.0120557	0.0689232830653147
S3h1G0000518	SAR	0.00342024	0.0221244	0.1545911634591345
S3h1G0000526	SAR	0.000187412	0.00689426	0.02718384759865293
S3h1G0000529	SAR	0.00153028	0.0117656	0.1300639067189395
S3h1G0000532	SAR	0.00928711	0.0236254	0.3930983391601595
S3h1G0000536	SAR	0.00523819	0	Inf
S3h1G0000538	SAR	0.000947641	0.00632451	0.149836334219714
S3h1G0000540	SAR	3.384e-05	0.0043699	0.00774388593311607
S3h1G0000547	SAR	0.00155257	0.00321614	0.4827454101052984
S3h1G0000549	SAR	0.00503766	0.021189	0.2377492355527291
S3h1G0000551	SAR	0.000387667	0.0041756	0.09284113836839215
S3h1G0000554	SAR	0.000900169	0.00305751	0.2944124732634872
S3h1G0000567	SAR	0	0
S3h1G0000576	SAR	2.27997e-05	0.00575147	0.003964156141873198
S3h1G0000579	SAR	0.00176684	0.007399	0.2387942547475341
S3h1G0000581	SAR	0.00330615	0.000161779	20.43624770901484
S3h1G0000583	SAR	8.06839e-05	0.0047877	0.01685234452429013
S3h1G0000584	SAR	0.000270883	0.00371462	0.07292348182632438
S3h1G0000605	SAR	0	0
S3h1G0000616	SAR	0.00066247	0.00105488	0.6280059104882028
S3h1G0000617	SAR	0.00194023	0.013483	0.1439013694976389
S3h1G0000618	SAR	0.000375075	0.00417602	0.08981637980085948
S3h1G0000622	SAR	0	0
S3h1G0000625	SAR	0.00248713	0.0085489	0.2909295543624053
S3h1G0000645	SAR	0.000614082	0.00799193	0.0768378221671627
S3h1G0000647	SAR	0	0
S3h1G0000648	SAR	0.000124491	0.00919178	0.01354372233555199
S3h1G0000652	SAR	0.00118869	0.00569969	0.2085530961008368
S3h1G0000654	SAR	0.00220751	0.00102784	2.147725199326297
S3h1G0000656	SAR	0	0.00301692	0
S3h1G0000661	SAR	0.000874121	0.00389632	0.224345244419659
S3h1G0000666	SAR	4.20694e-05	0.00286162	0.01470125371354622
S3h1G0000679	SAR	0.00284574	0.0129404	0.2199112676322135
S3h1G0000700	SAR	0.00539102	0.00654988	0.8230715720880992
S3h1G0000718	SAR	0.0012621	0.00968917	0.1302585090224496
S3h1G0000724	SAR	0.00481536	0.00950715	0.5064990949767681
S3h1G0000729	SAR	0.00123388	0.0013394	0.9212203288679467
S3h1G0000730	SAR	0	0.00536245	0
S3h1G0000731	SAR	0.00116587	0.0060654	0.1922165386909022
S3h1G0000732	SAR	0.00277646	0.00747922	0.3712235683699901
S3h1G0000735	SAR	0.00493536	0.010898	0.4528678059697262
S3h1G0000737	SAR	0.00900225	0.0176596	0.5097662825478604
S3h1G0000739	SAR	0.0106771	0.00993248	1.074964589819772
S3h1G0000741	SAR	0.00195952	0.0131686	0.1488030467899899
S3h1G0000747	SAR	0.000403911	0.0061827	0.06532930405416985
S3h1G0000749	SAR	0.00177347	0.00499029	0.3553836104997568
S3h1G0000754	SAR	0.00273307	0.00372684	0.7333477365525003
S3h1G0000755	SAR	0	0
S3h1G0000756	SAR	0	0.000613644	0
S3h1G0000766	SAR	0.000478535	0.00820898	0.05829400793775711
S3h1G0000767	SAR	0.00270051	0	Inf
S3h1G0000768	SAR	0.00537299	0.058385	0.09202673898215537
S3h1G0000775	SAR	0.0091578	0.0084064	1.089383775811126
S3h1G0000778	SAR	0.000559298	0.00402578	0.1389291421860966
S3h1G0000783	SAR	0.000331364	0.00239388	0.1384211979022913
S3h1G0000785	SAR	0.00632823	0.0100798	0.6278157918034619
S3h1G0000786	SAR	0.000920879	0.0026119	0.3525699248763562
S3h1G0000787	SAR	0.00130412	0.00235687	0.5533251237313318
S3h1G0000797	SAR	0.00434075	0.00985751	0.4403490904589747
S3h1G0000807	SAR	0.00175985	0.00338518	0.5198687953132503
S3h1G0000811	SAR	0.00801178	0.00843847	0.9494347530130924
S3h1G0000834	SAR	0.00159932	0.00226928	0.7047694410474051
S3h1G0000846	SAR	0.00215352	0.0108168	0.199089853677007
S3h1G0000849	SAR	0	0
S3h1G0000851	SAR	0	0.0061777	0
S3h1G0000853	SAR	0.000836692	0.00341495	0.2450087503818531
S3h1G0000859	SAR	0.00487022	0.0189112	0.2575316798302802
S3h1G0000860	SAR	0.0044948	0	Inf
S3h1G0000861	SAR	0.00146269	0.00227606	0.642643667097562
S3h1G0000862	SAR	0.00019122	0	Inf
S3h1G0000866	SAR	0	0.0123013	0
S3h1G0000869	SAR	0.000795785	0.00271307	0.2933155070331261
S3h1G0000874	SAR	0.00175168	0.00275032	0.6368994624187067
S3h1G0000884	SAR	0.000705159	0.00238912	0.2951541850220263
S3h1G0000888	SAR	0.00556782	0.012002	0.4639077968387426
S3h1G0000896	SAR	0.00167308	0.00458296	0.3650661794129875
S3h1G0000901	SAR	0.000434588	0.00579591	0.07498184590412493
S3h1G0000902	SAR	0.00536551	0	Inf
S3h1G0000904	SAR	0.00317152	0.00840052	0.3775385465654925
S3h1G0000905	SAR	0.00817974	0.00710694	1.150951495206754
S3h1G0000912	SAR	0.00310296	0.000862938	3.595806892144171
S3h1G0000915	SAR	0.00265763	0.012436	0.213704915118603
S3h1G0000916	SAR	0.00155706	0.00499113	0.3119646579720771
S3h1G0000918	SAR	0.000639834	0.00309209	0.2069259838670064
S3h1G0000919	SAR	0.00237128	0	Inf
S3h1G0000927	SAR	0	0.00390401	0
S3h1G0000716	SAR	0	0
S3h1G0000719	SAR	0.00441326	0.00939405	0.4697934150739462
S3h1G0000723	SAR	0.00347487	0.0102753	0.3381774791961565
S3h1G0000727	SAR	0.0055927	0.00527043	1.061146744225956
S3h1G0000742	SAR	0.00458361	0.00304992	1.502862693294918
S3h1G0000751	SAR	0.000693163	0.00446612	0.1552046693442656
S3h1G0000759	SAR	0.00504601	0.0231675	0.2178057143563307
S3h1G0000761	SAR	0	0
S3h1G0000769	SAR	0.00885478	0.0288926	0.3064718491914037
S3h1G0000773	SAR	0.00415402	0	Inf
S3h1G0000774	SAR	0.00192921	0.00685537	0.2814163246178207
S3h1G0000780	SAR	0.00208741	0.00269873	0.7734798514174608
S3h1G0000784	SAR	0.00170393	0.00115651	1.473339628706541
S3h1G0000794	SAR	0	0
S3h1G0000796	SAR	0.000452854	0.00564394	0.0802372513458384
S3h1G0000802	SAR	0.00340202	0.0118468	0.2871664801297546
S3h1G0000803	SAR	0.00120866	0.00868595	0.1391507717101815
S3h1G0000804	SAR	0.0254432	0	Inf
S3h1G0000809	SAR	0.00794873	0.00542138	1.466181285211892
S3h1G0000813	SAR	0.000590657	0.00654286	0.09027498296874804
S3h1G0000823	SAR	0.00189727	0.00314719	0.6028455882004331
S3h1G0000824	SAR	0.0108417	0.0182893	0.5927873893542054
S3h1G0000828	SAR	0.00241183	0.0105097	0.229485966381996
S3h1G0000830	SAR	0.00112978	0.00598521	0.1887621064188527
S3h1G0000831	SAR	0.00226609	0.00443045	0.511480827933166
S3h1G0000835	SAR	0.00134964	0.00539997	0.2499348992240001
S3h1G0000836	SAR	0.0116063	0.00866378	1.339638939352986
S3h1G0000840	SAR	0	0.00782138	0
S3h1G0000843	SAR	0	0.00340472	0
S3h1G0000845	SAR	3.71629e-05	0.00833084	0.004460887804523506
S3h1G0000847	SAR	0.00187066	0.0052546	0.3560044456355015
S3h1G0000848	SAR	0.00140119	0.0176889	0.07921298023711068
S3h1G0000856	SAR	0.00102866	0.00354233	0.2903892845708214
S3h1G0000868	SAR	0	0.0107448	0
S3h1G0000876	SAR	0.000836743	0	Inf
S3h1G0000878	SAR	0.00232318	0.00316499	0.7340251978697223
S3h1G0000885	SAR	0.00188519	0.00638137	0.295420006467398
S3h1G0000894	SAR	0	0.00243155	0
S3h1G0000895	SAR	0.00568179	0	Inf
S3h1G0000900	SAR	0	0
S3h1G0000903	SAR	0.000450831	0.00309221	0.1457958990741653
S3h1G0000907	SAR	0	0
S3h1G0000910	SAR	0.00600564	0.00398686	1.5063578369425
S3h1G0000921	SAR	0.00108814	0.00308186	0.3530793798476045
S3h1G0000922	SAR	0.000840093	0.00295006	0.2847711755008981
S3h1G0000926	SAR	0.000856794	0.0014209	0.6029919081240455
S3h1G0000932	SAR	0.000763781	0.00129591	0.5893793810376576
S3h1G0000934	SAR	0	0
S3h1G0000944	SAR	0.00192383	0.00683079	0.2816412159437756
S3h1G0000946	SAR	0.000798706	0.00897049	0.08903709781716274
S3h1G0000947	SAR	0.000857807	0.00589802	0.1454396777224944
S3h1G0000948	SAR	0.00133169	0.00295807	0.450187226938436
S3h1G0000949	SAR	5.35637e-05	0.00381424	0.0140430665744521
S3h1G0000951	SAR	0.000789553	0.000170173	4.639693920122369
S3h1G0000952	SAR	0.00253161	0	Inf
S3h1G0000956	SAR	0.00193804	0.0132286	0.1465032191690621
S3h1G0000965	SAR	0	0
S3h1G0000972	SAR	0	0
S3h1G0000977	SAR	0.0013229	0.00510553	0.2591113315997679
S3h1G0000987	SAR	0	0.00333945	0
S3h1G0000994	SAR	0.000793458	0.00334446	0.2372458589936266
S3h1G0000996	SAR	0.000367084	0.00400045	0.09176045338427867
S3h1G0001009	SAR	0.000515173	0.00192174	0.268075783360951
S3h1G0001016	SAR	0.000200298	0.00213043	0.0940176313812717
S3h1G0001017	SAR	0	0
S3h1G0001018	SAR	0.000535856	0.00731635	0.07324084343525977
S3h1G0001021	SAR	0.000525962	0.00529118	0.09940340727729041
S3h1G0001025	SAR	0.00150161	0.00982001	0.152913184842361
S3h1G0001029	SAR	0.00123127	0	Inf
S3h1G0001030	SAR	0.00045233	0.00677812	0.06673383586751855
S3h1G0001035	SAR	0.00441063	0.0345652	0.1276030675372584
S3h1G0001036	SAR	0.0179394	0.0651531	0.2753417767591624
S3h1G0001039	SAR	0.00189761	0.00552775	0.3432884620308932
S3h1G0001051	SAR	0.00151031	0.000599154	2.520743167465836
S3h1G0001057	SAR	2.5466e-05	0.00629092	0.004048062650509891
S3h1G0001058	SAR	0.000255691	0.00366586	0.06974924979472819
S3h1G0001064	SAR	0	0
S3h1G0001066	SAR	0.00043939	0.00472194	0.09305300275531878
S3h1G0001078	SAR	0.00105065	0.00253802	0.413965207315601
S3h1G0001079	SAR	0.000751037	0	Inf
S3h1G0001106	SAR	0.00590217	0.00825862	0.7146676207276287
S3h1G0001107	SAR	0	0.00670563	0
S3h1G0001120	SAR	0.00779083	0.00621287	1.253981748604137
S3h1G0001124	SAR	0	0.0169897	0
S3h1G0001138	SAR	0.00690988	0.00631923	1.093469900601392
S3h1G0001140	SAR	0.000192413	0	Inf
S3h1G0001147	SAR	0.00467406	0	Inf
S3h1G0001150	SAR	0.000608748	0.00355506	0.1712343811260377
S3h1G0001152	SAR	0	0
S3h1G0001157	SAR	0.000663096	0.00382333	0.1734340168879409
S3h1G0001160	SAR	0	0.00709748	0
S3h1G0001162	SAR	0.00148764	0.00641857	0.2317712838739927
S3h1G0001166	SAR	0.000320924	0.0038056	0.08432942928344705
S3h1G0001177	SAR	0	0.00774537	0
S3h1G0001182	SAR	0.00269624	0.00950553	0.2836502344849719
S3h1G0001189	SAR	0	0
S3h1G0000940	SAR	0.000755381	0.00814621	0.09272791085185064
S3h1G0000943	SAR	0.00502186	0.0135719	0.3700197677724683
S3h1G0000945	SAR	4.51614e-05	0.00108504	0.04162168093369457
S3h1G0000953	SAR	0.000611602	0.00938574	0.06516298063707214
S3h1G0000955	SAR	0.00468865	0.00513023	0.9139259962100884
S3h1G0000958	SAR	0.00125058	0.0127708	0.09792520199184487
S3h1G0000962	SAR	0.00403115	0.00321618	1.253397055836423
S3h1G0000964	SAR	0.00223776	0.0022309	1.003074528214428
S3h1G0000968	SAR	0.00151778	0.00635196	0.2389474915555751
S3h1G0000975	SAR	0.000658645	0	Inf
S3h1G0000979	SAR	0	0
S3h1G0000982	SAR	0.00086722	0.00154448	0.5614974285700899
S3h1G0000984	SAR	0.00154361	0.00126283	1.222342071590008
S3h1G0000992	SAR	0.000760317	0.00581188	0.130821134340717
S3h1G0000995	SAR	0	0.00175167	0
S3h1G0000998	SAR	0	0.00394912	0
S3h1G0001000	SAR	0.00482341	0.0154789	0.3116114994859425
S3h1G0001001	SAR	0	0.00330721	0
S3h1G0001004	SAR	0.000504797	0.00468044	0.1078524124881733
S3h1G0001012	SAR	0	0.00770166	0
S3h1G0001013	SAR	0.00974071	0.00478327	2.036410827492307
S3h1G0001019	SAR	0.00101662	0.00500631	0.2030678687153315
S3h1G0001028	SAR	0.00200134	0.00514042	0.389334536026067
S3h1G0001034	SAR	0.00142624	0.00683246	0.2087450974593515
S3h1G0001043	SAR	0.00141679	0.00717184	0.1975489867567301
S3h1G0001050	SAR	0.0111573	0	Inf
S3h1G0001053	SAR	0.0377163	0.0450951	0.8363721175982874
S3h1G0001055	SAR	0	0
S3h1G0001056	SAR	0	0
S3h1G0001062	SAR	0	0.00202491	0
S3h1G0001072	SAR	0.000908634	0	Inf
S3h1G0001075	SAR	0.00127537	0.00302387	0.4217680691170794
S3h1G0001081	SAR	0.00042317	0.00341283	0.1239939393559773
S3h1G0001083	SAR	0.000345664	0.00433062	0.07981850583958848
S3h1G0001087	SAR	0.00125188	0.00341584	0.3664910576826065
S3h1G0001104	SAR	0.00413057	0.0168845	0.2446367592967595
S3h1G0001110	SAR	0.00703171	0.00582095	1.208001354826373
S3h1G0001114	SAR	0	0
S3h1G0001116	SAR	0.00180522	0	Inf
S3h1G0001119	SAR	0.00175161	0.00656727	0.2667184409584245
S3h1G0001130	SAR	0.00141072	0.00583931	0.2415893676593374
S3h1G0001134	SAR	0	0
S3h1G0001141	SAR	0.000176449	0.000682814	0.2584152065231652
S3h1G0001142	SAR	0.00316376	0.00626998	0.5045879488735978
S3h1G0001143	SAR	0.00123935	0.00384921	0.32197456784932
S3h1G0001145	SAR	0.000868838	0	Inf
S3h1G0001155	SAR	0	0.00607498	0
S3h1G0001158	SAR	0.000934029	0.00368632	0.2533770575981603
S3h1G0001168	SAR	0	0.00518688	0
S3h1G0001183	SAR	0.00040456	0.00227539	0.1777978487540492
S3h1G0001186	SAR	0.000331865	0.00238161	0.1393448317460446
S3h1G0001194	SAR	3.22887e-05	0	Inf
S3h1G0001205	SAR	0.00930546	0	Inf
S3h1G0001206	SAR	0.00189915	0.00773766	0.2454427795493734
S3h1G0001210	SAR	0.00232094	0	Inf
S3h1G0001217	SAR	0.00249433	0.00482663	0.5167856723051707
S3h1G0001220	SAR	0.000550583	0.00203117	0.271067316970213
S3h1G0001228	SAR	0.000249773	0.00186635	0.13382918963903
S3h1G0001245	SAR	0.00243836	0.00398678	0.6116127139102729
S3h1G0001253	SAR	0	0.0074107	0
S3h1G0001254	SAR	6.85057e-05	0.00492514	0.01390940039686953
S3h1G0001255	SAR	0	0
S3h1G0001256	SAR	0	0
S3h1G0001260	SAR	0	0.00149692	0
S3h1G0001264	SAR	0	0.00338815	0
S3h1G0001268	SAR	0	0.00879516	0
S3h1G0001271	SAR	0	0
S3h1G0001273	SAR	0.000532978	0.00377229	0.1412874583795784
S3h1G0001277	SAR	0	0
S3h1G0001281	SAR	0.00492629	0.0243203	0.2025587630675562
S3h1G0001282	SAR	0	0.00818204	0
S3h1G0001285	SAR	0.0118813	0	Inf
S3h1G0001286	SAR	0.00455545	0.00468282	0.9728006592621882
S3h1G0001288	SAR	0	0
S3h1G0001289	SAR	0.0106171	0.00462754	2.294332323925658
S3h1G0001306	SAR	0.00218876	0	Inf
S3h1G0001308	SAR	0.000356665	0.00357301	0.09982174688057029
S3h1G0001310	SAR	0	0
S3h1G0001319	SAR	0	0
S3h1G0001324	SAR	0	0
S3h1G0001331	SAR	0.000554433	0.000904199	0.6131755121266133
S3h1G0001339	SAR	0.00399937	0.00923487	0.4330727985631528
S3h1G0001353	SAR	0.000743594	0.00806629	0.09218540311758029
S3h1G0001358	SAR	0	0.00370158	0
S3h1G0001363	SAR	0.00231086	0.00284351	0.8126774970331679
S3h1G0001365	SAR	0	0.00389033	0
S3h1G0001366	SAR	0.00334542	0	Inf
S3h1G0001368	SAR	0	0.00377451	0
S3h1G0001371	SAR	0.00154788	0.00963789	0.1606034217886996
S3h1G0001372	SAR	0	0.00247618	0
S3h1G0001378	SAR	0.000842605	0.00349767	0.2409047631460249
S3h1G0001380	SAR	0.000583187	0.00677674	0.08605713537561707
S3h1G0001387	SAR	0.00274554	0	Inf
S3h1G0001390	SAR	0.00175101	0.00701014	0.2497819035596012
S3h1G0001393	SAR	0	0.00503368	0
S3h1G0001399	SAR	0.00842526	0.00818121	1.029830787708423
S3h1G0001401	SAR	0.00196862	0.00487526	0.4037988521453949
S3h1G0001405	SAR	0.000412838	0.00148397	0.2781980742778544
S3h1G0001407	SAR	0.0022211	0	Inf
S3h1G0001409	SAR	0.00215606	0.00413456	0.5214736073639962
S3h1G0001412	SAR	0	0.00516753	0
S3h1G0001200	SAR	0.000312171	0.00429263	0.0727226816644963
S3h1G0001216	SAR	0.000232346	0.00238359	0.09747758209147719
S3h1G0001223	SAR	0.00118774	0.00626848	0.189478350473483
S3h1G0001225	SAR	0.00584581	0.0213807	0.2734156265676521
S3h1G0001227	SAR	0	0
S3h1G0001231	SAR	0.00175026	0.00280821	0.6232651586180488
S3h1G0001232	SAR	0	0.000563366	0
S3h1G0001233	SAR	0.0134382	0.0230717	0.5824537210009905
S3h1G0001240	SAR	0.00202103	0.00360562	0.5605241583181679
S3h1G0001242	SAR	0	0.00334276	0
S3h1G0001247	SAR	0.00108304	0.0106992	0.1012264146664106
S3h1G0001252	SAR	0.000528986	0	Inf
S3h1G0001259	SAR	0.00025898	0.00758416	0.03414750660028818
S3h1G0001267	SAR	0.0144329	0.0237528	0.6076279920114027
S3h1G0001269	SAR	0.00126745	0.00254402	0.4982063005555726
S3h1G0001274	SAR	0.000940672	0.00809458	0.116210173497893
S3h1G0001280	SAR	2.88163e-05	0.00512575	0.00562186767995646
S3h1G0001284	SAR	0.00149127	0	Inf
S3h1G0001295	SAR	0.00739595	0	Inf
S3h1G0001298	SAR	0.00278764	0.00954257	0.2921270371619916
S3h1G0001303	SAR	0.00227544	0	Inf
S3h1G0001305	SAR	0.00638549	0.0147077	0.4341610470541073
S3h1G0001312	SAR	0	0.00221596	0
S3h1G0001313	SAR	0.00829368	0.00660206	1.256225424745291
S3h1G0001316	SAR	0	0
S3h1G0001323	SAR	0.00222638	0	Inf
S3h1G0001326	SAR	0.0061468	0.00611891	1.004556864887976
S3h1G0001329	SAR	0.00046212	0.00179823	0.2569866268832482
S3h1G0001330	SAR	0.000367218	0.00741228	0.04954180165970403
S3h1G0001338	SAR	0.00977928	0.016211	0.6032484070795444
S3h1G0001355	SAR	0.00182004	0.00393659	0.4623388658747389
S3h1G0001357	SAR	0.0015573	0.00601956	0.2587059753918484
S3h1G0001359	SAR	0	0
S3h1G0001361	SAR	0	0
S3h1G0001370	SAR	0.000796902	0.00328463	0.2426153335545978
S3h1G0001374	SAR	0.000434969	0.00729541	0.05962228212226977
S3h1G0001375	SAR	0	0.00136217	0
S3h1G0001377	SAR	0	0.00262555	0
S3h1G0001381	SAR	0	0.00605294	0
S3h1G0001388	SAR	0	0
S3h1G0001394	SAR	0	0
S3h1G0001397	SAR	0.00109907	0.00365973	0.3003131647038551
S3h1G0001400	SAR	0.00116818	0.00564108	0.2070848682253872
S3h1G0001402	SAR	0.000728419	0.00874957	0.08325197291570374
S3h1G0001403	SAR	0.000488124	0.00155872	0.3131560824709627
S3h1G0001404	SAR	0.00189894	0.0292701	0.06487652463301213
S3h1G0001406	SAR	0.00582745	0	Inf
S3h1G0001414	SAR	0	0.00308991	0
S3h1G0001416	SAR	0.000905879	0	Inf
S3h1G0001420	SAR	0.000352584	0.00649386	0.05429496635891817
S3h1G0001426	SAR	0.00015789	0.00391302	0.04034999150441853
S3h1G0001430	SAR	7.13943e-06	0.00279779	0.002551806916197385
S3h1G0001437	SAR	0	0
S3h1G0001439	SAR	2.3716e-05	0	Inf
S3h1G0001441	SAR	0	0
S3h1G0001442	SAR	0	0
S3h1G0001444	SAR	0	0.040385	0
S3h1G0001445	SAR	5.47985e-05	0.0175258	0.003126728495067157
S3h1G0001446	SAR	0.00467274	0.0164048	0.284840560666254
S3h1G0001447	SAR	0	0.000354152	0
S3h1G0001450	SAR	0.00365115	0.012525	0.2915101383382268
S3h1G0001451	SAR	0.00412692	0.0305877	0.1349206428770445
S3h1G0001452	SAR	0	0.0258075	0
S3h1G0001453	SAR	0.00646702	0.038644	0.167348617827888
S3h1G0001457	SAR	0.00046472	0	Inf
S3h1G0001463	SAR	0	0
S3h1G0001476	SAR	0.0028721	0.00069291	4.144982597950261
S3h1G0001479	SAR	0.00167631	0	Inf
S3h1G0001484	SAR	0.000411985	0.00485487	0.08486008063355809
S3h1G0001488	SAR	0	0
S3h1G0001490	SAR	0	0.00362551	0
S3h1G0001499	SAR	0.000199822	0.00219654	0.09097137271966321
S3h1G0001507	SAR	0	0.00805597	0
S3h1G0001514	SAR	0.00155088	0.00548429	0.2827866311155184
S3h1G0001532	SAR	0.000713557	0	Inf
S3h1G0001534	SAR	0.0027289	0	Inf
S3h1G0001535	SAR	0	0.0166164	0
S3h1G0001536	SAR	0.000203274	0.00322864	0.06295956623269129
S3h1G0001544	SAR	0.000986266	0	Inf
S3h1G0001551	SAR	0.00121813	0	Inf
S3h1G0001562	SAR	0	0.00193323	0
S3h1G0001573	SAR	0.00270652	0	Inf
S3h1G0001591	SAR	0	0.0036864	0
S3h1G0001594	SAR	0	0.00153619	0
S3h1G0001597	SAR	0.000932161	0	Inf
S3h1G0001600	SAR	0.00101157	0.00398964	0.2535489297253259
S3h1G0001609	SAR	0.000784442	0.00144286	0.5436719159640816
S3h1G0001612	SAR	0.000765961	0.00468009	0.1636634798959393
S3h1G0001613	SAR	1.77819e-05	0.00280915	0.006330001151773175
S3h1G0001623	SAR	0.000140671	0.00492689	0.02855173829579844
S3h1G0001625	SAR	0.00212127	0.00424968	0.4991603955173184
S3h1G0001628	SAR	0	0.0117173	0
S3h1G0001633	SAR	0.0118007	0.00255602	4.616803571170825
S3h1G0001640	SAR	0.00173001	0.00765358	0.2260393229974865
S3h1G0001642	SAR	0	0.00181899	0
S3h1G0001645	SAR	0.00645048	0.00435885	1.479857636560583
S3h1G0001660	SAR	0	0
S3h1G0001661	SAR	0	0
S3h1G0001671	SAR	0.00126904	0	Inf
S3h1G0001676	SAR	0	0
S3h1G0001682	SAR	0	0
S3h1G0001435	SAR	0	0
S3h1G0001438	SAR	0	0
S3h1G0001455	SAR	0	0
S3h1G0001456	SAR	0	0
S3h1G0001459	SAR	0.00373836	0	Inf
S3h1G0001465	SAR	0.00240149	0	Inf
S3h1G0001478	SAR	0.000476487	0.00205034	0.2323947064472748
S3h1G0001491	SAR	0.0012128	0.00606094	0.2001011229087845
S3h1G0001494	SAR	0	0
S3h1G0001501	SAR	0.000493667	0.00366632	0.1346494778455337
S3h1G0001517	SAR	0.00175688	0.00381487	0.4605345608183419
S3h1G0001521	SAR	0.000395205	0.00278784	0.1417601954034405
S3h1G0001525	SAR	0	0
S3h1G0001537	SAR	0.000321842	0.0011849	0.2716194280332693
S3h1G0001539	SAR	0	0.0120743	0
S3h1G0001546	SAR	0	0.00437353	0
S3h1G0001554	SAR	0	0
S3h1G0001555	SAR	0.00105429	0.0022673	0.4649992997460546
S3h1G0001559	SAR	0.00066244	0.00457902	0.1446684027913236
S3h1G0001574	SAR	0.000405212	0	Inf
S3h1G0001578	SAR	0.0106645	0	Inf
S3h1G0001580	SAR	0	0.00774567	0
S3h1G0001595	SAR	0.000172563	0	Inf
S3h1G0001596	SAR	0.000724667	0.00796679	0.0909610088774008
S3h1G0001598	SAR	0.00110095	0.00219835	0.5008084411226166
S3h1G0001599	SAR	0.0011157	0.00142389	0.7835614854936898
S3h1G0001602	SAR	0.000602239	0.000592799	1.015923981672427
S3h1G0001603	SAR	3.80658e-05	0.000914347	0.04163165782885279
S3h1G0001604	SAR	0.000589836	0.00865274	0.06816756905912313
S3h1G0001608	SAR	0	0.0148219	0
S3h1G0001615	SAR	0.00111938	0.00501253	0.2233158993006996
S3h1G0001618	SAR	0.00202872	0.00365501	0.5550510418761391
S3h1G0001629	SAR	0.00155419	0.00104445	1.488051845375831
S3h1G0001630	SAR	0	0.00744074	0
S3h1G0001632	SAR	0.000635358	0.00713948	0.08899212400068154
S3h1G0001644	SAR	0.00101691	0.00625737	0.1625142423843707
S3h1G0001647	SAR	0	0.00387894	0
S3h1G0001648	SAR	0.000149199	0	Inf
S3h1G0001649	SAR	0.0105711	0.0300694	0.3515558223456064
S3h1G0001651	SAR	0.000596369	0	Inf
S3h1G0001653	SAR	0	0
S3h1G0001655	SAR	0	0
S3h1G0001659	SAR	0	0
S3h1G0001665	SAR	0	0.000850939	0
S3h1G0001667	SAR	0	0
S3h1G0001668	SAR	9.6853e-06	0	Inf
S3h1G0001673	SAR	0.000405683	0	Inf
S3h1G0001677	SAR	0	0
S3h1G0001679	SAR	0	0
S3h1G0001683	SAR	0	0
S3h1G0001696	SAR	0	0.00152545	0
S3h1G0001706	SAR	0	0
S3h1G0001708	SAR	0	0
S3h1G0001709	SAR	0	0
S3h1G0001711	SAR	0	0
S3h1G0001714	SAR	0	0
S3h1G0001715	SAR	0	0
S3h1G0001717	SAR	4.24284e-05	0.00164583	0.02577940446899491
S3h1G0001718	SAR	0	0
S3h1G0001720	SAR	0.00021407	0	Inf
S3h1G0001722	SAR	0	0
S3h1G0001729	SAR	0	0
S3h1G0001730	SAR	0	0
S3h1G0001733	SAR	0	0
S3h1G0001735	SAR	0	0
S3h1G0001745	SAR	0	0
S3h1G0001749	SAR	0	0
S3h1G0001751	SAR	3.55951e-06	0.000329607	0.0107992450347767
S3h1G0001755	SAR	0	0
S3h1G0001762	SAR	0	0
S3h1G0001764	SAR	0	0
S3h1G0001768	SAR	0	0
S3h1G0001772	SAR	0	0
S3h1G0001777	SAR	0.00704394	0	Inf
S3h1G0001781	SAR	0	0
S3h1G0001785	SAR	0	0
S3h1G0001790	SAR	0	0
S3h1G0001793	SAR	0	0.000206811	0
S3h1G0001800	SAR	0.00509221	0.0281151	0.1811202931610964
S3h1G0001806	SAR	0	0
S3h1G0001813	SAR	0	0
S3h1G0001820	SAR	0	0
S3h1G0001824	SAR	0	0
S3h1G0001826	SAR	0.000256984	0	Inf
S3h1G0001828	SAR	0	0
S3h1G0001831	SAR	0	0
S3h1G0001834	SAR	0	0
S3h1G0001841	SAR	0	0
S3h1G0001851	SAR	0	0
S3h1G0001859	SAR	0	0
S3h1G0001861	SAR	0	0
S3h1G0001870	SAR	0.00147827	0.00961379	0.1537655880181507
S3h1G0001871	SAR	0	0
S3h1G0001873	SAR	0	0
S3h1G0001874	SAR	0	0
S3h1G0001880	SAR	0	0
S3h1G0001883	SAR	0	0
S3h1G0001893	SAR	0.000359697	0	Inf
S3h1G0001895	SAR	0	0
S3h1G0001898	SAR	0	0
S3h1G0001899	SAR	0	0
S3h1G0001918	SAR	0	0.00659465	0
S3h1G0001919	SAR	0	0
S3h1G0001688	SAR	0	0
S3h1G0001693	SAR	0	0
S3h1G0001712	SAR	0.000602969	0	Inf
S3h1G0001713	SAR	0	0
S3h1G0001723	SAR	0	0
S3h1G0001724	SAR	0.000262885	0	Inf
S3h1G0001731	SAR	0	0
S3h1G0001740	SAR	0.00141175	0	Inf
S3h1G0001746	SAR	0.000211929	0	Inf
S3h1G0001757	SAR	0	0
S3h1G0001758	SAR	0.0174176	0.044134	0.3946516734651531
S3h1G0001763	SAR	0.00166558	0	Inf
S3h1G0001765	SAR	0	0
S3h1G0001767	SAR	0	0
S3h1G0001779	SAR	3.24021e-05	0	Inf
S3h1G0001780	SAR	0.000276243	0.00231699	0.1192251975247418
S3h1G0001782	SAR	0.000345685	0	Inf
S3h1G0001783	SAR	0	0.000138799	0
S3h1G0001786	SAR	0	0
S3h1G0001787	SAR	0	0
S3h1G0001802	SAR	0	0
S3h1G0001805	SAR	0	0.00398209	0
S3h1G0001819	SAR	0	0.00157895	0
S3h1G0001823	SAR	0	0
S3h1G0001825	SAR	0	3.91782e-05	0
S3h1G0001827	SAR	0	0.000818292	0
S3h1G0001830	SAR	0	0
S3h1G0001835	SAR	0	0
S3h1G0001843	SAR	0	0
S3h1G0001857	SAR	0	0
S3h1G0001862	SAR	0	0
S3h1G0001864	SAR	0	0
S3h1G0001865	SAR	0	0
S3h1G0001866	SAR	0	0
S3h1G0001878	SAR	0.000129586	0	Inf
S3h1G0001886	SAR	0	0
S3h1G0001889	SAR	0.000337818	0	Inf
S3h1G0001897	SAR	0	0
S3h1G0001901	SAR	0	0
S3h1G0001903	SAR	0.000166902	0	Inf
S3h1G0001905	SAR	0	0
S3h1G0001906	SAR	0.00660402	0.0126508	0.5220228266630923
S3h1G0001907	SAR	0	0.00458842	0
S3h1G0001908	SAR	0.000186515	0.00706055	0.02641651555742783
S3h1G0001909	SAR	0.000127182	0.00126475	0.1005587853423818
S3h1G0001913	SAR	0	0
S3h1G0001917	SAR	0	0
S3h1G0001920	SAR	0	0
S3h1G0001922	SAR	0	0
S3h1G0001928	SAR	0	0
S3h1G0001929	SAR	0	0
S3h1G0001932	SAR	0	0
S3h1G0001935	SAR	0	0
S3h1G0001936	SAR	0	0
S3h1G0001943	SAR	0	0
S3h1G0001952	SAR	0	0
S3h1G0001960	SAR	0	0
S3h1G0001961	SAR	0.00257294	0	Inf
S3h1G0001965	SAR	0.00020356	0	Inf
S3h1G0001966	SAR	0.00295792	0.00614265	0.4815379156814173
S3h1G0001967	SAR	0.000345441	0.00128449	0.2689312821917587
S3h1G0001971	SAR	0	0.00146944	0
S3h1G0001977	SAR	0.00203129	0	Inf
S3h1G0001979	SAR	0.000243035	0.00253646	0.09581662507947614
S3h1G0001984	SAR	0	0.00207346	0
S3h1G0001988	SAR	0	0.00930463	0
S3h1G0001990	SAR	0	0.00749162	0
S3h1G0001992	SAR	4.5184e-05	0.00899566	0.005022870543575248
S3h1G0001995	SAR	0.00124116	0.00493577	0.2514615892786798
S3h1G0001997	SAR	0.00124874	0.00434524	0.2873822207824089
S3h1G0001999	SAR	0.00372554	0.00796843	0.4675371076043739
S3h1G0002003	SAR	0.000651873	0.0037546	0.1736199095022612
S3h1G0002004	SAR	0.00121731	0.00296858	0.4100662610555219
S3h1G0002005	SAR	0.0112289	0.00209152	5.368768188092767
S3h1G0002014	SAR	0.00918749	0.0251575	0.3651983536172593
S3h1G0002017	SAR	0.000934525	0.00510893	0.1829197074241398
S3h1G0002024	SAR	0.000685609	0.00818872	0.08372607702597358
S3h1G0002031	SAR	0.000824664	0	Inf
S3h1G0002039	SAR	0.00339287	0.00369987	0.9170227989002576
S3h1G0002041	SAR	0.00299095	0.00797781	0.3749085726013598
S3h1G0002044	SAR	0.00987372	0.00413235	2.389371233094705
S3h1G0002045	SAR	0.019481	0.0644719	0.3021627769526143
S3h1G0002057	SAR	0	0.00593205	0
S3h1G0002065	SAR	0.00544103	0.00227673	2.38983875030809
S3h1G0002068	SAR	0	0.00833899	0
S3h1G0002074	SAR	0.000400585	0.00567595	0.07057573165800848
S3h1G0002077	SAR	0.00139097	0.00216013	0.6439275794804759
S3h1G0002083	SAR	0.000788388	0.00163457	0.4823200367225775
S3h1G0002088	SAR	0	0
S3h1G0002092	SAR	0.000963161	0.00931124	0.1034406675778942
S3h1G0002101	SAR	0.00106199	0.00633086	0.1677487407025602
S3h1G0002105	SAR	0.00124558	0.0118609	0.1050157466886185
S3h1G0002108	SAR	0	0
S3h1G0002110	SAR	0.00134447	0.0115992	0.1159109680438179
S3h1G0002113	SAR	0.000893842	0.00484888	0.1843398178836204
S3h1G0002117	SAR	0.0040651	0	Inf
S3h1G0002125	SAR	0.00242985	0	Inf
S3h1G0002129	SAR	0	0.0136048	0
S3h1G0001923	SAR	0	0.00262395	0
S3h1G0001924	SAR	0	0
S3h1G0001925	SAR	0	0
S3h1G0001937	SAR	0.00017754	0	Inf
S3h1G0001941	SAR	0.0054772	0.0507803	0.1078607759819957
S3h1G0001944	SAR	0	0
S3h1G0001945	SAR	0	0
S3h1G0001948	SAR	0	0.000995423	0
S3h1G0001953	SAR	0	0
S3h1G0001975	SAR	0	0
S3h1G0001976	SAR	0	0
S3h1G0001978	SAR	0	0
S3h1G0001981	SAR	0	0
S3h1G0001983	SAR	0	0
S3h1G0001985	SAR	0	0
S3h1G0001998	SAR	0.00638544	0	Inf
S3h1G0002007	SAR	0.00346713	0.00300911	1.152209291945573
S3h1G0002009	SAR	0.0351611	0.0664766	0.5289238501632588
S3h1G0002010	SAR	0.000487328	0.00179586	0.2713618834990866
S3h1G0002013	SAR	0.000358422	0.00785946	0.04560382146589043
S3h1G0002015	SAR	0.000888971	0.00171165	0.5193639596549979
S3h1G0002016	SAR	0.00206656	0.00371527	0.5562339186420451
S3h1G0002018	SAR	0.000758262	0.0129408	0.05859449548950826
S3h1G0002020	SAR	0.00708619	0.0131798	0.5376547180214165
S3h1G0002030	SAR	0.00606561	0.00334679	1.812366413762218
S3h1G0002034	SAR	0	0
S3h1G0002046	SAR	0.0124226	0.0161635	0.7685603766167884
S3h1G0002050	SAR	0	0.00993544	0
S3h1G0002055	SAR	0.000292319	0.00510398	0.05727283972140691
S3h1G0002058	SAR	0	0.00845446	0
S3h1G0002059	SAR	0	0
S3h1G0002060	SAR	0.00236143	0.00633667	0.3726603959625642
S3h1G0002066	SAR	0	0.00250372	0
S3h1G0002067	SAR	0.00136502	0.00330043	0.413587265491757
S3h1G0002069	SAR	0	0.00365831	0
S3h1G0002072	SAR	0.000279315	0.00606452	0.04605723356333902
S3h1G0002076	SAR	0.000942035	0.0068583	0.1373570066309457
S3h1G0002080	SAR	0.000740208	0.00188712	0.3922426682532956
S3h1G0002081	SAR	0.00264911	0.00500985	0.5287811594770562
S3h1G0002082	SAR	0.000227646	0.0033763	0.06742462065956384
S3h1G0002084	SAR	0.00137366	0.00339087	0.4051044403426759
S3h1G0002087	SAR	0.000275383	0.00124141	0.2218306232366085
S3h1G0002089	SAR	0	0
S3h1G0002094	SAR	0.00128785	0.000155986	8.256175927023124
S3h1G0002106	SAR	0.000674726	0.0104556	0.06453271095007333
S3h1G0002111	SAR	0.00165851	0.0111493	0.1487548627363905
S3h1G0002119	SAR	0.00185125	0.00636887	0.2906707787201233
S3h1G0002120	SAR	0	0.00423315	0
S3h1G0002121	SAR	0.00818911	0.00510405	1.6044353347571
S3h1G0002131	SAR	0.00100419	0.00498173	0.2015754942692946
S3h1G0002135	SAR	0.000521622	0	Inf
S3h1G0002142	SAR	0	0
S3h1G0002143	SAR	0.000920854	0.00247788	0.3716298550995631
S3h1G0002151	SAR	0	0.00151682	0
S3h1G0002153	SAR	0	0.00961956	0
S3h1G0002157	SAR	0.000532317	0.00475144	0.1120327659060645
S3h1G0002159	SAR	0.00116968	0.00804318	0.1454254272402163
S3h1G0002161	SAR	0.000779061	0	Inf
S3h1G0002162	SAR	0.00163322	0.0104461	0.1563483101580348
S3h1G0002163	SAR	0.00449746	0.0122143	0.3682131071514733
S3h1G0002181	SAR	3.48802e-05	0.00270842	0.01287843269148057
S3h1G0002185	SAR	0.000559288	0.00213442	0.2620321652819565
S3h1G0002192	SAR	0	0
S3h1G0002193	SAR	0	0.00180125	0
S3h1G0002195	SAR	0.00202428	0.00476785	0.4245684331036463
S3h1G0002197	SAR	0.00142115	0.00515271	0.2758069012541443
S3h1G0002199	SAR	0.00174257	0.00627061	0.27789415003093
S3h1G0002202	SAR	0.000521759	0.00638529	0.08171271404458499
S3h1G0002205	SAR	0	0.00694456	0
S3h1G0002209	SAR	0.000424857	0.00495713	0.08570631152504403
S3h1G0002214	SAR	0	0
S3h1G0002215	SAR	0	0
S3h1G0002217	SAR	0.000296431	0.00357288	0.08296686898955251
S3h1G0002227	SAR	0.000659264	0.00406191	0.1623038472218649
S3h1G0002252	SAR	0.00249251	0.00127437	1.955874918304133
S3h1G0002257	SAR	0.0018669	0.00269975	0.691509889185241
S3h1G0002258	SAR	0	0
S3h1G0002261	SAR	0.000350265	0.00256114	0.136761487964989
S3h1G0002263	SAR	0	0.00668568	0
S3h1G0002270	SAR	0	0
S3h1G0002271	SAR	0	0.0044588	0
S3h1G0002274	SAR	0.000518081	0.00191861	0.2700295045590311
S3h1G0002278	SAR	1.45204e-05	0.00348241	0.004169622100682725
S3h1G0002282	SAR	0.00148305	0.00633527	0.2340951204447193
S3h1G0002284	SAR	0	0.00147657	0
S3h1G0002288	SAR	0.000873432	0.00939212	0.09299632916968231
S3h1G0002289	SAR	0	0.0039528	0
S3h1G0002292	SAR	0.000580108	0.00208245	0.27856970282677
S3h1G0002295	SAR	1.52064e-05	0.00456911	0.003328093882378756
S3h1G0002296	SAR	0.00246011	0.0130967	0.1878415300546449
S3h1G0002304	SAR	0.00144472	0.00130774	1.104746870806724
S3h1G0002307	SAR	0	0
S3h1G0002310	SAR	0.00637725	0	Inf
S3h1G0002315	SAR	0.00815709	0.0108198	0.7539050635977415
S3h1G0002318	SAR	0.00464665	0	Inf
S3h1G0002321	SAR	0.000897762	0.00330043	0.2720134604599006
S3h1G0002327	SAR	0	0
S3h1G0002336	SAR	0.000550261	0.0130533	0.04215481800899024
S3h1G0002340	SAR	0.000941509	0.00600729	0.156727698726167
S3h1G0002341	SAR	0.00201397	0	Inf
S3h1G0002344	SAR	0.000726715	0.0106609	0.06816607983123085
S3h1G0002348	SAR	0.00517921	0.0103488	0.5004661745651818
S3h1G0002350	SAR	0.00037189	0.00183437	0.2027343946252033
S3h1G0002353	SAR	0.00243423	0.0278221	0.08749263824517925
S3h1G0002356	SAR	0.0083756	0.0216585	0.3867126239102872
S3h1G0002358	SAR	0	0.00691241	0
S3h1G0002365	SAR	0	0.00974213	0
S3h1G0002138	SAR	0	0
S3h1G0002139	SAR	0.000557281	0.00536167	0.1039379637980835
S3h1G0002144	SAR	0.000754086	0.00532432	0.1416304133444048
S3h1G0002146	SAR	0	0.00440784	0
S3h1G0002155	SAR	0	0
S3h1G0002164	SAR	0.00171593	0	Inf
S3h1G0002166	SAR	0	0.00386272	0
S3h1G0002171	SAR	0.000692435	0.00787521	0.08792592700298116
S3h1G0002184	SAR	0.0161032	0.0138183	1.165352353472547
S3h1G0002198	SAR	0.00233228	0.00435453	0.5355990252190134
S3h1G0002201	SAR	0.000975898	0.00240125	0.4064128925413733
S3h1G0002220	SAR	0.00119716	0.00538532	0.2223010319832543
S3h1G0002230	SAR	0	0.00446084	0
S3h1G0002236	SAR	0.00138538	0.0043355	0.3195438533594894
S3h1G0002240	SAR	0.00110538	0.00641469	0.172320931204694
S3h1G0002242	SAR	0.00118516	0.0115415	0.102686949775398
S3h1G0002243	SAR	0.000403707	0.00566051	0.07131993492861091
S3h1G0002244	SAR	0.000706591	0.00550853	0.1282721093147556
S3h1G0002245	SAR	0.000222201	0.00404099	0.05498662233630849
S3h1G0002247	SAR	0.000702278	0.00412185	0.1703791923480823
S3h1G0002249	SAR	0.000851552	0.00520368	0.1636440423619731
S3h1G0002251	SAR	0	0.00817948	0
S3h1G0002275	SAR	0	0
S3h1G0002279	SAR	0.00107606	0.00581576	0.1850241016845324
S3h1G0002287	SAR	0	0.00216118	0
S3h1G0002290	SAR	0	0
S3h1G0002297	SAR	0	0.00415105	0
S3h1G0002298	SAR	0.00787502	0.00296203	2.658651745912749
S3h1G0002299	SAR	0.00213341	0.00770622	0.2768423561474762
S3h1G0002316	SAR	0.00119079	0.0090741	0.1312297382472924
S3h1G0002320	SAR	0.000857759	0.00344337	0.2491044772557241
S3h1G0002322	SAR	0	0.00207884	0
S3h1G0002323	SAR	0.00729137	0.00499652	1.459289824864586
S3h1G0002328	SAR	0.00285138	0.00512939	0.5558911934522267
S3h1G0002329	SAR	0	0.0025615	0
S3h1G0002333	SAR	0	0
S3h1G0002337	SAR	0.00153247	0.00312863	0.4898209231092574
S3h1G0002346	SAR	0.00362726	0.00619892	0.585143646764584
S3h1G0002347	SAR	0.00292413	0.00465433	0.6282604954105898
S3h1G0002351	SAR	0	0.00678267	0
S3h1G0002359	SAR	0.00104822	0.0025655	0.4085817664811365
S3h1G0002363	SAR	0.000561031	0.00368319	0.1523221428360067
S3h1G0002378	SAR	0.000623787	0.00585866	0.1064726399272215
S3h1G0002392	SAR	0.00298586	0.00494378	0.6039632990406374
S3h1G0002395	SAR	0.0133053	0.0152614	0.8718283916365802
S3h1G0002397	SAR	0	0.0109121	0
S3h1G0002399	SAR	0.00549116	0.021488	0.2555451816166693
S3h1G0002409	SAR	0.004779	0.00987842	0.4837819097200213
S3h1G0002412	SAR	0.00315717	0	Inf
S3h1G0002416	SAR	0.000139317	0.0113314	0.01229477470015406
S3h1G0002417	SAR	0.000739466	0.00510169	0.1449454778995588
S3h1G0002421	SAR	0.000700973	0.00256342	0.2734527053328127
S3h1G0002433	SAR	0.0143605	0.0528899	0.271515811105687
S3h1G0002434	SAR	0.00257655	0	Inf
S3h1G0002437	SAR	0.000880231	0	Inf
S3h1G0002443	SAR	0.0103031	0.0133276	0.7730644613997618
S3h1G0002445	SAR	0	0.00708279	0
S3h1G0002459	SAR	0.00119511	0	Inf
S3h1G0002461	SAR	6.8703e-05	0.00645437	0.01064440917528247
S3h1G0002471	SAR	0	0.00285247	0
S3h1G0002472	SAR	0.00111645	0.00327529	0.3408701400982755
S3h1G0002481	SAR	4.03532e-05	0.00326676	0.01235267987032731
S3h1G0002487	SAR	0.00031476	0.00339406	0.09273867684026293
S3h1G0002500	SAR	0	0.00351547	0
S3h1G0002505	SAR	0.00191632	0.0129211	0.1483087174794279
S3h1G0002508	SAR	0.00065663	0.00300594	0.2184436387747678
S3h1G0002509	SAR	0	0
S3h1G0002511	SAR	0.000315242	0	Inf
S3h1G0002519	SAR	0.00142337	0.00233462	0.6096802100756195
S3h1G0002523	SAR	0	0.00564072	0
S3h1G0002525	SAR	0.000964102	0.00296225	0.3254628263240861
S3h1G0002532	SAR	0.000341418	0.00303509	0.1124900188717312
S3h1G0002536	SAR	0.00269984	0	Inf
S3h1G0002555	SAR	0.000274189	0.00498488	0.05500416768788496
S3h1G0002565	SAR	0.00164329	0.00449988	0.3651849252942834
S3h1G0002567	SAR	0.000570505	0.00176254	0.3236838028838208
S3h1G0002568	SAR	0	0
S3h1G0002571	SAR	0	0
S3h1G0002572	SAR	0	0.00252744	0
S3h1G0002575	SAR	0	0.00985072	0
S3h1G0002579	SAR	0.00518353	0.00840983	0.6163656037694709
S3h1G0002588	SAR	0.00243656	0.00456142	0.5341678288723685
S3h1G0002598	SAR	0.00083997	0.0065657	0.1279329915254463
S3h1G0002600	SAR	0.00140659	0.00897272	0.156763186272389
S3h1G0002604	SAR	0.00361289	0.00344134	1.049848832813605
S3h1G0002626	SAR	0.00198414	0.00288031	0.6888639389861035
S3h1G0002630	SAR	0	0
S3h1G0002635	SAR	0	0.00298888	0
S3h1G0002641	SAR	0	0.00323594	0
S3h1G0002366	SAR	0.000855915	0.00400644	0.2136350367567233
S3h1G0002372	SAR	0.00101134	0.0040497	0.2497322431754619
S3h1G0002377	SAR	0	0.00160714	0
S3h1G0002388	SAR	0.000958471	0.0109119	0.08783725168652004
S3h1G0002389	SAR	0.000389854	0.00971453	0.04013104337760431
S3h1G0002390	SAR	0.000358158	0.00413392	0.08663888376015308
S3h1G0002398	SAR	0.00669416	0.0190703	0.3510247623579232
S3h1G0002402	SAR	0	0.00825094	0
S3h1G0002404	SAR	0.0106882	0.0101374	1.054343315212573
S3h1G0002408	SAR	0.0028944	0.00724606	0.3994454360561848
S3h1G0002414	SAR	0.000915913	0.00505393	0.1812280564392703
S3h1G0002415	SAR	0	0.00399981	0
S3h1G0002436	SAR	0	0.00376356	0
S3h1G0002441	SAR	0	0.00772047	0
S3h1G0002449	SAR	0	0.00844851	0
S3h1G0002457	SAR	0	0.0205884	0
S3h1G0002460	SAR	0.00030115	0.00344816	0.0873364271081566
S3h1G0002463	SAR	0	0.00927363	0
S3h1G0002467	SAR	0	0.00286892	0
S3h1G0002469	SAR	0.00620949	0.0156245	0.3974189167667513
S3h1G0002473	SAR	0.00133804	0.00455146	0.2939811486674003
S3h1G0002475	SAR	0	0.00412554	0
S3h1G0002482	SAR	0.000382506	0.00446051	0.085753869527174
S3h1G0002485	SAR	0.00403729	0.00847688	0.4762708875550924
S3h1G0002490	SAR	0.0012457	0.00422342	0.2949501440735816
S3h1G0002492	SAR	1.40032e-05	0.00900636	0.001554813270700655
S3h1G0002506	SAR	0.000393617	0.00286523	0.1373770491803284
S3h1G0002514	SAR	0.00195154	0.00944845	0.2065457169992365
S3h1G0002515	SAR	0.000362007	0.005105	0.07091221388719904
S3h1G0002526	SAR	0	0.00178121	0
S3h1G0002527	SAR	0.000424566	0.00177479	0.2392211404728798
S3h1G0002528	SAR	0.0022635	0.00280783	0.8061381737490853
S3h1G0002537	SAR	0	0.00464423	0
S3h1G0002539	SAR	0.000991136	0.00567982	0.1745013027830849
S3h1G0002540	SAR	0.00111152	0.0040829	0.2722383701327563
S3h1G0002542	SAR	0.000509016	0.00510441	0.09972075892286279
S3h1G0002545	SAR	0	0.0050978	0
S3h1G0002549	SAR	0	0.00696	0
S3h1G0002551	SAR	0	0
S3h1G0002560	SAR	0.00232004	0.00179256	1.294261354412653
S3h1G0002562	SAR	0.00165494	0.00546748	0.3026882246634043
S3h1G0002563	SAR	0.00246324	0	Inf
S3h1G0002584	SAR	0.00116889	0.00654118	0.1786968143964192
S3h1G0002587	SAR	0.00126807	0.00685265	0.1850484324213446
S3h1G0002591	SAR	0.000183486	0.00671106	0.0273409019941247
S3h1G0002602	SAR	0.000706596	0.0073809	0.09573299714308925
S3h1G0002606	SAR	0	0.000947914	0
S3h1G0002614	SAR	0.0080479	0.0170568	0.4718297820993679
S3h1G0002615	SAR	0.00291133	0.00721041	0.4037679614370188
S3h1G0002618	SAR	0	0.00711914	0
S3h1G0002629	SAR	0	0.00649173	0
S3h1G0002639	SAR	0.00116915	0.00424599	0.2753540848377446
S3h1G0002642	SAR	0	0
S3h1G0002646	SAR	0.00181673	0.00341421	0.5321086323369216
S3h1G0002647	SAR	0.00192675	0.00826465	0.2331316706055245
S3h1G0002650	SAR	0.00424273	0	Inf
S3h1G0002655	SAR	0	0.00339854	0
S3h1G0002662	SAR	0.0120063	0.02816	0.4263595544136587
S3h1G0002664	SAR	0.000325789	0.00650343	0.0500949796472185
S3h1G0002674	SAR	0.00129486	0.00293336	0.4414250491288407
S3h1G0002677	SAR	0	0.00400897	0
S3h1G0002684	SAR	0.000365181	0.0077311	0.04723534018505827
S3h1G0002687	SAR	0.000330767	0.00469205	0.07049533577000716
S3h1G0002689	SAR	0.00104159	0.00183062	0.5689822934565586
S3h1G0002691	SAR	0	0
S3h1G0002695	SAR	0	0.00488881	0
S3h1G0002699	SAR	0	0
S3h1G0002705	SAR	0.00220367	0.00417687	0.5275887134077851
S3h1G0002707	SAR	0.00185924	0.00656788	0.2830800124156405
S3h1G0002713	SAR	0.00164929	0.00705573	0.2337513364792144
S3h1G0002716	SAR	0.00210465	0.0153253	0.1373315305156761
S3h1G0002724	SAR	0.00375592	0.00742715	0.5057016009760527
S3h1G0002727	SAR	0.00616185	0.00122792	5.018130787382556
S3h1G0002733	SAR	0	0
S3h1G0002741	SAR	0.0014223	0.00607865	0.2339828380992777
S3h1G0002749	SAR	0.00130972	0.00633941	0.2065991705090943
S3h1G0002751	SAR	0	0.00273495	0
S3h1G0002752	SAR	0	0.006291	0
S3h1G0002754	SAR	0.00233896	0.00496816	0.470790014814677
S3h1G0002757	SAR	0.00132363	0	Inf
S3h1G0002759	SAR	0.00235263	0.00616932	0.3813430945082099
S3h1G0002768	SAR	0.000268823	0.00421588	0.06376454054642466
S3h1G0002770	SAR	0.000889119	0.00455035	0.1953959143368516
S3h1G0002784	SAR	0	0.00159434	0
S3h1G0002790	SAR	0.00514845	0.0074231	0.6935711503948425
S3h1G0002795	SAR	0	0.00320998	0
S3h1G0002800	SAR	0	0
S3h1G0002801	SAR	0.00168382	0.00432889	0.3889727480208988
S3h1G0002804	SAR	0.00446059	0.00648013	0.688349587212169
S3h1G0002806	SAR	0.000795381	0.00342007	0.232562611865555
S3h1G0002809	SAR	0.00501902	0.104828	0.04787854210636987
S3h1G0002811	SAR	0.00296173	0	Inf
S3h1G0002812	SAR	0.0133014	0.000937625	14.18629960561072
S3h1G0002813	SAR	0.0137474	0.0165407	0.8311260833852657
S3h1G0002814	SAR	5.70104e-05	0.000419956	0.1357533878040559
S3h1G0002821	SAR	0	0.00242258	0
S3h1G0002826	SAR	0.000880986	0.00186591	0.4721481535589284
S3h1G0002833	SAR	0.000479664	0.0014482	0.3312134622929088
S3h1G0002835	SAR	0.000854511	0.0056574	0.1510430116616161
S3h1G0002839	SAR	0.000472651	0.00180803	0.2614173228346467
S3h1G0002846	SAR	0.0042516	0.00434946	0.9775009310721396
S3h1G0002847	SAR	0.00340482	0.00185247	1.837986573356132
S3h1G0002848	SAR	0.00279895	0	Inf
S3h1G0002850	SAR	0.00160252	0.014538	0.1102301516160842
S3h1G0002851	SAR	0.000171837	0.00185135	0.0928171556851462
S3h1G0002855	SAR	0.00156374	0	Inf
S3h1G0002859	SAR	0.000856618	0.00399451	0.2144486735582205
S3h1G0002873	SAR	0.00811102	0.0136678	0.5934405650617129
S3h1G0002874	SAR	0.0242765	0.0661964	0.3667340939583584
S3h1G0002875	SAR	0	0.0124096	0
S3h1G0002643	SAR	0	0
S3h1G0002652	SAR	0.00982873	0.0291567	0.3370995777288695
S3h1G0002654	SAR	0	0
S3h1G0002657	SAR	0.00820177	0.023847	0.343933253759228
S3h1G0002673	SAR	0	0.00613578	0
S3h1G0002678	SAR	0.000813686	0.00405691	0.2005678605341845
S3h1G0002680	SAR	0.00173643	0.003036	0.5719474424096634
S3h1G0002682	SAR	0.00133844	0	Inf
S3h1G0002685	SAR	0.00252478	0.0165022	0.152996845425867
S3h1G0002688	SAR	0	0.011408	0
S3h1G0002694	SAR	0	0.00952804	0
S3h1G0002697	SAR	0	0
S3h1G0002700	SAR	0.00214032	0	Inf
S3h1G0002702	SAR	0.000567246	0.00601599	0.09428970861261336
S3h1G0002708	SAR	0.00471431	0.00430085	1.096134770434606
S3h1G0002714	SAR	0.00189858	0.00166816	1.138130640123356
S3h1G0002717	SAR	0.00383995	0.00395826	0.9701102632876667
S3h1G0002729	SAR	0	0.00093755	0
S3h1G0002737	SAR	0	0.00372845	0
S3h1G0002742	SAR	0.0017398	0.00538579	0.3230349585385942
S3h1G0002743	SAR	0	0.00688357	0
S3h1G0002746	SAR	0	0.00456084	0
S3h1G0002764	SAR	0	0
S3h1G0002766	SAR	0.000700481	0.00882248	0.07939726867186574
S3h1G0002767	SAR	0	0.00477889	0
S3h1G0002773	SAR	0.00369555	0.0248218	0.1488831225686556
S3h1G0002774	SAR	0.00240009	0.0250462	0.09582638682518806
S3h1G0002775	SAR	0.00978523	0.0318959	0.3067860182806715
S3h1G0002776	SAR	0.00178281	0.0246861	0.0722194604008109
S3h1G0002777	SAR	0.00204348	0.0207314	0.09856909880496113
S3h1G0002778	SAR	0.00301737	0.00542134	0.5565725039002198
S3h1G0002779	SAR	0	0
S3h1G0002782	SAR	0	0.00870318	0
S3h1G0002788	SAR	0	0
S3h1G0002792	SAR	0.00230615	0	Inf
S3h1G0002793	SAR	0.00160117	0.0050437	0.3174593923219539
S3h1G0002794	SAR	0.000849642	0.00110238	0.7707344392329979
S3h1G0002816	SAR	0.0148938	0.00743519	2.003153307750521
S3h1G0002828	SAR	0	0.00327121	0
S3h1G0002831	SAR	0.000135059	0.00547106	0.02468605508726131
S3h1G0002863	SAR	0	0
S3h1G0002865	SAR	0	0.0042835	0
S3h1G0002867	SAR	0.000906063	0.010881	0.08327044025157181
S3h1G0002877	SAR	0.00553315	0.00634225	0.8724267911617495
S3h1G0002878	SAR	0	0.00813933	0
S3h1G0002881	SAR	0.00460971	0.00497017	0.9274748491678196
S3h1G0002884	SAR	0	0
S3h1G0002887	SAR	0	0.00220585	0
S3h1G0002889	SAR	0.000903335	0	Inf
S3h1G0002891	SAR	0.00246474	0	Inf
S3h1G0002897	SAR	0.00126982	0.00489442	0.2594432790989065
S3h1G0002903	SAR	0.00107978	0.00576389	0.1873348356488877
S3h1G0002906	SAR	0.000568143	0.00327522	0.1734670757898193
S3h1G0002909	SAR	0	0.00851883	0
S3h1G0002918	SAR	0.000728674	0.00349163	0.208691881770438
S3h1G0002921	SAR	0	0
S3h1G0002922	SAR	0.000555166	0.00687586	0.08074138150156214
S3h1G0002923	SAR	0	0.00500214	0
S3h1G0002927	SAR	0.0167672	0.0113382	1.478830227212677
S3h1G0002928	SAR	0	0.0060633	0
S3h1G0002931	SAR	0.00188797	0	Inf
S3h1G0002935	SAR	0.00160792	0.00496152	0.3240777578878907
S3h1G0002936	SAR	0	0
S3h1G0002939	SAR	0	0.0019034	0
S3h1G0002941	SAR	0	0.00576593	0
S3h1G0002942	SAR	0.00223299	0.00588053	0.3797263754465169
S3h1G0002944	SAR	0	0
S3h1G0002947	SAR	0.00288352	0	Inf
S3h1G0002949	SAR	0.000379976	0	Inf
S3h1G0002954	SAR	0.00265118	0.00696209	0.3808024274033098
S3h1G0002958	SAR	0.0162159	0.0363735	0.44581662202576
S3h1G0002959	SAR	0.000762774	0.00578436	0.1318684722411504
S3h1G0002961	SAR	0.00132859	0.00111275	1.193963595945715
S3h1G0002965	SAR	0.00472204	0.0066814	0.7067434432195119
S3h1G0002966	SAR	0	0.00431012	0
S3h1G0002980	SAR	0.000262584	0.00240463	0.1091992982124947
S3h1G0002992	SAR	0.000525964	0.00562545	0.09349726934201515
S3h1G0002997	SAR	0.0012501	0.00975307	0.128175225737808
S3h1G0002998	SAR	0	0
S3h1G0003001	SAR	0	0.00539565	0
S3h1G0003008	SAR	0.000455274	0.00717921	0.06341564745020235
S3h1G0003012	SAR	0.00131257	0.00435744	0.3012252410168161
S3h1G0003013	SAR	0.00282575	0.00294656	0.9590010445595829
S3h1G0003015	SAR	0.00187145	0.00841378	0.2224264201975259
S3h1G0003020	SAR	0.00164844	0.00548044	0.3007859698613177
S3h1G0003040	SAR	0.0045536	0.00286052	1.591879823451128
S3h1G0003041	SAR	0.0140508	0.013749	1.02195342468158
S3h1G0003049	SAR	0.000457892	0.00331701	0.1380438530556437
S3h1G0003054	SAR	0	0.00223147	0
S3h1G0003068	SAR	0.000624452	0.00556866	0.1121367383525841
S3h1G0003075	SAR	0.000195161	0.00357621	0.05457205559619568
S3h1G0003077	SAR	0	0.00161145	0
S3h1G0003079	SAR	0	0
S3h1G0003080	SAR	0.000670401	0.00243265	0.2755845264178227
S3h1G0003083	SAR	0.000574148	0.00104755	0.5480862810326803
S3h1G0003087	SAR	0.00076497	0.0065962	0.115971383722794
S3h1G0003090	SAR	0.00148691	0.00426331	0.3487679951845637
S3h1G0003092	SAR	0.000860757	0.00841143	0.1023319101419113
S3h1G0003096	SAR	0.00117858	0	Inf
S3h1G0002876	SAR	0.000384725	0.00146535	0.2625477701341376
S3h1G0002885	SAR	0	0
S3h1G0002893	SAR	0.000670782	0.00251026	0.2672160916329103
S3h1G0002895	SAR	0.000889259	0.00667033	0.1333155066746268
S3h1G0002898	SAR	0	0
S3h1G0002899	SAR	0	0
S3h1G0002900	SAR	0	0.0015187	0
S3h1G0002904	SAR	0.00221687	0.00179855	1.232588420479965
S3h1G0002905	SAR	0.00258465	0.00848433	0.3046384923114677
S3h1G0002910	SAR	0	0.006343	0
S3h1G0002911	SAR	0.00653299	0.0194067	0.3366351603096502
S3h1G0002912	SAR	0	0.00196809	0
S3h1G0002913	SAR	0.00693846	0.013497	0.5140754511609538
S3h1G0002920	SAR	0.000504654	0.00175113	0.2881882448881786
S3h1G0002924	SAR	0.000600266	0.00892589	0.06725000000000017
S3h1G0002943	SAR	0.00142813	0.0149412	0.09558340782333222
S3h1G0002945	SAR	0	0.00318573	0
S3h1G0002952	SAR	0.00191589	0.00955916	0.200424575677002
S3h1G0002955	SAR	0.00161738	0.0059218	0.2731233555490002
S3h1G0002962	SAR	0.000359818	0.00268726	0.1338977970927624
S3h1G0002968	SAR	0.00115355	0	Inf
S3h1G0002970	SAR	0.000698593	0	Inf
S3h1G0002974	SAR	0.000312174	0.00864972	0.03609066047391121
S3h1G0002975	SAR	1.2829e-05	0.00296282	0.004329989188074443
S3h1G0002990	SAR	0.000137784	0	Inf
S3h1G0003004	SAR	0.00027662	0.00706378	0.03916027885742345
S3h1G0003006	SAR	0.00108654	0.00254817	0.4264006641866278
S3h1G0003009	SAR	0.00308224	0.0227589	0.135430038510911
S3h1G0003011	SAR	0.000579483	0.00209054	0.2771928401901593
S3h1G0003014	SAR	0.0011121	0.00282148	0.3941541620592132
S3h1G0003023	SAR	0.00235453	0.0032332	0.7282343870936536
S3h1G0003024	SAR	0.000676135	0.00359179	0.1882445460635531
S3h1G0003033	SAR	0	0
S3h1G0003035	SAR	0.000455934	0.00214286	0.2127686538477368
S3h1G0003037	SAR	0.000608552	0.00231548	0.2628189669793099
S3h1G0003039	SAR	0	0.00648937	0
S3h1G0003044	SAR	0.00913736	0.0258398	0.353615672224776
S3h1G0003055	SAR	0	0.00545697	0
S3h1G0003058	SAR	0.00124782	0.00381643	0.3269612011037077
S3h1G0003062	SAR	0.00180199	0.0124946	0.1442218037517059
S3h1G0003063	SAR	0.000904997	0.00583687	0.155048363035502
S3h1G0003078	SAR	0	0
S3h1G0003081	SAR	4.54846e-06	0.00314042	0.001448361064007199
S3h1G0003093	SAR	0.000543273	0.00253604	0.2142214958831752
S3h1G0003098	SAR	0.000553751	0.00484086	0.1143911439114395
S3h1G0003102	SAR	0.00167235	0	Inf
S3h1G0003104	SAR	0.00124168	0.00895979	0.1385830534735057
S3h1G0003105	SAR	0.0152199	0.0156312	0.9736826037283101
S3h1G0003106	SAR	0.000972485	0.003435	0.2831105710814086
S3h1G0003114	SAR	0.000608206	0.00618715	0.09830147929772579
S3h1G0003118	SAR	0.000693465	0.00493101	0.1406333930066168
S3h1G0003122	SAR	2.18301e-05	0.00823986	0.002649323602618509
S3h1G0003124	SAR	0.000553819	0.00580728	0.09536649466099638
S3h1G0003127	SAR	0.000894979	0.00310761	0.2879962504422866
S3h1G0003131	SAR	0	0
S3h1G0003136	SAR	0.000546623	0.00592276	0.09229189189148745
S3h1G0003145	SAR	0	0.00246318	0
S3h1G0003147	SAR	0.000479439	0.00191179	0.2507797405630428
S3h1G0003150	SAR	3.26272e-05	0.00355808	0.009169879253203542
S3h1G0003151	SAR	0.00146702	0.00201445	0.7282518641259378
S3h1G0003152	SAR	0	0.00659877	0
S3h1G0003160	SAR	0	0.0173571	0
S3h1G0003164	SAR	0.000676859	0.0104777	0.06459967054919546
S3h1G0003168	SAR	0.0371335	0.0530816	0.6995548688203118
S3h1G0003171	SAR	0	0.00861268	0
S3h1G0003176	SAR	0.00123341	0.00323868	0.380836229797329
S3h1G0003178	SAR	0.00202825	0.00343809	0.5899342562731225
S3h1G0003180	SAR	8.77044e-05	0.00613655	0.01429212355726505
S3h1G0003187	SAR	0.00052295	0.00714979	0.07314201249899008
S3h1G0003197	SAR	0.00107794	0.00378396	0.2848704040742326
S3h1G0003200	SAR	0.00156879	0.00395331	0.3968288614218121
S3h1G0003207	SAR	0.00261133	0.00344767	0.7574172595245205
S3h1G0003211	SAR	0.000930748	0	Inf
S3h1G0003216	SAR	0.000833476	0.000927953	0.8981881461436353
S3h1G0003223	SAR	0.000161665	0.00382189	0.04229982623677932
S3h1G0003225	SAR	0.0014805	0	Inf
S3h1G0003233	SAR	0.00223664	0.00401195	0.5574953981513758
S3h1G0003240	SAR	0	0
S3h1G0003242	SAR	0.00413054	0.00605073	0.6826526697491919
S3h1G0003243	SAR	0.000291675	0.00365698	0.07975843398583952
S3h1G0003248	SAR	0.0036252	0.0200652	0.1806707016183327
S3h1G0003250	SAR	0.00232848	0.0177817	0.1309475925521699
S3h1G0003252	SAR	0.000657823	0.00565015	0.1164257452648491
S3h1G0003256	SAR	0	0.00778399	0
S3h1G0003258	SAR	0	0.0019959	0
S3h1G0003271	SAR	0.00236641	0.00986404	0.2399030829186971
S3h1G0003275	SAR	0	0
S3h1G0003281	SAR	0.000953302	0.00412393	0.2311632825433745
S3h1G0003285	SAR	0	0
S3h1G0003286	SAR	0	0.00779846	0
S3h1G0003288	SAR	0	0
S3h1G0003289	SAR	0.000441703	0.0007274	0.6072351684427295
S3h1G0003290	SAR	0	0.00155007	0
S3h1G0003302	SAR	0.00104017	0.0023475	0.443097852801474
S3h1G0003306	SAR	0.000877262	0.00763455	0.1149068322981366
S3h1G0003099	SAR	0.00225493	0.0088706	0.2542024068519717
S3h1G0003100	SAR	0.0114765	0.0199973	0.5739014274552158
S3h1G0003108	SAR	0.000793862	0.00276686	0.2869177379033309
S3h1G0003110	SAR	0	0.00439338	0
S3h1G0003120	SAR	0.00188865	0.00518554	0.3642149276172572
S3h1G0003129	SAR	0	0
S3h1G0003130	SAR	0.00243031	0.00622595	0.3903515929758117
S3h1G0003132	SAR	0	0.00155215	0
S3h1G0003138	SAR	0	0
S3h1G0003139	SAR	0	0
S3h1G0003140	SAR	0.000429724	0.0059685	0.07199865533169021
S3h1G0003149	SAR	0.000573426	0.00460411	0.124546488191762
S3h1G0003153	SAR	0.000646799	0.00871722	0.07419789921762457
S3h1G0003156	SAR	0.00153049	0.00401551	0.3811444285646863
S3h1G0003157	SAR	0	0.00607096	0
S3h1G0003165	SAR	0.000709043	0.011015	0.06437073540941425
S3h1G0003169	SAR	0.000657909	0.00250512	0.2626255706886725
S3h1G0003179	SAR	0.00116909	0.00474231	0.2465242608754255
S3h1G0003189	SAR	0.000390359	0.00438397	0.0890422317037247
S3h1G0003191	SAR	0.000387769	0.00146585	0.2645348837209312
S3h1G0003202	SAR	0.000786582	0	Inf
S3h1G0003203	SAR	0.000237809	0.00747191	0.0318270330992351
S3h1G0003204	SAR	0	0.00971448	0
S3h1G0003205	SAR	0.00365768	0.00453676	0.8062307711422158
S3h1G0003212	SAR	0	0
S3h1G0003215	SAR	0	0.0025625	0
S3h1G0003218	SAR	0.000710245	0.00408211	0.1739896494766081
S3h1G0003221	SAR	0.000682121	0.00293529	0.2323863636363633
S3h1G0003227	SAR	0.0127013	0.0159799	0.7948288510163627
S3h1G0003229	SAR	0	0.00507087	0
S3h1G0003234	SAR	0.00193268	0.00280211	0.6897234655717494
S3h1G0003238	SAR	0.00140104	0	Inf
S3h1G0003241	SAR	0	0
S3h1G0003259	SAR	0	0.00665576	0
S3h1G0003260	SAR	0.00204629	0	Inf
S3h1G0003263	SAR	0.00929399	0.018144	0.5122356187046996
S3h1G0003272	SAR	0.0043422	0.0854603	0.05080959074138842
S3h1G0003280	SAR	0.000609949	0.00621679	0.09811324924208349
S3h1G0003291	SAR	0.000838361	0.00318444	0.2632681564245811
S3h1G0003292	SAR	0.00271424	0.00574435	0.4725058222261921
S3h1G0003293	SAR	0.00582917	0	Inf
S3h1G0003294	SAR	0.00159309	3.20855e-05	49.65134785926804
S3h1G0003296	SAR	0.000603282	0.00301951	0.1997944480720385
S3h1G0003299	SAR	0.00217557	0.00356166	0.6108289662336097
S3h1G0003300	SAR	0.000308264	0.00324615	0.09496298198313823
S3h1G0003301	SAR	0.000649342	0.00663609	0.09785001190063899
S3h1G0003304	SAR	0	0.00537435	0
S3h1G0003310	SAR	0.000596202	0.00225086	0.2648770171548005
S3h1G0003311	SAR	0.00367482	0.00889928	0.4129350120328785
S3h1G0003314	SAR	0	0
S3h1G0003315	SAR	0	0
S3h1G0003316	SAR	0	0
S3h1G0003318	SAR	0	0.00380518	0
S3h1G0003321	SAR	0	0
S3h1G0003323	SAR	0	0
S3h1G0003325	SAR	0.00100692	0.00341826	0.2945697683781126
S3h1G0003338	SAR	0.00147438	0.00504903	0.2920125728425994
S3h1G0003341	SAR	0.00132056	0.0043829	0.3012982477135326
S3h1G0003345	SAR	0	0.00426314	0
S3h1G0003352	SAR	0.0019787	0.00203627	0.9717269675878635
S3h1G0003368	SAR	0	0
S3h1G0003374	SAR	0.00494175	0	Inf
S3h1G0003383	SAR	0.000920431	0.00326744	0.2816980284477105
S3h1G0003385	SAR	0.000957157	0.00354421	0.2700624826093923
S3h1G0003387	SAR	0.000806664	0.00137131	0.5882417761842785
S3h1G0003391	SAR	0	0.00173799	0
S3h1G0003405	SAR	0	0.00930165	0
S3h1G0003423	SAR	0.000195057	0.00279156	0.06987390590938486
S3h1G0003439	SAR	0.000890946	0.0067919	0.1311777308919388
S3h1G0003441	SAR	0.00541988	0.0110165	0.4919771567347828
S3h1G0003444	SAR	0.00475679	0.0116094	0.4097373467388955
S3h1G0003446	SAR	0.00469759	0.00506479	0.9274999104944606
S3h1G0003451	SAR	0.00179519	0.0107031	0.1677258566978193
S3h1G0003453	SAR	0	0
S3h1G0003454	SAR	0.00115816	0.00425851	0.2719636209722065
S3h1G0003474	SAR	0.000855441	0.00586775	0.1457867936098234
S3h1G0003476	SAR	0.0019606	0.0212224	0.09238345929808869
S3h1G0003479	SAR	0	0.0110827	0
S3h1G0003484	SAR	0.000268036	0.00267976	0.1000223264121452
S3h1G0003486	SAR	0.00371756	0	Inf
S3h1G0003490	SAR	0.000914946	0.00331762	0.2757838468541138
S3h1G0003495	SAR	0.00229387	0.0185613	0.1235834600760165
S3h1G0003498	SAR	0.00118533	0.0109792	0.1079613899978606
S3h1G0003499	SAR	0.000416885	0	Inf
S3h1G0003501	SAR	0.00143308	0.00549771	0.2606679164197125
S3h1G0003502	SAR	0.00313046	0	Inf
S3h1G0003503	SAR	0	0.00154314	0
S3h1G0003508	SAR	0.000956649	0.00434427	0.2202096562325177
S3h1G0003514	SAR	0.00225971	0	Inf
S3h1G0003515	SAR	0	0.0067668	0
S3h1G0003518	SAR	0.00143399	0.00337201	0.4252631947962975
S3h1G0003526	SAR	0	0
S3h1G0003528	SAR	0.00109501	0.00394017	0.2779093473196333
S3h1G0003529	SAR	0.00191593	0.00632284	0.3030179507193561
S3h1G0003313	SAR	0	0
S3h1G0003317	SAR	0	0
S3h1G0003322	SAR	0.000391367	0.00483988	0.08086287790049612
S3h1G0003326	SAR	0.00176779	0.00324671	0.5444861735595787
S3h1G0003327	SAR	0.00208444	0.00237674	0.8770195921671582
S3h1G0003331	SAR	0.00275712	0.00615323	0.4480772999522332
S3h1G0003333	SAR	0	0.00708279	0
S3h1G0003335	SAR	0.000638966	0.00500816	0.1275850228267327
S3h1G0003344	SAR	0.00327178	0.00277638	1.178434351298954
S3h1G0003346	SAR	0	0.00621823	0
S3h1G0003347	SAR	0.00260642	0.0225459	0.1156051660459263
S3h1G0003350	SAR	0.000544663	0.00674361	0.08076722615140826
S3h1G0003351	SAR	0	0.00234785	0
S3h1G0003355	SAR	0.00591531	0.00571852	1.034412279574037
S3h1G0003357	SAR	0.0042874	0.0142077	0.3017656500802571
S3h1G0003359	SAR	0.000969799	0	Inf
S3h1G0003360	SAR	0.0027266	0.00187583	1.453543208964875
S3h1G0003363	SAR	0	0
S3h1G0003366	SAR	0.00264591	0	Inf
S3h1G0003369	SAR	0.00258217	0.00721316	0.3579803180497975
S3h1G0003375	SAR	0	0
S3h1G0003376	SAR	0	0.0021708	0
S3h1G0003377	SAR	0.00023792	0.0016434	0.1447729887779572
S3h1G0003388	SAR	0.000357674	0.00515432	0.06939302980727781
S3h1G0003390	SAR	0.00182172	0.00170782	1.066694789680571
S3h1G0003394	SAR	0.000268512	0.00279403	0.09610187773757328
S3h1G0003400	SAR	0.000364564	0.00619135	0.05888287559342829
S3h1G0003401	SAR	0.000679419	0.00349335	0.1944894702293445
S3h1G0003417	SAR	0.00136739	0.00261418	0.5230647940262382
S3h1G0003422	SAR	0	0.00234479	0
S3h1G0003424	SAR	0.00175793	0.00464266	0.3786471402675268
S3h1G0003427	SAR	0.000700459	0.00562953	0.124425836065491
S3h1G0003428	SAR	0.000439353	0.00179318	0.2450137236962497
S3h1G0003429	SAR	0.00419584	0.0048996	0.8563645406270438
S3h1G0003432	SAR	0.00227218	0.00808872	0.2809075351381751
S3h1G0003437	SAR	0.00175209	0.00169328	1.034731258124384
S3h1G0003442	SAR	0.00400796	0.00692776	0.578536501630536
S3h1G0003443	SAR	0.00340062	0.010757	0.316130741102102
S3h1G0003445	SAR	0.00524325	0.00844916	0.6205642973508096
S3h1G0003447	SAR	0.000712552	0.00768643	0.0927025442385256
S3h1G0003448	SAR	0.000647899	0.00912613	0.07099384902587787
S3h1G0003455	SAR	0.00121169	0.00352116	0.3441180910999766
S3h1G0003460	SAR	0.000341084	0.00873451	0.03905017188441282
S3h1G0003461	SAR	0.00214999	0.0057082	0.3766496429451425
S3h1G0003463	SAR	0	0.00182638	0
S3h1G0003465	SAR	0.000503026	0.00876482	0.0573914287634408
S3h1G0003470	SAR	0.00152788	0.00601018	0.2542157174673868
S3h1G0003471	SAR	0.000794597	0	Inf
S3h1G0003473	SAR	0.0111879	0.00587333	1.904862251757177
S3h1G0003480	SAR	0	0.00777295	0
S3h1G0003496	SAR	0.000866063	0.0151759	0.05706831096100461
S3h1G0003507	SAR	5.15709e-05	0.000440291	0.1171289500237046
S3h1G0003509	SAR	0.000869321	0.00274721	0.3164373642288196
S3h1G0003520	SAR	0.000369865	0.00279136	0.1325036449000206
S3h1G0003527	SAR	0	0.00447126	0
S3h1G0003531	SAR	0	0.00290862	0
S3h1G0003533	SAR	0.00253496	0.0148974	0.1701608317970069
S3h1G0003539	SAR	0.00682148	0.010399	0.6559771768098051
S3h1G0003542	SAR	0.00223915	0.00546899	0.4094266702727774
S3h1G0003545	SAR	0.00215147	0.00527187	0.4081032701504365
S3h1G0003561	SAR	0.000315767	0.00562554	0.05613091345994504
S3h1G0003570	SAR	0.000576635	0.0109931	0.05245417543643916
S3h1G0003585	SAR	0	0.00421254	0
S3h1G0003586	SAR	0.0104599	0.051795	0.201947747796828
S3h1G0003587	SAR	0	0.0186575	0
S3h1G0003601	SAR	0.000381641	0.00860053	0.0443741201263042
S3h1G0003604	SAR	0	0.0034106	0
S3h1G0003607	SAR	0.000901409	0.00396694	0.2272302718260114
S3h1G0003610	SAR	0.00121498	0.000994254	1.221998646931579
S3h1G0003614	SAR	0	0
S3h1G0003623	SAR	0.00111432	0.00899107	0.1239362695742777
S3h1G0003625	SAR	0	0.00380077	0
S3h1G0003628	SAR	0.00113225	0.00736414	0.153752086115304
S3h1G0003633	SAR	0.000267087	0.00449968	0.05935677760321022
S3h1G0003636	SAR	0.00432318	0.00708332	0.610332349910757
S3h1G0003649	SAR	0.00326152	0	Inf
S3h1G0003662	SAR	0.00193988	0.00736221	0.2634920649633163
S3h1G0003667	SAR	0.000905091	0.00315162	0.2871830918056381
S3h1G0003670	SAR	0	0.00191778	0
S3h1G0003675	SAR	0.00241907	0.00376784	0.6420308697846543
S3h1G0003677	SAR	0.00252925	0.00852565	0.296664163793974
S3h1G0003686	SAR	0.00145358	0.00288756	0.5033951225248603
S3h1G0003699	SAR	0.000431918	0.00302606	0.1427327131343417
S3h1G0003704	SAR	0.000365203	0.00225055	0.1622723941470157
S3h1G0003705	SAR	0.000337443	0.00310071	0.1088279470391773
S3h1G0003707	SAR	0.000219335	0.00226302	0.0969215310130621
S3h1G0003716	SAR	0	0.00224609	0
S3h1G0003720	SAR	0.000663583	0.00582417	0.1139361299040967
S3h1G0003734	SAR	0	0
S3h1G0003745	SAR	0	0
S3h1G0003748	SAR	0	0.00572248	0
S3h1G0003751	SAR	0.000949413	0.00333481	0.2846975088967982
S3h1G0003753	SAR	0	0
S3h1G0003755	SAR	0.0084191	0.00774052	1.08766534550182
S3h1G0003762	SAR	0.000483929	0.00250251	0.1933774029423844
S3h1G0003769	SAR	0	0.00681844	0
S3h1G0003778	SAR	0.000530443	0.00495907	0.1069642982970203
S3h1G0003781	SAR	0.0024858	0.00572717	0.4340366192137679
S3h1G0003532	SAR	0.00231841	0.0051525	0.4499575640179852
S3h1G0003546	SAR	0.00120589	0.00743674	0.1621535277874964
S3h1G0003548	SAR	0.00130541	0.00173108	0.7541006594652877
S3h1G0003549	SAR	0.000971613	0.00188649	0.5150360681458269
S3h1G0003551	SAR	0	0.00187877	0
S3h1G0003552	SAR	0.000555931	0.00386334	0.1438990507061822
S3h1G0003556	SAR	0.000634822	0	Inf
S3h1G0003558	SAR	0.000799556	0	Inf
S3h1G0003564	SAR	0.00386879	0	Inf
S3h1G0003582	SAR	0.000749618	0.00399338	0.1877149935014467
S3h1G0003593	SAR	0	0.00280335	0
S3h1G0003596	SAR	0	0
S3h1G0003597	SAR	0	0
S3h1G0003620	SAR	0.000301347	0.00195199	0.1543793947555747
S3h1G0003621	SAR	0.00216743	0.00313949	0.6903757582931451
S3h1G0003626	SAR	0.00127098	0	Inf
S3h1G0003627	SAR	0.00191428	0.00466361	0.4104706439244995
S3h1G0003629	SAR	0	0.00747996	0
S3h1G0003630	SAR	0.000709225	0.00459698	0.1542804057207391
S3h1G0003641	SAR	2.82995e-05	0	Inf
S3h1G0003645	SAR	0	0.00550282	0
S3h1G0003647	SAR	0.00365535	0.00585126	0.6247104658854273
S3h1G0003648	SAR	0.0122196	0.0368927	0.3312196730568083
S3h1G0003650	SAR	0.000517154	0.00256287	0.2017868996731747
S3h1G0003654	SAR	0	0.00478469	0
S3h1G0003658	SAR	0	0.00452154	0
S3h1G0003664	SAR	0.000325845	0.00629925	0.05172759277086661
S3h1G0003669	SAR	0.00071751	0.00427177	0.1679654564500878
S3h1G0003671	SAR	0.00126327	0.00262986	0.480357496607405
S3h1G0003676	SAR	0.00479011	0	Inf
S3h1G0003678	SAR	0.00091388	0.000598138	1.527876069366448
S3h1G0003680	SAR	0.00260154	0.00703753	0.3696660058437362
S3h1G0003682	SAR	0.00372151	0.00943474	0.3944476166855125
S3h1G0003683	SAR	0.0111888	0.00432275	2.588351933228112
S3h1G0003687	SAR	0.000988347	0.0100123	0.09871358147451921
S3h1G0003692	SAR	0.000454271	0.00165996	0.2736641000405268
S3h1G0003695	SAR	0.00113147	0.0042882	0.2638567138971467
S3h1G0003700	SAR	0	0
S3h1G0003702	SAR	0.00422351	0	Inf
S3h1G0003711	SAR	0	0.000252537	0
S3h1G0003715	SAR	0.000313131	0.0124351	0.02518130806077082
S3h1G0003721	SAR	0	0
S3h1G0003727	SAR	0.00922282	0.0137158	0.6724256480807737
S3h1G0003733	SAR	0.00575712	0.00944625	0.6094616477400997
S3h1G0003736	SAR	0	0
S3h1G0003740	SAR	0.000848658	0.00583329	0.1454854056483942
S3h1G0003746	SAR	0.000925305	0.00418399	0.2211539469827481
S3h1G0003749	SAR	0.000260308	0.00570793	0.04560468798238709
S3h1G0003750	SAR	0.00091122	0.00354663	0.2569259962049338
S3h1G0003756	SAR	0.00168092	0.0132069	0.1272759458228989
S3h1G0003759	SAR	0.000938178	0.00323608	0.2899113963471475
S3h1G0003761	SAR	0.00147951	0.004956	0.298530240826217
S3h1G0003772	SAR	0.0148867	0.0118179	1.259677453529758
S3h1G0003780	SAR	0.00109431	0.0124587	0.08783506828871974
S3h1G0003784	SAR	0.00196562	0.0180952	0.1086268837194066
S3h1G0003787	SAR	0.00123235	0.0070408	0.1750303686041646
S3h1G0003789	SAR	0.00619195	0.0167115	0.3705206220419214
S3h1G0003790	SAR	0	0
S3h1G0003794	SAR	0	0.00338655	0
S3h1G0003796	SAR	0.00857703	0	Inf
S3h1G0003798	SAR	0.00457467	0.00744507	0.6144563831763398
S3h1G0003799	SAR	0.00123766	0	Inf
S3h1G0003801	SAR	0	0.0051525	0
S3h1G0003804	SAR	0.00254845	0	Inf
S3h1G0003818	SAR	0.00174644	0.00520876	0.3352894042928152
S3h1G0003822	SAR	0	0
S3h1G0003825	SAR	0.00037598	0.0023663	0.1588896529185503
S3h1G0003831	SAR	0.00132638	0	Inf
S3h1G0003833	SAR	0.000569829	0.00367304	0.1551384716113533
S3h1G0003841	SAR	0.000374417	0.00225496	0.1660420052144601
S3h1G0003847	SAR	0	0.00494725	0
S3h1G0003848	SAR	0.000455309	0.00308918	0.1473882783639792
S3h1G0003851	SAR	0.000506149	0.00574486	0.08810462106954484
S3h1G0003852	SAR	0.000791959	0.00240461	0.3293509244437751
S3h1G0003857	SAR	0.001742	0.00262417	0.6638280107423857
S3h1G0003860	SAR	0	0.00237494	0
S3h1G0003873	SAR	0.00198745	0.00766776	0.2591949247682106
S3h1G0003888	SAR	0.00177725	0.00472031	0.3765112262521595
S3h1G0003889	SAR	0	0.00198435	0
S3h1G0003890	SAR	0	0.00188467	0
S3h1G0003894	SAR	0.00355931	0.00211842	1.680171230136738
S3h1G0003896	SAR	0.00462085	0	Inf
S3h1G0003898	SAR	0	0.00262714	0
S3h1G0003899	SAR	0.000776284	0.0112338	0.06910262771517597
S3h1G0003902	SAR	0.0137783	0.0237054	0.5812295376454988
S3h1G0003903	SAR	0.00190494	0	Inf
S3h1G0003904	SAR	0	0
S3h1G0003905	SAR	0.000378341	0	Inf
S3h1G0003906	SAR	0.00377229	0.00339002	1.112764066856307
S3h1G0003907	SAR	0.00056944	0	Inf
S3h1G0003916	SAR	0	0
S3h1G0003919	SAR	0.00371876	0	Inf
S3h1G0003920	SAR	0.000529917	0.00369279	0.1435001613676519
S3h1G0003922	SAR	0.000328685	0.0013589	0.2418761967705743
S3h1G0003929	SAR	0	0.00290186	0
S3h1G0003930	SAR	0.000758954	0	Inf
S3h1G0003948	SAR	0.000803864	0.0091806	0.08756119178503823
S3h1G0003949	SAR	0.00990802	0.0192832	0.5138155633505018
S3h1G0003950	SAR	0	0
S3h1G0003953	SAR	0	0.00410439	0
S3h1G0003957	SAR	0	0.00453031	0
S3h1G0003962	SAR	0	0
S3h1G0003965	SAR	0	0.0044117	0
S3h1G0003969	SAR	0.0010058	0.00330375	0.304440165195578
S3h1G0003971	SAR	0.00167087	0.00601791	0.2776496442506577
S3h1G0003972	SAR	0.00226005	0.00955047	0.2366430590001866
S3h1G0003979	SAR	0.00150533	0.00804913	0.187017135391445
S3h1G0003981	SAR	0	0.00190712	0
S3h1G0003987	SAR	0.00103493	0.00700624	0.1477159147617495
S3h1G0003997	SAR	0	0.00967531	0
S3h1G0003998	SAR	0	0
S3h1G0003793	SAR	0.0022778	0.00914177	0.249163521739598
S3h1G0003807	SAR	0	0
S3h1G0003808	SAR	0.00222686	0	Inf
S3h1G0003815	SAR	0	0.00104147	0
S3h1G0003823	SAR	0.000112345	0.00137973	0.08142565200799141
S3h1G0003828	SAR	0.000548523	0.00411573	0.1332746475376533
S3h1G0003839	SAR	0.000798547	0.00864658	0.09235415829393526
S3h1G0003843	SAR	0.000761081	0	Inf
S3h1G0003855	SAR	0.00206881	0.00568049	0.3641957979536257
S3h1G0003856	SAR	0.00875781	0.00215349	4.066802670298856
S3h1G0003863	SAR	0.000371105	0	Inf
S3h1G0003866	SAR	4.4158e-05	0.00326684	0.01351703528346898
S3h1G0003867	SAR	0.00775112	0.00816874	0.948876338090399
S3h1G0003869	SAR	0.000743432	0.00199446	0.3727478520387071
S3h1G0003875	SAR	0.00218425	0	Inf
S3h1G0003881	SAR	0.00341266	0.0050806	0.6717043211139003
S3h1G0003884	SAR	0	0.00747742	0
S3h1G0003886	SAR	0.000363798	0.00260702	0.1395454545454549
S3h1G0003887	SAR	0.00430396	0.00984536	0.4371558479232545
S3h1G0003901	SAR	0.00378031	0.00432378	0.8743067594885197
S3h1G0003909	SAR	0.00126957	0.00340016	0.3733869201765175
S3h1G0003910	SAR	0.000659076	0.00258478	0.2549834260937731
S3h1G0003911	SAR	0.00286959	0.0046361	0.6189662910984823
S3h1G0003912	SAR	0.000610636	0.00943515	0.06471924754251952
S3h1G0003913	SAR	0.0012947	0.011559	0.1120081855069319
S3h1G0003917	SAR	0.000366158	0.00390897	0.09367114220849546
S3h1G0003918	SAR	0.00403434	0.00711522	0.5670014089946233
S3h1G0003923	SAR	0	0
S3h1G0003925	SAR	0.00116626	0	Inf
S3h1G0003927	SAR	0	0.00515804	0
S3h1G0003933	SAR	0.0019575	0.00480085	0.4077396815467148
S3h1G0003937	SAR	0	0.00316795	0
S3h1G0003939	SAR	0.000375569	0.00300429	0.125011147057236
S3h1G0003941	SAR	0.000390878	0.00514305	0.07600113945417787
S3h1G0003944	SAR	0.00582438	0	Inf
S3h1G0003947	SAR	0.000478995	0.00473445	0.1011723461757718
S3h1G0003955	SAR	0.000486762	0.006715	0.07248869845122259
S3h1G0003963	SAR	0	0.00296428	0
S3h1G0003964	SAR	0.000480706	0.00606754	0.07922594252237113
S3h1G0003968	SAR	0.00541449	0.00401319	1.349175195934198
S3h1G0003974	SAR	0.000550383	0.00592606	0.09287504058279261
S3h1G0003975	SAR	0	0.00748329	0
S3h1G0003982	SAR	0.00263119	0.00484086	0.5435378410544955
S3h1G0003992	SAR	0	0
S3h1G0003995	SAR	0.000850216	0.00310942	0.273432393294147
S3h1G0003996	SAR	0.00347874	0.00901687	0.385803946889173
S3h1G0004002	SAR	0.00217932	0.00497769	0.4378171692608921
S3h1G0004005	SAR	0.00359358	0.0139325	0.2579275006880778
S3h1G0004017	SAR	0.000707765	0.0115035	0.06152592511901489
S3h1G0004021	SAR	0.0039174	0	Inf
S3h1G0004026	SAR	0.000505488	0.0017999	0.2808421052631586
S3h1G0004037	SAR	0.00136628	0	Inf
S3h1G0004044	SAR	0.00167398	0.00335796	0.4985110617597678
S3h1G0004045	SAR	0.00167979	0.00485894	0.3457110385624042
S3h1G0004051	SAR	0.000541188	0.00336609	0.1607762648644689
S3h1G0004053	SAR	0.000468782	0.00403172	0.1162735667399629
S3h1G0004061	SAR	0.000413692	0	Inf
S3h1G0004064	SAR	0.000322034	0.00434978	0.07403453368460676
S3h1G0004070	SAR	0.00257738	0.00326366	0.7897210143489761
S3h1G0004075	SAR	0.00112477	0	Inf
S3h1G0004077	SAR	0.00417981	0.00751775	0.5559916029109777
S3h1G0004078	SAR	0.00107975	0	Inf
S3h1G0004079	SAR	0.00119376	0.00526769	0.2266192788062431
S3h1G0004085	SAR	0.00179724	0.00221077	0.8129465528787506
S3h1G0004086	SAR	0.000496546	0.00502902	0.09873608636561615
S3h1G0004091	SAR	0.00268673	0.00736681	0.3647074474632303
S3h1G0004105	SAR	0	0.00992176	0
S3h1G0004108	SAR	0.000528265	0.00530112	0.09965158061861555
S3h1G0004117	SAR	0.00263577	0.00159023	1.657477141418786
S3h1G0004121	SAR	0.00146517	0.00149599	0.9793958769795708
S3h1G0004126	SAR	0.000225105	0.00479962	0.04690064041615375
S3h1G0004132	SAR	0.00146228	0.00778733	0.187777071863581
S3h1G0004140	SAR	0.000917969	0.00635614	0.1444223318764888
S3h1G0004143	SAR	0	0.00455379	0
S3h1G0004144	SAR	0.00217945	0.00579537	0.3760664633014802
S3h1G0004145	SAR	0.00222587	0.00665568	0.3344316882462093
S3h1G0004152	SAR	0.000945673	0	Inf
S3h1G0004168	SAR	0.00124849	0.00818278	0.1525754640610614
S3h1G0004171	SAR	0.00408106	0	Inf
S3h1G0004173	SAR	0.00224053	0.0175732	0.1274970880817151
S3h1G0004176	SAR	0	0.00370683	0
S3h1G0004187	SAR	0.000559168	0.00420502	0.1329762459245463
S3h1G0004193	SAR	0	0.00409738	0
S3h1G0004204	SAR	0.00603635	0.00518072	1.165156607428381
S3h1G0004206	SAR	0	0.0034403	0
S3h1G0004211	SAR	0	0.010305	0
S3h1G0004219	SAR	0.00275392	0.00541786	0.5083038868152832
S3h1G0004220	SAR	0.00128543	0.00927454	0.1385974533090927
S3h1G0004224	SAR	0.00119097	0.0013753	0.8659742678424821
S3h1G0004233	SAR	0.00228223	0	Inf
S3h1G0004234	SAR	0.00376108	0.0194152	0.1937183692376324
S3h1G0004236	SAR	0.000776225	0.00649612	0.1194904951045268
S3h1G0004243	SAR	0.00181759	0.00614614	0.295729116517875
S3h1G0004247	SAR	0.0218943	0.0120856	1.81160129618995
S3h1G0004248	SAR	0.000777799	0.00379765	0.2048104956268214
S3h1G0004249	SAR	0.000430004	0.00535525	0.08029579857823159
S3h1G0003999	SAR	0	0.00574143	0
S3h1G0004008	SAR	0.0023339	0.00778598	0.2997572866688807
S3h1G0004018	SAR	0.000544044	0.00160178	0.339650075806228
S3h1G0004020	SAR	0.000375475	0.00083717	0.4485050048489754
S3h1G0004024	SAR	0	0.00428507	0
S3h1G0004028	SAR	0.000855565	0.00175234	0.4882425745938532
S3h1G0004034	SAR	0.000789238	0.00155438	0.5077517805476013
S3h1G0004043	SAR	0.00241453	0.00831698	0.2903139491969265
S3h1G0004046	SAR	0.00218551	0.0104792	0.2085574192673399
S3h1G0004050	SAR	0.00053399	0.00732508	0.07289889925400557
S3h1G0004052	SAR	0	0.00658332	0
S3h1G0004054	SAR	0	0
S3h1G0004058	SAR	0	0.00242043	0
S3h1G0004067	SAR	0.00049219	0.00521298	0.09441625091850356
S3h1G0004076	SAR	0.00105974	0.00537942	0.1969985204694842
S3h1G0004082	SAR	0.00289856	0.00555644	0.5216573960699075
S3h1G0004084	SAR	0.00606747	0.00262778	2.308970898583393
S3h1G0004087	SAR	0	0.00206721	0
S3h1G0004088	SAR	0.00443892	0	Inf
S3h1G0004093	SAR	0.00310957	0.00383227	0.8114158574584861
S3h1G0004094	SAR	0.00155144	0.00208231	0.7450537635334987
S3h1G0004096	SAR	0.00149731	0.00161571	0.926719001322205
S3h1G0004102	SAR	0.000817523	0.0111548	0.07328907048008142
S3h1G0004115	SAR	0.000287957	0.00430732	0.06685291655167427
S3h1G0004116	SAR	0.00063678	0.00460726	0.1382122112884774
S3h1G0004118	SAR	0	0.00917166	0
S3h1G0004123	SAR	0.00341805	0.00636619	0.5369068328078443
S3h1G0004124	SAR	0.00172285	0.00475223	0.3625358757457224
S3h1G0004125	SAR	0.00099058	0.0112672	0.08791709176731152
S3h1G0004127	SAR	0.00194986	0.00513896	0.3794265077484305
S3h1G0004136	SAR	0	0.0239665	0
S3h1G0004139	SAR	0.00138431	0.00199944	0.6923484945872603
S3h1G0004150	SAR	0.000329262	0.00432595	0.07611316574551602
S3h1G0004154	SAR	0.00595772	0.0079436	0.7500023311931365
S3h1G0004179	SAR	0.000956486	0.00406264	0.235434859595384
S3h1G0004180	SAR	0	0.0156145	0
S3h1G0004186	SAR	0.00125893	0	Inf
S3h1G0004190	SAR	0.00584102	0.0091392	0.6391168930384969
S3h1G0004195	SAR	0.000971471	0.00433274	0.2242164835069091
S3h1G0004200	SAR	0.000817209	0.0059621	0.1370673661325349
S3h1G0004202	SAR	0.00226975	0.00823713	0.275551182070466
S3h1G0004203	SAR	0.00550087	0	Inf
S3h1G0004207	SAR	0.00147705	0.008788	0.1680757471483396
S3h1G0004208	SAR	0.00233644	0.00975056	0.2396214046952767
S3h1G0004210	SAR	0.000760282	0.0117758	0.06456307256275559
S3h1G0004215	SAR	0.00226288	0.00768925	0.2942920681986659
S3h1G0004222	SAR	0.000339137	0.00352049	0.09633229584573691
S3h1G0004230	SAR	0	0.00363114	0
S3h1G0004237	SAR	0.00935753	0	Inf
S3h1G0004239	SAR	0.00197203	0.00962405	0.2049064522379954
S3h1G0004250	SAR	0.00141379	0.00279417	0.5059785949449122
S3h1G0004252	SAR	0.00450439	0.0090329	0.4986655286386047
S3h1G0004263	SAR	0.00360479	0	Inf
S3h1G0004276	SAR	0	0
S3h1G0004281	SAR	0	0
S3h1G0004285	SAR	0.000939592	0.00258407	0.3636092786923042
S3h1G0004289	SAR	0.000498616	0.002247	0.2219031559439156
S3h1G0004294	SAR	0.00178388	0.00388079	0.4596704479607351
S3h1G0004298	SAR	0	0.00269178	0
S3h1G0004301	SAR	0.00635221	0.0357247	0.1778101657620561
S3h1G0004304	SAR	0.00104585	0.00411006	0.2544608497142852
S3h1G0004307	SAR	0.000734435	0	Inf
S3h1G0004311	SAR	0.000917743	0.00518372	0.1770434499728982
S3h1G0004323	SAR	0.00253833	0.00979252	0.2592110953755525
S3h1G0004328	SAR	0	0
S3h1G0004335	SAR	0.00127481	0.00650673	0.1959210487564384
S3h1G0004336	SAR	0.0182546	0.0058754	3.106945279722743
S3h1G0004342	SAR	0.00307217	0.0028418	1.081064354502803
S3h1G0004343	SAR	0.000469567	0.00845304	0.05555011172793425
S3h1G0004349	SAR	0.000984068	0.0115705	0.08504945957231624
S3h1G0004354	SAR	0.00156753	0	Inf
S3h1G0004358	SAR	0.00606782	0.0270202	0.2245660616489851
S3h1G0004366	SAR	0	0
S3h1G0004376	SAR	0.0009949	0.00511903	0.1943531131954759
S3h1G0004380	SAR	0.00763474	0.00794728	0.9606733523584376
S3h1G0004382	SAR	0.000689121	0.00186387	0.3697253073311421
S3h1G0004388	SAR	0.00127047	0.00558421	0.2275109125832009
S3h1G0004398	SAR	0	0.00658813	0
S3h1G0004408	SAR	0.00546271	0.000940919	5.805712952889946
S3h1G0004432	SAR	0	0.01329	0
S3h1G0004434	SAR	0.00290504	0.0045072	0.6445335747168405
S3h1G0004439	SAR	0.000721293	0.00587052	0.1228670689191362
S3h1G0004442	SAR	0.00869547	0.00962766	0.9031762589088045
S3h1G0004444	SAR	0.000455745	0.00371764	0.1225901276788163
S3h1G0004447	SAR	0	0
S3h1G0004455	SAR	0.00431006	0.0178117	0.241978869743391
S3h1G0004456	SAR	0	0.0112095	0
S3h1G0004460	SAR	0.000694838	0.00218277	0.318327984849354
S3h1G0004465	SAR	0.00109797	0.00497583	0.2206614201529645
S3h1G0004471	SAR	0.000903205	0.00428625	0.2107215774992465
S3h1G0004474	SAR	0.00333544	0.00399482	0.834942784187842
S3h1G0004477	SAR	0.000543819	0.00595738	0.09128490363210999
S3h1G0004484	SAR	0	0.00217147	0
S3h1G0004489	SAR	0.00235898	0.00835695	0.2822771010003573
S3h1G0004490	SAR	0.00948499	0	Inf
S3h1G0004494	SAR	0.000664338	0.00478777	0.1387572785248046
S3h1G0004497	SAR	0.0257303	0.0277968	0.9256572502737083
S3h1G0004502	SAR	0.00286008	0.00831567	0.3439389370744542
S3h1G0004251	SAR	0	0.00757434	0
S3h1G0004269	SAR	0.000959939	0.00666286	0.1440730685104239
S3h1G0004284	SAR	0.0111706	0.0173543	0.6436800667141082
S3h1G0004288	SAR	0.00277399	0	Inf
S3h1G0004292	SAR	0.00114999	0.0055269	0.2080720716597605
S3h1G0004296	SAR	0.00046498	0.00170749	0.2723171102250729
S3h1G0004299	SAR	0.00171636	0.00673333	0.254904430635376
S3h1G0004308	SAR	0	0
S3h1G0004314	SAR	0	0.00899276	0
S3h1G0004315	SAR	0.000451031	0.00270619	0.1666663481517975
S3h1G0004316	SAR	0.00684596	0.00426941	1.60348804179918
S3h1G0004320	SAR	0.000901008	0.00306422	0.294041305306843
S3h1G0004329	SAR	0.00120446	0.0123905	0.09720790772594072
S3h1G0004334	SAR	0.000357058	0.000354697	1.006654554373799
S3h1G0004337	SAR	0.000695961	0.00590227	0.1179141407558308
S3h1G0004340	SAR	0.00113242	0.00610011	0.1856392687918912
S3h1G0004345	SAR	0.0120502	0.0196359	0.6136818312703365
S3h1G0004352	SAR	0.00170161	0.0108083	0.1574361264744785
S3h1G0004355	SAR	0	0.00407319	0
S3h1G0004362	SAR	0.00115705	0.00328826	0.3518747543963054
S3h1G0004364	SAR	0.00250204	0	Inf
S3h1G0004372	SAR	0.00584277	0.00495835	1.178370428199612
S3h1G0004378	SAR	0.000915682	0.00543551	0.1684628348949985
S3h1G0004379	SAR	0	0
S3h1G0004390	SAR	0.000485947	0.000207712	2.339524965287116
S3h1G0004391	SAR	0.000197147	0.00595382	0.03311275824211514
S3h1G0004397	SAR	0.00200419	0.00592103	0.3384864208582963
S3h1G0004399	SAR	0.000670402	0.00558654	0.1200032014646716
S3h1G0004403	SAR	0.00230488	0.00998106	0.2309250034271746
S3h1G0004404	SAR	0.00995417	0.0159096	0.6256710435008574
S3h1G0004409	SAR	0.00561956	0	Inf
S3h1G0004410	SAR	0.00303478	0.00331974	0.9141617407609038
S3h1G0004423	SAR	0.00024276	0.00259101	0.09369322064170331
S3h1G0004427	SAR	0.000681662	0.0103642	0.0657706303267421
S3h1G0004440	SAR	0	0.00168496	0
S3h1G0004448	SAR	0.000726935	0.00743364	0.09778988798062299
S3h1G0004450	SAR	0.000973851	0.00563223	0.172906684058409
S3h1G0004451	SAR	0.00337409	0.00599123	0.5631714038837997
S3h1G0004454	SAR	0.00357765	0.00510199	0.7012276831168989
S3h1G0004458	SAR	0.00204172	0.00377526	0.5408163265306114
S3h1G0004462	SAR	0	0.00339613	0
S3h1G0004466	SAR	0	0.00318022	0
S3h1G0004470	SAR	0	0.00731147	0
S3h1G0004473	SAR	3.99035e-05	0	Inf
S3h1G0004485	SAR	0.00222218	0.00835153	0.2660805182785747
S3h1G0004498	SAR	0.00232419	0.00511644	0.4542584833425874
S3h1G0004499	SAR	0.00435365	0.00406765	1.070311494241544
S3h1G0004503	SAR	0.00106082	0.00619232	0.1713129561390909
S3h1G0004505	SAR	0.00135946	0.00702864	0.1934171277813934
S3h1G0004507	SAR	0.00243636	0.00355818	0.6847218006549922
S3h1G0004508	SAR	0.00158672	0.00508744	0.3118905569766756
S3h1G0004511	SAR	0	0.0145607	0
S3h1G0004513	SAR	0.000294667	0	Inf
S3h1G0004514	SAR	0	0
S3h1G0004528	SAR	0.0140748	0.0209525	0.6717470739293703
S3h1G0004532	SAR	0.0108778	0.0320085	0.3398424868459076
S3h1G0004533	SAR	0.000136372	0.00520625	0.02619393734362152
S3h1G0004541	SAR	0	0
S3h1G0004543	SAR	0	0
S3h1G0004549	SAR	0.00309933	0.00278183	1.114135975953428
S3h1G0004553	SAR	0.00107007	0.00787384	0.1359017032332079
S3h1G0004556	SAR	0.000266196	0.00962388	0.02765991388715138
S3h1G0004562	SAR	0	0
S3h1G0004565	SAR	0.00177515	0.00335904	0.5284702422341035
S3h1G0004576	SAR	0.00152389	0.00289984	0.5255093721331984
S3h1G0004586	SAR	0	0
S3h1G0004593	SAR	0	0.0100188	0
S3h1G0004597	SAR	0.00131182	0.0148586	0.0882867032881301
S3h1G0004603	SAR	0.000407292	0.0029812	0.1366203786712331
S3h1G0004611	SAR	0	0
S3h1G0004617	SAR	0.00156267	0.00342407	0.4563782747858921
S3h1G0004619	SAR	0	0.00992181	0
S3h1G0004621	SAR	0.00105096	0.00370799	0.2834306977555169
S3h1G0004624	SAR	0	0
S3h1G0004629	SAR	0.000898848	0.00628487	0.1430178733176994
S3h1G0004634	SAR	0	0
S3h1G0004650	SAR	0.00043181	0.00153174	0.2819078702453154
S3h1G0004653	SAR	0.000337409	0	Inf
S3h1G0004656	SAR	0	0.0207568	0
S3h1G0004663	SAR	0	0.00839874	0
S3h1G0004673	SAR	0	0.00129159	0
S3h1G0004676	SAR	0	0
S3h1G0004681	SAR	0	0
S3h1G0004682	SAR	0	0
S3h1G0004699	SAR	0.000867944	0.000937861	0.9254511677493902
S3h1G0004703	SAR	0.00726218	0.0192966	0.3763451564720344
S3h1G0004707	SAR	0	0
S3h1G0004715	SAR	0.000752636	0.0128279	0.05867177411233256
S3h1G0004718	SAR	0.00174097	0.00686864	0.2534670305147692
S3h1G0004725	SAR	0.00172545	0.00531153	0.3248496616821941
S3h1G0004728	SAR	0.000889219	0.00635368	0.1399533926684504
S3h1G0004733	SAR	0.00586443	0	Inf
S3h1G0004741	SAR	0	0.00448464	0
S3h1G0004745	SAR	0.00617112	0.014924	0.4135033259898365
S3h1G0004748	SAR	0.00102681	0.00478593	0.2145465811974029
S3h1G0004750	SAR	0.0027193	0.0070879	0.3836543059712692
S3h1G0004752	SAR	0.000763859	0.00742343	0.1028984664023701
S3h1G0004759	SAR	0	0.00757434	0
S3h1G0004761	SAR	0.00150349	0.00420747	0.3573366729284064
S3h1G0004516	SAR	0	0
S3h1G0004519	SAR	0.00179901	0.00799178	0.2251069742390522
S3h1G0004520	SAR	0.00600518	0.00586746	1.023472881482891
S3h1G0004521	SAR	0.00353187	0.00569852	0.619787955879833
S3h1G0004522	SAR	0.00612438	0.0107956	0.5673028366197459
S3h1G0004525	SAR	0.000821248	0.00453122	0.1812422794740343
S3h1G0004542	SAR	0	0
S3h1G0004544	SAR	0.00125146	0.00348967	0.3586193251114927
S3h1G0004546	SAR	0	0
S3h1G0004559	SAR	0.00350935	0	Inf
S3h1G0004560	SAR	0.00176544	0.00455904	0.3872384309806056
S3h1G0004570	SAR	0.00958735	0.0533945	0.1795570879502755
S3h1G0004571	SAR	0.00665878	0.0283934	0.2345185502322579
S3h1G0004579	SAR	0	0.0141772	0
S3h1G0004584	SAR	0	0
S3h1G0004587	SAR	0.000886417	0.00309951	0.2859863984031746
S3h1G0004589	SAR	0.00688717	0.0233135	0.2954161902410344
S3h1G0004590	SAR	0.00611984	0.0102199	0.5988137891820563
S3h1G0004592	SAR	0.00156043	0.0138965	0.1122891527473857
S3h1G0004598	SAR	0	0.010743	0
S3h1G0004602	SAR	0.00173931	0.0107046	0.1624825651477439
S3h1G0004612	SAR	0	0.00344182	0
S3h1G0004616	SAR	0.0010514	0.00842113	0.1248521333963361
S3h1G0004618	SAR	0.00100621	0.00543898	0.184999767653751
S3h1G0004620	SAR	0.00144862	0.00452784	0.3199351395369041
S3h1G0004631	SAR	0.00102928	0.00661696	0.1555523623692934
S3h1G0004637	SAR	0	0.0040354	0
S3h1G0004640	SAR	0.00457693	0.00328324	1.3940286865497
S3h1G0004646	SAR	0.0021966	0.00679634	0.323203542476264
S3h1G0004648	SAR	0.000789209	0.00440432	0.1791897231416034
S3h1G0004651	SAR	0.00479579	0.00891688	0.5378325022505238
S3h1G0004652	SAR	0.00389569	0.00826333	0.4714431787233829
S3h1G0004655	SAR	0	0
S3h1G0004658	SAR	0.0089597	0	Inf
S3h1G0004661	SAR	0	0
S3h1G0004662	SAR	0	0
S3h1G0004666	SAR	0.000557421	0.0114581	0.04864850962777573
S3h1G0004667	SAR	0	0.00315307	0
S3h1G0004671	SAR	0	0.000473434	0
S3h1G0004677	SAR	0.000631296	0.0081806	0.07716984399170974
S3h1G0004684	SAR	0	0
S3h1G0004688	SAR	0	0.00146413	0
S3h1G0004692	SAR	0.00105444	0.00585418	0.1801168062420214
S3h1G0004713	SAR	0	0
S3h1G0004714	SAR	0.00114159	0.0067862	0.1682220337361787
S3h1G0004716	SAR	0.000242754	0.00191238	0.1269383932178622
S3h1G0004729	SAR	0	0.00266194	0
S3h1G0004735	SAR	0.00164464	0.00357977	0.4594256305967331
S3h1G0004742	SAR	0.000571572	0.0100112	0.0570934584711935
S3h1G0004757	SAR	0.00819788	0.00699102	1.172630344807381
S3h1G0004758	SAR	0.00244896	0	Inf
[truncated: 44,260 more rows]
