# Supplementary material for: Stepwise emergence of recombination suppression precedes fissiparous asexuality in the planarian Schmidtea mediterranea
Source: Nat Commun. 2026 Jun 26;17:5588. doi: 10.1038/s41467-026-74605-9 (PMC13309565; doi:10.1038/s41467-026-74605-9)
Supplement: Supplementary file 18 — Supplementary Dataset 15 [file 41467_2026_74605_MOESM18_ESM.xlsx]

## Sheet: ﻿Supplementary Data 15
﻿Supplementary Data 15. Oxford Nanopore sequencing datasets. Metadata for long-read datasets used for gene annotation, including chemistry, flow cell versions, and sources.
Species	Sample	Reads (M)	Lib. Type	Chemistry	Flow Cell	Source
S.mediterranea CIW4	Heads	12.2892	cDNA	PCS109	FLO-MIN106D	Ivanković et al., 2024
S.mediterranea CIW4	Reg. Pool (7d)	16.3336	cDNA	PCS109	FLO-MIN106D	Ivanković et al., 2024
S.mediterranea CIW4	Heads	5.87936	cDNA	PCS109	FLO-MIN106D	Ivanković et al., 2024
S.mediterranea CIW4	Heads	1.62429	dRNA	RNA002	FLO-MIN106D	Ivanković et al., 2024
S.mediterranea CIW4	Whole	18.792	cDNA	PCS109	FLO-MIN106D	Ivanković et al., 2024
S.mediterranea CIW4	Sorted Cells	10.6585	cDNA	PCS109	FLO-MIN106D	Ivanković et al., 2024
S.mediterranea CIW4	Reg. Pool (7d)	54.9	cDNA	PCS111	FLO-PRO002	This work
S.mediterranea CIW4	Reg. Pool (7d)	32.3	cDNA	PCS111	FLO-PRO002	This work
S.mediterranea CIW4	Whole	61.1	cDNA	PCS111	FLO-PRO002	This work
