# Supplementary material for: Stepwise emergence of recombination suppression precedes fissiparous asexuality in the planarian Schmidtea mediterranea
Source: Nat Commun. 2026 Jun 26;17:5588. doi: 10.1038/s41467-026-74605-9 (PMC13309565; doi:10.1038/s41467-026-74605-9)
Supplement: Supplementary file 19 — Source data [file 41467_2026_74605_MOESM19_ESM.xlsx]

## Sheet: Fig2b
Chromosome	Start	End	Color	Strata
Chr1_h1	31693	20031236	#be2a17	A1S1
Chr1_h1	20042454	149025211	#fcb094	A1S2
Chr1_h1	150361620	316792300	#7b0000	A1S3
Chr1_h1	316888911	327284388	#ed6947	A1S4
Chr1_h2	2549519	19293002	#be2a17	A1S1'
Chr1_h2	19377555	182484341	#7b0000	A1S3'
Chr1_h2	183419000	219210029	#00374f	A3S1'
Chr2_h1	1386225	42455858	#66C2A5	A2S1
Chr2_h1	42455957	251220549	#A6D854	A2S2
Chr2_h1	251208657	270381158	#44896B	A2S3
Chr2_h2	2009077	22704395	#44896B	A2S3'
Chr2_h2	22704393	227329112	#A6D854	A2S2'
Chr2_h2	227329129	267951672	#66C2A5	A2S1'
Chr3_h1	292349	40820889	#00374f	A3S1
Chr3_h1	41645225	119092945	#56bcd8	A3S2
Chr3_h2	953505	11110742	#ed6947	A1S4'
Chr3_h2	11148792	140314586	#fcb094	A1S2'
Chr3_h2	142322881	222074667	#56bcd8	A3S2'
Chr4_h1	1	32641662	#f642d0	A4S1
Chr4_h1	35232792	46130935	#E78AC3	A4S2
Chr4_h2	233691	8538866	#E78AC3	A4S2'
Chr4_h2	10752078	44101877	#f642d0	A4S1'

## Sheet: Fig3d-f
gene	E_v_S_logFC	E_v_S_padj	O_vs_A_logFC	O_vs_A_padj	S_vs_A_logFC	S_vs_A_padj	S_vs_O_logFC	S_vs_O_padj
S3h1G0010651	-1.38995	5.83826e-06	0.816743	0.054576	1.071	0.0030861	0.254261	0.433314
S3h1G0046591	0.528635	4.65891e-05	-0.769949	3.13219e-06	-0.820881	3.27697e-08	-0.0509319	0.686184
S3h1G0044373	0.605529	8.53366e-05	0.895102	7.88964e-06	0.391418	0.00559703	-0.503684	0.000931744
S3h1G0035645	0.62711	8.53366e-05	-0.152351	0.799673	3.75345	4.29997e-11	3.9058	1.51553e-10
S3h1G0049495	0.599907	9.53745e-05	0.784025	4.42613e-05	0.33358	0.0160254	-0.450445	0.00250041
S3h1G0044015	-0.434697	9.53745e-05	-0.809739	1.06637e-07	-1.2354	1.98162e-12	-0.425664	0.000139719
S3h1G0031766	-0.540951	9.53745e-05	0.0464829	0.792581	-0.326243	0.0094538	-0.372726	0.0048098
S3h1G0004171	-0.509291	9.57261e-05	0.0965204	0.515679	-0.141028	0.207414	-0.237548	0.0445861
S3h1G0038734	-0.5124	9.57261e-05	-1.34301	3.87171e-10	-1.29064	1.34259e-11	0.0523708	0.678651
S3h1G0034135	-0.395005	9.57261e-05	-0.150949	0.179497	-0.229454	0.012203	-0.0785041	0.40523
S3h1G0041556	-1.65434	9.57261e-05	-0.292024	0.49431	-2.35694	1.51818e-07	-2.06492	2.1593e-06
S3h1G0005466	0.554736	9.78101e-05	0.218834	0.171902	-0.188043	0.135427	-0.406877	0.00335309
S3h1G0041770	-0.368118	9.98635e-05	0.741752	1.43366e-07	0.606281	1.62571e-07	-0.135471	0.120843
S3h1G0050236	0.612987	0.000150583	0.0725252	0.727143	0.353303	0.0165492	0.280778	0.0625428
S3h1G0036723	0.417556	0.000156178	0.48119	0.000397866	0.615269	1.3349e-06	0.13408	0.186852
S3h1G0042161	0.581706	0.000156178	0.953744	2.90716e-06	0.406375	0.00392527	-0.547369	0.000389176
S3h1G0008064	0.396902	0.000156178	0.210085	0.0672412	0.00582031	0.950116	-0.204265	0.034416
S3h1G0041106	0.708354	0.000242023	-0.226373	0.32607	0.812532	4.62394e-05	1.0389	3.8645e-06
S3h1G0053189	0.910302	0.000242023	1.37447	1.26358e-05	0.81122	0.000642029	-0.563251	0.0125438
S3h1G0003918	0.514675	0.000243151	-1.43854	0.0681821	5.92128	1.12611e-12	7.35981	2.42185e-11
S3h1G0016039	-0.548316	0.000244082	0.123173	0.467985	0.0742909	0.559989	-0.0488819	0.725692
S3h1G0053190	0.869067	0.000284845	1.28412	1.86581e-05	0.74707	0.000977325	-0.537046	0.0133721
S3h1G0048011	0.813576	0.000284845	-0.690432	0.00214023	-1.18831	2.40165e-07	-0.497879	0.0114545
S3h1G0039605	0.669313	0.000284845	-0.603665	0.0031328	-1.15461	7.45198e-08	-0.55095	0.00158661
S3h1G0053187	0.72809	0.000310279	0.896559	0.000146222	0.302464	0.0856523	-0.594095	0.00138997
S3h1G0051177	-0.528717	0.000310279	0.0850054	0.624674	-0.735653	2.39973e-06	-0.820658	8.08959e-07
S3h1G0053363	-1.90374	0.000310279	0.213627	0.751786	-2.89523	9.06673e-07	-3.10886	5.46753e-07
S3h1G0041632	-0.243762	0.000310279	-0.378941	1.0006e-05	-0.0390997	0.494839	0.339841	4.93623e-06
S3h1G0022237	-0.41551	0.000310279	-0.159885	0.200201	-0.22778	0.0231013	-0.0678947	0.516089
S3h1G0048094	-2.00696	0.000333605	-0.182789	0.804656	-3.11325	8.35696e-07	-2.93046	3.36574e-06
S3h1G0048659	1.37138	0.000382074	3.16869	0.118934	7.71849	6.71781e-05	4.5498	1.30256e-05
S3h1G0053191	0.829598	0.000393038	0.920929	0.000533905	0.397315	0.0492979	-0.523614	0.0121355
S3h1G0001713	-2.17547	0.000529229	0.163045	0.843422	-2.89473	9.1917e-06	-3.05777	7.26513e-06
S3h1G0048095	-1.82847	0.000557483	0.797655	0.16957	-1.99535	9.91546e-05	-2.79301	2.1281e-06
S3h1G0039115	0.585704	0.000594395	0.609501	0.00177094	0.911969	1.2612e-06	0.302468	0.0447436
S3h1G0043754	0.523734	0.000594395	1.03124	0.0133046	5.39079	1.49722e-14	4.35955	5.63229e-14
S3h1G0001715	-1.59476	0.000594395	-1.14433	0.0239143	-3.73966	1.03979e-09	-2.59533	6.90217e-07
S3h1G0039228	1.56647	0.000594395	0.0864594	0.97648	8.43216	5.76017e-06	8.3457	1.10187e-05
S3h1G0001537	0.321223	0.000594395	0.00132513	0.991472	0.958404	1.4157e-11	0.957079	4.77182e-11
S3h1G0039120	-0.293884	0.000599493	-0.335481	0.000420776	-0.409093	2.73821e-06	-0.0736125	0.323284
S3h1G0040484	-0.1957	0.000640982	0.346075	2.25649e-06	0.497668	1.72344e-10	0.151592	0.00370414
S3h1G0032775	1.58755	0.000640982	0.209287	0.958748	9.15756	0.00017907	8.94827	0.000342007
S3h1G0048009	0.681769	0.000640982	-0.181003	0.400837	-0.642048	0.000409541	-0.461045	0.00929476
S3h1G0003910	1.75016	0.000640982	0.785859	0.890066	10.4492	0.00158921	9.6633	0.00412725
S3h1G0053071	-0.857177	0.000640982	-1.86947	7.33577e-08	-1.62055	2.33559e-08	0.24892	0.254346
S3h1G0014385	1.56426	0.000640982	0.777479	0.784238	6.85171	0.000287918	6.07424	0.000434094
S3h1G0017440	-1.75363	0.000640982	0.639415	0.254478	-1.90865	0.000105526	-2.54807	4.33036e-06
S3h1G0003912	1.93974	0.000725802	0.290191	0.958771	9.9931	0.00191866	9.70291	0.00332405
S3h1G0049973	0.34495	0.000725802	-0.0688056	0.54716	-0.0207805	0.804155	0.0480252	0.599928
S3h1G0020136	-0.393299	0.00074784	-0.381566	0.0022029	-0.378953	0.000323968	0.00261233	0.980617
S3h1G0050950	-0.421278	0.000780575	0.958798	4.31715e-08	0.701313	2.43422e-07	-0.257486	0.0191806
S3h1G0041903	0.686517	0.000856772	-0.503913	0.125944	1.62262	5.8066e-08	2.12653	1.22643e-08
S3h1G0049670	1.16889	0.000897541	-0.0690216	0.986162	10.6367	1.82725e-05	10.7058	2.69568e-05
S3h1G0023907	-0.345559	0.000907339	-0.155057	0.141294	-0.312476	0.000631016	-0.157419	0.0746451
S3h1G0035610	0.526993	0.000907339	2.80013	1.58175e-12	2.42283	2.80268e-12	-0.377305	0.00604324
S3h1G0001714	-1.51716	0.000921746	-0.415257	0.409645	-2.96357	2.73463e-08	-2.54831	5.32695e-07
S3h1G0007584	0.81623	0.000946376	0.780357	0.0269707	1.54809	4.65443e-06	0.767732	0.00296578
S3h1G0006681	0.99657	0.000948149	1.25795	0.154929	4.33117	5.58702e-07	3.07322	1.9389e-06
S3h1G0031083	-2.13328	0.00096264	-0.521095	0.482417	-3.26972	1.92785e-06	-2.74863	3.10122e-05
S3h1G0015628	-0.391537	0.000970398	0.0351304	0.803345	-0.0249429	0.79608	-0.0600732	0.560255
S3h1G0015250	-0.511086	0.00100527	-0.695797	7.79754e-05	0.143043	0.253772	0.83884	5.87926e-07
S3h1G0042746	1.01344	0.00100527	-0.652226	0.727114	6.08729	1.25008e-06	6.73951	4.27217e-06
S3h1G0016539	-0.647005	0.00100527	-0.0513295	0.82617	-0.113437	0.4679	-0.062108	0.720503
S3h1G0003911	1.78948	0.00101003	-1.94231	0.715045	8.75776	0.00322184	10.7001	0.00294033
S3h1G0014071	-0.460438	0.00101003	-0.1506	0.248994	-0.670012	6.9333e-07	-0.519411	5.50118e-05
S3h1G0003909	1.83712	0.00117838	-1.16139	0.832262	9.49375	0.00103052	10.6551	0.00348306
S3h1G0006682	0.641072	0.00122048	-3.18819	0.00332716	4.62094	9.43643e-11	7.80914	5.1162e-09
S3h1G0044419	0.311332	0.00123817	-0.069648	0.502112	-0.0391543	0.611505	0.0304937	0.719669
S3h1G0022873	-0.236215	0.00126481	-0.105226	0.152689	-0.183427	0.002918	-0.0782011	0.203157
S3h1G0014388	1.00664	0.00127883	2.86395	0.0151093	6.13515	5.08593e-07	3.2712	3.65492e-06
S3h1G0003913	1.86285	0.00127883	0.316211	0.960734	10.7541	0.00320642	10.4379	0.00538517
S3h1G0014890	0.472573	0.0013741	-0.307735	0.0721335	0.331368	0.0105037	0.639103	7.61908e-05
S3h1G0026635	1.63307	0.00139874	-0.504261	0.8533	7.26085	3.48577e-05	7.76511	2.35809e-05
S3h1G0012802	-0.349096	0.00140747	-0.0682608	0.567927	0.0251819	0.774105	0.0934427	0.31383
S3h1G0014439	-0.304212	0.00143331	-0.0288633	0.788799	-0.271292	0.000797771	-0.242429	0.00323225
S3h1G0033330	1.22116	0.00144917	0.737608	0.867066	11.692	2.97671e-05	10.9544	0.000103036
S3h1G0024511	-0.367989	0.00166	-0.643177	3.29362e-06	-0.722061	1.95535e-08	-0.0788831	0.421019
S3h1G0028845	-0.21564	0.00166	-0.0535135	0.459792	-0.0243593	0.655284	0.0291542	0.619637
S3h1G0052522	0.296313	0.00168386	-0.495343	5.45608e-06	-0.504082	1.5696e-07	-0.00873907	0.919712
S3h1G0032428	-0.579575	0.00168386	0.342857	0.0638589	0.326632	0.0295619	-0.0162253	0.92304
S3h1G0009500	0.597638	0.00171009	0.23131	0.23053	-0.28009	0.0652458	-0.5114	0.00222101
S3h1G0045378	-0.342721	0.00171961	0.172314	0.114853	-0.0619302	0.473003	-0.234244	0.0118706
S3h1G0043765	-0.235254	0.00174795	0.0421168	0.614518	0.159373	0.0105187	0.117256	0.0640816
S3h1G0012118	1.84155	0.00174795	-3.11986	0.262407	6.40888	1.79181e-06	9.52874	0.000319565
S3h1G0034773	0.244741	0.00183858	-0.187709	0.0155131	-0.32197	1.11183e-05	-0.13426	0.0400403
S3h1G0006761	0.529887	0.00183858	0.139532	0.457622	0.229872	0.101101	0.0903401	0.542031
S3h1G0005354	-1.04002	0.00183858	1.0663	0.0723726	2.99597	3.42465e-07	1.92968	2.70553e-05
S3h1G0048441	0.477835	0.00202485	0.942157	8.20816e-07	0.490883	0.000278113	-0.451274	0.00101357
S3h1G0032779	1.51734	0.00204214	-0.177701	0.95364	8.47519	1.88234e-05	8.65289	2.31581e-05
S3h1G0045436	-0.26103	0.00204214	0.176145	0.0376652	0.405263	1.63277e-06	0.229118	0.00202763
S3h1G0033085	1.39541	0.00211353	0.860435	0.751711	8.67604	5.13318e-06	7.81561	3.41078e-05
S3h1G0014784	0.778214	0.00213626	0.995554	0.000240667	0.247979	0.209622	-0.747576	0.000796576
S3h1G0043917	0.40537	0.00215688	0.0880731	0.496644	-0.361678	0.000810277	-0.449751	0.00011745
S3h1G0047551	0.987528	0.00215688	0.0864594	0.977324	10.4057	3.99978e-07	10.3192	8.10103e-07
S3h1G0053243	0.294174	0.00215688	-0.220017	0.0156062	-0.316228	9.69075e-05	-0.0962109	0.219153
S3h1G0021654	-0.189432	0.00221474	0.628706	1.43888e-10	0.32317	5.16597e-07	-0.305536	1.26541e-06
S3h1G0040841	0.920416	0.0023441	0.930083	0.381921	4.86056	4.56804e-07	3.93047	1.07116e-06
S3h1G0044088	-0.285528	0.0023441	-0.0565961	0.571657	-0.068379	0.349188	-0.0117829	0.887959
S3h1G0011576	-0.38414	0.0023441	0.203681	0.100758	-0.105509	0.28156	-0.30919	0.00413264
S3h1G0020134	-0.395297	0.0023441	0.160345	0.205778	0.0180552	0.859864	-0.142289	0.171922
S3h1G0052898	0.225865	0.0023441	-0.12218	0.0925927	0.553961	7.9723e-10	0.676141	6.39561e-11
S3h1G0035041	0.420305	0.0023441	0.399975	0.00412912	-0.160447	0.135823	-0.560422	2.19103e-05
S3h1G0004805	-0.301681	0.00241978	0.708162	6.91167e-08	0.519725	3.94707e-07	-0.188436	0.0225231
S3h1G0037919	0.828464	0.00242664	-0.52429	0.0219443	-0.835332	6.31064e-05	-0.311042	0.140415
S3h1G0048647	-0.462268	0.00242664	0.843635	3.23156e-06	0.420348	0.00128196	-0.423286	0.00128465
S3h1G0037166	-0.195658	0.00242664	0.140251	0.0288463	-0.0306273	0.545699	-0.170879	0.00234039
S3h1G0051920	0.505465	0.00242664	-2.39133e-05	0.999936	1.80831	5.80192e-12	1.80833	2.30848e-11
S3h1G0037068	0.234517	0.00242664	-0.620084	4.94478e-09	-0.713591	9.32965e-12	-0.0935074	0.138802
S3h1G0007395	-0.502815	0.00242664	-1.06044	2.38133e-07	-1.04913	7.77318e-09	0.0113098	0.939139
S3h1G0048050	-0.673976	0.00259813	-0.386382	0.0303082	-0.927644	8.14898e-07	-0.541262	0.00196821
S3h1G0009608	0.363921	0.00261919	-0.386801	0.0018715	-0.147	0.111775	0.239801	0.0195092
S3h1G0049497	0.34397	0.0026554	1.20526	3.37756e-09	1.98924	1.15785e-14	0.783982	2.27968e-08
S3h1G0020626	0.539059	0.0026554	0.285621	0.14351	0.669085	0.00010859	0.383464	0.0151113
S3h1G0019106	-0.4664	0.0026554	-0.757949	1.45272e-05	-0.774504	5.4293e-07	-0.0165554	0.904401
S3h1G0044052	-0.244236	0.00267856	-0.425954	8.38376e-06	-0.0711516	0.253904	0.354803	1.28842e-05
S3h1G0000529	-0.280807	0.00270463	-0.161273	0.0789096	-0.0776548	0.28445	0.0836178	0.274746
S3h1G0040005	0.337489	0.00270463	-0.318468	0.00298371	-0.446252	6.96055e-06	-0.127784	0.157088
S3h1G0005972	0.48349	0.00272078	-0.544727	0.0401041	1.47018	5.89261e-09	2.01491	6.70764e-10
S3h1G0027986	-0.432444	0.00274232	0.2786	0.0453862	0.00848234	0.940296	-0.270118	0.0215191
S3h1G0048196	-0.300003	0.00280984	0.399105	0.000199667	0.1671	0.0355008	-0.232006	0.00598738
S3h1G0038727	-0.663847	0.00280984	2.29063	3.15607e-08	1.97294	6.19881e-08	-0.317691	0.0649146
S3h1G0027380	-0.306892	0.00284895	-0.214821	0.0332364	-0.115774	0.146869	0.0990463	0.236801
S3h1G0020133	-0.233663	0.00296256	0.0292776	0.734783	-0.157104	0.0117145	-0.186381	0.00470409
S3h1G0015857	0.469461	0.00298824	0.343155	0.0255813	-0.26808	0.0304725	-0.611235	3.45209e-05
S3h1G0039248	1.59482	0.00324979	3.34785	0.421672	10.3833	0.00176515	7.03549	0.00134956
S3h1G0027492	-0.302932	0.00324979	0.744389	3.21904e-08	0.265513	0.00237604	-0.478877	1.35453e-06
S3h1G0004051	-0.738924	0.00325881	1.87648	0.000289765	3.20357	1.27248e-08	1.3271	1.60647e-05
S3h1G0022890	0.371619	0.00325881	-0.249016	0.0365734	-0.286484	0.00368886	-0.0374684	0.725255
S3h1G0019125	-0.238121	0.00325881	-0.188924	0.0195818	0.190492	0.0040568	0.379416	3.57952e-06
S3h1G0001284	-0.523327	0.00325881	0.573764	0.00148995	-0.0951796	0.484639	-0.668944	4.87287e-05
S3h1G0025593	0.476731	0.00325881	2.06661	0.001944	6.22191	7.79352e-12	4.15531	1.22864e-11
S3h1G0004974	0.22439	0.00325881	-0.145438	0.0500588	0.0636474	0.277925	0.209085	0.00148483
S3h1G0052926	0.339377	0.00328296	-0.307397	0.00688681	-0.215009	0.0171403	0.0923874	0.326522
S3h1G0041891	-0.298937	0.00334453	0.288787	0.0045208	0.233683	0.00470983	-0.0551046	0.511131
S3h1G0008041	0.338599	0.00341198	-0.0522744	0.681886	0.363106	0.000282544	0.415381	9.71688e-05
S3h1G0015222	-0.304991	0.00342062	-0.433116	0.000114508	-0.557329	2.02081e-07	-0.124213	0.138978
S3h1G0047421	-0.502155	0.00342062	-0.645904	0.000377411	-1.50291	4.39164e-11	-0.857003	1.04169e-06
S3h1G0024076	0.223672	0.00343067	-0.243878	0.001703	-0.0618728	0.29247	0.182005	0.00469944
S3h1G0041084	1.57818	0.00343067	-0.0967965	0.985755	10.0133	0.00108359	10.1101	0.00138237
S3h1G0033084	1.74431	0.00343067	0.0864594	0.946758	4.85183	5.54636e-07	4.76537	1.2871e-06
S3h1G0053313	0.276717	0.00343067	0.0549423	0.595807	0.307456	0.000228394	0.252514	0.00224968
S3h1G0044058	-0.168229	0.00343067	-0.282219	1.50531e-05	-0.146118	0.00218579	0.136101	0.00514887
S3h1G0023983	-0.723337	0.00343067	-0.0106499	0.968996	-0.187819	0.293625	-0.177169	0.361282
S3h1G0051309	0.391896	0.00343067	-0.772335	2.79934e-06	-0.30371	0.00339486	0.468625	0.000384239
S3h1G0005425	0.730542	0.00343642	0.202756	0.433599	1.51115	3.06542e-08	1.3084	5.51178e-07
S3h1G0008588	1.1642	0.00344478	1.42849	0.681465	10.0492	2.80945e-05	8.62075	0.000205999
S3h1G0007205	-0.296119	0.00344478	-0.0467968	0.662427	-0.175253	0.024739	-0.128457	0.111653
S3h1G0052259	0.254301	0.00344478	-0.162274	0.0413937	-0.407996	6.50608e-07	-0.245722	0.000867654
S3h1G0047586	0.361784	0.00344478	0.320851	0.00863261	0.116269	0.221692	-0.204582	0.0416418
S3h1G0048825	0.323576	0.00350494	-0.638978	2.94763e-07	-0.814898	1.06762e-10	-0.17592	0.0466135
S3h1G0027474	1.24507	0.00350494	-1.86243	0.563058	7.03384	0.000107676	8.89627	0.000502262
S3h1G0047195	-0.420007	0.00350494	-0.19562	0.161708	-0.389883	0.00110992	-0.194262	0.0934753
S3h1G0045035	-0.769189	0.00352683	0.321076	0.2366	0.693561	0.00206822	0.372485	0.0849519
S3h1G0018546	-0.446456	0.00355129	0.103511	0.504919	-0.167852	0.148285	-0.271364	0.027785
S3h1G0020691	-0.472325	0.00355129	-0.483859	0.000988496	-0.739093	3.31417e-07	-0.255234	0.0438467
S3h1G0014386	0.693265	0.00355129	-1.21556	0.000118302	-0.0670927	0.716998	1.14847	6.69052e-05
S3h1G0041073	-0.327318	0.00355129	-0.080778	0.484799	-0.0807381	0.347386	3.9905e-05	0.999603
S3h1G0017751	0.594609	0.00355987	0.0811109	0.707978	-0.195377	0.201701	-0.276488	0.0861272
S3h1G0038623	-0.452391	0.00355987	-0.451142	0.00260596	-0.516464	7.43306e-05	-0.0653214	0.609536
S3h1G0014265	-0.28608	0.00366612	0.469041	1.69922e-05	0.0720285	0.341866	-0.397013	1.56683e-05
S3h1G0025426	0.482514	0.00366612	-0.652133	2.67422e-05	-0.950918	3.10986e-09	-0.298786	0.0213812
S3h1G0001370	-0.313832	0.00366612	-0.0673658	0.553949	0.00837541	0.920872	0.0757412	0.394932
S3h1G0016755	-0.240844	0.00367163	-0.0978632	0.232503	-0.155141	0.0185123	-0.0572778	0.398349
S3h1G0033080	1.36326	0.00367163	-0.177701	0.942877	7.58204	4.29405e-06	7.75974	5.20766e-06
S3h1G0020913	0.508637	0.00367163	0.419988	0.0144417	0.19077	0.168778	-0.229218	0.0941581
S3h1G0020893	-0.367084	0.00367529	-0.124954	0.300323	-0.215078	0.023433	-0.0901236	0.377157
S3h1G0002506	-0.324157	0.00368189	0.414614	0.000393427	0.0961246	0.261408	-0.318489	0.00103534
S3h1G0043847	-0.30192	0.00370619	-0.0925281	0.377353	-0.312464	0.00042185	-0.219936	0.0108113
S3h1G0024601	-0.198851	0.00376179	0.13427	0.0447782	0.038103	0.471406	-0.0961666	0.0839658
S3h1G0050289	-0.306921	0.00377981	-0.0633581	0.568347	0.0127716	0.877962	0.0761297	0.376909
S3h1G0000456	-0.185701	0.00379255	0.275244	8.33028e-05	0.410982	1.05576e-08	0.135738	0.0111625
S3h1G0038614	-0.349167	0.00379255	0.448406	0.000354557	-0.0278423	0.765439	-0.476248	2.46449e-05
S3h1G0048721	0.247875	0.00382019	-0.385203	6.11489e-05	0.301907	7.88548e-05	0.68711	6.80044e-10
S3h1G0026722	-0.249995	0.00382019	-0.65418	1.8382e-08	-0.687819	2.09165e-10	-0.033639	0.63978
S3h1G0041081	1.3588	0.00382019	0.398871	0.937409	10.2445	0.00053423	9.84558	0.00111344
S3h1G0013681	0.490853	0.00394358	-0.679376	0.000531862	0.0202999	0.878252	0.699676	8.98988e-05
S3h1G0035631	0.756915	0.00398133	0.318047	0.209284	-0.522967	0.0113228	-0.841014	0.000269037
S3h1G0011260	-0.301377	0.00405224	0.443607	8.61768e-05	0.235098	0.00538291	-0.208509	0.0156212
S3h1G0027000	-0.239754	0.00405224	-0.0488836	0.577116	-0.117676	0.0688875	-0.0687925	0.308554
S3h1G0052491	-0.372703	0.00405659	0.433223	0.0010618	0.451668	7.8313e-05	0.0184453	0.87011
S3h1G0016256	-0.445479	0.00409103	0.382038	0.012144	0.275549	0.0245899	-0.106489	0.394762
S3h1G0014088	1.42562	0.00409103	3.11973	0.456018	11.6035	0.000392412	8.48379	0.000525643
S3h1G0042200	1.72884	0.00410262	2.09549	0.505115	8.69938	0.000598931	6.60388	0.000124595
S3h1G0001988	-0.352945	0.00410262	-0.336452	0.00508239	-0.337552	0.000804523	-0.00110024	0.991922
S3h1G0024422	-0.525809	0.00413015	-0.152813	0.401858	-0.128457	0.348668	0.0243558	0.878328
S3h1G0031594	-0.234138	0.00414075	0.231267	0.0045598	0.237031	0.000607256	0.00576412	0.93624
S3h1G0004058	-0.710413	0.004187	-0.994605	0.000308518	-0.184449	0.317295	0.810156	0.000660073
S3h1G0020026	0.299193	0.00423621	-0.265729	0.0144665	0.172712	0.0367842	0.438442	2.78546e-05
S3h1G0052606	-0.25854	0.00432701	0.263063	0.00356407	0.135743	0.0530955	-0.12732	0.0802273
S3h1G0017047	0.174031	0.00432701	0.508257	5.03537e-09	0.520903	9.30079e-11	0.0126457	0.809042
S3h1G0051205	-0.274629	0.00432701	0.306232	0.0015829	0.080754	0.270873	-0.225478	0.00486011
S3h1G0026041	-0.334481	0.00439541	-0.147581	0.196208	-0.270648	0.00423399	-0.123067	0.190678
S3h1G0031971	0.260927	0.0044121	-0.397514	6.75956e-05	1.37651	1.52171e-15	1.77402	2.24783e-16
S3h1G0025585	0.454148	0.0044775	-0.322481	0.563543	4.82929	2.59655e-13	5.15177	2.80227e-12
S3h1G0025844	-0.67916	0.00458533	-0.479668	0.0386059	-0.54461	0.00490196	-0.0649426	0.745488
S3h1G0007689	0.374319	0.00458533	-0.0174543	0.899272	-0.390568	0.000197168	-0.373114	0.000553147
S3h1G0002959	-0.385437	0.00458533	0.325946	0.00942068	-0.131516	0.191726	-0.457462	9.15114e-05
S3h1G0043516	-0.23262	0.00458533	0.345967	0.000109165	0.281171	0.000128424	-0.0647953	0.326122
S3h1G0005953	0.903227	0.00464373	-0.471577	0.0916963	-1.03529	6.92834e-05	-0.563708	0.0231272
S3h1G0029457	-0.243303	0.00466491	-0.141997	0.092743	0.432247	5.14529e-07	0.574245	1.03583e-08
S3h1G0014090	1.42117	0.00468558	0.0429713	0.993249	10.5463	0.000357874	10.5033	0.000541824
S3h1G0003344	1.17761	0.00468558	0.0435998	0.992623	12.6463	1.97717e-05	12.6027	3.30312e-05
S3h1G0004673	-0.18078	0.0047021	-0.163006	0.00967282	-0.161879	0.00211792	0.00112717	0.983769
S3h1G0049965	-0.267963	0.0047021	0.131938	0.149259	-0.00978279	0.893935	-0.14172	0.062151
S3h1G0004053	-0.81362	0.00475561	1.02197	0.019133	1.89513	5.24956e-06	0.873159	0.0036827
S3h1G0030796	-0.219153	0.00477136	-0.148628	0.0477855	0.000645645	0.99149	0.149274	0.019459
S3h1G0016346	-0.332827	0.0047942	-0.429133	0.00111953	0.385885	0.000217644	0.815018	2.1916e-08
S3h1G0050228	-0.246031	0.00481017	-0.425144	5.28113e-06	-0.775811	7.94964e-12	-0.350667	1.26293e-05
S3h1G0008564	-0.608232	0.00485553	0.252556	0.233129	-0.354307	0.0347189	-0.606863	0.00109661
S3h1G0007698	0.328754	0.00485553	-0.189602	0.0667533	-0.555699	3.56843e-07	-0.366097	0.000228137
S3h1G0024480	-0.337724	0.00485553	0.377208	0.00165939	0.0748805	0.411347	-0.302327	0.00255829
S3h1G0049512	-0.18555	0.00485553	-0.190835	0.00376534	-0.0242615	0.628213	0.166573	0.00305181
S3h1G0053270	-0.233377	0.00488008	-0.616237	1.73646e-08	-0.665109	1.17054e-10	-0.0488726	0.467255
S3h1G0051068	-0.236669	0.00490915	0.177167	0.0286596	-0.0626716	0.325678	-0.239839	0.000906135
S3h1G0042871	0.548928	0.00496017	0.847807	6.70067e-05	1.22598	1.39795e-08	0.378172	0.0176577
S3h1G0016032	0.232727	0.00502913	-0.389731	8.89715e-06	-0.812012	1.55053e-12	-0.42228	3.94759e-07
S3h1G0017195	0.195925	0.00505416	-0.0957495	0.168817	1.1967	1.62218e-16	1.29245	5.8366e-16
S3h1G0023594	0.259229	0.00509613	-0.570554	3.84269e-07	-0.55555	1.91829e-08	0.0150039	0.850705
S3h1G0044893	-0.320481	0.00509613	0.217185	0.0450211	0.0697041	0.42068	-0.147481	0.0993842
S3h1G0019048	-0.16513	0.00510825	-0.809187	3.36831e-13	-0.888509	1.67451e-15	-0.079322	0.0942745
S3h1G0053418	0.387818	0.00520275	-0.106025	0.360041	-0.667625	1.18719e-07	-0.5616	4.89504e-06
S3h1G0052555	-0.469384	0.00523158	-0.549917	0.000610402	-0.695295	2.52772e-06	-0.145377	0.267033
S3h1G0046321	-0.241586	0.00523158	0.125159	0.134269	-0.142745	0.0334502	-0.267905	0.000409075
S3h1G0014140	0.747122	0.00523192	-2.00563	0.29382	9.90662	2.21255e-10	11.9123	1.54476e-08
S3h1G0037108	-0.477442	0.00525555	-0.926299	1.4573e-06	-0.915655	5.02567e-08	0.0106444	0.942437
S3h1G0007562	-0.439339	0.00525555	0.659927	0.000121488	1.10906	2.40644e-09	0.449135	0.000953809
S3h1G0007784	-0.168241	0.00525555	-0.168505	0.00463815	-0.132635	0.00584646	0.0358703	0.46444
S3h1G0007937	0.400401	0.00525555	0.0860289	0.555771	-0.0181624	0.868703	-0.104191	0.361328
S3h1G0029502	0.440638	0.00525555	0.266775	0.186055	2.89773	1.74346e-15	2.63096	6.44253e-14
S3h1G0022675	-0.559235	0.00525555	2.06988	0.0718007	8.15073	1.12438e-09	6.08085	8.37748e-10
S3h1G0009562	-0.33748	0.00533281	-0.37578	0.00132579	-0.580852	4.55017e-07	-0.205072	0.0325919
S3h1G0050325	-0.278933	0.00533281	1.08267	0.243114	12.2812	5.27564e-16	11.1985	3.1457e-14
S3h1G0007897	-0.200678	0.00535234	-0.0762428	0.282198	-0.0162449	0.768851	0.0599979	0.301272
S3h1G0038133	-0.144401	0.00542513	0.606992	9.07496e-12	0.578832	7.27502e-13	-0.0281599	0.506635
S3h1G0035663	0.341293	0.00550421	-0.39185	0.000411623	-0.698874	6.7977e-09	-0.307024	0.00187206
S3h1G0025376	-0.251864	0.005522	-0.298024	0.00116652	-0.302414	0.00012213	-0.00439023	0.955275
S3h1G0006969	-0.80857	0.00557609	-0.828849	0.391934	6.43792	1.62523e-10	7.26677	5.5849e-11
S3h1G0046949	0.358154	0.00557609	0.0521043	0.707083	-0.313335	0.00251641	-0.365439	0.000888014
S3h1G0040370	-0.204535	0.00570374	0.28225	0.000253584	0.285331	1.9673e-05	0.00308132	0.961687
S3h1G0022792	-0.445747	0.00572914	-0.550365	0.00044954	-1.0225	3.74783e-09	-0.472133	0.000501486
S3h1G0048965	1.36549	0.00572914	4.05849	0.284533	11.8275	0.000286971	7.76903	0.000162558
S3h1G0008286	-0.728623	0.00572914	0.582424	0.0197002	-0.0981915	0.620443	-0.680615	0.00186397
S3h1G0005050	-0.271194	0.00572914	-0.321527	0.00124541	-0.793481	1.34177e-10	-0.471954	1.47595e-06
S3h1G0050233	0.258746	0.00572914	-0.273529	0.00168419	-0.551933	9.60451e-09	-0.278404	0.000429851
S3h1G0004050	-0.714977	0.00580395	-0.165342	0.570547	0.908225	0.000108204	1.07357	2.83096e-05
S3h1G0018869	-0.307685	0.00581654	2.12053	1.49016e-15	2.20141	3.41211e-17	0.080884	0.365154
S3h1G0005478	-0.198453	0.00586495	0.0836046	0.233734	-0.144467	0.011042	-0.228071	0.00031772
S3h1G0014241	-1.15158	0.00590163	-1.90041	3.71484e-06	-1.69007	1.44276e-07	0.21034	0.544267
S3h1G0050153	-0.33207	0.00590163	-0.855589	1.8915e-08	-0.938433	8.21807e-11	-0.0828441	0.388704
S3h1G0047694	0.423826	0.00590163	-0.116144	0.401149	-0.433888	0.000291592	-0.317745	0.00832172
S3h1G0006190	-0.158804	0.00590163	0.355794	4.32179e-07	0.230838	1.21326e-05	-0.124956	0.00869469
S3h1G0014588	-0.261263	0.00596756	-0.0490851	0.622793	0.0108431	0.882308	0.0599281	0.431828
S3h1G0022046	0.360474	0.00600987	0.155469	0.230595	0.262752	0.011997	0.107283	0.310744
S3h1G0027312	-0.229395	0.00607419	-0.179749	0.027148	0.114009	0.0739352	0.293758	0.000113556
S3h1G0039979	-0.281749	0.00614674	0.663398	1.73296e-07	0.634039	1.1761e-08	-0.0293591	0.730047
S3h1G0042389	-0.146869	0.00621558	0.253078	1.98734e-05	0.209398	1.68427e-05	-0.0436793	0.310138
S3h1G0007744	-0.39944	0.00626341	-0.360413	0.0116437	0.0343226	0.755968	0.394735	0.00165065
S3h1G0026740	-0.165833	0.00626341	0.404225	1.70586e-07	0.625042	2.37203e-12	0.220817	6.88639e-05
S3h1G0030568	-0.290885	0.00628805	-0.343725	0.00105785	-0.3719	4.64991e-05	-0.028175	0.748103
S3h1G0005016	-0.170825	0.00631141	0.0520995	0.402914	0.245751	1.45003e-05	0.193652	0.000381071
S3h1G0032210	0.225815	0.00641672	0.00954862	0.920495	-0.156094	0.0150335	-0.165643	0.0133484
S3h1G0028063	-0.209412	0.00646771	-0.217953	0.00384208	-0.0855972	0.139622	0.132355	0.0315523
S3h1G0019461	0.656384	0.00653064	-0.31524	0.0899697	-0.861593	4.99273e-06	-0.546353	0.00249852
S3h1G0047082	-0.245498	0.00655687	0.108541	0.205929	-0.0494069	0.463093	-0.157948	0.0274569
S3h1G0009841	-0.252311	0.00655687	-0.503637	2.36644e-06	-0.322567	5.77024e-05	0.18107	0.01583
S3h1G0035634	-0.365344	0.00655687	-0.334953	0.00988338	-0.485194	4.13736e-05	-0.150241	0.156009
S3h1G0001757	0.259884	0.00655687	-0.306313	0.00178882	0.00299954	0.967295	0.309313	0.000384626
S3h1G0052906	0.274398	0.00655687	0.00999704	0.933643	0.137347	0.0755003	0.12735	0.117218
S3h1G0046135	0.350638	0.00657982	-0.380576	0.00106071	-0.608447	1.82567e-07	-0.227871	0.0231252
S3h1G0005318	-0.305698	0.00657982	1.06119	4.6652e-10	0.75731	7.85611e-09	-0.303882	0.00115468
S3h1G0039506	0.635704	0.00665011	-0.215873	0.238021	-0.846992	4.61096e-06	-0.631119	0.000495505
S3h1G0036300	0.20256	0.00665203	0.0165529	0.84299	-0.0293369	0.598512	-0.0458898	0.440216
S3h1G0050367	-0.502871	0.00679496	-0.0961125	0.593948	-0.752147	4.4764e-06	-0.656034	4.8323e-05
S3h1G0048572	-0.312955	0.00682895	0.758194	1.72755e-07	0.502871	5.20835e-06	-0.255323	0.00616733
S3h1G0041096	-0.366157	0.00682895	1.19653	1.14476e-09	0.944891	2.41587e-09	-0.251644	0.0200643
S3h1G0017656	-0.415523	0.00699259	-0.352401	0.016278	-0.244422	0.0370645	0.107979	0.37471
S3h1G0041364	-0.582629	0.00700462	-0.277713	0.164082	-0.280323	0.0742674	-0.00261006	0.988803
S3h1G0007574	-0.271103	0.00700462	3.70936	1.97325e-17	3.55266	9.37887e-18	-0.156697	0.0470337
S3h1G0007253	-0.211436	0.00700462	-0.296606	0.000245101	-0.105421	0.0761176	0.191185	0.00317535
S3h1G0001978	-0.399458	0.00711454	-0.319464	0.0363058	0.139168	0.212162	0.458633	0.00089571
S3h1G0014748	-0.182219	0.00711454	0.19947	0.00280277	0.147006	0.00610912	-0.0524645	0.328346
S3h1G0010583	-0.457716	0.00711611	0.537335	0.000864213	-0.0370545	0.771562	-0.57439	6.20788e-05
S3h1G0027167	-0.329439	0.00712388	0.311738	0.00811155	0.20425	0.0293044	-0.107488	0.262739
S3h1G0016774	-0.533229	0.00715521	-0.811254	7.91704e-05	-0.713732	2.82843e-05	0.0975212	0.539294
S3h1G0025591	0.579919	0.00718702	-1.2848	0.39088	7.92485	5.37047e-10	9.20965	6.91882e-09
S3h1G0041094	1.3227	0.00718702	0.693509	0.867938	9.76024	0.00026733	9.06673	0.000233178
S3h1G0040896	-0.215471	0.00752717	-0.133903	0.0793263	0.11257	0.0641522	0.246474	0.000400897
S3h1G0022864	0.423965	0.00753484	-0.657693	9.42472e-06	-0.975909	6.39473e-10	-0.318216	0.00867801
S3h1G0046504	-0.243687	0.00755365	0.248225	0.00489454	0.193268	0.00671706	-0.0549566	0.448073
S3h1G0005631	-0.330806	0.00759812	0.435965	0.000621799	0.451774	4.59899e-05	0.0158093	0.880449
S3h1G0045858	0.412063	0.0076294	0.10522	0.494444	0.212984	0.0660159	0.107764	0.375016
S3h1G0031315	-0.335333	0.00767247	0.757204	7.51511e-07	0.462994	7.48301e-05	-0.294211	0.00296135
S3h1G0048191	-0.413522	0.00772378	-0.312212	0.01912	-0.573035	7.64091e-06	-0.260823	0.0268619
S3h1G0001194	0.342915	0.00773067	0.222953	0.0378552	-0.306833	0.00153443	-0.529786	2.92763e-06
S3h1G0053434	-0.342756	0.00780548	4.01991	1.515e-15	3.79664	1.07396e-15	-0.223271	0.0264563
S3h1G0039603	-0.307362	0.00784287	-0.0831805	0.458182	-0.214297	0.0138652	-0.131117	0.142433
S3h1G0011387	-0.362286	0.00784287	-0.140573	0.257536	-0.358878	0.000723679	-0.218306	0.0368654
S3h1G0040941	-0.361494	0.00788797	0.172945	0.168665	-0.342577	0.00145937	-0.515522	2.40978e-05
S3h1G0020326	-0.212285	0.00788797	0.0503093	0.532983	0.0603814	0.309192	0.010072	0.882183
S3h1G0032953	-0.151762	0.00788797	0.391429	6.69366e-08	0.472947	6.88309e-11	0.0815182	0.0708661
S3h1G0049668	1.62876	0.00794997	0.677179	0.916504	10.8462	0.00300623	10.169	0.0065458
S3h1G0030672	-0.191669	0.00804689	0.202177	0.00400933	0.0317573	0.557096	-0.17042	0.00405798
S3h1G0036777	-0.1834	0.00804689	-0.050501	0.463574	-0.19477	0.000611026	-0.144269	0.00980391
S3h1G0000657	0.485705	0.00805343	0.0850415	0.617105	-0.298079	0.0221708	-0.38312	0.00569875
S3h1G0050604	-0.23328	0.00808196	-0.245439	0.0033883	-0.306445	4.10701e-05	-0.0610055	0.377745
S3h1G0044711	-0.26027	0.00810756	-0.276741	0.00320529	-0.474308	4.48981e-07	-0.197566	0.0115352
S3h1G0007331	-0.253692	0.00816985	0.0554937	0.566541	-0.0332247	0.641705	-0.0887184	0.235745
S3h1G0047436	-0.3944	0.00816985	-1.66849	7.79134e-14	-2.41106	3.61097e-18	-0.742568	1.23653e-07
S3h1G0014972	-0.562665	0.00826122	-0.185255	0.387842	0.239619	0.132711	0.424874	0.0152482
S3h1G0038237	-0.240741	0.00828098	0.435437	1.11487e-05	0.164233	0.0199453	-0.271204	0.000365248
S3h1G0042205	-0.218285	0.00828098	-0.139427	0.077095	0.376077	1.5794e-06	0.515504	2.06511e-08
S3h1G0047691	-0.566478	0.00828098	-0.108798	0.625422	-0.479513	0.00449141	-0.370715	0.0288507
S3h1G0051927	-0.399357	0.00828098	-0.284625	0.0482023	0.120009	0.284276	0.404634	0.00156872
S3h1G0048101	-0.420446	0.00828098	0.0609013	0.722959	-0.499528	0.000197178	-0.560429	7.907e-05
S3h1G0035635	0.584053	0.00828098	0.490291	0.0195801	-0.342292	0.0405374	-0.832583	3.40382e-05
S3h1G0024345	-0.250462	0.00829175	-0.138949	0.11629	-0.35792	1.79013e-05	-0.218972	0.00441089
S3h1G0008619	-0.332229	0.00829175	0.282129	0.0179437	0.0614445	0.511098	-0.220684	0.0269285
S3h1G0037128	-0.225009	0.00831207	0.193137	0.0170452	0.233309	0.000791837	0.0401723	0.555723
S3h1G0013653	-0.194482	0.00831207	0.366893	7.92819e-06	0.288503	1.38606e-05	-0.0783899	0.173302
S3h1G0044797	-0.251574	0.00832736	-0.159979	0.0748913	-0.299376	0.00019307	-0.139397	0.0625428
S3h1G0050890	-0.3265	0.0084613	0.0267996	0.845398	-0.127791	0.162992	-0.15459	0.10816
S3h1G0008701	-0.283607	0.0086357	0.996935	3.76583e-10	0.888633	8.74941e-11	-0.108302	0.197522
S3h1G0041047	-0.188848	0.0086357	-0.315569	4.21306e-05	-0.0717681	0.176604	0.2438	0.000140307
S3h1G0001372	-0.267305	0.0086376	0.114893	0.235549	-0.0747805	0.32076	-0.189673	0.0189994
S3h1G0038023	0.26909	0.00863766	-0.316895	0.00106328	-0.391733	7.45e-06	-0.0748377	0.351312
S3h1G0014982	-0.437279	0.00869189	-0.236583	0.118864	-0.678961	4.67355e-06	-0.442378	0.00116024
S3h1G0030936	-0.123314	0.00872028	0.0901515	0.0431395	0.258365	8.38309e-08	0.168214	6.91069e-05
S3h1G0024436	-0.122444	0.00873394	0.264264	1.30302e-06	0.317054	2.21499e-09	0.05279	0.151122
S3h1G0003740	0.290406	0.00885609	0.000414238	0.997269	-0.472059	1.43354e-06	-0.472473	2.77415e-06
S3h1G0011422	-0.337954	0.00894256	-0.106601	0.396512	-0.262936	0.00835276	-0.156335	0.118872
S3h1G0012603	-0.34804	0.00895016	1.06217	4.06802e-09	0.976832	4.81591e-10	-0.0853366	0.414988
S3h1G0015975	-0.256887	0.00895902	0.194969	0.0340152	-0.0392953	0.590026	-0.234265	0.00341347
S3h1G0001247	-0.378675	0.00903065	-0.0518896	0.737852	-0.172276	0.110081	-0.120386	0.287079
S3h1G0018512	-0.168006	0.00908213	-0.0736566	0.229002	-0.0669346	0.16116	0.00672194	0.902592
S3h1G0033136	-0.263715	0.00916503	-0.12158	0.20355	-0.0506203	0.494579	0.0709599	0.374779
S3h1G0046831	-0.281196	0.00916503	0.600761	1.31802e-06	0.260964	0.00225402	-0.339797	0.000245555
S3h1G0001331	-0.198449	0.00920901	-0.237248	0.00128362	-0.554573	3.97624e-10	-0.317324	7.18567e-06
S3h1G0006237	-0.318886	0.00921773	0.943843	9.33743e-08	0.938094	5.97881e-09	-0.00574871	0.955767
S3h1G0010840	-0.45861	0.00927541	-0.288334	0.0881611	0.45163	0.00144717	0.739964	1.00588e-05
S3h1G0041518	-0.524427	0.00931923	0.000150399	0.999429	-0.899856	1.92839e-06	-0.900007	3.25888e-06
S3h1G0003004	-0.464421	0.00932038	-0.266244	0.173476	0.802393	4.92613e-06	1.06864	2.47986e-07
S3h1G0027807	-0.401407	0.00932038	0.464204	0.00141978	-0.179799	0.109622	-0.644003	4.65382e-06
S3h1G0003843	0.322714	0.00948514	-0.429239	0.000363816	-0.374148	0.000124695	0.0550913	0.582479
S3h1G0015840	-0.322882	0.0095067	-0.057332	0.656219	-0.0123425	0.894315	0.0449896	0.652284
S3h1G0043680	-0.319997	0.0095067	0.0950185	0.420382	-0.271607	0.00419481	-0.366625	0.000387387
S3h1G0044140	-0.143846	0.0095067	-0.105245	0.0443506	0.0646135	0.118157	0.169858	0.000380618
S3h1G0005236	0.167575	0.0095067	-0.453051	3.63897e-08	-0.669756	9.73971e-13	-0.216705	0.000127404
S3h1G0039437	-0.323281	0.0095067	-0.356525	0.00283117	-0.495014	7.96137e-06	-0.138489	0.150527
S3h1G0049820	-0.297055	0.0095067	-0.826992	3.568e-09	-1.18275	1.50623e-13	-0.355762	0.000193747
S3h1G0004052	-0.817497	0.0095067	0.596756	0.204904	2.21684	8.04285e-07	1.62009	2.03292e-05
S3h1G0023066	-0.218825	0.00956636	-0.0555103	0.510357	-0.252717	0.000301254	-0.197207	0.00406791
S3h1G0008024	0.376214	0.00956993	0.339889	0.011003	-0.372462	0.00113702	-0.712352	5.03627e-07
S3h1G0037346	-0.186248	0.00958505	-0.0936137	0.169412	-0.347191	5.80942e-07	-0.253577	7.25241e-05
S3h1G0037795	-0.198788	0.00964771	-0.259477	0.000719646	-0.322571	4.61446e-06	-0.063094	0.293345
S3h1G0036338	-0.265618	0.0097639	0.0959268	0.327037	-0.0627052	0.405095	-0.158632	0.0465818
S3h1G0035960	-0.166567	0.0097639	-0.124799	0.0448763	0.5081	1.62983e-10	0.632899	1.41949e-11
S3h1G0043215	1.39583	0.00980156	-0.802471	0.055582	-1.28926	0.000489683	-0.486786	0.215815
S3h1G0052234	-0.48983	0.00990556	-0.343444	0.046667	-0.676639	2.82147e-05	-0.333194	0.0234962
S3h1G0034600	-0.239666	0.00990556	0.32746	0.000434267	0.343207	2.38461e-05	0.0157469	0.837574
S3h1G0025960	0.311193	0.00999296	0.0854336	0.476975	0.112413	0.207938	0.026979	0.785221
S3h1G0015817	0.177681	0.00999296	0.661043	7.53423e-10	1.42803	9.56684e-18	0.766983	2.46455e-12
S3h1G0034371	-0.383344	0.00999296	-0.147285	0.296355	-0.338926	0.00339041	-0.191641	0.0948002
S3h1G0028749	-0.228157	0.00999296	-0.240785	0.00423653	-0.226848	0.00119286	0.0139369	0.850192
S3h1G0053029	-0.170363	0.00999296	-0.158129	0.012086	-0.483311	5.11947e-10	-0.325183	7.40263e-07
S3h1G0039735	1.11075	0.00999296	4.462	1.05408e-07	3.61002	9.31882e-07	-0.851974	0.00436001
S3h1G0032475	-0.291092	0.00999296	0.671975	5.68105e-07	0.552961	5.44374e-07	-0.119014	0.172673
S3h1G0048026	-0.182566	0.00999296	-0.0411994	0.563749	-0.181164	0.0013673	-0.139965	0.0130152
S3h1G0005787	-0.250138	0.00999296	0.160778	0.0760322	0.260674	0.000874151	0.099896	0.184263
S3h1G0015231	-0.216746	0.00999296	-0.368498	3.6069e-05	-0.165461	0.0104533	0.203037	0.00305899
S3h1G0020059	-0.266885	0.00999296	-0.0988863	0.321293	-0.398485	1.44446e-05	-0.299599	0.000601839
S3h1G0002691	-0.229859	0.00999296	0.744514	1.66272e-09	0.597485	2.16141e-09	-0.147029	0.0355542
S3h1G0041771	-0.281568	0.00999296	0.203936	0.0478382	0.160691	0.0525267	-0.0432449	0.620877
S3h1G0025543	-0.202685	0.00999296	-0.00553634	0.949485	-0.276831	4.28043e-05	-0.271294	8.53751e-05
S3h1G0004764	-0.258941	0.00999296	-1.0272	4.36341e-11	-1.32364	1.12762e-14	-0.296447	0.000485438
S3h1G0000472	-0.253486	0.00999296	-0.53367	2.03719e-06	-0.607686	9.50129e-09	-0.0740156	0.33511
S3h1G0052198	0.344667	0.00999296	2.10543	3.08852e-11	2.57991	6.2812e-14	0.474479	0.000123981
S3h1G0037139	-0.362028	0.00999296	0.907994	1.27201e-07	0.494527	4.27705e-05	-0.413467	0.000506871
S3h1G0017394	0.490368	0.0100138	0.957703	4.93232e-06	0.386034	0.0105351	-0.571668	0.000231345
S3h1G0038151	-0.498198	0.0100892	0.131815	0.477192	-0.242343	0.0849122	-0.374158	0.0126564
S3h1G0052080	0.586695	0.0100892	-0.214196	0.461114	0.721252	0.000780634	0.935448	0.000154478
S3h1G0043806	-0.196921	0.0100892	-0.67126	5.14734e-10	-0.618927	5.00555e-11	0.0523335	0.384091
S3h1G0028003	-0.440195	0.0100892	-0.516039	0.000895963	-0.581816	1.82321e-05	-0.0657774	0.621585
S3h1G0003114	-0.210344	0.0100892	0.21743	0.00541772	0.223586	0.000729062	0.00615663	0.929526
S3h1G0050393	-0.440688	0.0101464	-0.508074	0.00203656	-0.670335	9.50184e-06	-0.162261	0.218767
S3h1G0030666	-0.391138	0.0101464	0.256754	0.0673833	0.0740594	0.510986	-0.182695	0.115285
S3h1G0002906	0.487775	0.0101741	0.138251	0.420204	-0.17117	0.199935	-0.309421	0.0279416
S3h1G0028834	0.42156	0.0101741	0.724992	0.000313366	1.12066	4.48315e-08	0.395667	0.00514272
S3h1G0008873	-0.15202	0.0101741	-0.0553734	0.32897	-0.175538	0.0003133	-0.120165	0.0109505
S3h1G0002111	0.531962	0.0101741	0.428101	0.0166136	-0.0485502	0.746061	-0.476652	0.00209418
S3h1G0020291	-0.287002	0.0101741	0.193268	0.0628483	0.136164	0.100279	-0.0571041	0.51584
S3h1G0031559	-0.315743	0.0101915	-0.139254	0.225209	-0.130717	0.140688	0.00853692	0.935429
S3h1G0045269	0.376491	0.0102182	0.158469	0.205696	-0.211642	0.0407048	-0.370112	0.00108089
S3h1G0027166	-0.489665	0.0102182	-0.653484	0.000578014	-0.240003	0.086892	0.413481	0.00722303
S3h1G0052103	-0.503733	0.0102182	0.0945386	0.639285	-0.126812	0.379127	-0.221351	0.14429
S3h1G0001990	-0.228069	0.0102302	-0.0731323	0.396512	-0.0589414	0.365943	0.0141909	0.848394
S3h1G0044263	-0.461951	0.0102633	-1.0189	2.92413e-07	-1.00227	6.16407e-09	0.0166367	0.914707
S3h1G0049809	0.512847	0.0102633	-1.57337	0.02182	3.89997	1.23574e-10	5.47334	3.41588e-10
S3h1G0036666	-0.266017	0.0102633	-0.161862	0.0907483	-0.193376	0.0134667	-0.0315133	0.705594
S3h1G0019530	-0.324565	0.0102633	0.0480819	0.719706	0.0711705	0.444993	0.0230886	0.824938
S3h1G0048213	-0.60098	0.0102633	-0.632929	0.0104107	0.198347	0.254698	0.831276	0.000266944
S3h1G0019539	-0.253951	0.010328	0.822966	1.74824e-09	0.475349	5.35389e-07	-0.347617	7.35531e-05
S3h1G0053306	-0.310066	0.0103595	0.344952	0.0030777	0.0655545	0.462304	-0.279398	0.00426971
S3h1G0052048	-0.19931	0.0104226	-0.188146	0.0106719	-0.382606	3.8904e-07	-0.19446	0.00230008
S3h1G0044637	0.352578	0.0104435	0.227133	0.062575	-0.124215	0.20825	-0.351348	0.0012977
S3h1G0011810	-0.360351	0.0104642	0.106903	0.436426	-0.453316	0.00012269	-0.560218	1.37193e-05
S3h1G0028787	-0.258568	0.0105579	-0.116236	0.220898	-0.145119	0.0530149	-0.0288829	0.724138
S3h1G0045632	0.467905	0.01065	0.505813	0.00393999	0.175804	0.190938	-0.330009	0.0220967
S3h1G0001640	0.329934	0.01065	0.015798	0.91252	-0.536268	4.02101e-06	-0.552066	4.53712e-06
S3h1G0003669	-0.266339	0.0108754	0.0680913	0.508235	-0.286779	0.000652807	-0.354871	9.64222e-05
S3h1G0044299	-0.264376	0.0108881	0.257652	0.00866908	0.0695326	0.361662	-0.188119	0.0210998
S3h1G0030879	-0.201151	0.0108881	-0.0472373	0.552019	-0.104253	0.0765275	-0.0570157	0.35577
S3h1G0042300	0.301393	0.0109175	0.326184	0.0179728	1.07284	2.25197e-10	0.746652	9.63177e-08
S3h1G0027993	-0.357334	0.0109175	-0.0524046	0.71924	-0.0726964	0.470934	-0.0202918	0.861734
S3h1G0020672	-0.137185	0.0109175	0.0441567	0.40235	0.126438	0.00297509	0.0822811	0.051402
S3h1G0013870	-0.454922	0.010955	2.07141	4.84658e-12	1.80804	1.8563e-12	-0.263366	0.0580086
S3h1G0017905	-0.296801	0.010955	0.549846	1.23444e-05	0.0742558	0.385249	-0.475591	9.17559e-06
S3h1G0009740	-0.429592	0.011009	-0.454912	0.00345521	-0.431413	0.000711978	0.0234989	0.868557
S3h1G0039359	0.264029	0.0110172	-0.622392	2.84739e-07	-0.481207	3.84331e-07	0.141185	0.0855732
S3h1G0012883	0.595498	0.0110271	0.0864594	0.941426	7.96213	5.37139e-12	7.87567	2.23792e-11
S3h1G0049629	0.294962	0.0110271	-0.690738	2.09885e-08	-1.17374	5.94296e-14	-0.482999	2.83092e-06
S3h1G0042586	-0.679532	0.0110271	0.327172	0.175983	0.0100217	0.960456	-0.31715	0.108461
S3h1G0031263	-0.20332	0.0110271	-0.175368	0.0199373	-0.334172	4.64592e-06	-0.158804	0.0125733
S3h1G0043759	0.553774	0.0110271	-4.44717	0.000175885	4.02537	5.59553e-10	8.47255	2.65392e-09
S3h1G0019898	-0.171425	0.0110551	-0.26911	0.000145018	0.0328285	0.509073	0.301939	4.4074e-06
S3h1G0052501	-0.418021	0.0110776	-0.0659098	0.704731	-0.204625	0.0936395	-0.138715	0.277124
S3h1G0050983	-0.373038	0.0110776	-0.870708	4.21225e-07	-1.14114	1.27131e-10	-0.270435	0.0186661
S3h1G0035928	-0.545834	0.0110776	0.122886	0.557366	-0.065549	0.673995	-0.188435	0.245786
S3h1G0038352	-0.275574	0.0111351	-0.24268	0.0148898	-0.464511	2.19918e-06	-0.221831	0.00939921
S3h1G0032789	-0.251928	0.0111351	-0.352625	0.000401141	-0.30087	0.000255201	0.0517547	0.508067
S3h1G0011926	-0.443716	0.0112448	-0.188197	0.251681	-0.181803	0.154333	0.00639448	0.965274
S3h1G0013901	-0.249749	0.0112448	-0.0324992	0.757264	-0.091029	0.208673	-0.0585298	0.448073
S3h1G0048672	-0.242271	0.0112813	-0.617165	1.23565e-07	-0.357134	1.87843e-05	0.260031	0.00107786
S3h1G0048941	-0.270289	0.0112908	-0.134462	0.177622	-0.0122091	0.878966	0.122253	0.136744
S3h1G0037406	1.15405	0.0113438	0.404157	0.500806	1.73025	0.000273711	1.3261	0.00268464
S3h1G0046120	0.306694	0.0113438	-0.476678	1.70719e-05	-0.858945	5.62273e-11	-0.382267	0.000115967
S3h1G0049469	-0.261016	0.0113438	-0.467734	8.88351e-06	-0.602257	5.63592e-09	-0.134523	0.0880119
S3h1G0005030	-0.310615	0.0113438	-0.291007	0.0111191	-0.227852	0.013188	0.063155	0.514623
S3h1G0007866	-0.256084	0.0113438	0.208598	0.0271706	0.221852	0.00473833	0.0132543	0.875564
S3h1G0018736	-0.167234	0.0113438	0.028667	0.677295	-0.0754962	0.1219	-0.104163	0.0432686
S3h1G0039432	-0.307498	0.011377	0.912961	1.01125e-08	0.613071	2.65017e-07	-0.29989	0.00237877
S3h1G0025141	-0.18248	0.0114441	-0.301484	6.3957e-05	-0.360476	2.95449e-07	-0.0589918	0.2934
S3h1G0012480	-0.276326	0.0114441	0.739812	5.90028e-08	0.527186	5.23853e-07	-0.212625	0.0138194
S3h1G0005662	-0.2331	0.0114441	-0.130168	0.11849	-0.380139	3.55511e-06	-0.24997	0.000944012
S3h1G0023782	-0.215421	0.0114441	1.16708	8.65315e-13	0.917366	4.89253e-12	-0.249715	0.000418725
S3h1G0003387	-0.278302	0.0114441	-0.217003	0.0344213	0.262436	0.00241611	0.479439	3.99672e-06
S3h1G0009226	-0.191276	0.0114441	-0.272995	0.000357302	-0.475401	6.91537e-09	-0.202406	0.00126641
S3h1G0044100	-0.283607	0.0114936	-0.287078	0.00704894	-0.562803	2.70463e-07	-0.275725	0.00255296
S3h1G0031186	0.337604	0.0115387	-0.469227	0.000308611	-0.496968	1.15173e-05	-0.0277415	0.798622
S3h1G0022704	-0.869694	0.0115448	-0.505041	0.0653227	-1.6212	1.16957e-07	-1.11616	5.73623e-05
S3h1G0015667	-0.301667	0.0115448	0.400783	0.0018635	0.563938	3.22431e-06	0.163155	0.0890385
S3h1G0039846	-0.241905	0.0115448	0.0756854	0.409658	-0.078989	0.256494	-0.154674	0.0366037
S3h1G0047664	-0.217291	0.0115448	-0.0061905	0.948703	-0.191206	0.00425746	-0.185015	0.00716841
S3h1G0008801	-0.200682	0.0115573	-0.0141471	0.869758	-0.318611	5.75988e-06	-0.304463	1.8653e-05
S3h1G0039815	-0.182084	0.011634	0.664024	2.85988e-10	0.221975	0.000211196	-0.442049	2.0588e-08
S3h1G0012719	-0.411076	0.011634	-0.447626	0.00285126	-0.686051	1.98001e-06	-0.238425	0.0550191
S3h1G0019154	-0.213727	0.0116363	0.297167	0.000461196	0.0236311	0.707541	-0.273536	0.000189626
S3h1G0037839	-0.347578	0.0118174	-0.394405	0.00232105	-0.60388	1.40082e-06	-0.209475	0.0474215
S3h1G0034046	-0.241894	0.0118284	-0.13052	0.137235	-0.130608	0.0589073	-8.80224e-05	0.999265
S3h1G0053165	-0.2949	0.0118284	-0.203786	0.0518831	-0.517796	1.14616e-06	-0.31401	0.000999605
S3h1G0014819	-0.30425	0.0118413	0.308173	0.00542625	0.0383396	0.665242	-0.269834	0.00380583
S3h1G0046319	-0.316115	0.0119116	-0.580826	1.44449e-05	-0.72658	2.03612e-08	-0.145754	0.130833
S3h1G0033582	-0.890089	0.0119508	6.43551	1.31231e-07	7.10025	4.99855e-09	0.664743	0.0390415
S3h1G0032825	0.476751	0.0119512	0.873762	1.86661e-05	0.467172	0.0022436	-0.406589	0.00625843
S3h1G0037540	-0.262906	0.0119512	-0.0936437	0.351494	-0.179769	0.0228421	-0.0861252	0.288113
S3h1G0034660	-0.232495	0.0119512	-0.151517	0.0785127	0.0211377	0.757604	0.172655	0.0183503
S3h1G0003901	-0.408943	0.0119512	-0.313141	0.0352461	-0.630412	9.58629e-06	-0.317271	0.0126994
S3h1G0031070	0.326556	0.0119512	-0.536657	1.80126e-05	-0.775908	2.13946e-09	-0.239251	0.0160103
S3h1G0010389	-0.222253	0.0119512	-0.0660749	0.44505	-0.0214512	0.744583	0.0446236	0.521951
S3h1G0046612	-0.326907	0.0119512	2.40227	1.98157e-11	2.80538	1.22201e-13	0.40311	0.000717886
S3h1G0052179	0.312152	0.0119512	-0.0898487	0.418714	-0.355966	0.000212106	-0.266117	0.00548038
S3h1G0029463	-0.210981	0.0120518	-0.493419	4.7674e-07	-0.398005	5.02918e-07	0.0954144	0.141914
S3h1G0025825	0.242166	0.0120518	-1.02755	8.41626e-13	-1.32	1.74455e-16	-0.292444	0.000225394
S3h1G0019223	0.563661	0.0120724	-0.101156	0.615765	-0.466324	0.00317126	-0.365168	0.026178
S3h1G0051239	0.438085	0.0120724	-0.756108	4.79105e-06	-1.02138	1.13267e-09	-0.265276	0.0436518
S3h1G0049635	-0.332093	0.0121453	0.167911	0.17356	0.239503	0.0166952	0.0715928	0.489888
S3h1G0011920	0.423619	0.0121453	3.30011	4.76907e-10	3.84244	4.65539e-12	0.542331	0.000639668
S3h1G0030773	0.375835	0.0121453	-1.37722	1.12792e-05	1.55173	1.60209e-10	2.92895	6.48878e-12
S3h1G0025607	0.406752	0.0122312	-1.26612	0.365012	9.72406	2.56221e-11	10.9902	4.06969e-11
S3h1G0046191	0.399144	0.0122312	-0.0276214	0.874021	-0.392369	0.00164907	-0.364748	0.00414804
S3h1G0014785	0.595994	0.0122312	0.988732	6.73597e-05	0.51649	0.00579414	-0.472242	0.0107771
S3h1G0020829	-0.211041	0.0122312	-0.282526	0.000727483	-0.354482	4.1022e-06	-0.0719561	0.270881
S3h1G0049129	-0.314889	0.0122312	-0.0370812	0.783998	-0.328774	0.00105251	-0.291693	0.00398364
S3h1G0020049	-0.68274	0.0122312	-1.87331	7.10004e-09	-2.04897	2.74787e-11	-0.175666	0.397722
S3h1G0019549	0.337111	0.0122312	0.488507	0.000341428	0.621801	1.11538e-06	0.133294	0.200406
S3h1G0021671	-0.213345	0.0122662	-0.198078	0.0135831	-0.14104	0.0282251	0.0570385	0.390771
S3h1G0016208	-0.132957	0.0123324	-0.178612	0.000743871	0.106457	0.00942997	0.28507	1.87844e-07
S3h1G0022416	-0.227236	0.0123324	2.72313	2.96123e-18	2.4518	1.73162e-18	-0.271338	0.000368505
S3h1G0008565	-0.645606	0.01237	0.355129	0.0820418	-0.32392	0.064237	-0.67905	0.000393647
S3h1G0037299	-0.337192	0.01237	-0.167737	0.189176	0.142526	0.150177	0.310262	0.00475659
S3h1G0014977	0.440255	0.0124543	0.614887	0.000449929	0.205671	0.111699	-0.409216	0.00398554
S3h1G0007285	-0.299671	0.0124543	0.192153	0.0804153	-0.0584768	0.503784	-0.25063	0.00802481
S3h1G0015891	-0.182387	0.0125209	-0.127169	0.0605565	-0.312316	2.98622e-06	-0.185147	0.00195635
S3h1G0010216	-0.439434	0.0125209	-0.0203399	0.916087	-0.158093	0.207659	-0.137753	0.303599
S3h1G0047561	1.10447	0.0125209	0.0864594	0.94151	6.0453	1.30446e-09	5.95884	3.44701e-09
S3h1G0016292	-0.327298	0.0125209	-0.175142	0.14464	-0.237938	0.0148003	-0.0627958	0.539995
S3h1G0025420	-0.242515	0.0125209	-0.100488	0.275492	-0.0142949	0.843336	0.0861929	0.25228
S3h1G0019969	-0.183822	0.0125209	0.272526	0.000245798	0.432474	1.89118e-08	0.159948	0.00668217
S3h1G0022351	0.303613	0.0125668	0.601225	8.48704e-06	0.413358	0.000101512	-0.187868	0.0422572
S3h1G0050352	-0.301896	0.0125668	-0.432618	0.000265347	-0.460876	9.02231e-06	-0.0282581	0.772276
S3h1G0013913	-0.225669	0.0125668	-0.198237	0.0203872	0.0542162	0.412696	0.252453	0.00093742
S3h1G0036813	-0.21484	0.0125741	-0.813316	1.2382e-10	-0.787631	5.40252e-12	0.0256842	0.710819
S3h1G0005126	-0.178038	0.0125749	0.148663	0.0256228	0.261178	2.57922e-05	0.112515	0.0430183
S3h1G0019675	-0.274656	0.0125749	0.285421	0.00408992	-0.15279	0.0544783	-0.438211	6.80035e-06
S3h1G0022376	-0.155201	0.0125749	0.101442	0.0804918	0.0961327	0.0397832	-0.0053088	0.920566
S3h1G0041767	-0.262764	0.0125749	-0.100797	0.309173	-0.235297	0.003695	-0.134501	0.0957817
S3h1G0026653	0.221744	0.0125749	-0.3225	0.000206787	-0.600679	9.17908e-10	-0.278179	0.000213624
S3h1G0027960	0.408808	0.0126279	1.90315	0.147279	10.9691	1.95587e-11	9.06592	4.77016e-11
S3h1G0034632	-0.228086	0.0126279	0.0163542	0.869808	-0.13554	0.0437187	-0.151894	0.0315952
S3h1G0001985	-0.256559	0.0126279	0.12916	0.153164	-0.295536	0.000280858	-0.424697	4.53407e-06
S3h1G0038465	-0.368865	0.0126279	-0.173547	0.203067	-0.238538	0.0282778	-0.064991	0.576247
S3h1G0043207	0.522373	0.0126569	0.634812	0.0017142	0.263676	0.0879345	-0.371136	0.0230785
S3h1G0005925	-0.215311	0.0126747	0.182538	0.0257636	0.308027	4.19705e-05	0.125489	0.0628468
S3h1G0041436	0.703326	0.0127046	0.408582	0.110251	0.131571	0.529306	-0.277011	0.182871
S3h1G0015017	-0.339361	0.0127046	0.215889	0.0940454	0.228457	0.0286356	0.0125678	0.913594
S3h1G0054619	-0.267285	0.012837	-0.156882	0.11482	-0.332098	0.000185129	-0.175216	0.0358681
S3h1G0028299	-0.240757	0.0128409	-0.181385	0.0427694	-0.0783123	0.265084	0.103073	0.167984
S3h1G0052974	-0.637116	0.0128428	-0.258217	0.174866	-1.03161	5.72062e-07	-0.773391	8.56689e-05
S3h1G0034896	-0.279826	0.0128428	-0.410036	0.00015186	-0.78022	4.08185e-10	-0.370184	0.000101506
S3h1G0015827	0.558718	0.0129068	-0.3418	0.219551	0.682406	0.00110025	1.02421	5.77764e-05
S3h1G0041589	-0.282003	0.0129068	0.31646	0.00397226	0.445522	1.17766e-05	0.129062	0.141356
S3h1G0016838	-0.279535	0.0129068	0.187005	0.0902992	0.403436	5.70147e-05	0.216431	0.0177875
S3h1G0026050	-0.196372	0.0129094	-0.0935817	0.205492	-0.352088	1.5565e-06	-0.258506	0.000150054
S3h1G0050030	-0.269285	0.0129094	0.0474807	0.668649	-0.267859	0.00163173	-0.315339	0.000491628
S3h1G0011163	0.546592	0.0129094	-0.43307	0.00862554	-0.977713	8.23293e-08	-0.544643	0.000920977
S3h1G0006679	-0.438117	0.0129094	0.444471	0.00606432	-0.158975	0.211207	-0.603446	6.25137e-05
S3h1G0047401	0.482941	0.0129094	0.671251	0.000426131	0.225527	0.117416	-0.445724	0.00331647
S3h1G0039257	-0.154631	0.0129094	0.147798	0.011963	0.0295499	0.520577	-0.118248	0.0163946
S3h1G0041037	-0.219415	0.0129094	0.286064	0.0010498	0.415825	8.02205e-07	0.129762	0.0589714
S3h1G0011322	-0.147849	0.0129094	-0.203485	0.000460898	-0.30322	1.39858e-07	-0.0997346	0.0314378
S3h1G0026150	-0.160178	0.0130096	0.0422342	0.509987	-0.0718462	0.132014	-0.11408	0.0245858
S3h1G0010067	-0.213432	0.0130366	-0.194829	0.00877582	-0.666419	4.20127e-11	-0.471591	5.04334e-08
S3h1G0032283	-0.270146	0.0130472	-1.19532	8.32812e-12	-0.896028	3.45269e-11	0.299294	0.000995789
S3h1G0012806	0.675724	0.0131086	0.167364	0.946125	9.61763	1.04226e-07	9.45026	2.50057e-07
S3h1G0035358	-0.255104	0.0131086	0.326889	0.00112621	0.109674	0.147199	-0.217215	0.00782508
S3h1G0004173	0.797706	0.0131086	0.666675	0.0189488	0.125521	0.60145	-0.541154	0.0191836
S3h1G0052955	-0.406922	0.0131086	0.381156	0.0116703	0.0702416	0.558844	-0.310915	0.0136777
S3h1G0049764	-0.217242	0.0131086	-0.209781	0.00998425	-0.546023	5.56095e-09	-0.336242	1.96294e-05
S3h1G0045294	-0.304288	0.0131885	-0.590367	8.85506e-06	-0.567123	8.08427e-07	0.0232442	0.81713
S3h1G0043432	-0.553536	0.0131981	0.00390098	0.988796	0.358743	0.038048	0.354842	0.0515446
S3h1G0003243	0.284763	0.0132157	0.189739	0.0754073	0.117344	0.167038	-0.0723948	0.417117
S3h1G0003250	0.594965	0.0132739	-0.253357	0.174987	-0.78008	1.95911e-05	-0.526723	0.00331235
S3h1G0017678	-0.156118	0.0133941	0.433228	4.78797e-08	0.0968959	0.0406698	-0.336332	1.93366e-07
S3h1G0022870	-0.336983	0.0135898	0.0158127	0.91252	-0.335866	0.00117671	-0.351679	0.00114913
S3h1G0006211	-0.735721	0.0135898	-0.957112	0.000606747	-2.57722	1.03953e-11	-1.62011	6.16986e-08
S3h1G0006963	0.468524	0.0135898	0.0414706	0.821146	-0.373669	0.00543117	-0.41514	0.00343053
S3h1G0010415	-0.224072	0.0135961	-0.434739	8.66e-06	-0.309441	4.13063e-05	0.125298	0.0772607
S3h1G0027768	-0.379947	0.0137592	0.00709912	0.967255	-0.0994483	0.377285	-0.106547	0.372411
S3h1G0042999	-0.194967	0.0137592	0.540172	4.78492e-08	0.278196	4.3675e-05	-0.261975	0.000127237
S3h1G0013795	-0.418698	0.0137592	-0.47116	0.00282353	-0.667443	6.02044e-06	-0.196283	0.126414
S3h1G0044765	-0.554394	0.0137592	1.87242	2.16577e-07	1.73051	9.99594e-08	-0.14191	0.40523
S3h1G0007200	-0.294999	0.0137592	0.150776	0.160816	-0.300323	0.00121875	-0.451099	1.88285e-05
S3h1G0033650	-0.325263	0.0137592	0.0568762	0.677643	-0.122271	0.205198	-0.179147	0.0779021
S3h1G0044928	-0.251576	0.0137825	-0.246957	0.010531	-0.462428	1.33796e-06	-0.215471	0.00810168
S3h1G0001749	0.252188	0.0138035	0.0931698	0.337681	0.0165887	0.827047	-0.0765811	0.332345
S3h1G0035603	-0.322152	0.0138183	0.674091	3.67369e-06	0.389856	0.000297961	-0.284235	0.006184
S3h1G0013291	0.657309	0.0138257	-0.16329	0.490221	-0.478888	0.0100239	-0.315598	0.106181
S3h1G0016120	-0.19042	0.0139933	-0.136759	0.0568059	-0.291278	1.76302e-05	-0.154519	0.0116846
S3h1G0008569	-0.416777	0.0140562	-0.0316443	0.867066	-0.509548	0.000258323	-0.477904	0.000717886
S3h1G0001021	0.29185	0.0140562	0.068488	0.748219	2.78726	3.04765e-16	2.71877	5.94764e-15
S3h1G0042551	-0.186607	0.0141399	0.233999	0.00154287	0.373578	3.56067e-07	0.13958	0.0193421
S3h1G0032686	0.468148	0.0141435	-0.0526251	0.933948	4.22512	8.27862e-12	4.27775	3.19412e-11
S3h1G0045600	0.383749	0.0142024	-0.521284	4.2497e-05	-1.09164	2.11343e-11	-0.570359	9.3688e-06
S3h1G0021847	-0.288032	0.0142024	-0.0842651	0.459095	-0.116753	0.171124	-0.0324876	0.729905
S3h1G0003607	-0.173037	0.0142024	-0.0711405	0.291508	-0.197212	0.000588201	-0.126072	0.0231201
S3h1G0053074	-0.322689	0.0142024	-0.175356	0.130342	-0.527131	3.88055e-06	-0.351775	0.000913869
S3h1G0013640	-0.246428	0.0142024	-0.188463	0.041275	-0.211422	0.00579299	-0.022959	0.776972
S3h1G0047460	-0.275852	0.0142286	-0.265308	0.0108007	-0.374734	6.5069e-05	-0.109426	0.203459
S3h1G0052712	-0.159974	0.0142394	0.000847946	0.990809	-0.0624862	0.192195	-0.0633342	0.208567
S3h1G0043899	0.151212	0.0142394	-0.00326775	0.962803	0.444747	5.46692e-10	0.448015	1.05996e-09
S3h1G0036052	-0.212087	0.0143891	-1.5547	4.11628e-16	-1.4961	1.96065e-17	0.0586003	0.385443
S3h1G0010256	-0.252962	0.0143891	0.360126	0.000451777	0.113577	0.133386	-0.246549	0.00318249
S3h1G0015004	0.255832	0.0144805	-0.197663	0.0351926	-0.339207	7.24542e-05	-0.141544	0.0760513
S3h1G0040535	-2.17882	0.0146376	-2.62604	0.000136739	-3.41828	1.35092e-07	-0.792242	0.226806
S3h1G0043392	0.193923	0.0146376	-0.622879	3.14614e-09	-0.955451	3.47083e-14	-0.332572	5.70069e-06
S3h1G0007745	-0.301029	0.0146376	0.0849105	0.485541	0.227295	0.0150038	0.142384	0.13336
S3h1G0038666	-0.27931	0.0146376	0.0175367	0.890036	0.0819607	0.324077	0.0644239	0.469367
S3h1G0044553	0.207089	0.0146376	0.0262278	0.767873	-0.143774	0.022241	-0.170002	0.0104861
S3h1G0009160	-0.291025	0.0146376	0.0688258	0.555457	-0.137769	0.110934	-0.206595	0.0245825
S3h1G0043545	0.259223	0.0146408	-0.0592332	0.559169	-0.191081	0.0133099	-0.131848	0.100286
S3h1G0007848	-0.272918	0.0146572	-0.0568298	0.616156	-0.00783154	0.925037	0.0489982	0.577019
S3h1G0027697	0.293909	0.0146572	-0.104094	0.337098	-0.300363	0.000988227	-0.196269	0.0317045
S3h1G0045384	-0.327285	0.014659	-0.896687	5.39203e-09	-1.09661	2.8986e-12	-0.199921	0.0447436
S3h1G0013554	-0.644448	0.014659	-0.847438	0.00105278	-0.843698	0.000137318	0.00374062	0.986387
S3h1G0033496	-0.229856	0.0147079	-0.199514	0.0213739	-0.193713	0.00655466	0.00580023	0.941072
S3h1G0004323	-0.40926	0.0147079	0.244627	0.108703	-0.313582	0.0125461	-0.558209	0.000100904
S3h1G0025620	0.362332	0.0147376	0.00903836	0.956647	-0.390229	0.000970879	-0.399268	0.00109205
S3h1G0014070	-0.218655	0.0149963	-0.240933	0.0046482	-0.0261648	0.69204	0.214768	0.00302855
S3h1G0040588	-0.284806	0.0149963	0.130892	0.191416	-0.353527	0.00012871	-0.484419	3.2108e-06
S3h1G0022189	0.407009	0.015004	7.74568	7.75803e-17	7.12154	1.59219e-16	-0.624142	7.16823e-06
S3h1G0025895	-0.253508	0.0150635	0.959751	3.01796e-10	0.754082	6.81353e-10	-0.205669	0.0120136
S3h1G0022987	0.275855	0.0150635	0.0964198	0.328449	-0.349593	9.51191e-05	-0.446012	6.48057e-06
S3h1G0011706	-0.229732	0.0151442	-0.0619269	0.503701	-0.0415437	0.546856	0.0203832	0.789047
S3h1G0035899	0.45576	0.0151782	-0.738986	5.65276e-06	-1.17836	1.13144e-10	-0.439378	0.00174922
S3h1G0009308	-0.246469	0.0152535	0.0420243	0.685068	-0.223159	0.0039939	-0.265183	0.00127578
S3h1G0028358	-0.24401	0.0152535	-0.160274	0.087666	0.0718692	0.325613	0.232143	0.00448606
S3h1G0004087	0.683142	0.0152837	-1.11656	8.8414e-06	-1.37831	8.51736e-09	-0.261751	0.206481
S3h1G0006229	0.276063	0.0152941	-0.565208	2.50042e-05	0.0734391	0.379282	0.638647	6.06289e-07
S3h1G0028314	-0.26805	0.0152941	-0.184252	0.0687924	-0.205634	0.0132651	-0.0213812	0.811659
S3h1G0040676	0.328598	0.0153215	0.00441595	0.980486	0.644844	2.48193e-06	0.640428	5.85046e-06
S3h1G0022276	-0.307065	0.0153488	2.21483	9.7078e-14	1.79748	6.72422e-13	-0.417346	7.26149e-05
S3h1G0000249	-0.20037	0.0153872	-0.200559	0.00955592	-0.0984981	0.103557	0.102061	0.107324
S3h1G0008730	-0.234016	0.015432	0.313419	0.000879577	0.209936	0.00470239	-0.103483	0.161817
S3h1G0025646	-0.22301	0.015432	-0.114492	0.177264	-0.203833	0.00389028	-0.0893405	0.203582
S3h1G0016354	0.309875	0.0154735	0.807051	1.46439e-07	0.345127	0.00105805	-0.461923	2.37053e-05
S3h1G0015384	0.237488	0.0154857	0.00117713	0.990809	-0.399043	2.67291e-06	-0.40022	4.92871e-06
S3h1G0003508	-0.199274	0.0155321	-0.229356	0.0034152	-0.0157792	0.795577	0.213577	0.00147574
S3h1G0026165	-0.292319	0.0155979	0.682421	8.98434e-07	0.354545	0.000365302	-0.327877	0.000865983
S3h1G0046322	0.165391	0.0156263	-0.334983	2.80426e-06	-0.699442	3.15857e-13	-0.364459	9.84198e-08
S3h1G0020061	-0.30405	0.0156323	0.379547	0.00170887	0.0573401	0.531241	-0.322207	0.00165189
S3h1G0041831	-0.227293	0.0156389	-0.0451129	0.634446	-0.295257	0.000139344	-0.250144	0.00113785
S3h1G0029557	-0.476642	0.0156389	-0.348456	0.0543056	-0.271289	0.0615789	0.0771671	0.617668
S3h1G0044506	0.260516	0.0156389	-0.516561	6.28108e-06	-0.445125	2.10658e-06	0.0714363	0.395636
S3h1G0026435	-0.35449	0.0156389	-0.326294	0.0141783	-0.623961	2.0098e-06	-0.297667	0.0090402
S3h1G0034765	-0.161395	0.0156389	-0.386064	8.0676e-07	0.0328637	0.499709	0.418927	1.59751e-08
S3h1G0037701	-0.161651	0.0156711	0.200986	0.00187569	0.169086	0.00143189	-0.0319002	0.543028
S3h1G0005209	0.155055	0.0156711	-0.110798	0.0570457	-0.504956	8.0857e-11	-0.394158	1.33391e-08
S3h1G0047196	-0.400922	0.0156711	0.111267	0.493404	-0.0587804	0.627904	-0.170047	0.180561
S3h1G0020081	-0.186683	0.0156711	0.146942	0.0375514	-0.0443471	0.428829	-0.191289	0.00209418
S3h1G0031736	0.234041	0.0156711	-0.69899	5.14415e-09	-0.897215	1.40621e-12	-0.198226	0.00857543
S3h1G0045973	-0.352467	0.015681	0.208274	0.115857	0.0582118	0.58251	-0.150062	0.170765
S3h1G0016296	-0.318659	0.0157041	0.178331	0.135316	-0.106635	0.26064	-0.284967	0.00572574
S3h1G0046054	-0.252699	0.0157557	3.39577	5.1972e-18	3.32885	8.96003e-19	-0.0669185	0.407676
S3h1G0001835	-0.3266	0.015773	-0.208526	0.0652194	-0.543133	2.00246e-06	-0.334606	0.00150667
S3h1G0016818	-0.291701	0.015773	-0.622399	1.81514e-06	-0.667921	1.8561e-08	-0.0455214	0.629412
S3h1G0044926	0.205646	0.015773	-0.230284	0.00269489	-0.639708	9.35113e-11	-0.409424	5.01802e-07
S3h1G0013897	0.349556	0.015773	0.205264	0.124359	0.245303	0.0233524	0.0400394	0.729215
S3h1G0004054	-0.739052	0.015784	3.60786	9.9068e-05	5.25261	7.85386e-08	1.64475	2.85415e-05
S3h1G0024432	-0.156595	0.015784	-0.0903782	0.134506	-0.184908	0.00045538	-0.09453	0.0594873
S3h1G0046239	-0.209627	0.0158085	0.070874	0.396493	0.0193487	0.762585	-0.0515253	0.445699
S3h1G0031716	0.39047	0.0158984	0.498543	0.000802336	0.0276821	0.815308	-0.47086	0.000214831
S3h1G0042139	-0.257279	0.0160065	-0.108006	0.268444	-0.272382	0.000973197	-0.164376	0.0430031
S3h1G0048458	-0.374213	0.016039	-0.53354	0.000367717	-0.470893	0.000128048	0.0626471	0.608614
S3h1G0016833	-0.163387	0.0160566	0.0281079	0.690533	0.0575483	0.244675	0.0294404	0.581714
S3h1G0022377	-0.182808	0.0160795	-0.149028	0.0340408	-0.128123	0.0244219	0.0209054	0.731117
S3h1G0048844	0.444125	0.0160795	-0.020702	0.919922	-0.528423	0.000371405	-0.507721	0.000798067
S3h1G0047471	-0.218244	0.0160795	-0.201149	0.0169816	-0.211367	0.00273198	-0.0102185	0.892695
S3h1G0032321	0.20577	0.0162615	-0.204241	0.0104928	-0.35725	3.63819e-06	-0.153009	0.0216037
S3h1G0036147	-0.286628	0.0162843	1.27307	3.20797e-11	1.04956	4.32712e-11	-0.223519	0.0154583
S3h1G0012016	-0.158491	0.0163052	0.0376747	0.564315	-0.10794	0.0277436	-0.145614	0.00548038
S3h1G0000225	0.273646	0.0163052	-0.91428	1.83739e-10	-1.10289	1.06102e-13	-0.188605	0.0288933
S3h1G0014954	-0.716916	0.0163147	-1.27254	3.72484e-06	-1.62863	2.29226e-09	-0.356084	0.0962068
S3h1G0050707	-0.30422	0.0163578	0.183894	0.114458	0.0654099	0.477168	-0.118484	0.220961
S3h1G0000431	-0.513416	0.0163672	0.941829	7.55112e-05	0.679287	0.000543299	-0.262542	0.0941717
S3h1G0044079	0.514321	0.0163672	0.304538	0.154009	0.665372	0.000334278	0.360834	0.0360591
S3h1G0036656	-0.28582	0.0164539	-0.31618	0.00438313	-0.485712	4.16517e-06	-0.169532	0.0617478
S3h1G0006949	-0.304474	0.0165122	-0.318687	0.00648114	-0.466079	1.67586e-05	-0.147393	0.125234
S3h1G0008094	-0.297528	0.0165432	-0.482446	4.14637e-05	-0.752777	1.84521e-09	-0.270331	0.00468093
S3h1G0003995	0.406813	0.0165432	-0.0976328	0.519758	-0.494281	0.000147198	-0.396648	0.00226591
S3h1G0044993	-0.246936	0.0165432	-0.667309	6.11887e-08	-0.588842	1.10615e-08	0.0784673	0.325364
S3h1G0034141	-0.253681	0.0166134	-0.704487	5.26929e-08	-0.867002	3.80087e-11	-0.162515	0.0449296
S3h1G0000618	-0.304066	0.016623	0.550907	3.38767e-05	0.0799469	0.384839	-0.47096	3.06413e-05
S3h1G0044198	-0.2152	0.016664	-0.527859	5.31677e-07	-0.903491	1.38987e-12	-0.375632	6.33928e-06
S3h1G0013919	-0.279198	0.016664	-0.961659	1.32015e-09	-0.741201	2.85756e-09	0.220458	0.0160117
S3h1G0021054	0.175667	0.0166929	0.130818	0.0579984	0.512652	1.04939e-09	0.381834	2.82601e-07
S3h1G0012963	0.342725	0.0167238	5.24005	3.26397e-13	5.07217	2.01198e-13	-0.167876	0.118754
S3h1G0050495	0.383969	0.0167238	0.428167	0.00467564	0.0129625	0.912636	-0.415205	0.00148873
S3h1G0010587	-0.332585	0.0167238	0.372211	0.0045208	0.144712	0.151573	-0.227499	0.0340189
S3h1G0001618	0.445368	0.0167238	-0.611245	0.0262326	1.35134	3.43664e-08	1.96259	2.31463e-09
S3h1G0039180	-0.263748	0.0167238	0.0694174	0.518606	0.0204499	0.799787	-0.0489675	0.568452
S3h1G0025096	-0.461693	0.0167238	0.533249	0.00535201	0.585881	0.000404761	0.0526323	0.73326
S3h1G0040177	-0.384305	0.0167238	-1.083	2.70575e-08	-0.850111	2.35245e-08	0.232888	0.0640366
S3h1G0006305	-0.214643	0.0167238	-0.456011	3.9505e-06	-0.215275	0.00193369	0.240736	0.00114065
S3h1G0053572	0.875655	0.0167238	5.70461	2.14004e-10	5.11674	3.52229e-10	-0.587862	0.0223442
S3h1G0035925	0.711571	0.0167238	-0.170283	0.538867	-0.301768	0.138417	-0.131485	0.567075
S3h1G0044566	-0.108477	0.0167581	0.340692	1.01946e-08	0.211016	9.08585e-07	-0.129676	0.000656113
S3h1G0052733	-0.250521	0.0168085	-0.339486	0.00120114	0.0984088	0.196051	0.437895	1.07197e-05
S3h1G0034336	-0.340774	0.0168085	0.0893717	0.518494	-0.224413	0.0324141	-0.313784	0.00524365
S3h1G0004854	-0.366186	0.0168085	-0.695703	1.34171e-05	-0.780734	1.0969e-07	-0.085031	0.469546
S3h1G0016856	-0.321699	0.016874	-1.07146	7.32641e-10	-1.94694	4.0022e-16	-0.875479	2.53063e-09
S3h1G0039438	-0.347494	0.0169473	-0.125847	0.341815	-0.421964	0.000236891	-0.296117	0.00821157
S3h1G0012899	0.197076	0.0170621	0.00831112	0.93172	0.245041	0.000347129	0.23673	0.000785973
S3h1G0027765	-0.266685	0.0170621	0.376782	0.000550262	0.585255	9.90674e-08	0.208474	0.016464
S3h1G0012081	-0.289991	0.0170621	0.122977	0.28012	0.172104	0.053983	0.0491273	0.605663
S3h1G0019934	-0.41219	0.017075	-1.06044	1.72163e-07	-1.03779	7.2553e-09	0.0226509	0.873116
S3h1G0013471	-0.183359	0.017075	0.973025	1.17169e-12	0.864578	3.99741e-13	-0.108446	0.065939
S3h1G0010156	-0.202379	0.0170984	-0.148434	0.0556531	-0.295983	3.88361e-05	-0.147549	0.0246638
S3h1G0016197	0.426163	0.0170984	-0.133699	0.427748	-0.288539	0.0268101	-0.15484	0.253445
S3h1G0013578	0.373766	0.0171072	-0.603826	1.64492e-05	-1.02433	1.5777e-10	-0.420504	0.000597008
S3h1G0012436	-0.262973	0.017122	0.101517	0.33042	0.0117661	0.885558	-0.0897514	0.288655
S3h1G0015055	-0.234281	0.017122	-0.205167	0.0237487	-0.0641165	0.368808	0.141051	0.0608545
S3h1G0048766	-0.156833	0.017122	0.283166	3.93986e-05	0.134812	0.00735824	-0.148354	0.00483408
S3h1G0037185	0.167179	0.0171235	-0.0153501	0.839799	-0.258622	1.87022e-05	-0.243272	6.56496e-05
S3h1G0002897	0.172182	0.0171255	-0.0406682	0.542663	-0.400869	1.79405e-08	-0.3602	2.36927e-07
S3h1G0053285	-0.178178	0.0172525	0.134804	0.048613	-0.0344874	0.526028	-0.169292	0.00439074
S3h1G0044229	0.405724	0.0172525	0.334247	0.0229618	-0.19881	0.100141	-0.533057	0.000116701
S3h1G0047472	-0.216019	0.0172525	0.474536	2.86595e-06	0.681339	2.39605e-10	0.206803	0.00431393
S3h1G0006029	-0.385924	0.0173024	0.0140731	0.938783	-0.0566377	0.631585	-0.0707107	0.576703
S3h1G0011550	-0.26867	0.0173024	-0.379545	0.000506436	-0.408027	1.9673e-05	-0.0284821	0.750433
S3h1G0034903	0.426806	0.0173616	0.326972	0.0363858	-0.0786444	0.543517	-0.405617	0.00299767
S3h1G0027255	0.124327	0.0173616	-0.188044	0.00032188	-0.271505	1.38132e-07	-0.0834607	0.0397067
S3h1G0011173	-0.270146	0.0173616	-1.85046	5.36793e-15	-1.95922	5.97339e-17	-0.108758	0.209665
S3h1G0048961	0.418737	0.0174029	-0.671133	5.66207e-06	-1.22299	1.41032e-11	-0.551857	6.35421e-05
S3h1G0009330	-0.185822	0.0175473	-0.118883	0.09846	-0.393655	2.11507e-07	-0.274772	5.90325e-05
S3h1G0049016	-0.170546	0.0175919	-0.0131935	0.867991	-0.0585716	0.262709	-0.0453781	0.414334
S3h1G0050668	-0.570025	0.0176025	1.05689	2.74604e-05	0.509172	0.00791578	-0.547716	0.00249296
S3h1G0045774	0.231338	0.0176851	-0.586528	1.19134e-07	-0.670132	2.63096e-10	-0.0836037	0.259901
S3h1G0021851	0.323131	0.0176851	-0.467	0.000103679	-0.892765	2.63538e-10	-0.425764	0.000118419
S3h1G0045797	-0.419061	0.0176851	-1.57446	8.58347e-12	-1.88115	5.76551e-15	-0.30669	0.0201851
S3h1G0025838	-0.34086	0.0177038	-0.13998	0.299808	0.000452341	0.99655	0.140432	0.199633
S3h1G0034842	0.215535	0.0177038	-0.233504	0.00595254	-0.510202	3.13885e-08	-0.276699	0.000290376
S3h1G0033489	-0.379714	0.0177038	-0.199075	0.162972	-0.268361	0.0193471	-0.0692861	0.576107
S3h1G0011141	-0.190507	0.0177038	0.0643983	0.402763	0.0651292	0.263443	0.000730901	0.991391
S3h1G0038828	-0.217449	0.0177038	0.605176	4.53156e-08	0.110566	0.0989927	-0.49461	6.32083e-08
S3h1G0040516	-0.149325	0.0177038	-0.0405226	0.512266	-0.110237	0.0195165	-0.0697147	0.147944
S3h1G0048563	0.504849	0.0177038	-0.383608	0.0324412	-0.525762	0.000636906	-0.142154	0.376026
S3h1G0003376	0.322821	0.0177038	0.678733	4.98776e-06	0.367447	0.000678541	-0.311286	0.00415812
S3h1G0014979	0.369168	0.0177038	-0.0509213	0.738666	-0.37361	0.00131921	-0.322689	0.00657034
S3h1G0051246	0.529049	0.0177038	0.169603	0.422735	-0.691359	0.00014601	-0.860962	1.51739e-05
S3h1G0026441	0.229648	0.0177038	-0.33622	0.000726542	0.499065	1.95594e-07	0.835285	1.12376e-10
S3h1G0053336	-0.269508	0.0177038	0.0856299	0.414284	-0.288336	0.00100099	-0.373966	9.36909e-05
S3h1G0024810	-0.158017	0.0177038	-0.293311	2.99674e-05	-0.34013	1.8428e-07	-0.046819	0.363564
S3h1G0013552	-0.63003	0.0177038	2.00087	7.24806e-09	2.14705	5.67136e-11	0.146176	0.476368
S3h1G0052178	-0.219825	0.0177038	-0.316213	0.000513646	-0.21999	0.00220186	0.0962225	0.174844
S3h1G0047353	-0.225383	0.0177038	0.0619914	0.505469	-0.225229	0.00233599	-0.28722	0.00032894
S3h1G0048872	-0.411707	0.0177038	-0.320121	0.0164589	-0.995735	1.96191e-09	-0.675614	4.06532e-06
S3h1G0031119	-0.189022	0.0177038	-0.181081	0.0146499	-0.0599322	0.296927	0.121149	0.0498643
S3h1G0052953	-0.824697	0.0177038	-1.47183	4.22446e-08	-2.49185	6.32253e-13	-1.02002	4.69602e-05
S3h1G0003023	-0.142263	0.0177038	0.379666	2.39635e-07	0.656979	4.26515e-13	0.277313	1.77817e-06
S3h1G0011601	-0.415829	0.0177038	-0.100085	0.563929	-0.403587	0.00288309	-0.303501	0.0250814
S3h1G0048236	-0.216007	0.0177038	0.0187486	0.849784	-0.144727	0.0314076	-0.163475	0.0205246
S3h1G0040024	-0.33473	0.0177038	0.0700226	0.624093	-0.0529967	0.606418	-0.123019	0.254626
S3h1G0041448	-0.196318	0.0177265	-0.0935722	0.225541	-0.279525	6.21349e-05	-0.185952	0.00482358
S3h1G0012543	0.445832	0.0177873	-0.0767541	0.634857	-0.591527	3.3871e-05	-0.514773	0.000361269
S3h1G0025421	0.163212	0.0177873	-0.363622	2.21683e-06	-0.476746	8.55869e-10	-0.113124	0.0338618
S3h1G0021235	-0.879713	0.0177873	-0.768785	0.0231217	-2.82766	1.43387e-10	-2.05887	6.03979e-08
S3h1G0028005	-0.41579	0.0178679	-0.464242	0.00337262	-0.681323	4.90427e-06	-0.217082	0.100115
S3h1G0030465	-0.20162	0.0179107	0.0524477	0.532922	-0.0932446	0.133743	-0.145692	0.0274107
S3h1G0008690	0.207419	0.0179107	0.313314	0.00155473	1.27617	1.22731e-14	0.962853	5.47177e-12
S3h1G0033935	-0.218297	0.0179209	-0.195066	0.0210767	-0.130872	0.0492345	0.0641941	0.369881
S3h1G0019436	0.43251	0.0179836	-1.52559	1.18535e-10	-1.38118	2.77988e-12	0.144408	0.321403
S3h1G0023831	-0.182325	0.0180181	1.04048	1.74203e-13	0.504347	2.36094e-09	-0.536134	2.14601e-09
S3h1G0041685	-0.256471	0.0180718	-1.53385	4.75806e-14	-1.61909	4.56205e-16	-0.0852408	0.304658
S3h1G0044773	-0.192416	0.0180721	0.077379	0.315762	0.111464	0.0628552	0.0340848	0.594089
S3h1G0020184	-0.154851	0.018147	0.137775	0.0252496	0.233551	3.7338e-05	0.0957758	0.0593183
S3h1G0002766	-0.245274	0.018147	-0.483135	1.27425e-05	-1.02491	1.57391e-12	-0.541777	1.9646e-07
S3h1G0013324	0.474265	0.018147	-0.623617	7.21282e-05	-1.27548	8.20339e-11	-0.651867	3.96322e-05
S3h1G0018673	-0.178044	0.018147	0.0334392	0.665694	-0.0130186	0.814668	-0.0464579	0.425408
S3h1G0000227	0.403048	0.0181646	0.830129	0.00450152	2.42611	4.1757e-11	1.59598	5.28481e-09
S3h1G0016766	0.186345	0.0182063	-0.298342	0.00012072	-0.453709	1.29794e-08	-0.155367	0.0112306
S3h1G0014291	-0.202783	0.0182354	3.06353	1.03664e-20	2.75075	4.08081e-21	-0.312776	3.86416e-05
S3h1G0022425	-0.161274	0.0182354	-0.216185	0.00101769	-0.388028	2.50541e-08	-0.171844	0.00186752
S3h1G0040117	-0.18338	0.0182354	-0.195836	0.00692064	-0.225977	0.000313161	-0.0301412	0.620839
S3h1G0016536	0.486167	0.0182867	-2.18161	0.000570205	3.22352	1.29154e-10	5.40514	7.25396e-11
S3h1G0046320	-0.443972	0.0183077	-0.190019	0.269396	-0.48722	0.000856332	-0.297201	0.0371396
S3h1G0018157	0.415644	0.0183634	-0.0737187	0.667119	-0.323476	0.0111326	-0.249757	0.058125
S3h1G0010081	-0.219521	0.0183704	0.0837825	0.333284	-0.0361217	0.590026	-0.119904	0.0879984
S3h1G0040437	0.258382	0.0183812	-0.403565	8.81643e-05	-0.78283	1.34529e-10	-0.379266	4.23827e-05
S3h1G0008578	-0.191529	0.0183947	0.0791481	0.300897	0.0840102	0.154911	0.00486217	0.942258
S3h1G0053321	0.192289	0.0183985	-0.019454	0.825818	-0.0127363	0.831652	0.00671767	0.922286
S3h1G0038145	-0.168859	0.0184612	-0.498768	2.68905e-08	-0.626708	1.2893e-11	-0.12794	0.0214725
S3h1G0048554	-0.208663	0.0184612	0.392251	2.53011e-05	0.21133	0.00231976	-0.180921	0.0088375
S3h1G0016556	0.449019	0.0184736	-0.680967	6.26106e-05	-0.846362	1.03297e-07	-0.165396	0.241729
S3h1G0045665	-0.561537	0.0184736	-0.336151	0.101577	-0.682522	0.000211182	-0.346371	0.0510301
S3h1G0042922	-0.234353	0.0184736	-0.666275	4.77041e-08	-0.523205	7.76523e-08	0.14307	0.0609061
S3h1G0012324	0.164172	0.0184736	-0.300304	3.16256e-05	-0.463215	1.51756e-09	-0.162911	0.00342252
S3h1G0011109	-0.23509	0.0184769	0.239414	0.00985002	-0.120186	0.0986801	-0.3596	4.10821e-05
S3h1G0038587	-0.369897	0.0185071	-0.451469	0.00261302	-0.390338	0.00159605	0.0611304	0.618883
S3h1G0037111	-0.509179	0.0185071	-0.622719	0.00288321	-1.52093	8.50741e-10	-0.898216	6.93941e-06
S3h1G0052743	0.142298	0.0185357	-0.0587383	0.30754	0.0467626	0.287876	0.105501	0.025942
S3h1G0039319	-0.19978	0.0185357	0.0973907	0.217711	0.132118	0.0355773	0.0347273	0.601804
S3h1G0022263	-0.26939	0.0185863	0.909312	3.90679e-09	0.710161	9.50736e-09	-0.199151	0.0240651
S3h1G0024524	-0.132618	0.0185863	0.0845388	0.105953	-0.0671689	0.105682	-0.151708	0.00111679
S3h1G0002511	-0.145587	0.0185863	0.024801	0.703125	0.100993	0.0289139	0.0761924	0.109918
S3h1G0051610	-0.209795	0.018769	-0.276625	0.00212243	0.307181	6.08931e-05	0.583806	1.18318e-08
S3h1G0012293	-0.282531	0.0187831	0.208223	0.0583712	0.240536	0.00821273	0.032313	0.735467
S3h1G0038595	-0.151125	0.0188218	0.617479	1.0407e-10	0.338555	1.04438e-07	-0.278924	3.87934e-06
S3h1G0053228	0.230779	0.0189496	-0.588532	1.32402e-07	-0.778443	2.67243e-11	-0.189911	0.012054
S3h1G0027988	-0.256703	0.0189662	0.368911	0.000802408	0.350856	0.000176089	-0.0180548	0.840237
S3h1G0053017	-0.236876	0.0189662	0.201659	0.0297054	0.0876982	0.230176	-0.113961	0.137572
S3h1G0022266	-0.208241	0.0190834	-0.299354	0.000591183	-0.274234	0.000175643	0.0251199	0.722247
S3h1G0039310	-0.173671	0.0192689	0.255525	0.000497037	0.546253	3.24726e-10	0.290728	1.49325e-05
S3h1G0000418	-0.163896	0.0192689	-0.422746	2.98728e-07	-0.288669	4.27737e-06	0.134078	0.0143141
S3h1G0022865	-0.26021	0.0193286	0.235779	0.0208496	-0.0785302	0.32723	-0.314309	0.000599935
S3h1G0007831	0.178785	0.019355	0.522309	5.43627e-08	1.94845	3.32762e-20	1.42614	1.75043e-16
S3h1G0046662	-0.192878	0.0194067	-0.217768	0.00496537	-0.200347	0.00182319	0.0174209	0.792704
S3h1G0034200	-0.218956	0.019489	-0.171839	0.0423872	-0.29517	0.00011345	-0.123331	0.0824967
S3h1G0020809	-0.169282	0.019489	-0.228893	0.00108207	-0.214099	0.000272126	0.0147934	0.800092
S3h1G0045729	0.443012	0.019489	0.488104	0.00571238	0.134055	0.327873	-0.35405	0.0153135
S3h1G0052069	0.317234	0.019489	-0.732124	1.55413e-07	-1.02608	1.20745e-11	-0.293958	0.00423436
S3h1G0046620	-0.249358	0.019489	0.833792	2.17136e-08	0.79476	2.3898e-09	-0.0390317	0.639827
S3h1G0049996	0.481333	0.019489	2.30115	9.26634e-09	2.17912	3.18151e-09	-0.122036	0.438758
S3h1G0016557	-0.14867	0.019489	-0.386821	1.91064e-07	-0.688679	2.06658e-13	-0.301859	7.93607e-07
S3h1G0013032	-0.476324	0.019489	-0.178909	0.297644	-0.517412	0.000515932	-0.338502	0.0233115
S3h1G0038548	-0.457879	0.019489	0.276738	0.123147	0.0926033	0.51323	-0.184135	0.216964
S3h1G0045836	-0.233683	0.019489	0.138036	0.134225	0.114741	0.115808	-0.0232947	0.77019
S3h1G0007422	-0.167552	0.0195056	0.185377	0.00602061	0.00203873	0.969591	-0.183339	0.00167046
S3h1G0009456	-0.139417	0.019509	-0.237773	9.5949e-05	-0.111677	0.0126642	0.126097	0.00776692
S3h1G0020885	-0.511748	0.0195701	0.345838	0.0800781	-0.0255002	0.874025	-0.371338	0.0258785
S3h1G0048367	-0.145146	0.0197089	-0.285267	1.50719e-05	-0.361005	1.76176e-08	-0.0757376	0.110422
S3h1G0053451	0.280197	0.0197151	-0.232795	0.0158073	-0.611271	2.33729e-08	-0.378476	9.86227e-05
S3h1G0036848	0.879646	0.0197336	-0.0597628	0.876894	-0.240801	0.346542	-0.181038	0.517895
S3h1G0053309	0.236708	0.0198045	-0.10882	0.217434	-0.507787	9.79362e-08	-0.398967	8.42096e-06
S3h1G0027903	-0.643651	0.0198045	1.90533	7.23766e-07	1.83791	1.17926e-07	-0.067415	0.757016
S3h1G0047682	-0.169222	0.0198121	0.0233067	0.760782	-0.12837	0.0180697	-0.151677	0.00801601
S3h1G0035364	-0.279171	0.0198121	-0.66566	7.30233e-07	-1.01174	1.73586e-11	-0.34608	0.000445864
S3h1G0031760	-0.518406	0.0198282	0.233467	0.235485	-0.391661	0.0152652	-0.625129	0.000453981
S3h1G0031402	-0.163162	0.0198351	-0.173852	0.00785058	-0.256524	2.11987e-05	-0.0826721	0.121361
S3h1G0025382	-0.22895	0.0198351	-0.261169	0.00421649	-0.278212	0.000349617	-0.0170434	0.830338
S3h1G0026699	-0.854315	0.0198351	0.278052	0.35432	-0.582216	0.0203145	-0.860268	0.00137002
S3h1G0024604	-0.179878	0.0198351	-0.226329	0.00216521	-0.11392	0.0456932	0.112409	0.0572382
S3h1G0025525	-0.190772	0.0198351	-0.457954	9.98521e-07	-0.753857	5.94539e-12	-0.295903	4.08815e-05
S3h1G0006770	-0.197836	0.0198351	-0.0599868	0.465596	0.0228968	0.71249	0.0828836	0.200045
S3h1G0020016	0.484442	0.0199122	-1.02318	2.50893e-06	-0.780818	1.88329e-06	0.242358	0.141737
S3h1G0010554	0.258978	0.0199244	-0.491139	3.63762e-06	-0.862745	1.11887e-11	-0.371605	5.21841e-05
S3h1G0012604	0.436035	0.0199244	-0.0322748	0.922301	2.33766	8.79869e-12	2.36994	3.59613e-11
S3h1G0027076	-0.160402	0.0199244	0.0230305	0.750295	-0.0879373	0.0810634	-0.110968	0.0365891
S3h1G0044870	-0.332777	0.020071	-0.130165	0.298826	-0.28913	0.00466723	-0.158965	0.131719
S3h1G0041769	-0.341616	0.0201936	-0.0721077	0.62598	-0.0124249	0.90777	0.0596828	0.604173
S3h1G0043726	-0.328344	0.0202018	0.0419314	0.777305	-0.133088	0.190693	-0.175019	0.101783
S3h1G0005731	-0.351881	0.0202081	-0.498265	0.000714598	-0.433858	0.000372732	0.0644068	0.584524
S3h1G0050875	-0.513364	0.0202081	0.160461	0.434313	-0.508616	0.0023429	-0.669077	0.000232825
S3h1G0003769	0.369259	0.0202487	-0.0714345	0.615471	-0.493313	5.75637e-05	-0.421878	0.000624499
S3h1G0024609	-0.157328	0.0203002	-0.025969	0.714213	-0.155911	0.0030093	-0.129942	0.0142723
S3h1G0005658	-0.312426	0.0203002	-0.865604	4.72908e-08	-1.59842	2.41621e-14	-0.732817	6.18815e-08
S3h1G0039738	1.08008	0.0203002	5.98555	9.41599e-11	4.72088	1.90081e-09	-1.26467	0.000166074
S3h1G0047437	-0.410296	0.0204028	-1.21901	3.47699e-08	-1.13605	3.63224e-09	0.0829571	0.544267
S3h1G0014366	-0.474766	0.0204249	0.510269	0.00343642	-0.466165	0.00193517	-0.976434	2.11252e-07
S3h1G0052622	-0.235785	0.0204527	-0.139277	0.135889	-0.122628	0.0980444	0.0166499	0.840457
S3h1G0050942	-0.255414	0.0205397	0.690823	1.70586e-07	0.43585	8.71865e-06	-0.254973	0.00358221
S3h1G0043561	-0.34718	0.0205563	-0.0838797	0.552381	-0.190591	0.068385	-0.106711	0.340768
S3h1G0027151	-0.280625	0.0206495	0.598655	5.48288e-06	0.338663	0.000484929	-0.259991	0.00636459
S3h1G0005635	-0.290507	0.0206688	-1.20946	2.44754e-10	-0.361216	0.000208975	0.848249	1.69436e-08
S3h1G0049849	-0.141151	0.0206688	-0.0261709	0.678479	0.135096	0.00405934	0.161267	0.00127114
S3h1G0048201	-0.289205	0.0206688	-0.512162	4.62734e-05	-0.424304	3.09318e-05	0.0878571	0.359761
S3h1G0053414	-0.16905	0.0206688	-0.590853	2.12869e-09	-0.45185	6.52311e-09	0.139003	0.0146245
S3h1G0005443	-0.247142	0.0206688	-0.176028	0.0552345	-0.427672	2.79977e-06	-0.251643	0.00254333
S3h1G0041495	-0.206322	0.0206688	0.0149894	0.877293	-0.207555	0.00248911	-0.222544	0.0018878
S3h1G0034066	0.954495	0.0207411	0.574903	0.121747	0.156252	0.611831	-0.418651	0.160447
S3h1G0022374	-0.648259	0.0207534	6.98954	6.03365e-13	6.31209	1.37426e-12	-0.677445	0.000929511
S3h1G0034042	-0.198848	0.0207534	-0.234233	0.00383341	-0.0831408	0.180246	0.151092	0.0231175
S3h1G0045261	-0.163988	0.0207534	-0.0551946	0.458722	0.523016	6.4773e-10	0.578211	3.51461e-10
S3h1G0008031	-0.168921	0.0207534	0.187357	0.00622815	0.0411635	0.437177	-0.146193	0.01069
S3h1G0029033	-0.205947	0.0207534	0.156	0.0557001	0.193962	0.00445585	0.0379618	0.584524
S3h1G0025417	-0.160658	0.0207534	-0.0381311	0.580181	-0.121729	0.0187244	-0.0835974	0.11377
S3h1G0048360	0.336868	0.0207534	-0.412957	0.00127087	-0.544095	3.89008e-06	-0.131138	0.229459
S3h1G0027675	0.240654	0.0207534	-0.431463	1.25636e-05	-0.639438	8.19865e-10	-0.207974	0.00851494
S3h1G0006043	0.359095	0.0207534	-0.3394	0.00917381	-0.554645	6.9865e-06	-0.215245	0.0625428
S3h1G0037660	-0.246994	0.0207534	-0.326711	0.000915578	-0.445096	1.55832e-06	-0.118384	0.14082
S3h1G0050639	-0.364009	0.0207534	0.339153	0.0171793	-0.0290933	0.799166	-0.368246	0.00283358
S3h1G0042170	-0.56279	0.0208067	-0.676956	0.00356485	-0.217437	0.199418	0.459519	0.0192405
S3h1G0039423	-0.269469	0.0208759	0.280006	0.00939235	0.101801	0.22738	-0.178205	0.0439216
S3h1G0045314	-0.338703	0.0208759	0.520765	0.000322907	0.275619	0.0122431	-0.245147	0.0292946
S3h1G0003906	-0.357496	0.0208759	-0.637457	9.42472e-06	-1.16051	2.1793e-11	-0.523056	3.81671e-05
S3h1G0009754	-0.280217	0.0208759	0.42031	0.00053914	0.684615	4.29011e-08	0.264305	0.00617801
S3h1G0031090	-0.343231	0.0208759	-0.244785	0.0690991	-0.22123	0.0409887	0.0235551	0.845431
S3h1G0017129	0.298932	0.0208759	-0.456697	3.92023e-05	-0.901031	4.06324e-11	-0.444333	2.83647e-05
S3h1G0052215	-0.249126	0.0208759	0.156183	0.118484	0.310858	0.000384236	0.154675	0.06153
S3h1G0032078	-0.154252	0.0208759	-0.149557	0.0156642	-0.149102	0.00372884	0.000454947	0.99353
S3h1G0014613	0.236035	0.0208759	0.253461	0.0115712	1.09347	7.66619e-13	0.840013	1.80041e-10
S3h1G0008902	-0.312997	0.0208759	0.773227	3.00935e-07	0.104296	0.285332	-0.668931	1.42507e-07
S3h1G0033652	-0.189786	0.0208759	-0.11	0.147301	0.865694	4.80287e-13	0.975695	3.74421e-13
S3h1G0026261	-0.195056	0.0208759	0.149828	0.0768405	0.483206	7.26125e-08	0.333378	2.66315e-05
S3h1G0046696	0.337558	0.0208759	-0.810097	1.13453e-06	-0.442514	6.97788e-05	0.367583	0.00367122
S3h1G0018102	0.371981	0.0209731	-0.621248	0.00027405	-0.0849713	0.447887	0.536276	0.00035394
S3h1G0043503	-0.18995	0.0210103	-0.696098	3.63358e-10	-0.714194	4.28056e-12	-0.0180963	0.78433
S3h1G0042054	-0.15222	0.0210348	0.0717	0.241867	-0.0956454	0.0485248	-0.167345	0.00171435
S3h1G0002754	-0.372867	0.0213789	0.0816979	0.60443	-0.302861	0.0111029	-0.384559	0.00250534
S3h1G0022239	-0.146142	0.021394	-0.10114	0.0825814	-0.0485997	0.290986	0.0525403	0.279941
S3h1G0038640	-0.212415	0.0214556	-0.0623799	0.485541	-0.113372	0.0912338	-0.0509923	0.473625
S3h1G0029682	-0.253484	0.0214973	-0.122242	0.219968	-0.367814	5.13676e-05	-0.245572	0.00436504
S3h1G0026770	-0.19316	0.0215996	-0.0994229	0.173201	-0.383314	4.29623e-07	-0.283891	6.20481e-05
S3h1G0024111	-0.226048	0.0215996	0.191998	0.0335826	0.157621	0.0307034	-0.0343775	0.655762
S3h1G0017583	-0.263236	0.0215996	-0.0175544	0.883268	-0.474705	2.21134e-06	-0.457151	6.98334e-06
S3h1G0014205	-0.179904	0.0215996	-0.271476	0.000390325	-0.324449	3.30805e-06	-0.0529726	0.376151
S3h1G0045421	-0.245567	0.0215996	-0.203132	0.0278478	-0.666723	2.18754e-09	-0.463591	1.96641e-06
S3h1G0012429	0.324461	0.0215996	-0.334976	0.00618899	-0.517838	6.97318e-06	-0.182862	0.0808021
S3h1G0015820	-0.221772	0.0215996	0.727401	7.45102e-09	0.499556	1.39926e-07	-0.227844	0.0030511
S3h1G0051925	-0.192951	0.0215996	0.0351797	0.675746	-0.168747	0.00697259	-0.203927	0.00217603
S3h1G0033562	0.2457	0.0217169	0.172045	0.0820651	0.190498	0.0181731	0.0184533	0.831821
S3h1G0013796	-0.227418	0.0217551	0.328706	0.000986587	0.565781	4.47943e-08	0.237075	0.00323938
S3h1G0017399	0.159423	0.0217551	0.0538291	0.412555	-0.0435616	0.381292	-0.0973907	0.0645961
S3h1G0018464	0.296961	0.0218431	0.167364	0.884838	10.3215	4.13192e-14	10.1542	3.93599e-13
S3h1G0035583	-0.360617	0.0218607	0.411176	0.00674585	0.329514	0.00833283	-0.081662	0.498377
S3h1G0047062	-0.329265	0.0218818	1.15068	2.19498e-09	0.592733	3.53316e-06	-0.557948	1.53967e-05
S3h1G0024256	-0.145456	0.021892	-0.0894647	0.124418	0.171708	0.000682952	0.261173	7.08551e-06
S3h1G0007451	-0.23446	0.0219116	-0.316998	0.00123575	-0.0832235	0.259771	0.233774	0.00389896
S3h1G0040622	-0.218337	0.0219116	0.0100185	0.921779	-0.157362	0.0214066	-0.16738	0.0201261
S3h1G0052211	-0.393448	0.0219116	-2.15482	5.69759e-13	-2.06953	3.60224e-14	0.0852924	0.51945
S3h1G0040594	-0.44539	0.0219116	-0.26255	0.13888	-0.0884351	0.525989	0.174115	0.238291
S3h1G0022931	-0.506386	0.0219672	0.489923	0.0161987	0.290225	0.0790605	-0.199698	0.218175
S3h1G0035693	-0.206434	0.0219672	-0.301644	0.000598276	-0.174182	0.0102763	0.127463	0.0630001
S3h1G0043355	-0.228892	0.0220005	0.141254	0.121876	-0.195112	0.00941016	-0.336366	8.95327e-05
S3h1G0049783	0.605683	0.022007	1.32995	0.0966487	10.6432	1.42366e-14	9.31323	3.48838e-15
S3h1G0048361	-0.175452	0.0220302	-0.446131	4.066e-07	-0.526402	7.46559e-10	-0.0802702	0.166128
S3h1G0041295	-0.141228	0.0220306	0.143332	0.0125637	-0.00165755	0.971206	-0.144989	0.00337369
S3h1G0003937	-0.220354	0.0222064	0.0249128	0.808906	0.0139247	0.844004	-0.0109881	0.890168
S3h1G0051051	-0.206717	0.0222677	-0.585304	8.5908e-08	-0.385877	2.18362e-06	0.199427	0.00540093
S3h1G0037188	-0.146532	0.0222677	-0.0982686	0.0948034	-0.188286	0.000297341	-0.0900171	0.0662692
S3h1G0023063	-0.184586	0.0222677	0.954897	2.01271e-12	0.727585	9.34719e-12	-0.227312	0.000612844
S3h1G0015026	-0.388239	0.0222677	-0.76257	4.16056e-06	-0.932631	4.89627e-09	-0.17006	0.172951
S3h1G0034907	-0.0984127	0.0222677	-1.07998	1.69877e-18	-1.25192	2.99887e-21	-0.171941	1.26937e-05
S3h1G0012807	0.593836	0.0222864	0.473447	0.851318	11.1598	1.43095e-08	10.6864	5.59492e-08
S3h1G0007103	-0.153955	0.0223322	-0.0325716	0.632909	-0.224934	6.9105e-05	-0.192363	0.000571475
S3h1G0015273	-0.143588	0.0223322	-0.46153	7.92385e-09	-0.400647	2.00498e-09	0.0608833	0.205371
S3h1G0046188	0.475616	0.0223322	0.300543	0.110437	-0.15487	0.298256	-0.455413	0.0051701
S3h1G0028646	0.269481	0.0223322	-0.0796408	0.536884	0.328438	0.000859888	0.408078	0.000193606
S3h1G0044068	-0.196648	0.0223438	-0.493618	6.97612e-07	-0.235689	0.000343776	0.257929	0.000592731
S3h1G0016827	-0.125755	0.0223438	0.01212	0.839889	-0.0175573	0.662408	-0.0296773	0.487405
S3h1G0030266	-0.1593	0.0224547	-0.207952	0.00183544	-0.0475157	0.34717	0.160436	0.00386345
S3h1G0029894	-0.164812	0.0224547	-0.111478	0.0898862	-0.201717	0.000461275	-0.0902399	0.0993563
S3h1G0014961	-0.165295	0.0224547	-0.0157818	0.839799	-0.28263	8.02523e-06	-0.266848	2.85289e-05
S3h1G0011703	0.281266	0.0224547	0.00087342	0.995694	0.365594	0.000502271	0.364721	0.000901628
S3h1G0044534	0.194216	0.0225815	0.364013	2.45145e-05	-0.0110931	0.85886	-0.375106	1.50085e-06
S3h1G0009079	-0.232201	0.0225815	-0.203078	0.0263459	-0.342027	4.65658e-05	-0.138948	0.0699127
S3h1G0013903	-0.263739	0.022694	-0.202068	0.0549849	-0.134349	0.108947	0.0677183	0.444983
S3h1G0018127	-0.304821	0.022735	0.125629	0.326189	0.210532	0.0347134	0.0849026	0.411728
S3h1G0011043	-0.249526	0.0227732	-0.0343142	0.7607	-0.375569	3.79032e-05	-0.341255	0.000186439
S3h1G0052156	0.200706	0.0228029	0.438904	5.76741e-05	0.901384	1.56823e-11	0.46248	7.59432e-07
S3h1G0010688	-0.157439	0.0228029	-0.246824	0.000266652	-0.52373	1.34001e-10	-0.276906	8.98893e-06
S3h1G0049876	-0.464104	0.0228795	0.256471	0.172672	0.315768	0.036023	0.0592967	0.711728
S3h1G0010227	0.2548	0.0229002	0.0335377	0.782359	0.163993	0.0479771	0.130456	0.131138
S3h1G0014123	-0.162068	0.0229002	0.0465519	0.498812	-0.0319704	0.533352	-0.0785223	0.14508
S3h1G0019189	0.169982	0.0229002	-0.0742915	0.280495	-0.263426	2.87302e-05	-0.189134	0.00161709
S3h1G0011843	0.247485	0.0229417	-0.190165	0.0477031	-0.293193	0.000472176	-0.103028	0.207938
S3h1G0032507	-0.196115	0.0230261	0.0302609	0.736001	-0.0597026	0.335578	-0.0899636	0.168299
S3h1G0010304	-0.523509	0.0230261	-0.772516	0.000541088	-0.353838	0.0292068	0.418679	0.0212681
S3h1G0009741	-0.197668	0.0230971	0.0369141	0.677037	0.00774593	0.902975	-0.0291682	0.668947
S3h1G0052357	-0.142043	0.0230971	-0.291936	1.16998e-05	-0.470985	1.81323e-10	-0.179048	0.000534267
S3h1G0047607	-0.204325	0.0232573	0.136888	0.0947742	0.198999	0.00378649	0.0621113	0.365777
S3h1G0017546	-0.440373	0.0234147	-0.494302	0.00610461	-0.225753	0.108014	0.26855	0.0669284
S3h1G0016017	-0.148485	0.0234304	0.0363255	0.57535	0.00346887	0.942666	-0.0328566	0.517368
S3h1G0044065	-0.243733	0.0234304	0.405955	0.000205721	0.425646	9.7287e-06	0.019691	0.82106
S3h1G0024280	-0.4713	0.0234836	-0.623919	0.00164599	-0.711782	4.72931e-05	-0.0878638	0.584581
S3h1G0047752	-0.175655	0.0237465	0.42882	1.00871e-06	0.665655	1.71036e-11	0.236835	0.000267241
S3h1G0030985	-0.170801	0.0238767	-0.115539	0.0931851	-0.31955	2.65831e-06	-0.204011	0.00092302
S3h1G0028566	0.152984	0.0239025	-0.169357	0.00595254	-0.308516	5.90866e-07	-0.139159	0.00802726
S3h1G0012475	-0.238466	0.0239297	0.103894	0.290752	0.144468	0.0600988	0.0405741	0.620806
S3h1G0023023	-0.284313	0.0239297	-0.142771	0.216068	-0.450832	2.45479e-05	-0.308062	0.00213624
S3h1G0038195	0.42854	0.0239297	0.931272	7.45083e-06	0.767015	7.86338e-06	-0.164256	0.248628
S3h1G0014811	-0.168774	0.0239893	0.0722449	0.3071	0.252446	5.93139e-05	0.180201	0.00269187
S3h1G0013379	0.325528	0.0240123	0.320243	0.014326	0.0558002	0.590984	-0.264443	0.0156444
S3h1G0014146	0.580589	0.0240567	0.35062	0.748526	7.96284	5.3316e-12	7.61222	3.66983e-11
S3h1G0035797	-0.228641	0.0240727	-0.239476	0.0107221	-0.0451707	0.531938	0.194305	0.0143392
S3h1G0017148	0.145859	0.0240727	-0.14309	0.0160453	-0.462801	4.28662e-10	-0.319711	4.32357e-07
S3h1G0029001	-0.23175	0.0241698	-0.307616	0.000888379	-0.407825	2.06113e-06	-0.100209	0.192257
S3h1G0053122	-0.270688	0.0241698	-0.720124	2.41805e-07	-0.972739	3.9232e-11	-0.252616	0.00678616
S3h1G0008617	-0.42026	0.0242264	0.012935	0.948441	-0.0415768	0.75359	-0.0545118	0.706539
S3h1G0041292	-0.182715	0.0242966	0.0325902	0.704917	0.328822	6.03897e-06	0.296232	4.11142e-05
S3h1G0040570	0.258208	0.0243921	-0.857677	1.2745e-10	-1.30886	1.67451e-15	-0.451183	3.94191e-06
S3h1G0041720	-0.193492	0.0243921	-0.386928	1.36444e-05	-0.32622	6.73159e-06	0.0607078	0.359099
S3h1G0025597	0.366347	0.0244336	-0.35316	0.467278	4.31945	2.55724e-13	4.6726	2.131e-12
S3h1G0040144	-0.167904	0.0245101	0.062517	0.381921	0.15989	0.00505469	0.0973725	0.0875092
S3h1G0030070	-0.553291	0.0245101	-0.892359	0.000134485	-0.685465	0.000158591	0.206894	0.269761
S3h1G0009355	-0.256837	0.0245101	-0.287244	0.00653972	-0.0321528	0.696705	0.255091	0.00447014
S3h1G0017473	-0.147265	0.0245101	-0.214479	0.000799875	-0.0149631	0.751547	0.199516	0.000339256
S3h1G0042714	-0.22888	0.0245101	-0.196267	0.0341426	-0.362964	2.67424e-05	-0.166698	0.0317617
S3h1G0030777	-0.420514	0.024579	-0.0798676	0.674357	-0.255812	0.0596192	-0.175945	0.211495
S3h1G0045662	0.46014	0.0245837	0.496793	0.00756401	0.105654	0.475514	-0.391139	0.010987
S3h1G0020051	-0.436396	0.0245837	0.611556	0.00100357	0.397077	0.00676191	-0.21448	0.139392
S3h1G0004994	-0.271444	0.0246195	0.0807455	0.474931	-0.161023	0.061156	-0.241769	0.00871794
S3h1G0014884	0.296684	0.0246195	-0.496807	1.93617e-05	-0.88411	8.28718e-11	-0.387303	0.000187939
S3h1G0033702	0.192981	0.0246916	-0.643188	3.83826e-10	-1.10033	6.16694e-16	-0.457141	4.2972e-08
S3h1G0006636	-0.206739	0.024722	0.0405604	0.658224	-0.0778905	0.232467	-0.118451	0.0854565
S3h1G0053016	-0.193775	0.0247439	-0.00325064	0.973178	-0.156624	0.014031	-0.153374	0.0201537
S3h1G0016894	-0.168048	0.0247439	-0.341413	1.52019e-05	-0.170598	0.00253756	0.170815	0.00444277
S3h1G0050948	-0.213378	0.0248281	0.202938	0.0177996	0.0341301	0.615775	-0.168808	0.0187954
S3h1G0018436	-0.132863	0.0248281	-0.291099	6.11576e-06	-0.293462	2.61778e-07	-0.00236269	0.961631
S3h1G0044301	-0.18332	0.0248844	0.134958	0.0679468	0.34196	2.86817e-06	0.207001	0.00158764
S3h1G0025820	-0.367021	0.0248844	0.063197	0.694925	-0.622315	7.36736e-06	-0.685512	3.16532e-06
S3h1G0006320	-0.781142	0.0249836	-0.764787	0.00629793	-1.7791	2.10721e-08	-1.01431	0.0001644
S3h1G0052570	-0.174413	0.0249836	0.981361	7.66931e-13	0.862149	3.15089e-13	-0.119212	0.0430673
S3h1G0026680	-0.193568	0.0249836	-0.0810478	0.31369	0.0612364	0.321772	0.142284	0.0307202
S3h1G0018732	-0.302513	0.0249836	-0.721038	9.11757e-07	-0.720831	2.59502e-08	0.000207276	0.998622
S3h1G0033086	1.75437	0.0250015	0.0864594	0.953081	4.30646	2.55158e-05	4.22	5.19504e-05
S3h1G0045998	0.265649	0.0250516	-0.209834	0.0316398	-0.517681	4.15478e-07	-0.307847	0.00083818
S3h1G0026644	-0.227426	0.0250516	-0.861392	6.6296e-10	-0.746862	2.10064e-10	0.114529	0.134292
S3h1G0027902	-0.581944	0.0250516	2.16987	8.82196e-08	1.62641	1.63374e-06	-0.543452	0.00431294
S3h1G0032911	-0.218586	0.0251917	0.359238	0.000221073	0.328608	6.08787e-05	-0.0306301	0.688925
S3h1G0043586	-0.250148	0.0252386	-0.274069	0.00818994	-0.623535	3.25707e-08	-0.349467	0.000196879
S3h1G0039734	0.725722	0.0253669	6.39482	1.05571e-09	5.52833	4.28622e-09	-0.866485	0.000242941
S3h1G0052833	-0.183927	0.0253963	-0.154505	0.050969	0.210513	0.00127507	0.365017	4.87483e-06
S3h1G0052994	-0.447139	0.0254127	-0.815306	6.02803e-05	-0.78498	7.1171e-06	0.0303259	0.850979
S3h1G0039716	0.405287	0.025422	-1.74785	1.66589e-11	-1.87283	9.76468e-14	-0.124987	0.35771
S3h1G0042112	-0.299422	0.0254748	1.33041	1.14739e-10	0.861183	1.79558e-08	-0.469225	2.69913e-05
S3h1G0035200	-0.508895	0.0254748	-0.552217	0.0076138	-0.334776	0.0365956	0.217442	0.207371
S3h1G0040698	-1.6393	0.0255175	3.97541	1.53006e-05	3.72815	5.63438e-06	-0.247257	0.652411
S3h1G0019536	-0.222097	0.0255452	-0.176111	0.0365626	-0.464348	2.13052e-07	-0.288237	0.000317285
S3h1G0036220	0.859341	0.0255729	0.0313866	0.948231	0.610641	0.0466706	0.579254	0.0706604
S3h1G0007723	-0.196065	0.025579	-0.0168815	0.857502	-0.0811534	0.190905	-0.0642719	0.331862
S3h1G0048257	-0.223717	0.025579	-0.183447	0.0420622	-0.195188	0.00865994	-0.0117401	0.88594
S3h1G0002197	-0.26686	0.025579	0.541999	1.61695e-05	0.408923	4.75421e-05	-0.133076	0.136656
S3h1G0022851	-0.389316	0.025579	-0.257898	0.102057	-0.271063	0.0331992	-0.0131653	0.927184
S3h1G0007533	-0.1956	0.025579	0.226431	0.00597527	0.269871	0.00017895	0.0434397	0.520593
S3h1G0045787	-0.18273	0.025579	0.124598	0.0871329	-0.0836283	0.150424	-0.208226	0.0013528
S3h1G0009559	0.425567	0.025579	0.291739	0.0726082	-0.0660211	0.622861	-0.35776	0.0103014
S3h1G0049328	-0.281559	0.0256007	0.671818	1.39498e-06	0.213351	0.0224484	-0.458467	2.38805e-05
S3h1G0045450	0.460823	0.0256089	0.182512	0.26729	-0.374175	0.00810337	-0.556686	0.000303127
S3h1G0020308	-0.155887	0.0256197	-0.505247	1.18535e-08	-0.311438	8.95039e-07	0.193809	0.000769859
S3h1G0050999	-0.140915	0.0256197	0.321917	3.46225e-06	0.245853	9.28234e-06	-0.0760632	0.110135
S3h1G0046072	0.128367	0.0256197	-0.151433	0.0047365	-0.252962	1.40571e-06	-0.101529	0.0218466
S3h1G0040291	-0.435449	0.0256197	0.155765	0.396896	0.0617369	0.66109	-0.0940277	0.528967
S3h1G0006071	-0.194163	0.0256197	-0.124664	0.106289	-0.211204	0.0013526	-0.0865408	0.183306
S3h1G0029520	-0.181169	0.0256197	-0.174815	0.018549	-0.343616	2.49336e-06	-0.168801	0.00767338
S3h1G0045255	-0.172445	0.0256197	-0.853212	1.37238e-12	-0.944714	3.84308e-15	-0.0915011	0.113137
S3h1G0028855	0.14092	0.0256197	-0.0347675	0.568143	-0.57217	4.91487e-12	-0.537403	4.68527e-11
S3h1G0039673	-0.308595	0.0256197	0.0568621	0.685662	-0.159914	0.107534	-0.216776	0.038717
S3h1G0004451	-0.182764	0.0256197	0.0152465	0.862033	-0.213303	0.000795154	-0.22855	0.000587018
S3h1G0034028	-0.569315	0.0256197	0.25255	0.163113	-0.821644	1.61089e-05	-1.07419	4.0081e-07
S3h1G0040550	-0.185507	0.0256197	0.00933253	0.919723	-0.301533	2.20175e-05	-0.310865	2.36192e-05
S3h1G0011803	-0.294123	0.0256197	-0.424732	0.000647424	-0.582361	9.0476e-07	-0.157629	0.109557
S3h1G0009282	-0.292268	0.0256197	0.14305	0.234096	0.0566957	0.547257	-0.0863546	0.384931
S3h1G0024327	0.203906	0.0256197	0.0501708	0.560616	-0.254439	0.000354005	-0.30461	7.20935e-05
S3h1G0012677	-0.193	0.0256197	-0.138382	0.0682927	-0.243237	0.00029116	-0.104854	0.103211
S3h1G0039670	-0.193491	0.0256197	0.147641	0.0606369	0.0607624	0.32802	-0.0868784	0.184525
S3h1G0027905	-0.170902	0.0256197	-0.193381	0.00660305	0.119409	0.033506	0.312789	7.29336e-06
S3h1G0016510	-0.423684	0.0257145	0.0399284	0.84119	-0.198536	0.137387	-0.238465	0.0896995
S3h1G0038500	-0.182292	0.0257321	0.357317	2.59036e-05	0.226674	0.000477411	-0.130644	0.0362726
S3h1G0032534	-0.314458	0.0259144	-0.163656	0.204785	-0.0645172	0.523681	0.0991393	0.35366
S3h1G0040511	-0.179706	0.0259508	0.0640519	0.402233	0.0834103	0.150337	0.0193584	0.761458
S3h1G0038879	0.462395	0.0259508	-0.610452	0.000812679	-0.611253	5.67949e-05	-0.000800921	0.996556
S3h1G0025603	0.409382	0.0259508	0.473447	0.694297	8.60957	8.00211e-12	8.13613	6.34198e-11
S3h1G0030076	-0.253388	0.0259681	0.257504	0.0137217	-0.105275	0.196905	-0.362778	0.000158638
S3h1G0048525	0.16551	0.0262239	0.355914	1.00368e-05	0.345363	8.86703e-07	-0.010551	0.862097
S3h1G0016526	0.4891	0.0262239	0.537724	0.00785024	-0.0301924	0.849998	-0.567916	0.00129093
S3h1G0052601	0.283738	0.0262239	0.0494702	0.690744	-0.176188	0.0492941	-0.225658	0.0177359
S3h1G0022357	-0.192965	0.0262362	-0.271571	0.000875365	-0.377116	1.17157e-06	-0.105544	0.103609
S3h1G0045405	0.259558	0.0262362	-0.908039	3.67024e-09	-0.515245	3.0676e-07	0.392794	0.00021081
S3h1G0040643	-0.213666	0.0262472	-0.152068	0.0800531	-0.0941176	0.171214	0.0579504	0.428295
S3h1G0003981	0.874563	0.0263523	1.4188	0.0432473	3.09409	3.91264e-06	1.67529	0.00046346
S3h1G0037067	-0.25268	0.026374	0.00179495	0.988796	-0.00128317	0.987801	-0.00307812	0.973886
S3h1G0048372	0.247203	0.026374	-0.154873	0.180716	0.556567	5.54159e-07	0.71144	3.66079e-08
S3h1G0005096	-0.198675	0.026374	-0.0585722	0.490896	-0.306083	3.81261e-05	-0.247511	0.00063994
S3h1G0004862	-0.244989	0.026374	-0.186042	0.0613213	-0.194706	0.0164484	-0.008664	0.924141
S3h1G0012508	0.283228	0.026374	-0.426606	0.000166285	-0.656572	1.73556e-08	-0.229966	0.0149776
S3h1G0041799	-0.119036	0.026374	0.204614	0.000139817	0.0238403	0.538309	-0.180774	8.50244e-05
S3h1G0025504	-0.247435	0.026374	-0.905431	1.14665e-09	-0.693873	2.25862e-09	0.211558	0.0150355
S3h1G0027396	-0.164012	0.0264725	-0.144157	0.033075	0.127697	0.0193656	0.271854	3.0802e-05
S3h1G0003518	0.281046	0.0264795	1.05696	7.64457e-08	1.28629	1.14192e-10	0.229331	0.0260541
S3h1G0027633	0.38385	0.0264972	-0.323462	0.0168053	-0.689132	7.46796e-07	-0.365669	0.00413185
S3h1G0011040	-0.152586	0.0264972	-0.068852	0.262269	-0.336474	1.67293e-07	-0.267622	1.02824e-05
S3h1G0016710	-0.24643	0.0265018	-0.168563	0.0934376	-0.406333	1.82834e-05	-0.23777	0.00607572
S3h1G0020706	-0.25833	0.0266174	0.0397423	0.738994	-0.149427	0.0737451	-0.189169	0.0317496
S3h1G0046111	-0.357406	0.0268075	-0.310019	0.0275815	-0.361414	0.00216903	-0.0513946	0.679641
S3h1G0004391	0.121706	0.0268075	-0.166688	0.00116911	-0.369375	8.43304e-10	-0.202687	2.43209e-05
S3h1G0033778	-0.204227	0.0268192	-0.524002	4.60166e-07	-0.366283	2.95795e-06	0.157719	0.0276442
S3h1G0032503	-0.163473	0.0268192	-0.339725	1.31179e-05	-0.102703	0.0561966	0.237022	0.000143347
S3h1G0043442	-0.313938	0.0268192	0.0819531	0.506089	-0.404661	0.000167874	-0.486615	2.85626e-05
S3h1G0035113	-0.184552	0.0268192	0.255443	0.00131827	0.231124	0.000487233	-0.0243199	0.710262
S3h1G0034243	-0.177156	0.0268192	-0.143712	0.0479876	-0.376189	5.12745e-07	-0.232476	0.000431119
S3h1G0025276	-0.216881	0.0268377	-0.148692	0.0781896	-0.518908	3.6664e-08	-0.370217	1.35516e-05
S3h1G0042614	-0.398753	0.0268757	-0.264171	0.104503	-0.220164	0.0893155	0.0440075	0.755539
S3h1G0038918	0.302431	0.0268757	-0.209915	0.0891993	-0.0971916	0.317533	0.112723	0.275066
S3h1G0038644	-0.175517	0.0268757	0.0223081	0.789311	-0.073918	0.193569	-0.0962261	0.107239
S3h1G0025612	-0.464047	0.0268783	-0.779304	0.000116639	-0.874164	1.58779e-06	-0.0948602	0.55053
S3h1G0031171	-0.196197	0.026918	-0.0898522	0.273096	0.0258493	0.686292	0.115701	0.0829584
S3h1G0053389	-0.183836	0.026918	-0.0591292	0.456966	-0.0546724	0.358351	0.00445676	0.947712
S3h1G0030454	-0.182385	0.0270513	0.138995	0.0624761	0.182489	0.00360419	0.0434942	0.491273
S3h1G0013382	-0.19919	0.0270513	-0.240746	0.00376039	-0.189449	0.00454584	0.0512972	0.456222
S3h1G0035561	-0.336404	0.0270513	0.767536	3.49544e-06	0.97062	2.92471e-09	0.203084	0.0757185
S3h1G0050718	-0.207112	0.0271321	-0.007463	0.942659	0.172459	0.0132293	0.179922	0.0131825
S3h1G0030066	-0.229797	0.0271396	-0.147875	0.11026	-0.355573	3.56696e-05	-0.207698	0.00929554
S3h1G0014357	-0.296364	0.0271396	-0.328133	0.00492494	-0.670137	7.03965e-08	-0.342005	0.00108889
S3h1G0010947	0.18982	0.0272528	-0.342528	3.48487e-05	-0.591057	2.5074e-10	-0.248529	0.000347861
S3h1G0021602	-0.174593	0.0274124	0.209158	0.00456891	0.00955629	0.868901	-0.199602	0.00166244
S3h1G0004745	0.220241	0.0275826	-0.253043	0.00559162	-0.40184	4.07993e-06	-0.148797	0.047845
S3h1G0047938	-0.293534	0.0276189	-0.49365	8.83156e-05	-0.878782	5.82084e-10	-0.385131	0.000317285
S3h1G0003068	0.221201	0.0279278	-0.0157565	0.880666	-0.343945	2.99368e-05	-0.328188	8.93855e-05
S3h1G0008179	-0.15529	0.0280507	0.0770095	0.236267	0.0414608	0.412934	-0.0355487	0.51297
S3h1G0029673	-0.148751	0.0280507	-0.210985	0.00102848	-0.314203	5.31306e-07	-0.103218	0.0437059
S3h1G0046788	0.143955	0.0281537	0.131679	0.0275815	0.134202	0.00661205	0.00252364	0.962618
S3h1G0028246	-0.214016	0.0282002	0.420207	5.21549e-05	0.994276	1.38245e-12	0.574069	3.09445e-08
S3h1G0022230	0.156237	0.0282252	-0.191551	0.00340061	-0.313651	1.00037e-06	-0.1221	0.0238229
S3h1G0002664	0.143893	0.0282915	0.128423	0.0266951	-0.339522	7.74584e-08	-0.467944	6.43076e-10
S3h1G0017608	-0.231084	0.0282915	0.363902	0.000377599	0.200133	0.0104279	-0.16377	0.0396946
S3h1G0009977	0.174813	0.028377	-0.0122117	0.888229	0.0376501	0.509452	0.0498618	0.411009
S3h1G0006569	0.416676	0.028377	1.21307	2.69655e-07	0.989995	4.39857e-07	-0.223073	0.111133
S3h1G0047977	-0.321855	0.0285066	-0.138475	0.310558	-0.531122	2.104e-05	-0.392648	0.000932271
S3h1G0039434	-0.343047	0.0285208	0.138928	0.339317	0.149821	0.179259	0.0108931	0.932295
S3h1G0035285	0.173516	0.0286147	-0.164998	0.0199127	-0.220504	0.000358808	-0.0555054	0.35333
S3h1G0021975	0.155384	0.0286147	-0.0496367	0.459775	-0.332191	4.59918e-07	-0.282554	8.76479e-06
S3h1G0021433	-0.143417	0.0286147	0.766096	1.87618e-12	0.40519	5.83683e-09	-0.360905	6.07674e-08
S3h1G0032918	0.36656	0.0286147	-0.411846	0.089264	1.43121	2.68462e-09	1.84305	6.25748e-10
S3h1G0038945	0.601746	0.0286147	0.344514	0.17458	0.316759	0.11663	-0.0277548	0.900286
S3h1G0053109	-0.219792	0.0286147	-0.476786	6.15607e-06	-0.512982	8.48349e-08	-0.0361955	0.638692
S3h1G0030820	-0.155435	0.0286147	0.0687734	0.2841	-0.22343	9.6939e-05	-0.292203	4.77265e-06
S3h1G0020199	0.24641	0.028803	-0.127496	0.177264	-0.443242	2.51288e-06	-0.315746	0.000389047
S3h1G0018025	0.43609	0.028809	-0.0363682	0.980217	9.32841	1.25017e-11	9.36478	3.59613e-11
S3h1G0050745	-0.217191	0.0288144	-0.101287	0.251946	-0.308829	9.5019e-05	-0.207542	0.00631049
S3h1G0044196	0.336733	0.0289704	-1.04512	0.000789129	1.98356	2.8016e-11	3.02868	7.49428e-12
S3h1G0036863	-0.267026	0.0289704	-0.907812	3.04621e-09	-0.791642	5.04157e-10	0.11617	0.208332
S3h1G0014667	-0.215758	0.0289704	0.111116	0.207032	-0.121035	0.0837556	-0.23215	0.00251408
S3h1G0037485	0.185516	0.0289704	-0.032737	0.697174	-0.244649	0.000233955	-0.211912	0.00150429
S3h1G0021866	-0.387001	0.0289704	0.478789	0.00349694	0.191413	0.129891	-0.287376	0.0311143
S3h1G0053005	0.241682	0.0290389	-0.299442	0.00111163	-0.647489	1.5541e-09	-0.348048	9.33407e-05
S3h1G0019751	0.284732	0.0290389	-0.283573	0.00684313	-0.96263	3.44101e-11	-0.679057	5.00635e-08
S3h1G0028769	-0.212316	0.0290389	0.305012	0.000844539	0.0910886	0.189562	-0.213923	0.00391384
S3h1G0050705	-0.389667	0.0290389	4.12888	8.39215e-12	4.13013	2.0387e-12	0.00124953	0.993313
S3h1G0053090	-0.307218	0.0290389	0.16998	0.17359	0.0470339	0.635843	-0.122946	0.23298
S3h1G0032324	-0.147475	0.0290389	-0.298834	2.02211e-05	-0.212474	0.00010919	0.0863596	0.0893954
S3h1G0034038	-0.168614	0.0290389	-0.335884	2.56093e-05	-0.0737242	0.18208	0.26216	7.01272e-05
S3h1G0014222	-0.78005	0.0290389	-0.394072	0.114336	-1.89982	3.1353e-09	-1.50575	4.115e-07
S3h1G0054343	0.315755	0.0290389	-1.1763	9.07496e-12	-1.63135	5.51617e-16	-0.45505	6.9789e-05
S3h1G0050915	0.191887	0.0291219	-0.0185372	0.843174	-0.200936	0.00256721	-0.182399	0.00727085
S3h1G0035909	0.452093	0.0291225	0.826987	0.000170571	0.835034	1.58521e-05	0.0080478	0.962167
S3h1G0046693	-0.310266	0.0291409	6.03683	2.78046e-14	5.49009	6.49654e-14	-0.546733	5.03562e-06
S3h1G0008814	0.221568	0.0293145	-0.477759	7.18347e-06	-0.668535	1.18229e-09	-0.190776	0.0138226
S3h1G0033058	-0.210489	0.0295053	-0.0329992	0.739258	-0.167229	0.0181633	-0.13423	0.0640302
S3h1G0039736	1.03595	0.0296238	3.33643	3.36295e-06	2.58835	3.37977e-05	-0.748081	0.021331
S3h1G0006926	0.192396	0.0296238	-0.265877	0.000450419	-0.702238	9.53469e-12	-0.436361	1.47357e-07
S3h1G0023168	-0.253634	0.0296766	0.359115	0.00114724	0.191968	0.0246345	-0.167147	0.0548787
S3h1G0042611	-0.159401	0.0296766	-0.293581	6.55554e-05	-0.327837	8.59409e-07	-0.0342559	0.54161
S3h1G0025378	-0.237626	0.0297224	0.662614	1.4759e-07	0.0263007	0.736611	-0.636314	1.68131e-08
S3h1G0045587	0.261812	0.0297224	0.482367	5.87032e-05	0.117221	0.173943	-0.365146	0.000192518
S3h1G0020163	-0.334657	0.0297224	-0.525189	0.000318031	-0.897105	8.40031e-09	-0.371916	0.0019754
S3h1G0026300	-0.288308	0.0297224	-0.936802	1.53344e-08	-0.558501	1.84447e-06	0.378301	0.000524228
S3h1G0010162	-0.181788	0.0297224	-0.0414916	0.617383	-0.294016	2.97137e-05	-0.252525	0.000271034
S3h1G0017392	0.302424	0.0297224	0.142328	0.266241	0.0899331	0.365414	-0.0523953	0.622595
S3h1G0014145	0.471341	0.0297224	-0.645593	0.66057	9.09255	1.32125e-10	9.73815	1.04762e-10
S3h1G0040567	-0.300968	0.0297291	-0.155944	0.21761	-0.0345505	0.723349	0.121393	0.249834
S3h1G0049078	0.478745	0.0298552	-0.692781	9.33962e-05	-1.10893	4.47191e-09	-0.41615	0.00821161
S3h1G0000996	0.186226	0.0298632	-0.0800071	0.307251	-0.0974414	0.106201	-0.0174343	0.796917
S3h1G0001308	0.224828	0.0299972	-0.091458	0.307566	-0.373064	1.02253e-05	-0.281606	0.000561879
S3h1G0026320	-0.161235	0.0299972	0.112405	0.0938883	-0.0509374	0.335967	-0.163343	0.00493879
S3h1G0013652	0.123016	0.0299972	0.0933389	0.0688883	-0.0418888	0.301705	-0.135228	0.00265781
S3h1G0037106	-0.201135	0.0299972	-0.751917	1.47856e-09	-0.660517	3.99868e-10	0.0913997	0.186852
S3h1G0041541	-0.464125	0.030001	0.480148	0.0132334	0.289861	0.0584024	-0.190288	0.233762
S3h1G0003658	0.172188	0.0300249	0.418682	2.84236e-06	0.599093	2.49745e-10	0.180412	0.00409909
S3h1G0031079	-0.156395	0.0301286	0.0524087	0.436786	-0.0867367	0.0905838	-0.139145	0.011424
S3h1G0032830	-0.223066	0.0301533	-0.00194362	0.986209	-0.0661597	0.35779	-0.0642161	0.40523
S3h1G0034425	0.139952	0.0302951	-0.123131	0.0316991	-0.17575	0.000431881	-0.0526192	0.277325
S3h1G0035592	0.594332	0.0303613	0.392704	0.0786484	-0.120451	0.521375	-0.513155	0.00779285
S3h1G0004943	0.202308	0.0304078	-0.161635	0.0564475	-0.0503126	0.440896	0.111322	0.121252
S3h1G0017261	-0.893193	0.0304101	0.143293	0.732879	0.0334527	0.910217	-0.109841	0.730603
S3h1G0036553	-0.195089	0.0305424	-0.446509	3.83663e-06	-0.513985	1.62571e-08	-0.0674759	0.317769
S3h1G0048333	0.421358	0.030565	3.2688	0.023725	12.8727	2.64132e-11	9.60393	7.6328e-12
S3h1G0047564	0.438636	0.0306484	0.167364	0.932252	11.1032	1.26492e-10	10.9358	3.87738e-10
S3h1G0052166	-0.470284	0.0306484	-0.603317	0.000342676	-1.1094	4.19337e-09	-0.506082	0.0013349
S3h1G0003460	-0.25234	0.0307905	-0.160068	0.128324	-0.54474	4.87786e-07	-0.384672	9.51264e-05
S3h1G0008365	-0.342022	0.0307971	-0.240068	0.354856	2.44791	3.97848e-13	2.68797	1.6855e-12
S3h1G0028793	-0.268747	0.0308261	0.853928	2.44855e-08	0.457688	1.41451e-05	-0.39624	0.000146673
S3h1G0018735	-0.208784	0.0308485	0.591432	3.1333e-07	0.673882	1.17158e-09	0.0824502	0.257546
S3h1G0031551	0.198925	0.0308485	-0.43141	2.78388e-06	-0.682705	4.16385e-11	-0.251295	0.000541383
S3h1G0020792	-0.212452	0.0308485	-0.150827	0.0891762	0.685062	5.60589e-10	0.835888	5.13127e-11
S3h1G0042047	0.200432	0.0308485	0.156072	0.0475598	-0.279827	0.000118226	-0.435899	4.08691e-07
S3h1G0037707	-0.422596	0.0308485	0.158439	0.384956	-0.0125919	0.928918	-0.171031	0.241649
S3h1G0042702	-0.263694	0.0308485	-0.389193	0.000784901	-0.299502	0.00132045	0.0896911	0.327986
S3h1G0041363	-0.321787	0.0308485	0.308278	0.018622	0.0273215	0.796985	-0.280957	0.010987
S3h1G0052052	-0.240089	0.0308547	0.278893	0.00622742	0.215047	0.00893098	-0.0638456	0.447981
S3h1G0028732	-0.217798	0.030896	-1.71147	2.08681e-15	-0.944385	7.68102e-13	0.767085	1.32506e-09
S3h1G0050857	-0.385865	0.0309348	0.260396	0.104126	0.0935522	0.459374	-0.166844	0.210502
S3h1G0006781	-0.366048	0.0309348	-1.61833	3.17857e-12	-2.12858	5.55112e-16	-0.510249	0.000127029
S3h1G0002572	-0.231338	0.030945	0.256341	0.0114823	0.24485	0.00369525	-0.0114915	0.896336
S3h1G0021104	-0.214593	0.030945	0.199923	0.0265071	0.137079	0.0574406	-0.0628438	0.401122
S3h1G0003127	0.16788	0.0309891	-0.0433214	0.564855	-0.06529	0.235217	-0.0219686	0.717257
S3h1G0007337	-0.177713	0.0309947	-0.0599725	0.439058	-0.0329366	0.571157	0.0270359	0.673148
S3h1G0051321	0.254515	0.0309947	-0.0287203	0.8948	1.96392	9.24435e-14	1.99264	8.24561e-13
S3h1G0031199	-0.0922279	0.0309947	0.540817	5.18053e-13	0.527795	2.46365e-14	-0.0130223	0.699286
S3h1G0036590	-0.130854	0.0309947	0.509896	7.84077e-10	0.462186	1.18465e-10	-0.04771	0.297588
S3h1G0051948	-0.243658	0.031083	0.187334	0.0460048	-0.254424	0.00199132	-0.441758	4.86031e-06
S3h1G0001979	0.139019	0.031083	0.419578	8.29871e-08	0.365631	2.96754e-08	-0.0539468	0.265001
S3h1G0050924	-0.214818	0.0311093	0.388546	8.90096e-05	0.725105	2.34124e-10	0.33656	6.94076e-05
S3h1G0012794	0.619338	0.0311093	0.0486643	0.987527	12.4015	3.8381e-08	12.3529	7.56992e-08
S3h1G0015838	-0.411879	0.0311093	6.50961	6.97476e-12	6.19784	5.72145e-12	-0.311768	0.0247737
S3h1G0001366	-0.259734	0.0311093	3.42475	5.22125e-16	3.33061	1.74455e-16	-0.0941451	0.295204
S3h1G0025608	0.407246	0.0311105	-0.0605825	0.918912	4.8259	1.96509e-13	4.88649	1.74668e-12
S3h1G0019169	-0.232642	0.0311105	-0.25414	0.0092575	-0.166223	0.0302007	0.0879175	0.279447
S3h1G0048493	-0.289021	0.0311105	-0.28308	0.0194681	-0.594132	1.06099e-06	-0.311051	0.00304991
S3h1G0041135	0.0907284	0.031155	-0.0230341	0.580941	0.0316411	0.297085	0.0546752	0.0875162
S3h1G0051029	-0.191209	0.0312006	-0.0541637	0.52564	-0.0520923	0.408786	0.00207133	0.977323
S3h1G0051214	-0.18915	0.0312623	-0.18095	0.021907	-0.30545	2.97962e-05	-0.1245	0.0583366
S3h1G0016084	-0.147047	0.0312623	0.100264	0.108009	0.28379	3.28938e-06	0.183526	0.00093787
S3h1G0049568	0.505967	0.0313184	0.486723	0.0303249	0.442792	0.017372	-0.0439318	0.813872
S3h1G0052363	0.141279	0.0314058	0.761804	9.59047e-12	1.15328	1.14828e-16	0.391474	2.65515e-08
S3h1G0000070	-0.227279	0.0314982	0.167437	0.05919	-0.207484	0.00627247	-0.374921	2.11257e-05
S3h1G0042062	0.446148	0.0315173	-0.52841	0.0158929	0.207381	0.176541	0.735791	0.000276077
S3h1G0047998	-1.35313	0.0316138	4.20497	6.9144e-08	2.72872	1.34748e-05	-1.47625	0.000954134
S3h1G0029341	0.221359	0.031627	-0.649562	2.8603e-08	-0.935538	1.21358e-12	-0.285976	0.000495836
S3h1G0010956	-0.374049	0.031627	-0.401448	0.00926685	-0.652588	8.04293e-06	-0.25114	0.050436
S3h1G0048344	-0.377831	0.031627	-0.0833688	0.631694	-0.222949	0.0766761	-0.13958	0.288113
S3h1G0017807	-0.225692	0.031627	-0.195401	0.0366069	-0.298351	0.000299044	-0.10295	0.186806
S3h1G0013784	0.567451	0.0317056	-0.454225	0.0209897	-0.841298	9.56292e-06	-0.387073	0.0338263
S3h1G0045728	-0.163605	0.0318826	-0.132242	0.0538426	-0.333214	1.36644e-06	-0.200973	0.00103094
S3h1G0003667	-0.16598	0.0318906	0.0632619	0.370897	-0.183867	0.00164613	-0.247129	0.000117448
S3h1G0040592	-0.199865	0.031904	0.375371	6.24924e-05	0.261522	0.000383217	-0.113849	0.100449
S3h1G0010932	-0.13007	0.0319838	0.02004	0.749117	0.0991622	0.0253289	0.0791223	0.0823108
S3h1G0033871	-0.278838	0.0320415	0.0551048	0.670709	-0.150206	0.103459	-0.205311	0.0352244
S3h1G0037740	-0.214913	0.0321611	-0.117209	0.232324	0.543773	7.80643e-08	0.660982	7.88918e-09
S3h1G0016588	-0.212332	0.0322921	0.582964	3.02015e-07	0.403955	3.44379e-06	-0.179009	0.0176903
S3h1G0024656	1.62843	0.0322921	-0.456728	0.461666	-1.03905	0.032176	-0.582323	0.274639
S3h1G0017545	-0.183093	0.0322921	-0.00505253	0.954874	-0.198225	0.00182036	-0.193172	0.00330909
S3h1G0010699	-0.348906	0.032309	-1.04323	8.23968e-10	-1.59014	1.47756e-14	-0.546915	2.43919e-05
S3h1G0027556	-0.266318	0.0324674	-0.406103	0.000673131	-0.740426	9.10114e-09	-0.334323	0.0008408
S3h1G0048019	-0.154141	0.032509	-0.601913	6.00199e-10	-0.582074	2.45963e-11	0.0198394	0.725203
S3h1G0041413	-0.203151	0.0325362	0.0622954	0.484647	-0.13626	0.0442602	-0.198556	0.00632527
S3h1G0032839	-0.161654	0.0325362	0.242273	0.000798307	0.18181	0.00176845	-0.0604631	0.284013
S3h1G0008732	-0.135794	0.0325538	-0.320156	2.90927e-06	-0.294303	4.4641e-07	0.0258521	0.596607
S3h1G0049717	-0.246697	0.0325538	0.351343	0.00120114	0.174024	0.0374797	-0.17732	0.0387832
S3h1G0009522	1.92464	0.0325723	-0.0817583	0.932311	-0.265563	0.67477	-0.183804	0.795421
S3h1G0049276	-0.231881	0.0325723	0.304478	0.00253519	0.117346	0.127371	-0.187132	0.0227054
S3h1G0029109	-0.139363	0.0329351	-0.121842	0.0389508	-0.247043	1.12226e-05	-0.125201	0.0125333
S3h1G0004748	-0.238067	0.0329826	-0.3704	0.000521512	-0.758959	7.63446e-10	-0.388559	4.57887e-05
S3h1G0019448	-0.331175	0.0329913	-0.108277	0.458918	0.0153641	0.890625	0.123641	0.284549
S3h1G0041061	-0.304195	0.0331462	1.20474	1.43151e-09	1.21101	4.38856e-11	0.0062698	0.956691
S3h1G0052790	-0.290963	0.0331462	0.128247	0.305522	0.0756575	0.432693	-0.0525891	0.613745
S3h1G0034756	-0.203976	0.0331518	-0.0599077	0.51202	-0.123685	0.0707438	-0.063777	0.374183
S3h1G0005307	-0.305785	0.0331518	0.0965428	0.481423	-0.433239	0.00017446	-0.529782	2.38432e-05
S3h1G0010744	-0.254822	0.0331518	0.0937832	0.398083	0.0430742	0.610397	-0.050709	0.576247
S3h1G0011371	0.20847	0.0331518	-0.211504	0.00817729	-0.639464	3.38204e-10	-0.42796	9.73062e-07
S3h1G0004855	-0.325078	0.0331518	-1.29866	1.40231e-10	-1.46827	3.35597e-13	-0.169606	0.125888
S3h1G0007156	0.257245	0.0331518	0.321123	0.00397114	-0.00338295	0.9692	-0.324506	0.000833846
S3h1G0048700	0.140226	0.0331518	-0.0685183	0.244187	-0.239311	1.40595e-05	-0.170792	0.00107965
S3h1G0013951	-0.168646	0.0331518	0.0569329	0.443348	-0.314123	5.03186e-06	-0.371056	7.38432e-07
S3h1G0021689	-0.489978	0.0331518	-1.01356	7.33577e-08	-2.19261	1.12762e-14	-1.17905	7.58209e-09
S3h1G0040056	0.12172	0.0331518	-0.084927	0.0981147	-0.269935	4.00944e-07	-0.185008	0.000120021
S3h1G0003310	-0.244732	0.0331518	-0.328009	0.00165779	-0.33282	0.000163142	-0.00481087	0.958742
S3h1G0004180	0.497331	0.0331798	0.589665	0.00306961	0.0362052	0.827141	-0.553459	0.00102542
S3h1G0047557	0.40474	0.0331798	-0.0363682	0.98257	10.1963	2.09286e-11	10.2327	5.7385e-11
S3h1G0027985	-0.38429	0.0331798	-0.805648	4.9689e-06	-1.05279	2.29947e-09	-0.247143	0.0586454
S3h1G0041539	0.144202	0.0331798	-0.166087	0.00741201	-0.101482	0.037977	0.0646049	0.202329
S3h1G0006935	-0.259112	0.0331798	-0.467342	0.000109056	-0.567852	4.70782e-07	-0.10051	0.267436
S3h1G0033656	0.197212	0.0331798	-0.0591219	0.458243	-0.532048	4.65927e-09	-0.472926	8.35368e-08
S3h1G0049415	-0.194881	0.0332437	-0.117384	0.151625	-0.230552	0.00102073	-0.113167	0.0964193
S3h1G0022423	0.226633	0.0333667	-0.515986	4.20217e-06	-0.505311	2.3203e-07	0.0106748	0.902137
S3h1G0015661	-0.125218	0.0333667	0.035833	0.527386	0.368201	3.75738e-09	0.332368	4.1559e-08
S3h1G0012884	0.485634	0.0333667	-0.300529	0.810127	8.11611	2.42478e-11	8.41663	3.88939e-11
S3h1G0041522	-0.154011	0.0333832	-0.132883	0.0408609	-0.106365	0.04159	0.0265177	0.633082
S3h1G0008261	-0.186163	0.0333862	-0.305062	0.00030258	-0.438656	1.34515e-07	-0.133593	0.0414768
S3h1G0013195	-0.201098	0.0333862	0.216335	0.0115995	0.060636	0.363942	-0.155698	0.028691
S3h1G0001288	-0.871522	0.0333862	2.08657	2.3558e-06	0.874947	0.0111224	-1.21162	2.12574e-05
S3h1G0024149	-0.523893	0.0335529	6.20661	2.26351e-13	6.3672	2.7689e-14	0.160591	0.401644
S3h1G0036967	-0.207433	0.0335529	-0.27034	0.00260459	-0.327453	4.14522e-05	-0.0571129	0.436528
S3h1G0051327	0.655893	0.0335529	6.15328	4.02101e-11	6.45073	2.95544e-12	0.297445	0.230024
S3h1G0043271	-0.168997	0.0335529	-0.585871	5.51534e-09	-0.6698	1.28324e-11	-0.0839297	0.154539
S3h1G0046958	-0.224389	0.033576	1.63721	2.57739e-13	1.47998	1.51173e-13	-0.157228	0.0435868
S3h1G0032285	-0.166975	0.0336198	-0.352717	8.5845e-06	-0.786862	4.00242e-13	-0.434145	3.76585e-08
S3h1G0029921	-0.251478	0.0336446	0.196351	0.0634885	0.027279	0.747057	-0.169072	0.0559857
S3h1G0049580	0.362014	0.0336446	0.58801	0.00031069	0.254345	0.0426049	-0.333665	0.00757519
S3h1G0010167	-0.201098	0.0337675	-0.243246	0.00501366	-0.791305	1.92807e-11	-0.548059	2.36776e-08
S3h1G0008699	-0.240433	0.0337872	0.285216	0.00595718	0.156418	0.0551458	-0.128798	0.124454
S3h1G0006860	-0.157633	0.0339322	-0.122191	0.0650106	-0.142113	0.00926869	-0.0199229	0.730076
S3h1G0009708	0.507889	0.033935	0.465038	0.0241916	0.095712	0.573457	-0.369326	0.0288255
S3h1G0025447	-0.206277	0.033986	0.373036	0.000107618	0.337211	3.10269e-05	-0.0358253	0.630173
S3h1G0016850	-0.47327	0.033986	0.958137	3.80903e-05	0.624225	0.000735792	-0.333912	0.0371229
S3h1G0052334	0.23952	0.033986	-0.199096	0.0519039	-0.0413689	0.604609	0.157727	0.0679531
S3h1G0052307	-0.292392	0.033986	-0.296931	0.0165303	-0.134705	0.15994	0.162226	0.116102
S3h1G0037925	0.536207	0.034079	6.61502	1.51361e-14	6.05649	2.54309e-14	-0.558539	0.00205123
S3h1G0033864	-0.165344	0.034141	-0.233342	0.00124905	-0.349033	6.80228e-07	-0.115691	0.0464878
S3h1G0014658	0.217514	0.0342128	-0.688829	6.22208e-10	-1.2382	5.40828e-16	-0.549374	2.12327e-08
S3h1G0017466	-0.175618	0.0342156	0.404051	5.4811e-06	0.244704	0.000269108	-0.159347	0.0110098
S3h1G0042588	0.212347	0.0342484	-0.614615	2.03672e-06	0.275231	0.000685093	0.889847	4.2478e-10
S3h1G0013802	-0.19017	0.0342484	0.0829805	0.315063	0.118326	0.065591	0.0353455	0.606502
S3h1G0049061	-0.178822	0.0343152	0.531686	8.78728e-08	0.158889	0.0108634	-0.372798	1.48831e-06
S3h1G0024612	-0.248959	0.0343774	-0.045735	0.680521	-0.440235	5.98569e-06	-0.3945	4.68271e-05
S3h1G0038403	-0.405854	0.0344475	-0.291625	0.0798922	-0.244916	0.0629363	0.0467085	0.751811
S3h1G0027295	-0.19239	0.0344475	0.326096	0.000238992	0.291482	8.60067e-05	-0.0346144	0.61844
S3h1G0047562	0.423442	0.0345098	0.167364	0.933643	11.5267	9.18199e-11	11.3593	2.88849e-10
S3h1G0001028	0.372229	0.034539	0.425118	0.00640049	-0.00530329	0.966645	-0.430421	0.00141182
S3h1G0046050	-0.266899	0.034539	3.46155	1.95611e-14	3.25231	1.64967e-14	-0.209238	0.0238042
S3h1G0012314	-0.380972	0.034539	-0.996354	4.09982e-07	-0.777357	4.3457e-07	0.218997	0.105943
S3h1G0046957	-0.157847	0.034539	-0.54949	6.45436e-09	-0.770104	3.98777e-13	-0.220614	0.000303026
S3h1G0004125	1.20656	0.034539	-1.7094	0.000251	-1.85373	3.5783e-06	-0.144333	0.741083
S3h1G0050469	-0.207435	0.0346296	-0.00222044	0.984767	0.408271	4.14918e-06	0.410492	7.37309e-06
S3h1G0002905	-0.277198	0.0348273	-0.263296	0.0181825	-0.482683	6.64389e-06	-0.219387	0.0236715
S3h1G0043873	-0.143116	0.0348828	0.0630341	0.312292	-0.165687	0.00142665	-0.228722	7.02651e-05
S3h1G0036939	-0.227299	0.0349642	-0.0100208	0.931775	-0.0519887	0.492156	-0.0419679	0.608989
S3h1G0050017	-0.27661	0.0349958	0.601062	1.17464e-05	-0.0990605	0.283818	-0.700123	9.77852e-08
S3h1G0029052	-0.275787	0.0349958	0.482215	0.000170107	0.00706545	0.940015	-0.47515	2.76341e-05
S3h1G0025605	0.510841	0.0350447	1.08865	0.628513	11.8494	3.5863e-09	10.7608	2.01533e-08
S3h1G0053027	0.462565	0.0351089	-0.716196	0.000122095	-0.896211	2.43017e-07	-0.180014	0.256947
S3h1G0049252	0.17436	0.0351593	-0.278201	0.000473065	-0.311518	1.11133e-05	-0.033317	0.598245
S3h1G0015236	-0.177584	0.0351593	0.191486	0.0122754	-0.156121	0.0117288	-0.347607	5.03562e-06
S3h1G0024903	0.155025	0.0353513	-0.221658	0.00145038	0.151424	0.00578614	0.373082	2.50846e-07
S3h1G0006791	-0.199692	0.0354005	0.379634	5.75947e-05	-0.0288877	0.667292	-0.408522	2.27857e-06
S3h1G0004544	0.171039	0.0354005	-0.214098	0.00277631	-0.467694	6.34474e-09	-0.253596	0.000128592
S3h1G0003104	-0.175487	0.0355798	0.434277	1.97808e-06	0.337631	4.17628e-06	-0.0966456	0.117728
S3h1G0046189	0.430439	0.0358872	0.470726	0.0102439	0.00577326	0.96885	-0.464953	0.00315664
S3h1G0038549	-0.36988	0.0359643	0.157774	0.323157	-0.0483741	0.697641	-0.206148	0.110594
S3h1G0036341	-0.36212	0.03602	-0.188236	0.238865	-0.0205752	0.866481	0.167661	0.208647
S3h1G0029940	-0.232093	0.0361772	-0.258082	0.00982089	-0.0899696	0.245964	0.168113	0.0419757
S3h1G0045105	-0.276056	0.0361772	-0.421468	0.000404721	-0.785941	2.82526e-09	-0.364472	0.000438658
S3h1G0050494	0.429384	0.0361772	0.814244	6.63153e-05	0.352499	0.0199246	-0.461745	0.00303328
S3h1G0027772	-0.133708	0.0361772	-0.112529	0.0474263	-0.108679	0.0186138	0.00384998	0.94034
S3h1G0025499	-0.210222	0.0361864	-0.144581	0.105529	-0.359453	1.92516e-05	-0.214872	0.00536979
S3h1G0032655	-0.229127	0.0361864	0.168861	0.0809828	0.0682877	0.373263	-0.100573	0.210942
S3h1G0053089	-0.422951	0.0361864	-1.93651	3.72657e-12	-2.03981	1.9892e-14	-0.103296	0.483756
S3h1G0050402	0.309926	0.0361864	0.1758	0.168817	-0.0633976	0.538411	-0.239197	0.0265969
S3h1G0051399	-0.256444	0.0361864	-0.0620132	0.595776	-0.171461	0.0465111	-0.109447	0.224715
S3h1G0017468	0.151957	0.0361864	-0.0935472	0.149124	-0.0590833	0.242805	0.034464	0.532929
S3h1G0047001	0.223689	0.0361864	-0.269594	0.00337866	-0.752119	1.49414e-10	-0.482524	7.2927e-07
S3h1G0045382	-0.564541	0.0363711	-0.541643	0.00616261	-1.26846	2.20547e-08	-0.726814	0.000247214
S3h1G0039497	-0.309612	0.0363943	-0.723097	2.69141e-06	-0.86812	4.87329e-09	-0.145023	0.17951
S3h1G0050190	0.168279	0.036448	-0.0970387	0.128995	-0.603644	2.72839e-11	-0.506605	1.88411e-09
S3h1G0032954	-0.202697	0.036448	-0.107943	0.212679	-0.113576	0.0947697	-0.0056333	0.942157
S3h1G0029945	-0.215123	0.0364516	-0.320898	0.000868492	-0.434742	1.7149e-06	-0.113843	0.133004
S3h1G0002117	-0.314634	0.0364742	-0.0298306	0.847938	-0.334264	0.0025985	-0.304434	0.00728234
S3h1G0001242	-0.222701	0.0364753	0.13626	0.152596	-0.0410994	0.584939	-0.17736	0.0264599
S3h1G0032504	0.352907	0.0365146	-0.228929	0.469241	2.315	2.29527e-11	2.54393	4.74496e-11
S3h1G0052909	-0.168139	0.0365186	-0.264548	0.000553539	-0.198306	0.00124302	0.0662419	0.267853
S3h1G0009289	-0.224954	0.0365813	-1.03397	1.42376e-11	-1.15068	4.16432e-14	-0.116714	0.136878
S3h1G0049605	0.223853	0.0365813	-0.386498	0.000219474	-0.105301	0.159577	0.281197	0.00110754
S3h1G0032518	0.219653	0.0366499	0.255736	0.00410428	-0.163921	0.0249274	-0.419657	2.95755e-06
S3h1G0025547	0.181073	0.0366499	-0.143982	0.0465044	-0.616641	1.2986e-10	-0.472659	3.29955e-08
S3h1G0050846	-0.280459	0.0367016	-0.130166	0.266241	-0.233608	0.0127855	-0.103442	0.294502
S3h1G0030297	-0.22098	0.0367089	0.29271	0.00354325	0.503807	4.77929e-07	0.211097	0.00980391
S3h1G0002629	-0.211747	0.0367298	-0.0264159	0.804154	0.32205	9.17106e-05	0.348466	5.62707e-05
S3h1G0003108	-0.174016	0.0367572	0.102462	0.153392	-0.189279	0.00207645	-0.29174	2.98818e-05
S3h1G0024777	-0.496399	0.0367572	1.01807	2.40693e-05	0.419255	0.0235361	-0.598813	0.000512876
S3h1G0033740	0.417122	0.0369026	0.532142	0.00290672	0.200757	0.158527	-0.331385	0.0189269
S3h1G0045554	-0.125967	0.0369311	-0.164083	0.00302902	-0.274004	5.94911e-07	-0.109921	0.0160939
S3h1G0004612	-0.139843	0.0369646	-0.122078	0.0407159	-0.248254	1.22169e-05	-0.126176	0.013139
S3h1G0045041	-0.169089	0.0369646	0.168008	0.0201794	-0.265645	5.77024e-05	-0.433652	7.90446e-08
S3h1G0003781	-0.346104	0.037037	0.39784	0.0089528	0.305055	0.0136358	-0.0927852	0.453752
S3h1G0041773	-0.346486	0.037037	0.316969	0.0364348	0.328262	0.00880232	0.0112931	0.933351
S3h1G0002532	0.566114	0.0370377	-0.484359	0.017033	-0.887655	6.68836e-06	-0.403296	0.032274
S3h1G0052999	0.199275	0.0370732	0.106443	0.204364	-0.18227	0.00840204	-0.288714	0.000191772
S3h1G0005853	0.132881	0.0371774	-0.2091	0.000598591	-0.0314442	0.483487	0.177656	0.000595401
S3h1G0008803	-0.601975	0.0372799	0.541135	0.0263459	0.103524	0.60952	-0.437611	0.0275157
S3h1G0029122	-0.154147	0.0372799	-0.132635	0.0408764	-0.317006	1.24618e-06	-0.184371	0.00146852
S3h1G0024471	-0.294205	0.0374072	0.158496	0.211045	-0.0515194	0.604431	-0.210015	0.0451827
S3h1G0040738	-0.282806	0.0374072	-0.0429913	0.744269	-0.618565	3.36751e-07	-0.575573	1.88965e-06
S3h1G0015058	0.178867	0.0374072	-0.0897059	0.249686	-0.00615546	0.919698	0.0835505	0.192991
S3h1G0000155	0.19354	0.0374854	-0.145351	0.0764122	-0.610499	1.17728e-09	-0.465148	2.30537e-07
S3h1G0014761	-0.190282	0.0376766	-0.728398	1.1149e-09	-1.10402	1.48394e-14	-0.375621	4.26204e-06
S3h1G0027971	-0.376386	0.0377222	-0.0128301	0.945304	-0.250159	0.045943	-0.237329	0.070634
S3h1G0048422	-0.154846	0.0377222	-0.116167	0.0781399	-0.261532	2.37612e-05	-0.145365	0.0102188
S3h1G0002630	0.16362	0.0377847	0.137547	0.047837	-0.0412296	0.454866	-0.178777	0.00325218
S3h1G0001183	0.252352	0.0378162	0.0397468	0.756919	0.136177	0.11888	0.0964305	0.298161
S3h1G0046067	-0.157268	0.0379217	0.180656	0.00848065	0.272112	1.87155e-05	0.0914558	0.10278
S3h1G0025797	0.185162	0.0379217	-0.26131	0.00100462	-0.367887	1.09001e-06	-0.106578	0.101295
S3h1G0015842	0.170405	0.0379231	-0.141004	0.052311	-0.441991	3.80509e-08	-0.300987	2.18629e-05
S3h1G0026003	-0.103368	0.0381773	-0.00487344	0.928619	-0.0507067	0.152499	-0.0458333	0.218243
S3h1G0035908	0.670888	0.0381773	-0.701526	0.0165709	-0.406685	0.0582149	0.294841	0.255188
S3h1G0024819	-0.391707	0.0382637	-0.457471	0.027146	0.453319	0.00319865	0.91079	8.22792e-06
S3h1G0022665	0.180888	0.0382637	-0.524877	1.22613e-07	-0.426132	8.08319e-08	0.0987453	0.131402
S3h1G0002258	-0.28671	0.0382893	-0.323125	0.0113722	-0.036169	0.710111	0.286956	0.00886207
S3h1G0053350	-0.359854	0.0382893	-0.0249274	0.891932	-0.471017	0.000444382	-0.446089	0.00107786
S3h1G0046247	0.198089	0.0382893	-0.0172139	0.865593	-0.0522034	0.43492	-0.0349895	0.629509
S3h1G0025794	-0.167444	0.0382893	-0.208114	0.00477863	-0.0474355	0.403696	0.160679	0.00906489
S3h1G0022720	-0.300088	0.0382893	-0.179632	0.165938	-0.350357	0.00147051	-0.170725	0.110044
S3h1G0028886	0.315589	0.0384345	-0.143521	0.214135	-0.662797	1.69093e-07	-0.519276	1.90882e-05
S3h1G0010107	0.751198	0.0384901	0.395353	0.451764	1.66869	7.79641e-05	1.27333	0.00105805
S3h1G0030801	0.184169	0.0385996	-0.419066	6.00124e-07	-0.897292	4.14607e-14	-0.478226	2.20658e-08
S3h1G0010419	0.290378	0.0385996	0.153445	0.26861	0.703683	3.51547e-07	0.550238	1.91437e-05
S3h1G0026086	-0.276066	0.0386363	0.474303	0.000211902	0.756485	1.38283e-08	0.282182	0.005565
S3h1G0044874	-0.141048	0.0386383	-0.0824018	0.177824	-0.273144	4.18464e-06	-0.190742	0.000522948
S3h1G0049835	-0.211803	0.0386383	0.723071	1.22951e-08	0.537336	5.55575e-08	-0.185735	0.0162849
S3h1G0050243	-0.236715	0.0386383	-0.308039	0.00430535	0.123561	0.125501	0.431599	2.53483e-05
S3h1G0052540	-0.470302	0.0386428	-1.32709	5.68174e-09	-1.57176	3.95828e-12	-0.244675	0.122874
S3h1G0046719	0.118171	0.0386434	0.496636	2.94979e-10	0.174232	0.000167057	-0.322404	2.34148e-08
S3h1G0005554	-0.227071	0.0386434	-0.0660889	0.523101	-0.100526	0.188696	-0.0344375	0.681719
S3h1G0026656	-0.16502	0.0386434	-0.0704422	0.330957	-0.101911	0.0694278	-0.0314689	0.602648
S3h1G0015791	-0.16254	0.0386434	-0.11382	0.115093	0.275985	2.95441e-05	0.389804	4.39288e-07
S3h1G0033078	-0.569048	0.038736	-0.0919943	0.802961	0.737256	0.00245891	0.82925	0.00176441
S3h1G0038924	-0.169932	0.038736	0.0740153	0.318764	-0.0313648	0.58505	-0.10538	0.0803267
S3h1G0031495	-0.828798	0.0387572	4.22804	1.03409e-10	3.5527	3.06206e-10	-0.675339	0.0148437
S3h1G0031219	-0.186066	0.0388298	0.05331	0.530588	-0.202126	0.0026091	-0.255436	0.000417635
S3h1G0026538	0.150392	0.038991	-0.103041	0.11278	-0.211249	0.000247019	-0.108209	0.0460926
S3h1G0045766	0.160022	0.038991	-0.347436	1.12254e-05	-0.639169	1.71036e-11	-0.291733	1.45193e-05
S3h1G0026467	-0.261149	0.0392979	0.327755	0.00265486	-0.11744	0.174231	-0.445195	1.70212e-05
S3h1G0008220	-0.482058	0.0393034	1.94665	2.66515e-07	1.85371	7.57501e-08	-0.0929356	0.603384
S3h1G0000807	0.202222	0.0393034	0.260133	0.00267489	-0.114238	0.0931558	-0.374371	7.86479e-06
S3h1G0048081	-0.146152	0.039483	0.332755	8.07728e-06	0.285279	4.22978e-06	-0.0474755	0.367517
S3h1G0038258	-0.300455	0.039566	-0.154565	0.231372	-0.154446	0.124523	0.000118331	0.999265
S3h1G0025193	0.22606	0.039669	-0.178545	0.0568472	-0.25253	0.00153172	-0.0739853	0.358806
S3h1G0044390	0.232838	0.0397918	-0.075046	0.463119	-0.151418	0.0501234	-0.0763718	0.359313
S3h1G0028964	-0.229463	0.0398016	-0.037956	0.727337	-0.333629	0.000119772	-0.295673	0.000685084
S3h1G0038033	-0.271897	0.0398016	-0.295653	0.0138453	-0.0859405	0.349999	0.209712	0.0378044
S3h1G0040790	0.545791	0.0398016	-0.00231478	0.999291	13.851	6.23928e-10	13.8533	1.31177e-09
S3h1G0036448	0.192782	0.0398216	-0.413559	1.68397e-05	-0.238046	0.00070636	0.175513	0.0154436
S3h1G0026958	-0.347982	0.0398216	-0.810119	5.80872e-06	-0.97681	1.25975e-08	-0.166692	0.180217
S3h1G0047865	-0.297318	0.0398627	-0.305244	0.0157176	-0.317054	0.00257451	-0.0118109	0.919081
S3h1G0036542	0.240399	0.0400268	-0.491159	4.55258e-05	-0.163504	0.0411615	0.327654	0.000982541
S3h1G0017397	-0.623512	0.0401713	-0.074805	0.816334	-1.85217	5.1421e-09	-1.77736	1.97935e-08
S3h1G0021283	-0.280402	0.0401713	0.164954	0.175981	0.126888	0.185837	-0.0380655	0.715567
S3h1G0010605	0.271077	0.0401713	0.670767	2.54401e-06	0.378031	0.000314671	-0.292736	0.00372018
S3h1G0031916	-0.163929	0.0402717	-0.0444523	0.567469	0.138999	0.0167886	0.183451	0.00342743
S3h1G0028819	-0.150514	0.0402717	-0.256349	0.000219498	-0.469867	1.30055e-09	-0.213518	0.000297495
S3h1G0010674	0.610888	0.0404488	0.344299	0.159097	-0.0710552	0.726146	-0.415354	0.0410934
S3h1G0039674	0.287021	0.0409477	0.086758	0.514957	0.0756345	0.442688	-0.0111236	0.922385
S3h1G0030804	0.316351	0.0409523	0.812065	0.000108062	1.87457	5.35319e-12	1.0625	1.50628e-08
S3h1G0031724	-0.092617	0.0409896	-0.0650518	0.109937	0.0527056	0.102951	0.117757	0.00114504
S3h1G0028343	-0.159112	0.0410735	-0.11604	0.0923631	-0.240497	0.000114179	-0.124457	0.0318177
S3h1G0036148	-0.149507	0.0410928	-0.313011	2.5976e-05	-0.370305	1.12009e-07	-0.057294	0.289983
S3h1G0032505	-0.445949	0.0411897	-0.133105	0.471133	-0.48806	0.00139497	-0.354955	0.0230504
S3h1G0027139	-0.288486	0.0413678	-0.0114403	0.939702	-0.421543	0.000145673	-0.410103	0.000298143
S3h1G0013027	-0.213953	0.041443	-0.0820781	0.385845	-0.813273	4.71712e-11	-0.731195	7.05902e-10
S3h1G0016205	-0.30606	0.0414466	0.942226	1.30304e-07	0.785365	1.15813e-07	-0.156861	0.149484
S3h1G0011033	-0.297848	0.0417584	-0.0612759	0.67528	0.153236	0.134234	0.214512	0.0491835
S3h1G0050555	-0.215605	0.0417693	0.00774914	0.945895	0.11473	0.12269	0.106981	0.172507
S3h1G0032411	-0.104391	0.0417787	0.128994	0.00599424	0.232682	6.88275e-07	0.103688	0.00828229
S3h1G0018167	0.27764	0.0417787	-1.05551	0.0556329	5.25786	3.63546e-14	6.31337	6.42273e-13
S3h1G0025482	-0.214856	0.0418739	-0.17675	0.0553754	-0.155412	0.0356474	0.0213383	0.794159
S3h1G0048623	-0.209719	0.0418796	-0.0102503	0.926503	-0.281767	0.00042139	-0.271517	0.000866977
S3h1G0050297	0.948178	0.0420512	0.0864594	0.926149	4.96854	1.17158e-09	4.88208	3.27379e-09
S3h1G0049178	0.224817	0.0420659	-0.175022	0.0480636	-0.602188	7.91416e-09	-0.427166	5.20192e-06
S3h1G0039445	-0.183608	0.0420659	-0.162382	0.0385486	-0.249884	0.000304348	-0.0875013	0.18378
S3h1G0016897	-0.152949	0.0420659	-0.598361	3.01796e-10	-0.770645	6.47099e-14	-0.172284	0.00252226
S3h1G0042131	0.188169	0.0420659	-0.642527	3.75185e-09	-1.01509	2.58651e-14	-0.372563	3.70346e-06
S3h1G0035020	-0.14012	0.0420662	-0.205512	0.00126144	-0.292468	1.47945e-06	-0.086956	0.0857891
S3h1G0025879	0.220159	0.0420662	0.110142	0.256334	0.0310554	0.683327	-0.0790865	0.320621
S3h1G0045408	-0.165333	0.0420662	0.099466	0.166161	-0.0248686	0.662405	-0.124335	0.0381513
S3h1G0039861	-0.478825	0.0420847	-1.90998	4.40178e-10	-2.10457	2.03523e-12	-0.194586	0.250483
S3h1G0026155	-0.407941	0.0421058	-0.45957	0.0102798	-0.215002	0.125631	0.244568	0.0946282
S3h1G0044372	0.117182	0.0421335	-0.280248	4.76534e-06	-0.61492	2.17422e-13	-0.334672	2.12765e-08
S3h1G0053001	-0.221288	0.042309	-1.06239	3.12673e-11	-1.12861	2.8737e-13	-0.0662217	0.411191
S3h1G0006386	0.324583	0.0423703	-0.6187	5.11092e-06	-1.07693	2.36542e-11	-0.458225	0.000162981
S3h1G0017839	-0.146149	0.0423703	-0.5852	8.31717e-10	-0.493258	3.93234e-10	0.0919412	0.0841539
S3h1G0046224	0.273918	0.0423703	-0.314516	0.00893265	-0.586677	9.95104e-07	-0.272161	0.00748303
S3h1G0048702	-0.132335	0.0423703	-0.0710459	0.225546	-0.203728	0.0001013	-0.132682	0.00756175
S3h1G0025384	0.134811	0.0425341	-0.248912	0.000124783	-0.318131	2.49283e-07	-0.0692189	0.156839
S3h1G0038984	-0.206305	0.0425341	-0.302935	0.001135	-0.289106	0.000215128	0.0138292	0.863741
S3h1G0046450	-0.251246	0.0425341	0.170707	0.113513	-0.0468758	0.585356	-0.217583	0.0173618
S3h1G0048102	-0.356578	0.0426859	-0.177166	0.265131	-0.516128	0.000202773	-0.338962	0.010597
S3h1G0012008	0.224267	0.0427252	-0.621028	1.23333e-07	-0.808238	3.07308e-11	-0.18721	0.0204451
S3h1G0049436	-0.208344	0.042748	-0.308409	0.00127042	-0.517112	1.15666e-07	-0.208703	0.00746091
S3h1G0029134	-0.32862	0.042748	-0.380827	0.00853052	-0.445934	0.000370056	-0.0651077	0.591741
S3h1G0023461	-0.213308	0.042859	-0.172893	0.0634885	-0.503466	2.59373e-07	-0.330573	0.000138109
S3h1G0004878	-0.323584	0.0428603	-0.0130631	0.944069	0.553835	4.8992e-05	0.566898	6.79633e-05
S3h1G0052093	-0.485583	0.0428772	-0.0638941	0.790919	-0.528896	0.00260822	-0.465002	0.00917028
S3h1G0038704	0.216676	0.0428825	-0.814133	9.62953e-11	-1.28481	6.90378e-16	-0.470682	5.45014e-07
S3h1G0045091	-0.139761	0.0429686	-0.2354	0.000365337	-0.28424	2.67031e-06	-0.0488404	0.339737
S3h1G0022723	-0.178808	0.0429686	-0.00919072	0.922977	-0.13132	0.0367111	-0.12213	0.0604886
S3h1G0002587	-0.165744	0.0431359	0.162731	0.0254219	0.12508	0.0326976	-0.0376512	0.539844
S3h1G0028301	-0.170526	0.0431434	-0.196535	0.00820358	-0.346057	1.95903e-06	-0.149523	0.0168539
S3h1G0036331	-0.524047	0.0431434	-1.06202	1.37107e-05	-0.852261	6.38746e-06	0.209757	0.274617
S3h1G0038684	-0.119395	0.0432257	-0.293966	3.05151e-06	-0.146132	0.00104703	0.147834	0.00149819
S3h1G0032197	-0.222504	0.0432257	0.813275	2.1248e-08	0.981967	2.51716e-11	0.168692	0.0412313
S3h1G0014608	-0.231548	0.0432257	0.125598	0.184828	-0.540724	1.36974e-07	-0.666322	7.52955e-09
S3h1G0047101	-0.205235	0.0432257	-0.0994358	0.276755	-0.0830405	0.240383	0.0163953	0.836145
S3h1G0011729	-0.199356	0.0432512	0.707884	1.30116e-08	0.73267	2.14461e-10	0.024786	0.742969
S3h1G0027406	-0.218743	0.0437962	-0.196838	0.0405616	-0.620101	1.30679e-08	-0.423264	8.77871e-06
S3h1G0017754	-0.113099	0.0438152	0.013291	0.820559	0.0104944	0.791396	-0.00279666	0.950311
S3h1G0035590	0.16212	0.0438245	-0.32137	4.83765e-05	-0.482581	4.38262e-09	-0.161211	0.00780681
S3h1G0007432	-0.35838	0.0438885	0.328395	0.0361208	0.515347	0.00021703	0.186952	0.149373
S3h1G0001628	0.240257	0.0439183	0.417482	0.000262581	0.233715	0.00843781	-0.183767	0.033099
S3h1G0052294	-0.212503	0.0439771	0.0981494	0.301833	0.0434088	0.555058	-0.0547406	0.484705
S3h1G0034828	0.234813	0.0439771	-0.181581	0.0852628	0.16823	0.0430812	0.349811	0.000305167
S3h1G0011923	-0.23269	0.0439771	0.876134	6.10915e-09	0.697261	1.36546e-08	-0.178874	0.0328131
S3h1G0034288	-0.184486	0.0439771	-0.515402	3.98741e-07	-0.470814	5.95411e-08	0.0445888	0.51333
S3h1G0013600	-0.168806	0.0442437	0.455453	8.48215e-07	0.289462	3.15198e-05	-0.165992	0.00839196
S3h1G0009579	-0.117834	0.0442619	0.0129675	0.832593	0.0769713	0.0628808	0.0640038	0.136672
S3h1G0012178	-0.250222	0.0442619	-0.0820441	0.428858	-0.534584	3.78907e-07	-0.45254	9.89678e-06
S3h1G0035534	-0.175049	0.0442619	-0.186473	0.0159516	-0.138371	0.0260151	0.0481022	0.456222
S3h1G0022404	0.165911	0.0443176	-0.417928	2.13995e-06	-0.238817	0.00014793	0.179112	0.00557322
S3h1G0023398	-0.152227	0.0444358	0.0868051	0.219893	0.297962	7.14542e-06	0.211157	0.000663127
S3h1G0021825	-0.166192	0.0444358	0.0852729	0.236884	-0.10273	0.0721714	-0.188002	0.00268931
S3h1G0048207	-0.384074	0.044473	-0.0946514	0.606945	0.133305	0.3125	0.227956	0.102661
S3h1G0011367	0.372566	0.0444999	-0.313215	0.0253637	-0.687848	1.45846e-06	-0.374633	0.00468261
S3h1G0040629	-0.230183	0.0445581	0.0706064	0.508235	0.00298051	0.970767	-0.0676259	0.422318
S3h1G0020210	-0.179279	0.0445662	-0.805602	4.42499e-11	-0.811324	6.67068e-13	-0.00572182	0.936522
S3h1G0040746	-0.298829	0.0445662	0.313839	0.0162796	0.0658231	0.523024	-0.248016	0.0230755
S3h1G0031569	0.636345	0.0446308	-0.00546421	0.984787	-0.650445	0.00186332	-0.644981	0.00305166
S3h1G0038652	-0.201199	0.0448536	0.312358	0.000577132	-0.0487888	0.478807	-0.361147	1.50832e-05
S3h1G0042141	-0.189176	0.0449902	-0.652266	1.38829e-08	-0.613426	1.04939e-09	0.0388403	0.582754
S3h1G0036841	0.306419	0.0449902	-0.8586	1.91742e-08	-1.15002	2.37003e-12	-0.291419	0.0078764
S3h1G0015865	-0.144062	0.0449908	0.224329	0.000899539	-0.239581	4.53895e-05	-0.46391	3.38509e-09
S3h1G0001057	0.120223	0.0449908	-0.134202	0.0119036	-0.116345	0.00736053	0.0178576	0.697048
S3h1G0005467	-0.311935	0.0449987	0.399052	0.00439323	0.17053	0.114513	-0.228522	0.0453672
S3h1G0013173	-0.146863	0.0450657	-0.834005	3.83682e-13	-1.3411	1.41048e-18	-0.507096	4.97756e-10
S3h1G0039547	0.169342	0.0450657	-0.543074	5.56544e-08	-0.305918	1.16514e-05	0.237155	0.000541583
S3h1G0037181	-0.334917	0.0450657	-0.0504672	0.760782	-0.426234	0.000691562	-0.375767	0.00299802
S3h1G0023393	-0.196888	0.0450657	-0.446665	9.38729e-06	-0.780388	3.32605e-11	-0.333723	4.83742e-05
S3h1G0047555	0.448068	0.0450657	0.415124	0.854553	12.6859	2.14333e-10	12.2708	8.55773e-10
S3h1G0048499	-0.307157	0.0450657	-0.785603	7.51354e-07	-0.649329	2.03287e-07	0.136274	0.240005
S3h1G0028551	-0.347999	0.0450657	0.594557	0.000273532	0.272069	0.0290374	-0.322489	0.0102461
S3h1G0051211	-0.251634	0.0450657	0.347704	0.00232935	-0.0841408	0.332201	-0.431844	4.15761e-05
S3h1G0032698	-0.212029	0.0451129	0.373062	0.000123796	-0.0465592	0.519826	-0.419621	2.93577e-06
S3h1G0007037	-0.181078	0.0451274	-0.334489	0.000117147	-0.801486	4.2375e-12	-0.466997	1.05409e-07
S3h1G0004176	0.188767	0.0451558	0.113615	0.140961	-0.248816	0.000347477	-0.362432	4.96753e-06
S3h1G0044600	-0.166617	0.0454667	-0.299634	7.49296e-05	-0.708364	3.27644e-12	-0.408731	1.50464e-07
S3h1G0036757	0.121476	0.0454986	-0.117838	0.0283008	-0.0621524	0.140557	0.0556854	0.21404
S3h1G0049711	0.244444	0.0454986	-0.159136	0.0811032	-0.638983	6.35648e-09	-0.479846	2.33299e-06
S3h1G0028770	-0.132935	0.0455047	0.263303	6.25422e-05	0.129187	0.00771976	-0.134117	0.00780416
S3h1G0010628	0.313448	0.0455259	-0.592991	9.37882e-06	-0.981414	1.0762e-10	-0.388423	0.000837994
S3h1G0019354	-0.180176	0.0455378	-0.0219666	0.813117	-0.191018	0.00393851	-0.169052	0.0122336
S3h1G0043339	-0.218476	0.045557	-0.141247	0.138605	-0.299679	0.000348347	-0.158432	0.0470896
S3h1G0038547	-0.337983	0.0455853	-0.145494	0.341169	-0.336252	0.00631588	-0.190758	0.120814
S3h1G0030980	-0.291463	0.0457071	-0.452285	0.000413542	-0.707069	5.66956e-08	-0.254784	0.0155564
S3h1G0051525	-0.133521	0.0457071	0.129811	0.0284572	0.187041	0.000328869	0.0572294	0.243826
S3h1G0041423	-0.274685	0.0457071	-0.410655	0.00107116	-0.273195	0.00434501	0.13746	0.183049
S3h1G0026859	-0.148844	0.0457993	0.361396	4.34152e-06	-0.00851262	0.872257	-0.369909	2.47954e-07
S3h1G0015528	-0.154689	0.0459049	-0.14861	0.0263796	-0.197954	0.000610393	-0.0493443	0.384931
S3h1G0004410	-0.201245	0.0459049	-0.570098	4.89143e-07	-1.00427	7.35015e-13	-0.434167	2.13841e-06
S3h1G0016674	-0.180136	0.0460225	-0.131484	0.0966743	0.0289971	0.645733	0.160481	0.0167914
S3h1G0006287	0.096239	0.0460819	-0.085722	0.0449818	0.276138	1.37691e-08	0.36186	2.79046e-10
S3h1G0030658	-0.187364	0.0461103	0.210016	0.0121172	0.152455	0.0235704	-0.0575618	0.403072
S3h1G0035376	-0.171604	0.0461103	0.332382	7.9559e-05	0.236811	0.000366816	-0.0955706	0.127887
S3h1G0023054	0.419338	0.0461103	-0.567661	0.000635319	-0.942816	4.56e-08	-0.375155	0.0122159
S3h1G0033693	-0.344032	0.0461124	-0.984033	2.44003e-07	-1.12639	7.14412e-10	-0.142357	0.253445
S3h1G0037405	0.372197	0.0461124	-0.260857	0.12977	0.0294925	0.821202	0.290349	0.0476022
S3h1G0052279	-0.130381	0.0461124	-0.273062	2.8422e-05	-0.439322	6.24245e-10	-0.16626	0.00113491
S3h1G0042536	0.178016	0.0461124	-0.49127	1.55455e-07	-0.716086	5.82778e-12	-0.224816	0.000992339
S3h1G0051974	-0.239838	0.0461124	-0.59574	9.03512e-07	-0.954989	9.12373e-12	-0.359249	0.000154716
S3h1G0003218	-0.20253	0.0461317	0.443471	1.92616e-05	0.463463	5.77464e-07	0.0199914	0.798232
S3h1G0039449	-0.28666	0.0461317	0.0117675	0.939195	-0.14822	0.136598	-0.159987	0.125191
S3h1G0037862	-0.141454	0.0461317	-0.315613	1.43692e-05	0.0145336	0.771172	0.330147	7.01457e-07
S3h1G0019394	-0.28727	0.0461317	-0.407807	0.00205264	-0.650761	5.94911e-07	-0.242955	0.0228858
S3h1G0022869	-0.221655	0.0461317	0.36398	0.000575991	0.349778	0.0001041	-0.0142027	0.870434
S3h1G0049357	-0.170628	0.0461317	0.593872	4.02503e-08	0.706338	6.02876e-11	0.112466	0.0760513
S3h1G0036061	-0.341061	0.0461317	-1.44245	1.49696e-10	-1.41142	3.76142e-12	0.031032	0.815025
S3h1G0026982	-0.29589	0.0461317	-2.04214	6.92301e-16	-2.59443	2.43591e-19	-0.552294	5.97637e-06
S3h1G0053325	0.778787	0.0461317	-0.288581	0.273198	-1.30009	2.85475e-06	-1.01151	0.000226912
S3h1G0025506	-1.17523	0.0461317	-1.12826	0.0131446	-3.26781	4.18092e-09	-2.13956	6.40568e-06
S3h1G0049569	0.214147	0.0461777	-0.929216	1.34689e-11	-1.23066	1.69806e-15	-0.301441	0.000281641
S3h1G0050112	-0.217925	0.0461931	-0.063742	0.519885	-0.545869	7.34485e-08	-0.482127	1.00165e-06
S3h1G0010494	-0.348703	0.0462407	-0.0543735	0.765329	0.335773	0.00873033	0.390147	0.00422843
S3h1G0008152	-0.144611	0.0463119	0.287839	5.58046e-05	-0.0119873	0.814575	-0.299826	3.52458e-06
S3h1G0050492	0.125225	0.0463119	0.254097	4.69953e-05	-0.065606	0.135087	-0.319703	1.57567e-07
S3h1G0010918	-0.119791	0.0463541	-0.108187	0.0405836	-0.111452	0.0100859	-0.00326511	0.94531
S3h1G0018088	-0.465535	0.0463541	-0.77359	0.0418867	1.8032	3.18822e-08	2.57679	5.31575e-09
S3h1G0035303	0.257108	0.0463849	-0.0121561	0.927562	-0.139265	0.111707	-0.127109	0.172425
S3h1G0048022	-0.388671	0.0463849	0.212622	0.218413	0.184145	0.173732	-0.0284769	0.850788
S3h1G0013849	-0.12829	0.0464222	-0.316924	3.66217e-06	-0.326002	1.04918e-07	-0.00907862	0.85874
S3h1G0029253	-0.196041	0.0464222	-0.358893	0.000131597	-0.384335	3.69789e-06	-0.0254413	0.733789
S3h1G0002980	-0.163645	0.0464222	0.1353	0.0604849	0.0644343	0.25813	-0.070866	0.23796
S3h1G0007971	-0.972285	0.0464405	-1.78844	3.12598e-05	-1.44613	7.02156e-06	0.342304	0.341518
S3h1G0044740	0.163876	0.0464405	0.127599	0.0658932	-0.202829	0.000872436	-0.330428	3.72514e-06
S3h1G0031289	-0.364024	0.0464405	-0.166482	0.247581	-0.856921	6.76733e-08	-0.690439	4.41882e-06
S3h1G0041625	-0.237415	0.0464752	-0.00391448	0.976103	-0.250589	0.00401962	-0.246674	0.00603038
S3h1G0046509	-0.208801	0.0464752	0.338533	0.000596147	0.270293	0.000759053	-0.0682396	0.375379
S3h1G0002962	-0.244028	0.0465252	0.0660009	0.559716	-0.0771992	0.353141	-0.1432	0.102509
S3h1G0001363	-0.152568	0.0465636	-0.243766	0.000647458	-0.276194	1.39753e-05	-0.0324276	0.571964
S3h1G0023015	-0.314195	0.0465908	-0.151977	0.283594	-0.220358	0.047768	-0.0683814	0.561109
S3h1G0040122	-0.153162	0.0465908	-0.293437	0.000103538	-0.422695	2.69793e-08	-0.129258	0.0241173
S3h1G0005918	-0.135051	0.0469486	0.117358	0.049821	0.0044355	0.92683	-0.112922	0.0253395
S3h1G0007639	-0.292064	0.0470878	0.278381	0.0284784	-0.100075	0.32018	-0.378456	0.000867886
S3h1G0001901	-0.214943	0.0471464	-0.747051	1.58426e-08	-0.696944	1.52379e-09	0.0501076	0.532954
S3h1G0016042	0.214691	0.0471464	0.556682	2.43225e-06	0.534252	2.27004e-07	-0.02243	0.787176
S3h1G0000749	-0.454113	0.0472404	0.517826	0.00760515	0.0273192	0.864083	-0.490507	0.00285385
S3h1G0031635	0.80733	0.0473082	1.23257	0.00169539	0.908878	0.00557652	-0.323689	0.253341
S3h1G0049313	0.145458	0.0473082	-0.575029	1.27857e-09	-0.409516	7.88825e-09	0.165513	0.00388745
S3h1G0046939	-0.267717	0.0473844	-0.828381	4.8909e-08	-0.730814	6.96939e-09	0.0975669	0.328443
S3h1G0021856	-0.14062	0.0473844	-0.00089833	0.990609	-0.186195	0.000616556	-0.185296	0.000913553
S3h1G0030836	-0.131792	0.0473844	-0.230244	0.00023686	-0.268379	2.30828e-06	-0.0381354	0.436639
S3h1G0023943	-0.188177	0.0475319	0.0574733	0.524451	0.1671	0.0149074	0.109627	0.116627
S3h1G0042859	0.419396	0.0475499	-0.603916	0.762877	11.6498	1.11081e-10	12.2537	3.68416e-10
S3h1G0021969	-0.18582	0.0475593	0.462414	3.00379e-06	0.123238	0.0613123	-0.339177	2.11892e-05
S3h1G0008579	-0.203064	0.0475593	0.158146	0.0787613	-0.103662	0.145705	-0.261808	0.00110206
S3h1G0018953	-0.281938	0.0475593	0.320814	0.0110013	0.189748	0.0567286	-0.131066	0.205409
S3h1G0005328	-0.200034	0.0478492	0.331804	0.000441379	0.141338	0.0480473	-0.190465	0.0104243
S3h1G0040692	0.6104	0.0479488	-0.273337	0.322355	-0.155493	0.450626	0.117845	0.618541
S3h1G0008589	0.593756	0.048025	0.382094	0.458227	2.67364	3.51621e-08	2.29154	3.46144e-07
S3h1G0042393	-0.67589	0.048025	-0.768441	0.0108132	-0.362035	0.117236	0.406406	0.105047
S3h1G0021383	-0.159787	0.048025	0.277305	0.000294446	-0.0628668	0.260682	-0.340172	2.69278e-06
S3h1G0007879	-0.217803	0.048025	-0.748229	2.355e-08	-1.05092	1.56348e-12	-0.302687	0.00054154
S3h1G0007694	-0.219485	0.0480641	-0.162442	0.0902992	-0.152767	0.0459762	0.009675	0.913219
S3h1G0033183	-0.156894	0.0481432	-0.167273	0.017715	-0.41588	5.4409e-08	-0.248607	0.000135209
S3h1G0003150	0.273942	0.0481575	-0.746418	4.97846e-07	-0.741634	1.48318e-08	0.00478489	0.965499
S3h1G0000474	-0.198663	0.0481627	0.419976	3.00569e-05	-0.107863	0.122641	-0.527839	8.9962e-08
S3h1G0044218	-0.166205	0.0481627	-0.488065	1.91064e-07	-0.64842	3.93003e-11	-0.160355	0.0104452
S3h1G0033248	-0.0987885	0.0481627	0.0745206	0.0949428	-0.216256	1.37426e-06	-0.290776	2.15799e-08
S3h1G0040387	-0.139722	0.0481627	0.777212	3.55636e-12	0.475836	7.38628e-10	-0.301377	2.32447e-06
S3h1G0015713	0.229751	0.048168	-0.521948	1.3423e-06	-0.945405	2.09546e-12	-0.423456	9.06873e-06
S3h1G0035076	-0.209629	0.048168	-1.41556	6.55571e-14	-1.51876	4.88273e-16	-0.103197	0.179554
S3h1G0012074	0.232306	0.048168	-1.22246	5.03286e-13	-1.42027	5.02914e-16	-0.197808	0.0193412
S3h1G0003502	-0.260134	0.048168	0.321233	0.00535872	-0.049504	0.585186	-0.370737	0.00032165
S3h1G0010684	-0.236511	0.0484869	-0.644613	6.03025e-07	-0.906863	5.42158e-11	-0.26225	0.00374857
S3h1G0045538	-0.127492	0.0485021	-0.0637736	0.266755	-0.239185	9.42154e-06	-0.175411	0.000588192
S3h1G0001745	-0.117945	0.0485818	-0.21166	0.000225467	-0.310168	6.35596e-08	-0.0985088	0.0264528
S3h1G0047296	0.387259	0.0485818	-0.868146	9.87547e-07	-1.1009	4.02524e-10	-0.232757	0.0887222
S3h1G0045741	-0.127541	0.0486919	-0.259886	6.45416e-05	0.065373	0.146724	0.325259	2.83599e-07
S3h1G0036733	0.42086	0.0486919	-0.834994	2.4617e-06	-1.29604	6.05576e-11	-0.461045	0.00224816
S3h1G0049498	-0.189019	0.0487019	-0.896722	1.52901e-11	-1.16369	2.91248e-15	-0.266967	0.000375156
S3h1G0016790	0.211343	0.0487131	-0.478529	8.15836e-06	-0.633017	3.58105e-09	-0.154488	0.0474576
S3h1G0050259	-0.331215	0.048782	-0.367984	0.0134958	-0.0799064	0.480743	0.288078	0.02262
S3h1G0047692	-0.357596	0.048782	-1.41679	6.55741e-10	-1.76832	3.22078e-13	-0.351524	0.0084817
S3h1G0012156	0.230381	0.048821	-0.112631	0.226734	-0.398949	8.81652e-06	-0.286317	0.000963038
S3h1G0047584	0.15985	0.0489486	-0.0634899	0.391908	-0.314315	5.48479e-06	-0.250825	0.000152471
S3h1G0010652	-0.258729	0.0489815	-0.187524	0.0937267	-0.212636	0.0186407	-0.0251117	0.802705
S3h1G0020467	0.408516	0.0490254	1.09656	8.73278e-06	0.996693	3.79332e-06	-0.0998625	0.511304
S3h1G0044918	-0.164528	0.0490257	0.353892	2.47385e-05	0.240451	0.000233173	-0.113441	0.0619281
S3h1G0039130	-0.128127	0.0490257	-0.273524	2.87123e-05	-0.115472	0.0139043	0.158052	0.00175011
S3h1G0011056	-0.191191	0.0490257	0.116627	0.176194	0.147705	0.0322461	0.031078	0.672388
S3h1G0002966	0.177725	0.0490257	-0.123251	0.1016	-0.223983	0.000603079	-0.100731	0.119523
S3h1G0023448	-0.272268	0.0490257	0.856668	1.54868e-07	0.551617	9.17083e-06	-0.30505	0.00300099
S3h1G0040905	-0.198262	0.0490257	-0.558496	4.5992e-07	-0.394431	3.26933e-06	0.164066	0.0282895
S3h1G0054291	0.44786	0.0490257	0.0930486	0.805957	1.68438	7.14006e-08	1.59133	3.48726e-07
S3h1G0026011	-1.60554	0.0490257	3.54712	4.08057e-05	2.84318	0.000129053	-0.703946	0.207521
S3h1G0035569	-0.16488	0.0490268	-0.116292	0.114895	-0.318702	7.19675e-06	-0.20241	0.00180975
S3h1G0045630	0.826711	0.0492491	0.866908	0.0249	0.678397	0.0358875	-0.188511	0.523671
S3h1G0023070	-0.34376	0.0492491	1.05443	7.26311e-08	-0.111005	0.349694	-1.16544	7.79122e-10
S3h1G0032693	-0.790988	0.0493812	0.76629	0.00423366	-0.741041	0.00387835	-1.50733	4.27865e-07
S3h1G0038576	-0.368043	0.049402	0.403708	0.0142457	0.312136	0.0185531	-0.0915719	0.508221
S3h1G0010232	-0.101359	0.0494613	-0.157625	0.00104517	-0.0266561	0.457978	0.130969	0.0012538
S3h1G0049922	-0.215353	0.0494613	0.238985	0.0145328	0.313002	0.000263677	0.0740172	0.357231
S3h1G0046959	-0.160906	0.049473	-0.0555597	0.45865	-0.429098	4.33526e-08	-0.373538	7.46148e-07
S3h1G0050621	0.140014	0.049473	-0.0174504	0.807902	-0.16223	0.00190038	-0.144779	0.0066882
S3h1G0016658	-0.147883	0.0496279	0.126787	0.0563291	0.0822676	0.119579	-0.0445192	0.423538
S3h1G0030067	-0.194632	0.0498868	0.300057	0.000825796	-0.0353087	0.604431	-0.335366	3.71843e-05
S3h1G0050073	0.521149	0.0499719	1.08137	1.27115e-05	-0.135646	0.450992	-1.21701	1.65415e-07
S3h1G0024250	-0.148788	0.0499719	0.0360699	0.621413	-0.186408	0.00109341	-0.222478	0.000266467
S3h1G0032036	-0.153055	0.0499719	0.0697995	0.32137	0.0283484	0.601619	-0.0414511	0.473108
S3h1G0022677	0.2349	0.0499719	0.123128	0.238465	-0.299815	0.000813936	-0.422944	2.50621e-05
S3h1G0030060	-0.145278	0.0500724	0.0442275	0.518574	-0.250953	2.92109e-05	-0.29518	5.41935e-06
S3h1G0004046	-0.258096	0.0501389	0.104348	0.451764	0.504429	2.20289e-05	0.400082	0.000471168
S3h1G0039279	0.614157	0.0501488	-0.910841	0.000738129	-0.753024	0.000331653	0.157817	0.505249
S3h1G0044078	1.31254	0.0502078	-5.11054	3.09044e-05	-0.969476	0.0173604	4.14106	0.000273075
S3h1G0008226	0.151078	0.0502259	-0.0413042	0.566321	-0.20167	0.000544118	-0.160366	0.00573912
S3h1G0002297	-0.131594	0.050302	0.0579949	0.337558	0.0122008	0.795323	-0.0457941	0.3524
S3h1G0049725	-0.119157	0.050302	-0.148394	0.0068077	-0.429611	3.11379e-10	-0.281216	7.35007e-07
S3h1G0031636	-0.142216	0.050302	0.381218	1.74961e-06	0.599941	2.53236e-11	0.218724	0.000222558
S3h1G0039899	-0.190111	0.050302	0.0917763	0.290729	0.103233	0.125069	0.011457	0.881204
S3h1G0022777	-0.278315	0.0503377	0.815084	1.01352e-05	1.41402	4.07693e-11	0.598934	9.57497e-06
S3h1G0052498	-0.360208	0.050522	0.946421	1.13706e-06	0.33088	0.0166591	-0.615541	1.78413e-05
S3h1G0027234	-0.168775	0.050534	0.0972199	0.201327	-0.195156	0.00222924	-0.292375	4.83684e-05
S3h1G0026929	-0.344733	0.0505886	-0.777279	2.96577e-06	-0.905795	6.76257e-09	-0.128516	0.307512
S3h1G0000704	0.512534	0.0506319	0.103199	0.652197	-0.340037	0.048065	-0.443237	0.0149456
S3h1G0039274	0.445115	0.0506575	-0.730331	0.000272895	-0.633732	7.43306e-05	0.0965986	0.573839
S3h1G0013718	0.723826	0.0509244	-1.57998	1.18154e-06	-1.69335	4.43823e-09	-0.113367	0.680373
S3h1G0033981	-0.159566	0.0509574	-0.103003	0.150898	-0.370951	4.81082e-07	-0.267948	7.29848e-05
S3h1G0010000	-0.2408	0.0509574	-0.397397	0.000615574	-0.0482312	0.569807	0.349165	0.000458046
S3h1G0045530	-0.149455	0.0509748	-0.155788	0.0210169	-0.0822426	0.122826	0.0735459	0.186571
S3h1G0039544	-0.313922	0.0510147	4.55277	3.2494e-12	4.6536	5.9609e-13	0.100836	0.404317
S3h1G0024329	-0.525979	0.0510187	-0.972886	9.68726e-05	-1.41487	2.21999e-08	-0.441982	0.0220453
S3h1G0013772	-0.28636	0.0510361	0.0958405	0.481592	0.191768	0.0612978	0.0959274	0.371088
S3h1G0044986	0.225209	0.0510361	-0.309979	0.00374153	-0.0788368	0.31062	0.231142	0.0113626
S3h1G0034652	-0.139828	0.0510399	-0.0144596	0.846016	0.000434883	0.993122	0.0148945	0.786211
S3h1G0039092	0.327233	0.0511521	-0.614107	9.76184e-06	-1.14932	1.88872e-11	-0.535215	3.66137e-05
S3h1G0003899	-0.170571	0.0512586	-0.134955	0.0689769	-0.409548	2.00888e-07	-0.274593	0.000101393
S3h1G0031392	0.310851	0.0512624	0.367032	0.212679	3.16247	1.46984e-13	2.79543	2.20061e-12
S3h1G0030643	-0.19233	0.0514684	-0.191321	0.0202873	-0.452203	1.98687e-07	-0.260882	0.000584251
S3h1G0014577	-0.156376	0.0514702	-0.534563	2.06079e-08	-0.718049	2.97478e-12	-0.183486	0.00265865
S3h1G0003439	-0.180103	0.0515074	0.163678	0.0426068	0.112621	0.0806503	-0.0510578	0.45142
S3h1G0024555	-0.129913	0.0518618	-0.00949158	0.892154	-0.0681423	0.140381	-0.0586507	0.227569
S3h1G0032659	-0.261037	0.0520193	0.0431181	0.747008	-0.0769996	0.403958	-0.120118	0.216086
S3h1G0046827	-0.118182	0.0521406	0.283732	6.73871e-06	0.0724709	0.0879987	-0.211261	3.71329e-05
S3h1G0042230	0.340787	0.0521917	-0.605589	0.0783427	2.68071	4.84575e-12	3.2863	1.38338e-11
S3h1G0031510	-0.198327	0.0521917	0.146762	0.100902	-0.195814	0.00796333	-0.342576	5.6199e-05
S3h1G0006152	0.276181	0.0521917	-0.121655	0.414366	0.411667	0.00043745	0.533322	6.00137e-05
S3h1G0013793	-0.478091	0.0522721	0.527394	0.00171325	-0.722865	2.92731e-05	-1.25026	3.76913e-09
S3h1G0030881	-0.210521	0.052276	-0.395178	0.000147618	-0.70151	1.21178e-09	-0.306332	0.000376879
S3h1G0047739	-0.120822	0.0523047	-0.152756	0.00618831	-0.0498449	0.247106	0.102911	0.0254894
S3h1G0045914	-0.307723	0.0523047	-0.369168	0.0077024	-0.507178	5.02887e-05	-0.138009	0.22657
S3h1G0054165	0.336116	0.0523047	-1.66643	2.80342e-13	-1.90426	2.28611e-16	-0.237831	0.0494165
S3h1G0000554	-0.244531	0.0523047	-0.45902	0.000111777	-0.465069	6.43839e-06	-0.00604833	0.951089
S3h1G0029111	-0.118333	0.0524842	-0.104167	0.049396	-0.218548	1.41512e-05	-0.114381	0.0117992
S3h1G0037560	-0.272398	0.0525924	-0.109965	0.380048	-0.164309	0.0869136	-0.0543437	0.599581
S3h1G0053849	3.14255	0.0525924	-5.15412	0.00282861	-0.922401	0.197641	4.23172	0.00938546
S3h1G0014086	0.730301	0.0526277	-1.71203	1.24933e-07	-2.20381	3.13339e-11	-0.491778	0.056427
S3h1G0039857	-0.266893	0.0526277	0.223255	0.0619643	0.107673	0.254462	-0.115582	0.246713
S3h1G0043428	-0.184732	0.0528193	-0.00823331	0.93489	-0.0736315	0.256826	-0.0653982	0.343928
S3h1G0039737	1.08814	0.0528193	2.42725	7.00038e-05	1.55024	0.00245837	-0.877008	0.0173982
S3h1G0031864	-0.251727	0.0528681	-0.260056	0.0230371	-0.564353	9.80095e-07	-0.304297	0.00224368
S3h1G0022814	-0.171802	0.0529072	0.00765895	0.935354	-0.396751	5.66348e-07	-0.40441	7.43272e-07
S3h1G0027080	0.268124	0.0529072	-0.479243	0.000350233	-0.181822	0.0504076	0.297422	0.00771066
S3h1G0016353	0.145166	0.0529072	-0.425765	5.10379e-07	-0.108035	0.0368748	0.31773	4.79042e-06
S3h1G0018166	0.294551	0.0529228	0.382047	0.00441446	0.0848887	0.41652	-0.297158	0.0077041
S3h1G0006088	-0.256457	0.052935	-0.0230421	0.862704	-0.402865	7.92399e-05	-0.379823	0.000246561
S3h1G0052125	0.224895	0.0530047	0.244252	0.357775	3.38091	2.11003e-15	3.13666	4.86874e-14
S3h1G0024483	-0.134081	0.0530776	-0.122456	0.0422252	-0.240892	2.11006e-05	-0.118436	0.0205573
S3h1G0033197	0.450982	0.0530776	1.14366	2.01705e-06	0.395777	0.0242175	-0.747888	2.17144e-05
S3h1G0050305	-0.145288	0.0530776	-0.0802484	0.226347	0.147671	0.006591	0.227919	0.000174532
S3h1G0012812	0.533164	0.0530776	2.22874	0.313145	12.5569	8.46319e-09	10.3281	3.08581e-08
S3h1G0045540	-0.0860126	0.0532674	-0.0587919	0.136492	0.103266	0.002001	0.162058	2.30352e-05
S3h1G0009499	-0.656485	0.0533134	0.0912409	0.79084	-1.73197	6.68669e-08	-1.82321	5.26599e-08
S3h1G0001232	-0.171696	0.0533134	-0.211165	0.00656699	-0.247445	0.000235722	-0.0362798	0.581549
S3h1G0052603	-0.141652	0.0533164	-0.375069	1.63525e-06	-0.329424	5.19205e-07	0.0456456	0.395721
S3h1G0019057	-0.256477	0.0534785	0.017081	0.903414	-0.546523	2.15649e-06	-0.563604	2.33476e-06
S3h1G0023507	-0.157152	0.0534963	0.110739	0.119148	0.124021	0.0304295	0.0132823	0.832402
S3h1G0010026	-0.120648	0.0537405	0.392214	7.37162e-08	0.213021	3.07556e-05	-0.179193	0.000333236
S3h1G0031293	-0.0862755	0.0537405	-0.0769289	0.0513229	0.108401	0.00136422	0.18533	3.87934e-06
S3h1G0020102	-0.134021	0.0538055	0.0138855	0.847215	-0.181319	0.000592175	-0.195205	0.000404543
S3h1G0021998	-0.635001	0.0538055	-1.86495	3.79013e-07	-1.73989	4.49479e-08	0.125061	0.606944
S3h1G0043366	-0.632745	0.0538055	-2.28149	4.03111e-09	-2.07188	2.77738e-10	0.209606	0.382858
S3h1G0043565	0.200233	0.0538055	-0.276824	0.00257437	-0.236996	0.00141119	0.0398285	0.609664
S3h1G0019158	-0.39386	0.0538503	0.120527	0.512485	-0.167854	0.221521	-0.288381	0.0469342
S3h1G0038961	0.332884	0.0538503	-0.189846	0.203361	-0.137909	0.22498	0.051937	0.692943
S3h1G0050239	-0.186353	0.0538503	-0.356007	7.29798e-05	-0.637815	3.72377e-10	-0.281808	0.000209842
S3h1G0052996	-0.116291	0.0538547	-0.0591717	0.273755	0.0311296	0.454866	0.0903013	0.042146
S3h1G0003965	0.112519	0.0538833	-0.136681	0.0086652	-0.219808	8.02145e-06	-0.0831275	0.0518083
S3h1G0029412	-0.151794	0.0538833	-0.967185	1.34611e-13	-1.10356	2.82661e-16	-0.136378	0.0176132
S3h1G0047355	-0.182182	0.0538885	1.08049	3.67741e-12	1.01711	4.58314e-13	-0.0633792	0.356299
S3h1G0005732	-0.17006	0.0540306	-0.402697	8.97056e-06	-0.0558405	0.355272	0.346856	7.58981e-06
S3h1G0030846	-0.179102	0.0540306	0.221705	0.00694881	0.0889042	0.163968	-0.132801	0.0481866
S3h1G0025239	0.106786	0.0540306	-0.123595	0.0116132	-0.142509	0.000674747	-0.0189137	0.650182
S3h1G0014959	-0.192012	0.0540306	-0.0905117	0.29839	-0.532013	2.42027e-08	-0.441501	9.39757e-07
S3h1G0025836	0.245023	0.0541251	-0.384223	0.00239706	0.164774	0.0667829	0.548997	8.07781e-06
S3h1G0052561	-0.243276	0.0541676	-0.467414	8.54159e-05	-0.636199	5.23379e-08	-0.168785	0.0622884
S3h1G0002146	-0.105231	0.0541684	-0.139612	0.00447591	-0.144752	0.000521266	-0.00514057	0.906077
S3h1G0025124	-0.20651	0.0542625	-0.756718	1.04781e-08	-0.412779	2.36792e-06	0.34394	0.000180327
S3h1G0024748	-0.135848	0.0542964	0.11181	0.0618125	-0.276502	3.27082e-06	-0.388312	2.72194e-08
S3h1G0051939	-0.125047	0.0544262	0.408762	7.04168e-08	0.162014	0.000943802	-0.246748	1.17287e-05
S3h1G0047839	0.206091	0.054471	-0.16624	0.0757373	-0.629837	6.52093e-09	-0.463597	1.68641e-06
S3h1G0052123	-0.211156	0.054471	0.592122	1.4579e-06	0.703949	3.2838e-09	0.111828	0.162003
S3h1G0014694	-0.0966625	0.0544727	-0.0776234	0.0834041	0.227826	5.84214e-07	0.305449	1.01657e-08
S3h1G0001831	-0.209138	0.0546623	0.370773	0.000285946	0.117316	0.117869	-0.253456	0.00218714
S3h1G0048412	0.113902	0.05513	-0.101226	0.0496813	-0.337551	1.08983e-08	-0.236325	5.63451e-06
S3h1G0052282	-0.576598	0.05513	-0.466148	0.068978	-0.560976	0.00809355	-0.0948284	0.670851
S3h1G0012349	-0.127878	0.0552754	-0.259286	3.67164e-05	-0.664044	2.4068e-13	-0.404759	4.55648e-09
S3h1G0036466	-0.113253	0.0552864	-0.135154	0.00996176	-0.0128552	0.755056	0.122299	0.00609392
S3h1G0039695	-0.248917	0.0552864	-0.50648	5.40955e-05	-0.605523	2.33074e-07	-0.0990435	0.290199
S3h1G0015953	-0.646927	0.0553868	-0.938755	0.00598492	-0.0384409	0.866532	0.900314	0.00325041
S3h1G0036703	-0.18999	0.0555623	0.963846	3.65168e-11	0.779239	5.436e-11	-0.184607	0.0117615
S3h1G0033331	-0.172196	0.0555623	-0.164945	0.0317128	-0.277262	7.2343e-05	-0.112317	0.0819569
S3h1G0013534	-0.126739	0.0556555	-0.178892	0.00264958	-0.124885	0.00808884	0.0540071	0.262124
S3h1G0028655	-0.491388	0.0556555	-0.30663	0.128293	-0.451351	0.00635815	-0.144721	0.422511
S3h1G0015877	-0.25384	0.0557655	-0.118194	0.308448	-0.242467	0.0092935	-0.124273	0.19065
S3h1G0012404	-0.370423	0.0559367	-0.842813	1.73104e-06	-0.991688	2.38914e-09	-0.148876	0.276574
S3h1G0023543	0.165807	0.0559367	-0.0622287	0.481286	0.361089	3.60199e-06	0.423318	9.24109e-07
S3h1G0048238	0.186959	0.0560565	-0.168892	0.0378783	-0.309244	3.9177e-05	-0.140352	0.0450735
S3h1G0007738	-0.227139	0.0561291	-0.00786348	0.949014	0.0935106	0.249732	0.101374	0.236219
S3h1G0010701	-0.262296	0.0561387	-0.17196	0.102557	-0.533703	9.90116e-07	-0.361743	0.000410011
S3h1G0046048	-0.220874	0.0561467	0.910109	4.20303e-09	0.668498	5.8066e-08	-0.241611	0.00377883
S3h1G0049716	0.324956	0.0562864	0.141402	0.347388	-0.146309	0.205888	-0.287711	0.0200297
S3h1G0022385	0.2692	0.0562864	0.963325	1.36092e-08	0.719438	5.62852e-08	-0.243888	0.0184324
S3h1G0049043	-0.476511	0.0563548	-1.7349	1.41062e-08	-1.81711	1.84086e-10	-0.0822096	0.65803
S3h1G0018742	-0.307343	0.0565131	0.0289637	0.859172	-0.372831	0.00146177	-0.401795	0.00103612
S3h1G0053486	-0.11144	0.0565131	-0.223175	8.43514e-05	-0.22401	5.78431e-06	-0.000835142	0.985523
S3h1G0044391	0.172581	0.0565282	-0.128113	0.102078	-0.0585959	0.333917	0.0695173	0.295754
S3h1G0038233	-0.370058	0.0565282	0.422508	0.00838317	-0.0872743	0.500444	-0.509782	0.000382566
S3h1G0011711	0.190264	0.0565282	-0.0883962	0.332536	0.0571434	0.405749	0.14554	0.0506659
S3h1G0031860	-0.19828	0.0565282	0.0133902	0.902171	0.159364	0.0288524	0.145974	0.0530715
S3h1G0019623	-0.171456	0.0565282	0.0874261	0.281446	0.209207	0.00182925	0.121781	0.0640998
S3h1G0047560	0.573194	0.0565282	0.189238	0.949612	12.7046	2.75561e-08	12.5154	6.60161e-08
S3h1G0004773	-0.113161	0.0565982	0.103612	0.0455372	0.0661285	0.108268	-0.0374839	0.388758
S3h1G0051125	-0.768657	0.0566083	-0.0966838	0.802196	-0.221225	0.394195	-0.124541	0.67337
S3h1G0026281	-0.194883	0.0566099	-0.273004	0.00146351	-0.5446	8.8448e-09	-0.271597	0.00047368
S3h1G0008336	0.146593	0.0567222	0.122809	0.0959997	0.582701	2.31209e-10	0.459892	2.5772e-08
S3h1G0020396	-0.179683	0.0567941	-0.361704	6.67458e-05	-0.369901	3.2272e-06	-0.0081969	0.91241
S3h1G0014579	-0.181678	0.056831	-0.0436645	0.630019	-0.0953241	0.143438	-0.0516596	0.457324
S3h1G0004252	-0.838836	0.0568335	3.30926	3.08194e-07	4.03865	3.72377e-10	0.729388	0.0371205
S3h1G0051097	-0.552249	0.0569787	4.90088	1.53012e-08	4.8769	3.94339e-09	-0.0239797	0.917663
S3h1G0008852	-0.181306	0.0570195	-0.145624	0.0764251	-0.265182	0.000274761	-0.119559	0.0809744
S3h1G0004132	0.127922	0.0570436	-0.326173	3.7255e-06	-0.415554	2.74645e-09	-0.0893814	0.0671233
S3h1G0048997	-0.121578	0.0570436	-0.0948719	0.0937659	0.0809504	0.0690253	0.175822	0.000607726
S3h1G0040513	0.248686	0.0571519	-0.552355	0.000147085	0.231123	0.015989	0.783478	1.39792e-07
S3h1G0017290	-0.312418	0.057194	-0.199385	0.163985	-0.310436	0.00834745	-0.111051	0.350707
S3h1G0020547	-0.150075	0.0574739	-0.130371	0.0565574	-0.316254	2.83917e-06	-0.185883	0.00203358
S3h1G0048498	-0.394416	0.0575379	-0.570304	0.00107674	-0.577889	7.47045e-05	-0.00758479	0.96255
S3h1G0013964	-0.13864	0.0578112	-0.462843	3.59178e-08	-0.408971	6.6728e-09	0.0538728	0.311466
S3h1G0016597	0.241244	0.0578112	-0.0659647	0.549512	-0.278042	0.00162396	-0.212078	0.0184206
S3h1G0036805	-0.142715	0.0578155	-0.253411	0.000497911	0.305914	2.80309e-06	0.559324	4.23818e-10
S3h1G0028562	-0.270232	0.0578155	0.465823	0.000378568	0.15557	0.112046	-0.310253	0.00316768
S3h1G0052638	-0.377317	0.0578491	-0.0775421	0.694692	0.131491	0.333346	0.209033	0.150229
S3h1G0016676	-0.127843	0.0578491	0.0152074	0.821928	-0.371711	1.31523e-08	-0.386918	1.31695e-08
S3h1G0003905	-0.466386	0.0579934	6.9217	4.32769e-14	6.41507	5.89668e-14	-0.506626	0.00311596
S3h1G0039722	0.607546	0.058362	0.215437	0.548727	0.856816	0.00163439	0.641379	0.0158626
S3h1G0047063	-0.453982	0.058362	-0.600622	0.00130006	-1.03182	9.98363e-08	-0.431198	0.00899988
S3h1G0026633	-0.256889	0.0584476	-0.638771	4.28226e-06	-0.605976	4.29788e-07	0.0327952	0.746828
S3h1G0034961	-0.284487	0.0587212	0.126367	0.334651	-0.0193726	0.851136	-0.145739	0.169915
S3h1G0003855	-0.430898	0.0587934	-0.637579	0.000680263	-1.10141	2.82898e-08	-0.463827	0.0041939
S3h1G0039590	0.459491	0.0589687	-0.320867	0.121975	-0.213914	0.177262	0.106953	0.558862
S3h1G0034268	0.212356	0.0589965	-0.417325	0.00115453	0.624984	8.11297e-08	1.04231	1.88344e-10
S3h1G0015893	-0.197978	0.0589965	0.0349469	0.718137	-0.319335	5.83316e-05	-0.354282	2.64482e-05
S3h1G0035186	-0.895996	0.0589965	3.94936	8.00762e-07	4.79998	1.83668e-09	0.850627	0.0300145
S3h1G0003971	-0.398405	0.0591545	-0.535053	0.00137518	-0.739291	2.22904e-06	-0.204238	0.162877
S3h1G0027962	0.326313	0.0591545	1.09116	6.11877e-07	1.01108	1.65996e-07	-0.0800791	0.525856
S3h1G0047119	-0.238456	0.0591545	0.756789	6.33405e-08	0.124565	0.154193	-0.632224	4.81187e-08
S3h1G0002068	0.191492	0.0591815	0.183181	0.0548921	0.435849	2.55243e-06	0.252669	0.00186129
S3h1G0031364	0.249347	0.0591892	0.55523	0.000171489	0.946321	2.76252e-09	0.391091	0.000416079
S3h1G0049319	0.150961	0.0591892	-0.18701	0.00420874	-0.661383	3.88497e-12	-0.474373	4.10279e-09
S3h1G0037797	0.133915	0.0592527	-0.10643	0.0841472	-0.191108	0.000416062	-0.084678	0.0980205
S3h1G0039442	-0.422023	0.0593305	-1.57325	3.54491e-10	-1.68024	9.30984e-13	-0.106984	0.510396
S3h1G0026714	-0.302523	0.0594007	0.584166	0.000368006	0.635476	1.43461e-05	0.0513101	0.670294
S3h1G0021707	-0.400131	0.0594007	0.23288	0.120538	-0.84595	4.15663e-07	-1.07883	1.14186e-08
S3h1G0016655	-0.155832	0.0594007	-0.8765	2.13502e-12	-0.780739	3.01297e-13	0.095761	0.110382
S3h1G0043208	0.63229	0.0594007	7.68339	7.38302e-12	6.95971	1.47247e-11	-0.723677	0.00152814
S3h1G0019531	-0.0957807	0.0597876	-0.0466905	0.30795	0.0944971	0.0096756	0.141188	0.000488162
S3h1G0014130	-0.402908	0.0597876	-0.960549	8.27008e-06	-0.874328	1.68435e-06	0.0862208	0.582057
S3h1G0004903	0.152115	0.0597942	-0.0924789	0.187509	-0.233628	0.000176145	-0.141149	0.0170017
S3h1G0050682	-0.132288	0.0597942	0.184348	0.00326316	0.0634719	0.186696	-0.120876	0.0185549
S3h1G0019283	-0.156599	0.0598363	0.187087	0.00989209	-0.0936356	0.100285	-0.280723	4.21732e-05
S3h1G0012413	-0.0907647	0.0598363	0.0100785	0.84055	0.111963	0.00183127	0.101884	0.0052463
S3h1G0014989	1.48112	0.0598383	2.47186	0.000933643	1.26615	0.0464135	-1.20571	0.0162864
S3h1G0004899	-0.149407	0.0598967	-0.350116	1.26077e-05	-0.394762	1.00633e-07	-0.0446467	0.439895
S3h1G0031956	-0.341099	0.0598967	-0.899299	5.42407e-07	-0.967761	3.55598e-09	-0.0684618	0.599673
S3h1G0022982	-0.182721	0.0599782	-0.332397	0.00022452	-0.254018	0.000381655	0.078379	0.265858
S3h1G0027710	0.473247	0.0600469	-1.19641	1.28642e-07	-1.54537	2.96527e-11	-0.348958	0.0445176
S3h1G0018561	-0.26514	0.0600613	0.257271	0.0254394	-0.792937	5.56095e-09	-1.05021	9.90356e-11
S3h1G0048023	-0.137012	0.0600629	-0.0396445	0.559153	-0.0694148	0.163187	-0.0297703	0.578959
S3h1G0037384	-0.17927	0.0601383	-0.145244	0.0789257	-0.570039	4.24646e-09	-0.424795	9.73743e-07
S3h1G0019455	-0.184838	0.0601609	-0.0099347	0.926784	0.205158	0.00468264	0.215093	0.00488017
S3h1G0007593	0.269754	0.0601609	-0.395256	0.00678837	0.288364	0.0071113	0.68362	3.1549e-06
S3h1G0043554	-0.180221	0.0602571	0.460131	4.49604e-06	0.338947	2.24554e-05	-0.121184	0.0746429
S3h1G0014258	-0.15663	0.0604853	0.148324	0.0389198	0.0150717	0.79354	-0.133252	0.0274571
S3h1G0003614	-0.128865	0.0604853	-0.267827	6.11172e-05	-0.112485	0.020463	0.155343	0.00280708
S3h1G0042265	0.357352	0.0604853	-0.0221974	0.908149	-0.103413	0.406452	-0.0812157	0.552815
S3h1G0045994	0.241801	0.0605965	1.05338	0.00502109	4.81081	7.8632e-15	3.75744	1.10729e-13
S3h1G0035316	-0.248143	0.0606375	0.724521	7.5951e-07	0.554485	2.59633e-06	-0.170036	0.0700759
S3h1G0011383	0.312492	0.060924	-0.628115	5.44731e-06	-1.08256	2.9625e-11	-0.454443	0.000224699
S3h1G0047089	-0.111417	0.0610762	0.0705973	0.183657	0.269538	5.32925e-07	0.198941	6.19782e-05
S3h1G0021019	-0.21131	0.0610929	0.113731	0.249626	-0.049311	0.521375	-0.163042	0.0448899
S3h1G0016889	-0.182641	0.0611025	-0.751265	1.95531e-10	-1.13235	2.72319e-15	-0.381087	3.21334e-06
S3h1G0032673	-0.16442	0.0611875	0.0170498	0.857613	0.272279	0.000107276	0.25523	0.000369603
S3h1G0034627	-0.229528	0.0612975	-0.16383	0.168882	0.316957	0.000958281	0.480787	2.42739e-05
S3h1G0004949	-0.230827	0.0613772	-0.368678	0.000925242	-0.508272	1.46077e-06	-0.139594	0.11156
S3h1G0014923	0.190143	0.0614127	-0.221113	0.00709341	-0.616541	8.75643e-10	-0.395428	3.74102e-06
S3h1G0034081	-0.50569	0.0615607	-0.375306	0.133363	0.36934	0.0524788	0.744646	0.000854511
S3h1G0023337	-0.110734	0.0615607	-0.186138	0.000630294	-0.200395	2.64206e-05	-0.0142576	0.74902
S3h1G0037695	-0.225426	0.0617963	0.322633	0.00283852	0.460379	5.48628e-06	0.137747	0.110388
S3h1G0023459	-0.145501	0.0617963	-0.533215	1.18274e-08	-0.425744	1.52705e-08	0.10747	0.0554164
S3h1G0050779	0.272496	0.0618512	0.512547	0.000185122	0.116946	0.236612	-0.395601	0.000498267
S3h1G0019582	-0.11632	0.0620095	-0.00989977	0.876454	-0.176791	0.000201833	-0.166892	0.000556405
S3h1G0026145	-0.137197	0.0620095	-0.325178	7.94593e-06	-0.50204	2.34787e-10	-0.176861	0.00148236
S3h1G0005259	-0.184839	0.0620682	0.105971	0.211726	-0.116609	0.0825735	-0.22258	0.00255175
S3h1G0040003	0.181627	0.0620744	-0.122006	0.135357	-0.424083	5.05068e-07	-0.302077	0.000100243
S3h1G0052704	-0.143974	0.0620821	0.0402587	0.575896	0.0789119	0.134317	0.0386531	0.491668
S3h1G0047818	-0.144496	0.0620917	-0.491891	5.06016e-08	-0.618503	2.53929e-11	-0.126611	0.0247353
S3h1G0004320	-0.146709	0.062177	-0.0496228	0.493827	-0.519027	7.34659e-10	-0.469404	8.36332e-09
S3h1G0008016	0.166822	0.0622255	-0.463753	1.11503e-07	-0.87771	4.74746e-14	-0.413957	1.93788e-07
S3h1G0014827	-0.212766	0.0622494	0.184502	0.0607564	0.133424	0.0896464	-0.051078	0.53948
S3h1G0033328	-0.118673	0.0622494	-0.0696162	0.211181	-0.0678466	0.120417	0.00176953	0.971733
S3h1G0028561	-0.271806	0.0622494	-0.671262	3.65317e-06	-0.924616	6.75511e-10	-0.253354	0.0154583
S3h1G0041250	-0.131143	0.0622713	0.113025	0.0629454	-0.104577	0.0330085	-0.217601	0.000128082
S3h1G0046759	-0.342748	0.0623116	1.41424	1.91306e-09	0.627482	4.68978e-05	-0.786755	7.65337e-07
S3h1G0028186	-0.160454	0.0623116	-0.117417	0.107416	-0.240737	0.00021027	-0.12332	0.0452821
S3h1G0017979	-0.127423	0.0625252	0.0567956	0.352173	-0.115686	0.0164503	-0.172482	0.00106407
S3h1G0015637	-0.187981	0.062563	0.295444	0.00127066	0.238534	0.00144393	-0.0569099	0.433236
S3h1G0016645	0.0832702	0.0626303	0.159262	0.000185448	-0.0243632	0.429198	-0.183625	3.59258e-06
S3h1G0044436	-0.312314	0.0627659	0.505982	0.000879065	0.418148	0.000771514	-0.0878337	0.469367
S3h1G0001644	-0.132341	0.0629337	0.376505	8.50962e-07	0.267367	6.43191e-06	-0.109138	0.0344046
S3h1G0047979	-0.161324	0.0629677	0.173992	0.0209404	-0.160226	0.00934335	-0.334218	7.71917e-06
S3h1G0050042	0.424637	0.063003	0.771209	0.00021683	0.160356	0.306913	-0.610853	0.000348491
S3h1G0035558	-0.242245	0.063003	-0.550643	1.86381e-05	-0.143436	0.107016	0.407207	9.78095e-05
S3h1G0052486	-0.215677	0.063003	0.452415	5.21752e-05	0.184744	0.0224064	-0.26767	0.00211465
S3h1G0038043	-0.160658	0.0630848	0.103427	0.156753	-0.0759074	0.190342	-0.179335	0.00468261
S3h1G0022383	0.27232	0.0631075	-0.165764	0.19246	-0.393323	0.000384736	-0.227559	0.0313676
S3h1G0008604	-0.111238	0.0632373	0.189263	0.00063217	-0.129182	0.00309487	-0.318444	5.9938e-08
S3h1G0024559	0.126164	0.0633423	-0.0498894	0.430038	0.249545	1.08599e-05	0.299434	1.57844e-06
S3h1G0012997	-0.296558	0.0633876	-0.883288	2.35162e-07	-0.83319	1.49721e-08	0.0500982	0.67325
S3h1G0015781	-0.123033	0.0636411	0.0750039	0.191044	-0.000866171	0.985103	-0.0758701	0.10891
S3h1G0050796	-0.287991	0.0636411	-0.876352	2.49814e-07	-0.912889	3.82365e-09	-0.0365368	0.751543
S3h1G0048482	-0.0965946	0.0636411	0.278571	8.85894e-07	0.0492967	0.170249	-0.229274	1.3687e-06
S3h1G0009131	0.0917203	0.0636411	0.0741774	0.084285	0.118479	0.00130313	0.0443017	0.21549
S3h1G0031769	0.230904	0.0636411	-0.426702	4.15932e-05	-0.789434	1.16139e-10	-0.362732	0.000120583
S3h1G0027925	-0.326864	0.0636966	-0.889137	1.42742e-06	-0.688502	2.80648e-06	0.200636	0.110181
S3h1G0033637	-0.615159	0.0637887	-1.43954	1.42701e-05	-1.19468	1.23235e-05	0.244858	0.300086
S3h1G0009231	-0.135285	0.0637999	0.0826905	0.190549	0.0514726	0.297581	-0.0312178	0.557498
S3h1G0018169	0.221383	0.0638454	-0.210118	0.292005	4.80156	7.60072e-21	5.01168	4.65426e-19
S3h1G0027571	-0.149107	0.0640707	-0.0727417	0.297584	-0.109715	0.04393	-0.0369733	0.528169
S3h1G0000949	0.118809	0.0640905	-0.26973	2.42478e-05	-0.436049	4.59493e-10	-0.166318	0.000837994
S3h1G0029878	-0.187115	0.0640905	-0.0248821	0.806819	0.101015	0.141129	0.125897	0.0813538
S3h1G0037960	0.556976	0.0643571	-0.663103	0.00187278	-1.25668	5.19983e-08	-0.593575	0.00381017
S3h1G0015391	0.608233	0.0643664	-0.251315	0.358566	-0.422397	0.0461744	-0.171082	0.467362
S3h1G0038261	-0.165215	0.0643879	0.122283	0.112014	-0.0789084	0.193843	-0.201192	0.00276299
S3h1G0049332	0.0972671	0.0644323	-0.0280846	0.568449	-0.02762	0.443617	0.000464596	0.99114
S3h1G0013712	-0.141513	0.0644405	-0.154798	0.017266	-0.353231	2.13848e-07	-0.198433	0.000712524
S3h1G0005382	-0.384699	0.0645319	0.822144	7.89004e-05	0.829942	6.06704e-06	0.00779802	0.961277
S3h1G0047469	-0.255219	0.0646163	-0.422952	0.000601533	-0.391552	0.000140486	0.0314	0.759324
S3h1G0052662	0.267242	0.0648912	0.784666	0.00445187	3.03022	1.58451e-13	2.24555	7.49428e-12
S3h1G0000068	-0.147004	0.0648912	0.184359	0.00828266	-0.128075	0.0213929	-0.312434	5.83416e-06
S3h1G0019268	-0.237257	0.0650418	-0.292991	0.0068728	-0.621714	7.58987e-08	-0.328722	0.00071031
S3h1G0004553	-0.152482	0.0650418	-0.184251	0.00991918	-0.301146	8.40386e-06	-0.116895	0.0478004
S3h1G0010782	0.232904	0.0651432	-0.387725	0.000347833	-0.490545	9.85537e-07	-0.10282	0.249386
S3h1G0053207	0.37005	0.0651891	0.100542	0.57701	-0.0922077	0.489041	-0.192749	0.167031
S3h1G0003275	-0.112348	0.0651891	0.0465991	0.399338	0.690536	4.22026e-14	0.643937	9.30935e-13
S3h1G0041060	0.400256	0.0651891	-0.440122	0.00361196	-1.02989	7.05244e-09	-0.589768	0.000148149
S3h1G0002005	-0.257357	0.0651891	-0.892722	1.29668e-08	-1.3163	3.57219e-13	-0.423577	0.000102481
S3h1G0033385	-0.187114	0.0651891	-0.791007	1.37284e-09	-0.431172	3.45343e-07	0.359835	5.00156e-05
S3h1G0037074	-0.143788	0.0651891	-0.5033	3.45658e-08	-0.464462	4.08071e-09	0.0388382	0.49264
S3h1G0014940	-1.4865	0.0651891	-1.65848	0.0618647	-0.109156	0.851766	1.54932	0.0489243
S3h1G0002388	-0.156218	0.0651891	-0.227469	0.00255663	-0.47911	9.3531e-09	-0.251641	0.000184347
S3h1G0028832	-0.3204	0.0651891	-0.487508	0.000336343	-0.828521	1.11452e-08	-0.341013	0.00495439
S3h1G0017907	-0.212101	0.0651891	-0.470463	2.20362e-05	-0.684099	2.64552e-09	-0.213636	0.0104657
S3h1G0039558	-0.131701	0.0651891	0.205599	0.00127726	0.0406917	0.400211	-0.164907	0.00199764
S3h1G0052381	-0.293425	0.065288	-1.11848	1.44509e-09	-1.10182	2.35988e-11	0.0166563	0.892695
S3h1G0018395	-0.246356	0.0653518	-0.0127141	0.926784	-0.131964	0.143847	-0.11925	0.208817
S3h1G0052989	-0.173788	0.0653536	0.0863841	0.293736	-0.156558	0.0170216	-0.242942	0.000770177
S3h1G0019371	0.492239	0.0653958	1.42735	7.65604e-06	1.28242	4.3949e-06	-0.144931	0.446748
S3h1G0026462	0.207256	0.0654459	-0.293147	0.00139696	-0.575648	1.10283e-08	-0.282501	0.000694917
S3h1G0052734	-0.251278	0.0657196	0.0478361	0.68335	-0.638668	6.25607e-08	-0.686505	3.65841e-08
S3h1G0026572	0.146194	0.0657361	0.233774	0.00487251	0.955986	1.34768e-13	0.722212	4.25138e-11
S3h1G0049950	-0.226835	0.065873	-0.013095	0.918913	-0.192198	0.0244813	-0.179103	0.042406
S3h1G0039677	0.196125	0.0659013	-0.356044	7.46478e-05	-0.737354	3.81987e-11	-0.38131	9.53374e-06
S3h1G0037393	-0.233855	0.0660779	-0.83318	3.52661e-09	-0.876727	1.86591e-11	-0.0435478	0.636254
S3h1G0000656	0.27491	0.0660779	0.290778	0.0162085	-0.119495	0.22445	-0.410273	0.000224699
S3h1G0015336	-0.938701	0.0661934	2.7142	7.52673e-05	3.34274	3.28204e-07	0.628544	0.122231
S3h1G0009626	-0.321644	0.0662043	-0.0453748	0.783505	-0.259158	0.0258308	-0.213783	0.080725
S3h1G0049379	-0.154748	0.0662244	1.69887	2.75921e-17	1.25354	3.63261e-16	-0.445331	5.33083e-08
S3h1G0038696	-0.215275	0.0662244	-0.0881228	0.39771	-0.0436026	0.580388	0.0445202	0.604173
S3h1G0031404	0.319766	0.0663541	-0.357181	0.00380289	-0.893646	2.09595e-09	-0.536464	3.46929e-05
S3h1G0035429	-0.142817	0.0665985	-0.00200424	0.979828	-0.35027	2.20514e-07	-0.348266	4.80694e-07
S3h1G0004759	-0.168591	0.0665985	-0.102235	0.196849	-0.257175	0.00022869	-0.15494	0.0197429
S3h1G0013996	-0.181849	0.0666195	0.122408	0.149506	0.015583	0.818349	-0.106825	0.128213
S3h1G0022852	-0.223863	0.0667471	-0.0255569	0.836361	-0.49296	2.01881e-06	-0.467404	7.2806e-06
S3h1G0039740	0.594694	0.0669136	-0.196916	0.489524	-1.14287	1.02376e-05	-0.945955	0.000172816
S3h1G0016791	-0.132713	0.0669577	-0.206055	0.00151973	-0.261532	1.03212e-05	-0.0554772	0.283682
S3h1G0012710	-0.277101	0.0669946	-0.456421	0.000426359	-0.575177	1.49135e-06	-0.118756	0.261926
S3h1G0011204	-0.181511	0.0669946	-0.321176	0.000340761	-0.577881	3.7234e-09	-0.256705	0.000682299
S3h1G0002949	-0.189049	0.0670648	-0.0478245	0.624526	-0.392918	5.08919e-06	-0.345094	4.57047e-05
S3h1G0050222	0.122798	0.0673642	-0.451721	2.25715e-08	-0.128336	0.0062382	0.323385	4.9717e-07
S3h1G0037488	-0.274018	0.0674315	-0.0871435	0.529446	0.26633	0.0115707	0.353473	0.00191628
S3h1G0006158	-0.140964	0.0675621	-0.279833	5.89691e-05	-0.603761	1.07642e-11	-0.323929	1.28906e-06
S3h1G0036328	-0.133077	0.0676281	-0.212454	0.00102307	-0.33984	1.68952e-07	-0.127386	0.0154156
S3h1G0042045	-0.109559	0.0676281	-0.291322	2.40251e-06	-0.365429	2.01915e-09	-0.0741066	0.0823759
S3h1G0035140	0.120811	0.0676872	-0.187482	0.00161492	-0.0632725	0.156233	0.12421	0.0109936
S3h1G0042064	-0.419264	0.0677039	-0.228207	0.22446	-0.296644	0.0443597	-0.0684373	0.67898
S3h1G0048909	-0.19489	0.067705	0.214859	0.0198645	-0.44827	1.16163e-06	-0.663129	3.61224e-09
S3h1G0052322	-0.185129	0.0677354	-0.0469839	0.632459	0.15485	0.0287947	0.201834	0.00821338
S3h1G0016446	-0.143032	0.0677972	0.046349	0.508435	-0.241645	6.54214e-05	-0.287994	1.10704e-05
S3h1G0048759	-0.142301	0.0680075	-0.263022	0.000283644	-0.202845	0.000519081	0.0601774	0.279372
S3h1G0052291	-0.184175	0.0681452	0.24619	0.00579388	0.257455	0.000684213	0.0112646	0.885475
S3h1G0016492	0.131234	0.0681855	-0.342109	3.52692e-06	-0.272016	4.92013e-06	0.0700937	0.171433
S3h1G0034650	-0.20663	0.0681855	0.12055	0.218197	-0.0250342	0.745925	-0.145584	0.0706997
S3h1G0021452	-0.203027	0.0681855	-2.11511	2.09774e-17	-2.52907	2.28524e-20	-0.413961	7.69823e-06
S3h1G0034195	-0.383024	0.0681897	0.409269	0.0260382	0.401444	0.00831041	-0.00782492	0.961631
S3h1G0054040	-0.72129	0.0681897	-1.23558	3.51883e-06	-2.05841	7.18677e-11	-0.822828	0.00105541
S3h1G0009583	-0.181522	0.0681897	-0.0918459	0.313436	0.493053	1.16201e-07	0.584899	1.55204e-08
S3h1G0005577	-0.231639	0.0684001	0.317874	0.00603396	0.842025	9.78308e-10	0.524151	3.38878e-06
S3h1G0033460	0.559627	0.0684001	0.491953	0.498836	5.48487	1.53357e-11	4.99292	2.02182e-10
S3h1G0041175	-0.330265	0.0685202	1.12691	1.03187e-07	0.604706	0.000117442	-0.522205	8.68778e-05
S3h1G0026759	0.173074	0.0686573	-0.181528	0.0379379	0.325977	2.9705e-05	0.507505	1.31598e-07
S3h1G0014034	0.255973	0.0687487	0.65828	4.07229e-06	0.621881	4.50244e-07	-0.0363997	0.725928
S3h1G0019792	0.174995	0.0687487	-0.216269	0.0156944	0.224836	0.00169326	0.441104	1.64557e-06
S3h1G0020109	0.516243	0.0687487	0.402522	0.0635187	-0.180511	0.323052	-0.583033	0.00239757
S3h1G0018562	-0.127699	0.0687487	0.0492241	0.433486	-0.00916693	0.8492	-0.058391	0.242172
S3h1G0018724	0.20573	0.0688033	-0.521529	1.11084e-06	-0.793457	2.75574e-11	-0.271928	0.0010292
S3h1G0047995	-0.45639	0.0688033	1.54546	2.62259e-06	1.60079	1.462e-07	0.0553332	0.76957
S3h1G0022265	-0.200753	0.0688033	0.216836	0.0222544	0.24919	0.00189321	0.0323544	0.690935
S3h1G0045407	-0.201299	0.0688033	0.124535	0.19342	-0.255782	0.00155129	-0.380318	3.17678e-05
S3h1G0003881	0.229898	0.0688033	-0.259173	0.0127667	-0.385911	4.50346e-05	-0.126738	0.151124
S3h1G0039187	-0.177998	0.0688033	-0.533142	3.30278e-07	-0.562415	3.8888e-09	-0.0292734	0.683125
S3h1G0048139	0.0892472	0.0688154	-0.150929	0.000828158	-0.276245	1.23501e-08	-0.125316	0.000971471
S3h1G0037472	-0.168775	0.0689715	-0.00556367	0.953147	0.151094	0.0190455	0.156657	0.0193065
S3h1G0048728	0.396899	0.0689878	0.992908	3.64471e-05	0.876694	2.49971e-05	-0.116214	0.450703
S3h1G0010655	-0.424776	0.0689878	-1.71893	5.72679e-10	-2.17243	2.33309e-13	-0.453493	0.00625872
S3h1G0025496	0.650014	0.0690717	1.92365	0.00803971	4.82156	3.11988e-09	2.89792	2.63455e-07
S3h1G0035711	-0.183499	0.0691583	1.38004	2.13038e-13	1.06135	2.25768e-12	-0.318697	5.92478e-05
S3h1G0002252	-0.213838	0.0691583	0.476825	1.94219e-05	0.0822108	0.297845	-0.394614	2.17697e-05
S3h1G0016463	-0.123156	0.0692682	0.33594	2.09675e-06	-0.145697	0.00290925	-0.481637	3.89798e-10
S3h1G0027961	-0.429912	0.069428	-0.698453	0.000586628	-0.980181	5.52192e-07	-0.281729	0.0842846
S3h1G0038218	-0.151751	0.0696383	0.087852	0.224505	0.0769084	0.173308	-0.0109436	0.864528
S3h1G0033071	-0.117114	0.0697934	-0.00850472	0.899272	-0.46176	1.63647e-10	-0.453255	5.131e-10
S3h1G0038082	-0.190186	0.069951	-0.06725	0.478372	-0.513624	9.79362e-08	-0.446374	1.55915e-06
S3h1G0025776	0.25676	0.069951	-0.761736	1.77113e-07	-0.858669	4.94135e-10	-0.0969332	0.333992
S3h1G0009407	-0.143306	0.069951	-0.0247851	0.748498	0.0718517	0.177775	0.0966368	0.0854568
S3h1G0015692	0.142618	0.069951	-0.128978	0.0329645	-0.664306	1.73834e-12	-0.535329	2.79326e-10
S3h1G0004115	-0.224163	0.0699563	-0.395007	0.000452789	-0.526613	8.26046e-07	-0.131606	0.131082
S3h1G0024539	-0.181796	0.070035	0.233837	0.00668103	0.0643919	0.339689	-0.169445	0.0173379
S3h1G0007996	-0.127827	0.0700694	-0.0326949	0.621915	-0.217804	7.45723e-05	-0.185109	0.000654571
S3h1G0033807	-0.229191	0.0701518	0.103157	0.354091	-0.0392323	0.646921	-0.142389	0.111291
S3h1G0014148	0.399142	0.0702146	-0.319034	0.880666	11.2729	5.30929e-10	11.592	7.2531e-10
S3h1G0049696	-0.147681	0.0702146	-0.228338	0.00156792	-0.390984	1.19787e-07	-0.162646	0.00645424
S3h1G0006390	0.494794	0.0702146	0.50591	0.0309055	0.203373	0.289661	-0.302537	0.105902
S3h1G0027099	0.119323	0.0702146	-0.130474	0.0227539	0.0706787	0.115013	0.201153	0.000152908
S3h1G0001751	0.275908	0.0702279	-0.0953023	0.492344	0.127385	0.212607	0.222687	0.0419731
S3h1G0025067	-0.142395	0.0702305	0.204988	0.00324362	-0.0507105	0.339505	-0.255698	6.3919e-05
S3h1G0004763	0.473197	0.0702305	-1.2264	1.44585e-07	-1.52799	5.70653e-11	-0.301586	0.0896468
S3h1G0006268	-0.121108	0.0703759	0.0376748	0.539699	0.177921	0.000403182	0.140246	0.00469083
S3h1G0049750	-0.212851	0.0704728	-0.34851	0.000521512	-0.641368	5.46065e-09	-0.292859	0.000829969
S3h1G0007100	-0.137183	0.0704728	0.019759	0.793141	0.0595015	0.243632	0.0397425	0.46762
S3h1G0035187	-0.17603	0.0704872	-0.310675	0.000232348	-0.421517	1.98e-07	-0.110842	0.103033
S3h1G0052490	-0.194231	0.0706851	0.511925	3.2136e-06	0.122998	0.0917986	-0.388928	1.40426e-05
S3h1G0015205	-0.208844	0.0706956	0.145511	0.150694	0.282767	0.00104271	0.137256	0.097567
S3h1G0052824	-0.210708	0.0708244	-0.0944831	0.36604	0.237434	0.00439322	0.331917	0.000317693
S3h1G0047325	-0.133543	0.0708631	0.676286	6.55929e-11	0.42404	8.06418e-09	-0.252247	3.15916e-05
S3h1G0013628	-0.232729	0.0709144	-0.0310054	0.769612	-0.908029	2.02253e-11	-0.877024	1.20339e-10
S3h1G0039514	0.759617	0.0709145	-0.603147	0.0486917	-0.992222	0.000274665	-0.389075	0.16604
S3h1G0033717	-0.12094	0.0713781	0.252274	7.88395e-05	0.185752	0.000258299	-0.0665219	0.162029
S3h1G0024960	-0.191175	0.0713781	0.614065	2.59045e-07	0.576411	2.93131e-08	-0.0376543	0.624164
S3h1G0045073	0.38158	0.0713836	-1.77006	0.156813	7.28733	2.88035e-10	9.05739	6.09156e-10
S3h1G0019115	-0.168292	0.0714111	-1.52085	7.18073e-16	-1.45981	4.69038e-17	0.061039	0.358043
S3h1G0024366	0.36761	0.0714111	2.59829	6.33544e-12	1.63936	6.76257e-09	-0.958922	2.07681e-08
S3h1G0024823	0.31613	0.0714111	0.631163	7.41143e-05	0.155214	0.196754	-0.475949	0.000173526
S3h1G0002034	0.458539	0.0714939	-0.623059	0.00154628	-0.89994	1.50503e-06	-0.276881	0.110462
S3h1G0013620	-0.161192	0.0715463	-0.189851	0.0136705	-0.0813185	0.172179	0.108532	0.0896468
S3h1G0028222	-0.0923557	0.0719473	-0.0769229	0.0784075	-0.235261	2.81508e-07	-0.158338	0.000116425
S3h1G0052087	-0.181057	0.0719473	0.0745504	0.402914	0.0776228	0.250144	0.00307236	0.968096
S3h1G0000716	0.724981	0.0719473	-1.38137	1.70697e-05	-1.67811	2.51963e-08	-0.29674	0.274632
S3h1G0048416	0.238602	0.0720468	-0.675142	1.43394e-06	-1.23572	1.34291e-12	-0.560574	1.70238e-06
S3h1G0010912	0.330981	0.0722794	-0.255559	0.126462	0.215022	0.0902754	0.470581	0.00149581
S3h1G0029418	-0.27878	0.0723023	-0.143257	0.293559	0.0326348	0.754044	0.175892	0.114434
S3h1G0040485	-0.582663	0.0723363	3.37022	1.75897e-07	3.40494	2.61123e-08	0.0347219	0.890085
S3h1G0014841	-0.281778	0.0723661	-0.022914	0.866444	-0.860621	1.91514e-09	-0.837707	7.19769e-09
S3h1G0049130	-0.220804	0.0724115	0.0352957	0.767274	-0.335089	0.000266947	-0.370384	0.000130735
S3h1G0022829	-0.462911	0.0724889	0.311085	0.140593	0.0630472	0.715329	-0.248038	0.15112
S3h1G0028075	-0.151416	0.0724889	-0.249918	0.00100652	-0.408867	1.15297e-07	-0.158949	0.00970355
S3h1G0041121	-0.239928	0.0724896	0.261341	0.0197551	-0.0384084	0.668719	-0.29975	0.00220705
S3h1G0011488	-0.176008	0.0725178	-0.33908	0.000184321	-0.487283	6.49738e-08	-0.148203	0.0336248
S3h1G0016364	-0.227089	0.0725262	-0.103175	0.323616	-0.420481	1.55801e-05	-0.317306	0.000736208
S3h1G0039263	-0.247883	0.0726214	0.103604	0.391893	0.0235298	0.800794	-0.0800737	0.412884
S3h1G0029783	-0.761258	0.07279	0.05689	0.88969	-0.55602	0.0463236	-0.61291	0.0359673
S3h1G0017568	0.956295	0.0728028	-2.84704	3.97197e-06	-0.9568	0.00353817	1.89024	0.000344598
S3h1G0023545	-0.155459	0.0728028	-0.0372511	0.644063	-0.11053	0.0581086	-0.0732788	0.229242
S3h1G0032691	0.370561	0.0728028	-0.862859	7.97208e-05	-0.109975	0.418759	0.752884	9.85543e-05
S3h1G0000584	-0.169151	0.0729653	0.167972	0.0356373	0.027929	0.660662	-0.140043	0.0365352
S3h1G0015723	-0.3123	0.0729763	-0.765724	1.00808e-06	-0.992012	2.96931e-10	-0.226288	0.0587836
S3h1G0052083	-0.0895564	0.0729952	-0.554476	1.73385e-12	-0.621643	5.64899e-15	-0.0671669	0.060524
S3h1G0005358	-0.207867	0.0731353	-0.0774534	0.45318	-0.24869	0.00265527	-0.171236	0.0376352
S3h1G0022004	-0.120332	0.0731385	0.0664039	0.25608	0.150656	0.00199361	0.0842524	0.0777943
S3h1G0034678	-0.106153	0.0732561	0.0830979	0.101909	-0.00106013	0.97939	-0.084158	0.0475222
S3h1G0012137	-0.136914	0.0733459	-0.0279635	0.703262	-0.311339	1.58439e-06	-0.283376	1.034e-05
S3h1G0047075	-0.391258	0.0734208	3.13735	1.15335e-13	2.1298	1.10874e-11	-1.00755	2.93272e-07
S3h1G0042708	-0.111741	0.0735927	-0.073385	0.171888	0.0376664	0.370866	0.111051	0.0144572
S3h1G0053238	-0.227709	0.0736869	-0.0851194	0.45092	-0.296165	0.00127948	-0.211046	0.0203606
S3h1G0011620	0.70383	0.0736879	-1.0201	0.000242201	-1.68912	1.28905e-08	-0.669023	0.00968762
S3h1G0005580	-0.177476	0.0737707	-0.782566	1.09304e-09	-0.384996	1.40227e-06	0.397569	9.44113e-06
S3h1G0032128	0.959361	0.0738541	1.14367	0.0228287	0.91158	0.0303759	-0.232092	0.546673
S3h1G0008328	0.252695	0.0738541	-0.555972	1.0568e-05	-0.656451	2.36185e-08	-0.100479	0.309124
S3h1G0014400	-0.13829	0.0741811	-0.282776	0.000101367	-0.16681	0.00239521	0.115967	0.037096
S3h1G0036016	-0.141608	0.0741811	0.21326	0.00225768	-0.176697	0.00197475	-0.389957	1.46939e-07
S3h1G0039782	-0.288508	0.0744029	-0.500691	0.000554422	-0.862512	1.78454e-08	-0.361821	0.00240083
S3h1G0007640	-0.260093	0.0744353	-0.0854233	0.478128	-0.470746	1.66146e-05	-0.385322	0.000339716
S3h1G0012693	-0.28469	0.0744353	-0.446652	0.000488293	-0.834351	4.2971e-09	-0.387699	0.000761813
S3h1G0005766	0.203777	0.0744838	-0.233228	0.0163178	-0.530268	1.92155e-07	-0.29704	0.00063456
S3h1G0039475	0.476919	0.0744838	0.0204933	0.931757	-0.523594	0.00242588	-0.544088	0.00262212
S3h1G0009242	-0.116451	0.0744838	0.0593793	0.297864	0.107893	0.0173289	0.0485138	0.295924
S3h1G0038568	-0.148487	0.0745461	0.0700277	0.354156	0.204744	0.00099118	0.134716	0.0271574
S3h1G0027637	-0.120355	0.0745801	-0.140434	0.015594	0.0224985	0.621888	0.162933	0.00141234
S3h1G0000413	-0.126922	0.0746169	0.0104883	0.883731	-0.110719	0.0228172	-0.121207	0.0173763
S3h1G0025772	-0.164974	0.0746436	-0.0873005	0.286074	0.183479	0.00534614	0.27078	0.000236888
S3h1G0032045	0.140335	0.0746436	0.130686	0.0553714	0.731698	1.52824e-12	0.601011	1.29834e-10
S3h1G0008234	-0.167715	0.0746436	0.113636	0.153095	-0.0196035	0.757228	-0.13324	0.0446608
S3h1G0014534	-0.580223	0.0746534	4.76047	2.34045e-11	4.93341	1.41732e-12	0.172933	0.467147
S3h1G0026445	-0.135032	0.0747578	0.0286642	0.692909	-0.124167	0.0179081	-0.152831	0.00591765
S3h1G0052197	-0.191367	0.0747578	-0.00660003	0.950835	-0.349293	3.12535e-05	-0.342693	6.33902e-05
S3h1G0035451	0.269547	0.0748544	0.0487075	0.727565	-0.367142	0.000672892	-0.41585	0.000276799
S3h1G0046572	-0.300708	0.0748544	0.593907	6.42912e-05	-0.533826	2.88575e-05	-1.12773	3.1908e-10
S3h1G0005214	-0.169968	0.0750311	0.174009	0.0433073	0.289343	0.00015382	0.115334	0.0975173
[truncated: 15,495 more rows]

## Sheet: Fig4b
og	comparison	id	dNdS
10002	A2h1_Slug	A2h1T0006484.2	0.0875
10002	S3h1_Slug	S3h1T0005624.1	0.0857
10002	S3h1_A2h1		0.1832
10002	A2h1_Snov	A2h1T0006484.2	0.0644
10002	S3h1_Snov	S3h1T0005624.1	0.0646
10002	A2h1_Spol	A2h1T0006484.2	0.1159
10002	S3h1_Spol	S3h1T0005624.1	0.1137
10004	A2h1_Slug	A2h1T0006480.1	0.0699
10004	S3h1_Slug	S3h1T0005628.1	0.0811
10004	S3h1_A2h1		0.1646
10004	A2h1_Snov	A2h1T0006480.1	0.0513
10004	S3h1_Snov	S3h1T0005628.1	0.0576
10004	A2h1_Spol	A2h1T0006480.1	0.0334
10004	S3h1_Spol	S3h1T0005628.1	0.0467
10005	A2h1_Slug	A2h1T0023217.2	0.0561
10005	S3h1_Slug	S3h1T0000555.3	0.049
10005	S3h1_A2h1		0.0936
10005	A2h1_Snov	A2h1T0023217.2	0.0743
10005	S3h1_Snov	S3h1T0000555.3	0.0677
10005	A2h1_Spol	A2h1T0023217.2	0.1101
10005	S3h1_Spol	S3h1T0000555.3	0.1068
10006	A2h1_Slug	A2h1T0006478.1	0.0724
10006	S3h1_Slug	S3h1T0005629.2	0.0734
10006	S3h1_A2h1		0.336
10006	A2h1_Snov	A2h1T0006478.1	0.1003
10006	S3h1_Snov	S3h1T0005629.2	0.1019
10006	A2h1_Spol	A2h1T0006478.1	0.1041
10006	S3h1_Spol	S3h1T0005629.2	0.1078
10007	A2h1_Slug	A2h1T0006477.1	0.2898
10007	S3h1_Slug	S3h1T0005631.1	0.2917
10007	S3h1_A2h1		0.1845
10007	A2h1_Snov	A2h1T0006477.1	0.2849
10007	S3h1_Snov	S3h1T0005631.1	0.2937
10007	A2h1_Spol	A2h1T0006477.1	0.4789
10007	S3h1_Spol	S3h1T0005631.1	0.4915
10009	A2h1_Slug	A2h1T0006471.1	0.0732
10009	S3h1_Slug	S3h1T0005637.1	0.0734
10009	S3h1_A2h1		0.2079
10009	A2h1_Snov	A2h1T0006471.1	0.0793
10009	S3h1_Snov	S3h1T0005637.1	0.0805
10009	A2h1_Spol	A2h1T0006471.1	0.0894
10009	S3h1_Spol	S3h1T0005637.1	0.0927
1000	A2h1_Slug	A2h1T0038768.1	0.0171
1000	S3h1_Slug	S3h1T0026552.1	0.0168
1000	S3h1_A2h1		0.0352
1000	A2h1_Snov	A2h1T0038768.1	0.0165
1000	S3h1_Snov	S3h1T0026552.1	0.0162
1000	A2h1_Spol	A2h1T0038768.1	0.022
1000	S3h1_Spol	S3h1T0026552.1	0.0204
10012	A2h1_Slug	A2h1T0006453.26	0.0698
10012	S3h1_Slug	S3h1T0005652.7	0.0978
10012	S3h1_A2h1		0.5133
10012	A2h1_Snov	A2h1T0006453.26	0.0582
10012	S3h1_Snov	S3h1T0005652.7	0.0843
10012	A2h1_Spol	A2h1T0006453.26	0.1106
10012	S3h1_Spol	S3h1T0005652.7	0.1611
10013	A2h1_Slug	A2h1T0006449.5	0.0732
10013	S3h1_Slug	S3h1T0005658.1	0.0686
10013	S3h1_A2h1		1.1582
10013	A2h1_Snov	A2h1T0006449.5	0.0934
10013	S3h1_Snov	S3h1T0005658.1	0.0878
10013	A2h1_Spol	A2h1T0006449.5	0.1397
10013	S3h1_Spol	S3h1T0005658.1	0.1356
10014	A2h1_Slug	A2h1T0006445.1	0.0683
10014	S3h1_Slug	S3h1T0005660.1	0.0686
10014	S3h1_A2h1		0.0271
10014	A2h1_Snov	A2h1T0006445.1	0.0979
10014	S3h1_Snov	S3h1T0005660.1	0.0988
10014	A2h1_Spol	A2h1T0006445.1	0.0946
10014	S3h1_Spol	S3h1T0005660.1	0.0863
10015	A2h1_Slug	A2h1T0006442.1	0.2116
10015	S3h1_Slug	S3h1T0005662.2	0.1985
10015	S3h1_A2h1		0.2363
10015	A2h1_Snov	A2h1T0006442.1	0.2501
10015	S3h1_Snov	S3h1T0005662.2	0.2407
10015	A2h1_Spol	A2h1T0006442.1	0.2925
10015	S3h1_Spol	S3h1T0005662.2	0.2767
10016	A2h1_Slug	A2h1T0006436.1	0.0628
10016	S3h1_Slug	S3h1T0005665.1	0.0614
10016	S3h1_A2h1		0.1097
10016	A2h1_Snov	A2h1T0006436.1	0.0776
10016	S3h1_Snov	S3h1T0005665.1	0.0775
10016	A2h1_Spol	A2h1T0006436.1	0.117
10016	S3h1_Spol	S3h1T0005665.1	0.1108
10019	A2h1_Slug	A2h1T0006432.1	0.0695
10019	S3h1_Slug	S3h1T0005675.1	0.0724
10019	S3h1_A2h1		0.1306
10019	A2h1_Snov	A2h1T0006432.1	0.0635
10019	S3h1_Snov	S3h1T0005675.1	0.0622
10019	A2h1_Spol	A2h1T0006432.1	0.1261
10019	S3h1_Spol	S3h1T0005675.1	0.1239
1001	A2h1_Slug	A2h1T0038760.2	0.0877
1001	S3h1_Slug	S3h1T0026558.2	0.085
1001	S3h1_A2h1		0.0473
1001	A2h1_Snov	A2h1T0038760.2	0.1124
1001	S3h1_Snov	S3h1T0026558.2	0.1108
1001	A2h1_Spol	A2h1T0038760.2	0.0861
1001	S3h1_Spol	S3h1T0026558.2	0.0863
10020	A2h1_Slug	A2h1T0006430.2	0.0489
10020	S3h1_Slug	S3h1T0005676.1	0.0473
10020	S3h1_A2h1		0.001
10020	A2h1_Snov	A2h1T0006430.2	0.0473
10020	S3h1_Snov	S3h1T0005676.1	0.046
10020	A2h1_Spol	A2h1T0006430.2	0.0524
10020	S3h1_Spol	S3h1T0005676.1	0.0505
10021	A2h1_Slug	A2h1T0006428.1	0.1285
10021	S3h1_Slug	S3h1T0005678.1	0.1285
10021	S3h1_A2h1		0.001
10021	A2h1_Snov	A2h1T0006428.1	0.2556
10021	S3h1_Snov	S3h1T0005678.1	0.2556
10021	A2h1_Spol	A2h1T0006428.1	0.4234
10021	S3h1_Spol	S3h1T0005678.1	0.4234
10022	A2h1_Slug	A2h1T0006421.1	0.026
10022	S3h1_Slug	S3h1T0005682.1	0.026
10022	S3h1_A2h1		0.001
10022	A2h1_Snov	A2h1T0006421.1	0.0147
10022	S3h1_Snov	S3h1T0005682.1	0.0147
10022	A2h1_Spol	A2h1T0006421.1	0.0274
10022	S3h1_Spol	S3h1T0005682.1	0.0274
10023	A2h1_Slug	A2h1T0006420.3	0.0609
10023	S3h1_Slug	S3h1T0005683.3	0.0605
10023	S3h1_A2h1		0.4314
10023	A2h1_Snov	A2h1T0006420.3	0.0515
10023	S3h1_Snov	S3h1T0005683.3	0.048
10023	A2h1_Spol	A2h1T0006420.3	0.077
10023	S3h1_Spol	S3h1T0005683.3	0.0728
10025	A2h1_Slug	A2h1T0006414.1	0.1434
10025	S3h1_Slug	S3h1T0005687.1	0.1484
10025	S3h1_A2h1		0.001
10025	A2h1_Snov	A2h1T0006414.1	0.0395
10025	S3h1_Snov	S3h1T0005687.1	0.0406
10025	A2h1_Spol	A2h1T0006414.1	0.0432
10025	S3h1_Spol	S3h1T0005687.1	0.0447
10027	A2h1_Slug	A2h1T0006407.1	0.1448
10027	S3h1_Slug	S3h1T0005690.1	0.1452
10027	S3h1_A2h1		0.3414
10027	A2h1_Snov	A2h1T0006407.1	0.1252
10027	S3h1_Snov	S3h1T0005690.1	0.1269
10027	A2h1_Spol	A2h1T0006407.1	0.0939
10027	S3h1_Spol	S3h1T0005690.1	0.0939
10030	A2h1_Slug	A2h1T0006400.2	0.0916
10030	S3h1_Slug	S3h1T0005694.1	0.0901
10030	S3h1_A2h1		0.0424
10030	A2h1_Snov	A2h1T0006400.2	0.0897
10030	S3h1_Snov	S3h1T0005694.1	0.0878
10030	A2h1_Spol	A2h1T0006400.2	0.0973
10030	S3h1_Spol	S3h1T0005694.1	0.0972
10031	A2h1_Slug	A2h1T0006398.2	0.0631
10031	S3h1_Slug	S3h1T0005699.5	0.0619
10031	S3h1_A2h1		0.0734
10031	A2h1_Snov	A2h1T0006398.2	0.081
10031	S3h1_Snov	S3h1T0005699.5	0.0791
10031	A2h1_Spol	A2h1T0006398.2	0.0475
10031	S3h1_Spol	S3h1T0005699.5	0.0501
10032	A2h1_Slug	A2h1T0006396.1	0.0709
10032	S3h1_Slug	S3h1T0005702.1	0.0683
10032	S3h1_A2h1		0.001
10032	A2h1_Snov	A2h1T0006396.1	0.0502
10032	S3h1_Snov	S3h1T0005702.1	0.0485
10032	A2h1_Spol	A2h1T0006396.1	0.0662
10032	S3h1_Spol	S3h1T0005702.1	0.0634
10033	A2h1_Slug	A2h1T0006395.1	0.1717
10033	S3h1_Slug	S3h1T0005703.1	0.1687
10033	S3h1_A2h1		0.1829
10033	A2h1_Snov	A2h1T0006395.1	0.1468
10033	S3h1_Snov	S3h1T0005703.1	0.1488
10033	A2h1_Spol	A2h1T0006395.1	0.1841
10033	S3h1_Spol	S3h1T0005703.1	0.1881
10034	A2h1_Slug	A2h1T0006391.1	0.0263
10034	S3h1_Slug	S3h1T0005709.1	0.0276
10034	S3h1_A2h1		0.2521
10034	A2h1_Snov	A2h1T0006391.1	0.0233
10034	S3h1_Snov	S3h1T0005709.1	0.0202
10034	A2h1_Spol	A2h1T0006391.1	0.0258
10034	S3h1_Spol	S3h1T0005709.1	0.0214
10036	A2h1_Slug	A2h1T0006389.1	0.1889
10036	S3h1_Slug	S3h1T0005712.1	0.1878
10036	S3h1_A2h1		0.001
10036	A2h1_Snov	A2h1T0006389.1	0.1869
10036	S3h1_Snov	S3h1T0005712.1	0.181
10036	A2h1_Spol	A2h1T0006389.1	0.2842
10036	S3h1_Spol	S3h1T0005712.1	0.2787
10037	A2h1_Slug	A2h1T0006387.1	0.0468
10037	S3h1_Slug	S3h1T0005715.1	0.0458
10037	S3h1_A2h1		1.0279
10037	A2h1_Snov	A2h1T0006387.1	0.0331
10037	S3h1_Snov	S3h1T0005715.1	0.0359
10037	A2h1_Spol	A2h1T0006387.1	0.0748
10037	S3h1_Spol	S3h1T0005715.1	0.0776
10038	A2h1_Slug	A2h1T0006386.1	0.0117
10038	S3h1_Slug	S3h1T0005716.1	0.0118
10038	S3h1_A2h1		0.001
10038	A2h1_Snov	A2h1T0006386.1	0.0146
10038	S3h1_Snov	S3h1T0005716.1	0.0144
10038	A2h1_Spol	A2h1T0006386.1	0.0137
10038	S3h1_Spol	S3h1T0005716.1	0.0136
10039	A2h1_Slug	A2h1T0006383.1	0.0897
10039	S3h1_Slug	S3h1T0005717.1	0.0904
10039	S3h1_A2h1		0.1989
10039	A2h1_Snov	A2h1T0006383.1	0.1059
10039	S3h1_Snov	S3h1T0005717.1	0.1042
10039	A2h1_Spol	A2h1T0006383.1	0.1528
10039	S3h1_Spol	S3h1T0005717.1	0.1464
1003	A2h1_Slug	A2h1T0038757.2	0.1219
1003	S3h1_Slug	S3h1T0026561.1	0.1216
1003	S3h1_A2h1		0.7245
1003	A2h1_Snov	A2h1T0038757.2	0.1346
1003	S3h1_Snov	S3h1T0026561.1	0.1333
1003	A2h1_Spol	A2h1T0038757.2	0.2107
1003	S3h1_Spol	S3h1T0026561.1	0.213
10040	A2h1_Slug	A2h1T0006379.2	0.2258
10040	S3h1_Slug	S3h1T0005720.1	0.2146
10040	S3h1_A2h1		0.3274
10040	A2h1_Snov	A2h1T0006379.2	0.2453
10040	S3h1_Snov	S3h1T0005720.1	0.2456
10040	A2h1_Spol	A2h1T0006379.2	0.3767
10040	S3h1_Spol	S3h1T0005720.1	0.3558
10041	A2h1_Slug	A2h1T0006372.1	0.0466
10041	S3h1_Slug	S3h1T0005721.1	0.0434
10041	S3h1_A2h1		99
10041	A2h1_Snov	A2h1T0006372.1	0.0451
10041	S3h1_Snov	S3h1T0005721.1	0.0422
10041	A2h1_Spol	A2h1T0006372.1	0.036
10041	S3h1_Spol	S3h1T0005721.1	0.0317
10042	A2h1_Slug	A2h1T0006370.2	0.0999
10042	S3h1_Slug	S3h1T0005723.1	0.0925
10042	S3h1_A2h1		0.1166
10042	A2h1_Snov	A2h1T0006370.2	0.1002
10042	S3h1_Snov	S3h1T0005723.1	0.0947
10042	A2h1_Spol	A2h1T0006370.2	0.0946
10042	S3h1_Spol	S3h1T0005723.1	0.0884
10043	A2h1_Slug	A2h1T0023207.1	0.0283
10043	S3h1_Slug	S3h1T0000567.1	0.0283
10043	S3h1_A2h1		0.001
10043	A2h1_Snov	A2h1T0023207.1	0.0269
10043	S3h1_Snov	S3h1T0000567.1	0.0269
10043	A2h1_Spol	A2h1T0023207.1	0.046
10043	S3h1_Spol	S3h1T0000567.1	0.046
10044	A2h1_Slug	A2h1T0006368.2	0.1361
10044	S3h1_Slug	S3h1T0005724.1	0.1571
10044	S3h1_A2h1		0.7433
10044	A2h1_Snov	A2h1T0006368.2	0.1386
10044	S3h1_Snov	S3h1T0005724.1	0.1582
10044	A2h1_Spol	A2h1T0006368.2	0.2317
10044	S3h1_Spol	S3h1T0005724.1	0.2396
10045	A2h1_Slug	A2h1T0006367.1	0.1565
10045	S3h1_Slug	S3h1T0005725.1	0.1492
10045	S3h1_A2h1		1.1877
10045	A2h1_Snov	A2h1T0006367.1	0.1918
10045	S3h1_Snov	S3h1T0005725.1	0.1786
10045	A2h1_Spol	A2h1T0006367.1	0.1851
10045	S3h1_Spol	S3h1T0005725.1	0.1999
10046	A2h1_Slug	A2h1T0006364.1	0.1265
10046	S3h1_Slug	S3h1T0005728.1	0.1279
10046	S3h1_A2h1		0.1618
10046	A2h1_Snov	A2h1T0006364.1	0.1293
10046	S3h1_Snov	S3h1T0005728.1	0.1286
10046	A2h1_Spol	A2h1T0006364.1	0.133
10046	S3h1_Spol	S3h1T0005728.1	0.1344
10048	A2h1_Slug	A2h1T0006361.1	0.1338
10048	S3h1_Slug	S3h1T0005730.1	0.1295
10048	S3h1_A2h1		0.2198
10048	A2h1_Snov	A2h1T0006361.1	0.1323
10048	S3h1_Snov	S3h1T0005730.1	0.1334
10048	A2h1_Spol	A2h1T0006361.1	0.1514
10048	S3h1_Spol	S3h1T0005730.1	0.1446
10049	A2h1_Slug	A2h1T0006359.1	0.0989
10049	S3h1_Slug	S3h1T0005731.1	0.1027
10049	S3h1_A2h1		0.001
10049	A2h1_Snov	A2h1T0006359.1	0.1057
10049	S3h1_Snov	S3h1T0005731.1	0.1095
10049	A2h1_Spol	A2h1T0006359.1	0.1175
10049	S3h1_Spol	S3h1T0005731.1	0.1225
1004	A2h1_Slug	A2h1T0038753.2	0.0407
1004	S3h1_Slug	S3h1T0026566.1	0.0404
1004	S3h1_A2h1		0.3034
1004	A2h1_Snov	A2h1T0038753.2	0.0379
1004	S3h1_Snov	S3h1T0026566.1	0.0361
1004	A2h1_Spol	A2h1T0038753.2	0.0518
1004	S3h1_Spol	S3h1T0026566.1	0.0478
10050	A2h1_Slug	A2h1T0006357.2	0.0502
10050	S3h1_Slug	S3h1T0005732.1	0.0487
10050	S3h1_A2h1		0.3229
10050	A2h1_Snov	A2h1T0006357.2	0.0483
10050	S3h1_Snov	S3h1T0005732.1	0.0464
10050	A2h1_Spol	A2h1T0006357.2	0.0703
10050	S3h1_Spol	S3h1T0005732.1	0.0705
10051	A2h1_Slug	A2h1T0006353.3	0.1318
10051	S3h1_Slug	S3h1T0005735.1	0.1341
10051	S3h1_A2h1		0.056
10051	A2h1_Snov	A2h1T0006353.3	0.1615
10051	S3h1_Snov	S3h1T0005735.1	0.1618
10051	A2h1_Spol	A2h1T0006353.3	0.1188
10051	S3h1_Spol	S3h1T0005735.1	0.1271
10053	A2h1_Slug	A2h1T0006347.1	0.001
10053	S3h1_Slug	S3h1T0005739.1	0.001
10053	S3h1_A2h1		0.001
10053	A2h1_Snov	A2h1T0006347.1	0.001
10053	S3h1_Snov	S3h1T0005739.1	0.001
10053	A2h1_Spol	A2h1T0006347.1	0.001
10053	S3h1_Spol	S3h1T0005739.1	0.001
10054	A2h1_Slug	A2h1T0023203.1	0.0751
10054	S3h1_Slug	S3h1T0000570.2	0.0751
10054	S3h1_A2h1		0.152
10054	A2h1_Snov	A2h1T0023203.1	0.0505
10054	S3h1_Snov	S3h1T0000570.2	0.0505
10054	A2h1_Spol	A2h1T0023203.1	0.1006
10054	S3h1_Spol	S3h1T0000570.2	0.1006
10055	A2h1_Slug	A2h1T0006342.1	0.0783
10055	S3h1_Slug	S3h1T0005740.1	0.0773
10055	S3h1_A2h1		0.0971
10055	A2h1_Snov	A2h1T0006342.1	0.0889
10055	S3h1_Snov	S3h1T0005740.1	0.0843
10055	A2h1_Spol	A2h1T0006342.1	0.1337
10055	S3h1_Spol	S3h1T0005740.1	0.1227
10057	A2h1_Slug	A2h1T0006332.1	0.0427
10057	S3h1_Slug	S3h1T0005747.2	0.0434
10057	S3h1_A2h1		0.001
10057	A2h1_Snov	A2h1T0006332.1	0.0427
10057	S3h1_Snov	S3h1T0005747.2	0.0422
10057	A2h1_Spol	A2h1T0006332.1	0.0614
10057	S3h1_Spol	S3h1T0005747.2	0.0605
10058	A2h1_Slug	A2h1T0006329.1	0.1207
10058	S3h1_Slug	S3h1T0005750.2	0.1222
10058	S3h1_A2h1		0.214
10058	A2h1_Snov	A2h1T0006329.1	0.0879
10058	S3h1_Snov	S3h1T0005750.2	0.0915
10058	A2h1_Spol	A2h1T0006329.1	0.1116
10058	S3h1_Spol	S3h1T0005750.2	0.1148
10059	A2h1_Slug	A2h1T0006325.2	0.0375
10059	S3h1_Slug	S3h1T0005753.1	0.0375
10059	S3h1_A2h1		0.001
10059	A2h1_Snov	A2h1T0006325.2	0.0501
10059	S3h1_Snov	S3h1T0005753.1	0.0506
10059	A2h1_Spol	A2h1T0006325.2	0.045
10059	S3h1_Spol	S3h1T0005753.1	0.0454
1005	A2h1_Slug	A2h1T0038746.1	0.0329
1005	S3h1_Slug	S3h1T0026572.1	0.0327
1005	S3h1_A2h1		0.001
1005	A2h1_Snov	A2h1T0038746.1	0.0433
1005	S3h1_Snov	S3h1T0026572.1	0.0433
1005	A2h1_Spol	A2h1T0038746.1	0.045
1005	S3h1_Spol	S3h1T0026572.1	0.0445
10060	A2h1_Slug	A2h1T0006322.1	0.0081
10060	S3h1_Slug	S3h1T0005754.1	0.0077
10060	S3h1_A2h1		0.001
10060	A2h1_Snov	A2h1T0006322.1	0.0165
10060	S3h1_Snov	S3h1T0005754.1	0.0158
10060	A2h1_Spol	A2h1T0006322.1	0.0156
10060	S3h1_Spol	S3h1T0005754.1	0.0146
10061	A2h1_Slug	A2h1T0006320.1	0.1514
10061	S3h1_Slug	S3h1T0005755.1	0.1454
10061	S3h1_A2h1		0.1599
10061	A2h1_Snov	A2h1T0006320.1	0.1264
10061	S3h1_Snov	S3h1T0005755.1	0.1316
10061	A2h1_Spol	A2h1T0006320.1	0.1819
10061	S3h1_Spol	S3h1T0005755.1	0.1739
10062	A2h1_Slug	A2h1T0006315.2	0.1098
10062	S3h1_Slug	S3h1T0005762.2	0.1099
10062	S3h1_A2h1		99
10062	A2h1_Snov	A2h1T0006315.2	0.1252
10062	S3h1_Snov	S3h1T0005762.2	0.1255
10062	A2h1_Spol	A2h1T0006315.2	0.2077
10062	S3h1_Spol	S3h1T0005762.2	0.2166
10063	A2h1_Slug	A2h1T0006312.2	0.072
10063	S3h1_Slug	S3h1T0005766.2	0.0709
10063	S3h1_A2h1		0.1949
10063	A2h1_Snov	A2h1T0006312.2	0.0709
10063	S3h1_Snov	S3h1T0005766.2	0.0716
10063	A2h1_Spol	A2h1T0006312.2	0.0736
10063	S3h1_Spol	S3h1T0005766.2	0.0766
10064	A2h1_Slug	A2h1T0006300.2	0.1072
10064	S3h1_Slug	S3h1T0005778.1	0.2138
10064	S3h1_A2h1		0.428
10064	A2h1_Snov	A2h1T0006300.2	0.0805
10064	S3h1_Snov	S3h1T0005778.1	0.1552
10064	A2h1_Spol	A2h1T0006300.2	0.0861
10064	S3h1_Spol	S3h1T0005778.1	0.1833
10065	A2h1_Slug	A2h1T0006297.1	0.0774
10065	S3h1_Slug	S3h1T0005779.3	0.0437
10065	S3h1_A2h1		0.4597
10065	A2h1_Snov	A2h1T0006297.1	0.0926
10065	S3h1_Snov	S3h1T0005779.3	0.0536
10065	A2h1_Spol	A2h1T0006297.1	0.095
10065	S3h1_Spol	S3h1T0005779.3	0.0423
10066	A2h1_Slug	A2h1T0006293.2	0.0705
10066	S3h1_Slug	S3h1T0005787.1	0.0725
10066	S3h1_A2h1		0.1546
10066	A2h1_Snov	A2h1T0006293.2	0.0627
10066	S3h1_Snov	S3h1T0005787.1	0.0636
10066	A2h1_Spol	A2h1T0006293.2	0.0912
10066	S3h1_Spol	S3h1T0005787.1	0.0936
10067	A2h1_Slug	A2h1T0023196.1	0.1277
10067	S3h1_Slug	S3h1T0000576.2	0.1288
10067	S3h1_A2h1		0.0381
10067	A2h1_Snov	A2h1T0023196.1	0.1226
10067	S3h1_Snov	S3h1T0000576.2	0.1238
10067	A2h1_Spol	A2h1T0023196.1	0.1583
10067	S3h1_Spol	S3h1T0000576.2	0.1599
1006	A2h1_Slug	A2h1T0038742.1	0.0239
1006	S3h1_Slug	S3h1T0026576.1	0.0242
1006	S3h1_A2h1		0.001
1006	A2h1_Snov	A2h1T0038742.1	0.0259
1006	S3h1_Snov	S3h1T0026576.1	0.0258
1006	A2h1_Spol	A2h1T0038742.1	0.0616
1006	S3h1_Spol	S3h1T0026576.1	0.0622
10071	A2h1_Slug	A2h1T0006280.1	0.2597
10071	S3h1_Slug	S3h1T0005799.2	0.2545
10071	S3h1_A2h1		0.1888
10071	A2h1_Snov	A2h1T0006280.1	0.2308
10071	S3h1_Snov	S3h1T0005799.2	0.2226
10071	A2h1_Spol	A2h1T0006280.1	0.2359
10071	S3h1_Spol	S3h1T0005799.2	0.228
10072	A2h1_Slug	A2h1T0006276.1	0.1513
10072	S3h1_Slug	S3h1T0005803.1	0.1517
10072	S3h1_A2h1		0.236
10072	A2h1_Snov	A2h1T0006276.1	0.1498
10072	S3h1_Snov	S3h1T0005803.1	0.1513
10072	A2h1_Spol	A2h1T0006276.1	0.197
10072	S3h1_Spol	S3h1T0005803.1	0.192
10073	A2h1_Slug	A2h1T0006275.1	0.0509
10073	S3h1_Slug	S3h1T0005806.1	0.0491
10073	S3h1_A2h1		0.0378
10073	A2h1_Snov	A2h1T0006275.1	0.0474
10073	S3h1_Snov	S3h1T0005806.1	0.0465
10073	A2h1_Spol	A2h1T0006275.1	0.066
10073	S3h1_Spol	S3h1T0005806.1	0.0611
10074	A2h1_Slug	A2h1T0006273.1	0.0631
10074	S3h1_Slug	S3h1T0005808.1	0.0657
10074	S3h1_A2h1		0.001
10074	A2h1_Snov	A2h1T0006273.1	0.0442
10074	S3h1_Snov	S3h1T0005808.1	0.0437
10074	A2h1_Spol	A2h1T0006273.1	0.0853
10074	S3h1_Spol	S3h1T0005808.1	0.0936
10075	A2h1_Slug	A2h1T0006268.1	0.0125
10075	S3h1_Slug	S3h1T0005810.1	0.0126
10075	S3h1_A2h1		0.001
10075	A2h1_Snov	A2h1T0006268.1	0.0074
10075	S3h1_Snov	S3h1T0005810.1	0.0075
10075	A2h1_Spol	A2h1T0006268.1	0.0269
10075	S3h1_Spol	S3h1T0005810.1	0.0272
10076	A2h1_Slug	A2h1T0006266.1	0.1458
10076	S3h1_Slug	S3h1T0005816.1	0.1493
10076	S3h1_A2h1		0.9289
10076	A2h1_Snov	A2h1T0006266.1	0.114
10076	S3h1_Snov	S3h1T0005816.1	0.1221
10076	A2h1_Spol	A2h1T0006266.1	0.2101
10076	S3h1_Spol	S3h1T0005816.1	0.217
10077	A2h1_Slug	A2h1T0006261.1	0.0216
10077	S3h1_Slug	S3h1T0005819.1	0.0222
10077	S3h1_A2h1		0.0508
10077	A2h1_Snov	A2h1T0006261.1	0.0118
10077	S3h1_Snov	S3h1T0005819.1	0.0125
10077	A2h1_Spol	A2h1T0006261.1	0.015
10077	S3h1_Spol	S3h1T0005819.1	0.016
10078	A2h1_Slug	A2h1T0006258.3	0.1719
10078	S3h1_Slug	S3h1T0005820.1	0.1758
10078	S3h1_A2h1		0.3622
10078	A2h1_Snov	A2h1T0006258.3	0.1468
10078	S3h1_Snov	S3h1T0005820.1	0.1523
10078	A2h1_Spol	A2h1T0006258.3	0.1975
10078	S3h1_Spol	S3h1T0005820.1	0.1994
10079	A2h1_Slug	A2h1T0006257.1	0.044
10079	S3h1_Slug	S3h1T0005822.1	0.045
10079	S3h1_A2h1		0.0757
10079	A2h1_Snov	A2h1T0006257.1	0.0364
10079	S3h1_Snov	S3h1T0005822.1	0.0381
10079	A2h1_Spol	A2h1T0006257.1	0.0607
10079	S3h1_Spol	S3h1T0005822.1	0.0649
10080	A2h1_Slug	A2h1T0006254.4	0.1468
10080	S3h1_Slug	S3h1T0005828.1	0.0943
10080	S3h1_A2h1		0.4665
10080	A2h1_Snov	A2h1T0006254.4	0.1413
10080	S3h1_Snov	S3h1T0005828.1	0.0851
10080	A2h1_Spol	A2h1T0006254.4	0.2231
10080	S3h1_Spol	S3h1T0005828.1	0.1249
10082	A2h1_Slug	A2h1T0023194.4	0.0478
10082	S3h1_Slug	S3h1T0000579.1	0.0522
10082	S3h1_A2h1		0.2512
10082	A2h1_Snov	A2h1T0023194.4	0.0649
10082	S3h1_Snov	S3h1T0000579.1	0.0654
10082	A2h1_Spol	A2h1T0023194.4	0.1115
10082	S3h1_Spol	S3h1T0000579.1	0.1304
10083	A2h1_Slug	A2h1T0006249.1	0.0672
10083	S3h1_Slug	S3h1T0005837.2	0.0652
10083	S3h1_A2h1		0.1889
10083	A2h1_Snov	A2h1T0006249.1	0.0576
10083	S3h1_Snov	S3h1T0005837.2	0.0543
10083	A2h1_Spol	A2h1T0006249.1	0.0881
10083	S3h1_Spol	S3h1T0005837.2	0.0825
10084	A2h1_Slug	A2h1T0006247.1	0.1183
10084	S3h1_Slug	S3h1T0005838.1	0.1161
10084	S3h1_A2h1		0.28
10084	A2h1_Snov	A2h1T0006247.1	0.128
10084	S3h1_Snov	S3h1T0005838.1	0.123
10084	A2h1_Spol	A2h1T0006247.1	0.1715
10084	S3h1_Spol	S3h1T0005838.1	0.1635
10085	A2h1_Slug	A2h1T0006246.7	0.0189
10085	S3h1_Slug	S3h1T0005839.2	0.0206
10085	S3h1_A2h1		0.2163
10085	A2h1_Snov	A2h1T0006246.7	0.013
10085	S3h1_Snov	S3h1T0005839.2	0.0144
10085	A2h1_Spol	A2h1T0006246.7	0.0271
10085	S3h1_Spol	S3h1T0005839.2	0.031
10087	A2h1_Slug	A2h1T0006232.2	0.041
10087	S3h1_Slug	S3h1T0005853.1	0.0399
10087	S3h1_A2h1		0.1137
10087	A2h1_Snov	A2h1T0006232.2	0.0322
10087	S3h1_Snov	S3h1T0005853.1	0.0325
10087	A2h1_Spol	A2h1T0006232.2	0.0393
10087	S3h1_Spol	S3h1T0005853.1	0.0412
10088	A2h1_Slug	A2h1T0023193.1	0.1325
10088	S3h1_Slug	S3h1T0000581.1	0.1355
10088	S3h1_A2h1		99
10088	A2h1_Snov	A2h1T0023193.1	0.1559
10088	S3h1_Snov	S3h1T0000581.1	0.1588
10088	A2h1_Spol	A2h1T0023193.1	0.1277
10088	S3h1_Spol	S3h1T0000581.1	0.1326
10089	A2h1_Slug	A2h1T0006230.1	0.083
10089	S3h1_Slug	S3h1T0005862.1	0.0814
10089	S3h1_A2h1		0.3221
10089	A2h1_Snov	A2h1T0006230.1	0.0985
10089	S3h1_Snov	S3h1T0005862.1	0.1012
10089	A2h1_Spol	A2h1T0006230.1	0.1011
10089	S3h1_Spol	S3h1T0005862.1	0.1092
1008	A2h1_Slug	A2h1T0038731.1	0.026
1008	S3h1_Slug	S3h1T0026589.1	0.0263
1008	S3h1_A2h1		0.001
1008	A2h1_Snov	A2h1T0038731.1	0.0254
1008	S3h1_Snov	S3h1T0026589.1	0.0265
1008	A2h1_Spol	A2h1T0038731.1	0.0369
1008	S3h1_Spol	S3h1T0026589.1	0.0367
10090	A2h1_Slug	A2h1T0006228.1	0.0123
10090	S3h1_Slug	S3h1T0005864.2	0.0119
10090	S3h1_A2h1		0.001
10090	A2h1_Snov	A2h1T0006228.1	0.0143
10090	S3h1_Snov	S3h1T0005864.2	0.0142
10090	A2h1_Spol	A2h1T0006228.1	0.0179
10090	S3h1_Spol	S3h1T0005864.2	0.017
10092	A2h1_Slug	A2h1T0006218.1	0.035
10092	S3h1_Slug	S3h1T0005873.1	0.0351
10092	S3h1_A2h1		0.001
10092	A2h1_Snov	A2h1T0006218.1	0.0345
10092	S3h1_Snov	S3h1T0005873.1	0.0347
10092	A2h1_Spol	A2h1T0006218.1	0.0351
10092	S3h1_Spol	S3h1T0005873.1	0.0343
10095	A2h1_Slug	A2h1T0006209.3	0.042
10095	S3h1_Slug	S3h1T0005884.3	0.0421
10095	S3h1_A2h1		0.0637
10095	A2h1_Snov	A2h1T0006209.3	0.0423
10095	S3h1_Snov	S3h1T0005884.3	0.0427
10095	A2h1_Spol	A2h1T0006209.3	0.0596
10095	S3h1_Spol	S3h1T0005884.3	0.0606
10096	A2h1_Slug	A2h1T0006203.2	0.0858
10096	S3h1_Slug	S3h1T0005887.3	0.0845
10096	S3h1_A2h1		0.0843
10096	A2h1_Snov	A2h1T0006203.2	0.0558
10096	S3h1_Snov	S3h1T0005887.3	0.0557
10096	A2h1_Spol	A2h1T0006203.2	0.1284
10096	S3h1_Spol	S3h1T0005887.3	0.1298
10097	A2h1_Slug	A2h1T0006201.1	0.0483
10097	S3h1_Slug	S3h1T0005888.1	0.0461
10097	S3h1_A2h1		0.2319
10097	A2h1_Snov	A2h1T0006201.1	0.0655
10097	S3h1_Snov	S3h1T0005888.1	0.0659
10097	A2h1_Spol	A2h1T0006201.1	0.0685
10097	S3h1_Spol	S3h1T0005888.1	0.0703
10099	A2h1_Slug	A2h1T0006194.2	0.1804
10099	S3h1_Slug	S3h1T0005894.2	0.1793
10099	S3h1_A2h1		0.4358
10099	A2h1_Snov	A2h1T0006194.2	0.1779
10099	S3h1_Snov	S3h1T0005894.2	0.1805
10099	A2h1_Spol	A2h1T0006194.2	0.1418
10099	S3h1_Spol	S3h1T0005894.2	0.1535
1009	A2h1_Slug	A2h1T0038728.1	0.06
1009	S3h1_Slug	S3h1T0026592.1	0.0586
1009	S3h1_A2h1		0.001
1009	A2h1_Snov	A2h1T0038728.1	0.0558
1009	S3h1_Snov	S3h1T0026592.1	0.0577
1009	A2h1_Spol	A2h1T0038728.1	0.2098
1009	S3h1_Spol	S3h1T0026592.1	0.2021
10100	A2h1_Slug	A2h1T0006193.1	0.1158
10100	S3h1_Slug	S3h1T0005895.1	0.1073
10100	S3h1_A2h1		0.1046
10100	A2h1_Snov	A2h1T0006193.1	0.1106
10100	S3h1_Snov	S3h1T0005895.1	0.1023
10100	A2h1_Spol	A2h1T0006193.1	0.1233
10100	S3h1_Spol	S3h1T0005895.1	0.116
10101	A2h1_Slug	A2h1T0006189.1	0.0292
10101	S3h1_Slug	S3h1T0005900.1	0.0301
10101	S3h1_A2h1		0.001
10101	A2h1_Snov	A2h1T0006189.1	0.0414
10101	S3h1_Snov	S3h1T0005900.1	0.0422
10101	A2h1_Spol	A2h1T0006189.1	0.0595
10101	S3h1_Spol	S3h1T0005900.1	0.0619
10102	A2h1_Slug	A2h1T0006184.1	0.0885
10102	S3h1_Slug	S3h1T0005904.1	0.0889
10102	S3h1_A2h1		0.2319
10102	A2h1_Snov	A2h1T0006184.1	0.0739
10102	S3h1_Snov	S3h1T0005904.1	0.0736
10102	A2h1_Spol	A2h1T0006184.1	0.1406
10102	S3h1_Spol	S3h1T0005904.1	0.1421
10103	A2h1_Slug	A2h1T0023189.3	0.1007
10103	S3h1_Slug	S3h1T0000584.3	0.0983
10103	S3h1_A2h1		0.2558
10103	A2h1_Snov	A2h1T0023189.3	0.0796
10103	S3h1_Snov	S3h1T0000584.3	0.0784
10103	A2h1_Spol	A2h1T0023189.3	0.1639
10103	S3h1_Spol	S3h1T0000584.3	0.1619
10104	A2h1_Slug	A2h1T0006178.1	0.1073
10104	S3h1_Slug	S3h1T0005909.1	0.1056
10104	S3h1_A2h1		0.3971
10104	A2h1_Snov	A2h1T0006178.1	0.1117
10104	S3h1_Snov	S3h1T0005909.1	0.1107
10104	A2h1_Spol	A2h1T0006178.1	0.1305
10104	S3h1_Spol	S3h1T0005909.1	0.1246
10106	A2h1_Slug	A2h1T0006173.1	0.0927
10106	S3h1_Slug	S3h1T0005911.1	0.0956
10106	S3h1_A2h1		0.0822
10106	A2h1_Snov	A2h1T0006173.1	0.085
10106	S3h1_Snov	S3h1T0005911.1	0.0879
10106	A2h1_Spol	A2h1T0006173.1	0.0819
10106	S3h1_Spol	S3h1T0005911.1	0.0843
10107	A2h1_Slug	A2h1T0006164.2	0.0773
10107	S3h1_Slug	S3h1T0005918.1	0.0775
10107	S3h1_A2h1		0.1366
10107	A2h1_Snov	A2h1T0006164.2	0.0755
10107	S3h1_Snov	S3h1T0005918.1	0.076
10107	A2h1_Spol	A2h1T0006164.2	0.1055
10107	S3h1_Spol	S3h1T0005918.1	0.1045
10108	A2h1_Slug	A2h1T0006163.1	0.0891
10108	S3h1_Slug	S3h1T0005919.1	0.0915
10108	S3h1_A2h1		0.0841
10108	A2h1_Snov	A2h1T0006163.1	0.0764
10108	S3h1_Snov	S3h1T0005919.1	0.0809
10108	A2h1_Spol	A2h1T0006163.1	0.112
10108	S3h1_Spol	S3h1T0005919.1	0.1134
10109	A2h1_Slug	A2h1T0006158.1	0.2459
10109	S3h1_Slug	S3h1T0005921.1	0.2366
10109	S3h1_A2h1		1.4005
10109	A2h1_Snov	A2h1T0006158.1	0.3569
10109	S3h1_Snov	S3h1T0005921.1	0.3377
10109	A2h1_Spol	A2h1T0006158.1	0.3351
10109	S3h1_Spol	S3h1T0005921.1	0.3218
1010	A2h1_Slug	A2h1T0038726.2	0.0468
1010	S3h1_Slug	S3h1T0026598.1	0.0452
1010	S3h1_A2h1		0.0392
1010	A2h1_Snov	A2h1T0038726.2	0.0505
1010	S3h1_Snov	S3h1T0026598.1	0.0493
1010	A2h1_Spol	A2h1T0038726.2	0.0648
1010	S3h1_Spol	S3h1T0026598.1	0.0626
10110	A2h1_Slug	A2h1T0006155.2	0.0645
10110	S3h1_Slug	S3h1T0005925.1	0.0637
10110	S3h1_A2h1		0.1268
10110	A2h1_Snov	A2h1T0006155.2	0.0777
10110	S3h1_Snov	S3h1T0005925.1	0.0798
10110	A2h1_Spol	A2h1T0006155.2	0.114
10110	S3h1_Spol	S3h1T0005925.1	0.1107
10112	A2h1_Slug	A2h1T0006140.3	0.0946
10112	S3h1_Slug	S3h1T0005936.1	0.0938
10112	S3h1_A2h1		0.2908
10112	A2h1_Snov	A2h1T0006140.3	0.0926
10112	S3h1_Snov	S3h1T0005936.1	0.0924
10112	A2h1_Spol	A2h1T0006140.3	0.1416
10112	S3h1_Spol	S3h1T0005936.1	0.1438
10117	A2h1_Slug	A2h1T0006114.1	0.0085
10117	S3h1_Slug	S3h1T0005956.1	0.0101
10117	S3h1_A2h1		0.0521
10117	A2h1_Snov	A2h1T0006114.1	0.0214
10117	S3h1_Snov	S3h1T0005956.1	0.0223
10117	A2h1_Spol	A2h1T0006114.1	0.0191
10117	S3h1_Spol	S3h1T0005956.1	0.0151
1011	A2h1_Slug	A2h1T0038718.1	0.0992
1011	S3h1_Slug	S3h1T0026603.1	0.0959
1011	S3h1_A2h1		0.5615
1011	A2h1_Snov	A2h1T0038718.1	0.0941
1011	S3h1_Snov	S3h1T0026603.1	0.0946
1011	A2h1_Spol	A2h1T0038718.1	0.1669
1011	S3h1_Spol	S3h1T0026603.1	0.1643
10120	A2h1_Slug	A2h1T0023185.1	0.0947
10120	S3h1_Slug	S3h1T0000588.1	0.0941
10120	S3h1_A2h1		0.001
10120	A2h1_Snov	A2h1T0023185.1	0.1026
10120	S3h1_Snov	S3h1T0000588.1	0.1019
10120	A2h1_Spol	A2h1T0023185.1	0.192
10120	S3h1_Spol	S3h1T0000588.1	0.1812
10121	A2h1_Slug	A2h1T0006104.1	0.105
10121	S3h1_Slug	S3h1T0005972.2	0.1033
10121	S3h1_A2h1		0.001
10121	A2h1_Snov	A2h1T0006104.1	0.0915
10121	S3h1_Snov	S3h1T0005972.2	0.0933
10121	A2h1_Spol	A2h1T0006104.1	0.0863
10121	S3h1_Spol	S3h1T0005972.2	0.0884
10122	A2h1_Slug	A2h1T0006102.1	0.0517
10122	S3h1_Slug	S3h1T0005977.1	0.0534
10122	S3h1_A2h1		0.2054
10122	A2h1_Snov	A2h1T0006102.1	0.0873
10122	S3h1_Snov	S3h1T0005977.1	0.0922
10122	A2h1_Spol	A2h1T0006102.1	0.0477
10122	S3h1_Spol	S3h1T0005977.1	0.0504
10124	A2h1_Slug	A2h1T0006897.1	0.0605
10124	S3h1_Slug	S3h1T0005982.2	0.0583
10124	S3h1_A2h1		0.1769
10124	A2h1_Snov	A2h1T0006897.1	0.0502
10124	S3h1_Snov	S3h1T0005982.2	0.0498
10124	A2h1_Spol	A2h1T0006897.1	0.0702
10124	S3h1_Spol	S3h1T0005982.2	0.0673
10126	A2h1_Slug	A2h1T0006901.1	0.1762
10126	S3h1_Slug	S3h1T0005993.1	0.1761
10126	S3h1_A2h1		0.244
10126	A2h1_Snov	A2h1T0006901.1	0.1798
10126	S3h1_Snov	S3h1T0005993.1	0.1775
10126	A2h1_Spol	A2h1T0006901.1	0.2275
10126	S3h1_Spol	S3h1T0005993.1	0.2264
10127	A2h1_Slug	A2h1T0006906.1	0.001
10127	S3h1_Slug	S3h1T0006002.1	0.0042
10127	S3h1_A2h1		0.1639
10127	A2h1_Snov	A2h1T0006906.1	0.001
10127	S3h1_Snov	S3h1T0006002.1	0.0048
10127	A2h1_Spol	A2h1T0006906.1	0.0118
10127	S3h1_Spol	S3h1T0006002.1	0.001
10129	A2h1_Slug	A2h1T0006909.1	0.0486
10129	S3h1_Slug	S3h1T0006007.1	0.0512
10129	S3h1_A2h1		0.0912
10129	A2h1_Snov	A2h1T0006909.1	0.0523
10129	S3h1_Snov	S3h1T0006007.1	0.0551
10129	A2h1_Spol	A2h1T0006909.1	0.0512
10129	S3h1_Spol	S3h1T0006007.1	0.0555
1012	A2h1_Slug	A2h1T0003421.1	0.1882
1012	S3h1_Slug	S3h1T0002647.1	0.1932
1012	S3h1_A2h1		0.3899
1012	A2h1_Snov	A2h1T0003421.1	0.1845
1012	S3h1_Snov	S3h1T0002647.1	0.1814
1012	A2h1_Spol	A2h1T0003421.1	0.1975
1012	S3h1_Spol	S3h1T0002647.1	0.2053
10130	A2h1_Slug	A2h1T0006913.1	0.0397
10130	S3h1_Slug	S3h1T0006010.1	0.0399
10130	S3h1_A2h1		0.1995
10130	A2h1_Snov	A2h1T0006913.1	0.0438
10130	S3h1_Snov	S3h1T0006010.1	0.0421
10130	A2h1_Spol	A2h1T0006913.1	0.0383
10130	S3h1_Spol	S3h1T0006010.1	0.0357
10131	A2h1_Slug	A2h1T0006914.2	0.1556
10131	S3h1_Slug	S3h1T0006012.1	0.1533
10131	S3h1_A2h1		99
10131	A2h1_Snov	A2h1T0006914.2	0.1844
10131	S3h1_Snov	S3h1T0006012.1	0.1841
10131	A2h1_Spol	A2h1T0006914.2	0.2612
10131	S3h1_Spol	S3h1T0006012.1	0.2456
10132	A2h1_Slug	A2h1T0006920.2	0.0864
10132	S3h1_Slug	S3h1T0006016.1	0.0873
10132	S3h1_A2h1		0.5853
10132	A2h1_Snov	A2h1T0006920.2	0.0978
10132	S3h1_Snov	S3h1T0006016.1	0.0988
10132	A2h1_Spol	A2h1T0006920.2	0.1471
10132	S3h1_Spol	S3h1T0006016.1	0.1432
10134	A2h1_Slug	A2h1T0006931.1	0.0972
10134	S3h1_Slug	S3h1T0006029.1	0.0983
10134	S3h1_A2h1		0.6306
10134	A2h1_Snov	A2h1T0006931.1	0.0911
10134	S3h1_Snov	S3h1T0006029.1	0.091
10134	A2h1_Spol	A2h1T0006931.1	0.1207
10134	S3h1_Spol	S3h1T0006029.1	0.1234
10135	A2h1_Slug	A2h1T0006933.1	0.2367
10135	S3h1_Slug	S3h1T0006032.1	0.2021
10135	S3h1_A2h1		0.3354
10135	A2h1_Snov	A2h1T0006933.1	0.267
10135	S3h1_Snov	S3h1T0006032.1	0.2253
10135	A2h1_Spol	A2h1T0006933.1	0.2576
10135	S3h1_Spol	S3h1T0006032.1	0.2082
10137	A2h1_Slug	A2h1T0006937.1	0.0237
10137	S3h1_Slug	S3h1T0006041.1	0.0229
10137	S3h1_A2h1		0.1342
10137	A2h1_Snov	A2h1T0006937.1	0.0123
10137	S3h1_Snov	S3h1T0006041.1	0.011
10137	A2h1_Spol	A2h1T0006937.1	0.0456
10137	S3h1_Spol	S3h1T0006041.1	0.0416
10138	A2h1_Slug	A2h1T0006940.1	0.0211
10138	S3h1_Slug	S3h1T0006043.1	0.021
10138	S3h1_A2h1		0.0256
10138	A2h1_Snov	A2h1T0006940.1	0.0258
10138	S3h1_Snov	S3h1T0006043.1	0.0257
10138	A2h1_Spol	A2h1T0006940.1	0.0419
10138	S3h1_Spol	S3h1T0006043.1	0.0399
10139	A2h1_Slug	A2h1T0006942.4	0.0904
10139	S3h1_Slug	S3h1T0006045.3	0.094
10139	S3h1_A2h1		0.1296
10139	A2h1_Snov	A2h1T0006942.4	0.0665
10139	S3h1_Snov	S3h1T0006045.3	0.0659
10139	A2h1_Spol	A2h1T0006942.4	0.0832
10139	S3h1_Spol	S3h1T0006045.3	0.0812
10141	A2h1_Slug	A2h1T0006948.1	0.0153
10141	S3h1_Slug	S3h1T0006050.1	0.0144
10141	S3h1_A2h1		0.001
10141	A2h1_Snov	A2h1T0006948.1	0.0154
10141	S3h1_Snov	S3h1T0006050.1	0.0154
10141	A2h1_Spol	A2h1T0006948.1	0.0076
10141	S3h1_Spol	S3h1T0006050.1	0.0072
10142	A2h1_Slug	A2h1T0006951.1	0.1313
10142	S3h1_Slug	S3h1T0006052.1	0.1132
10142	S3h1_A2h1		0.502
10142	A2h1_Snov	A2h1T0006951.1	0.2069
10142	S3h1_Snov	S3h1T0006052.1	0.1672
10142	A2h1_Spol	A2h1T0006951.1	0.2647
10142	S3h1_Spol	S3h1T0006052.1	0.1889
10143	A2h1_Slug	A2h1T0006954.1	0.1086
10143	S3h1_Slug	S3h1T0006055.1	0.1079
10143	S3h1_A2h1		0.4615
10143	A2h1_Snov	A2h1T0006954.1	0.1149
10143	S3h1_Snov	S3h1T0006055.1	0.1103
10143	A2h1_Spol	A2h1T0006954.1	0.1275
10143	S3h1_Spol	S3h1T0006055.1	0.1247
10144	A2h1_Slug	A2h1T0006956.3	0.126
10144	S3h1_Slug	S3h1T0006056.2	0.1259
10144	S3h1_A2h1		0.001
10144	A2h1_Snov	A2h1T0006956.3	0.1475
10144	S3h1_Snov	S3h1T0006056.2	0.144
10144	A2h1_Spol	A2h1T0006956.3	0.1205
10144	S3h1_Spol	S3h1T0006056.2	0.1176
10145	A2h1_Slug	A2h1T0006961.1	0.0226
10145	S3h1_Slug	S3h1T0006058.1	0.0207
10145	S3h1_A2h1		0.2337
10145	A2h1_Snov	A2h1T0006961.1	0.0169
10145	S3h1_Snov	S3h1T0006058.1	0.0153
10145	A2h1_Spol	A2h1T0006961.1	0.0347
10145	S3h1_Spol	S3h1T0006058.1	0.0306
10146	A2h1_Slug	A2h1T0006965.1	0.1318
10146	S3h1_Slug	S3h1T0006062.1	0.1377
10146	S3h1_A2h1		0.4564
10146	A2h1_Snov	A2h1T0006965.1	0.1711
10146	S3h1_Snov	S3h1T0006062.1	0.1674
10146	A2h1_Spol	A2h1T0006965.1	0.132
10146	S3h1_Spol	S3h1T0006062.1	0.1273
10147	A2h1_Slug	A2h1T0006966.2	0.1563
10147	S3h1_Slug	S3h1T0006063.3	0.1477
10147	S3h1_A2h1		0.2678
10147	A2h1_Snov	A2h1T0006966.2	0.1939
10147	S3h1_Snov	S3h1T0006063.3	0.1845
10147	A2h1_Spol	A2h1T0006966.2	0.1887
10147	S3h1_Spol	S3h1T0006063.3	0.1709
1014	A2h1_Slug	A2h1T0038704.1	0.0115
1014	S3h1_Slug	S3h1T0026615.1	0.0124
1014	S3h1_A2h1		0.3438
1014	A2h1_Snov	A2h1T0038704.1	0.0183
1014	S3h1_Snov	S3h1T0026615.1	0.0194
1014	A2h1_Spol	A2h1T0038704.1	0.0208
1014	S3h1_Spol	S3h1T0026615.1	0.0226
10151	A2h1_Slug	A2h1T0057948.1	0.1373
10151	S3h1_Slug	S3h1T0006070.2	0.1366
10151	S3h1_A2h1		0.612
10151	A2h1_Snov	A2h1T0057948.1	0.171
10151	S3h1_Snov	S3h1T0006070.2	0.1696
10151	A2h1_Spol	A2h1T0057948.1	0.2507
10151	S3h1_Spol	S3h1T0006070.2	0.2657
10152	A2h1_Slug	A2h1T0057947.2	0.2024
10152	S3h1_Slug	S3h1T0006071.2	0.198
10152	S3h1_A2h1		0.6662
10152	A2h1_Snov	A2h1T0057947.2	0.2033
10152	S3h1_Snov	S3h1T0006071.2	0.2021
10152	A2h1_Spol	A2h1T0057947.2	0.3218
10152	S3h1_Spol	S3h1T0006071.2	0.3175
10153	A2h1_Slug	A2h1T0057945.1	0.187
10153	S3h1_Slug	S3h1T0006073.2	0.1839
10153	S3h1_A2h1		0.1888
10153	A2h1_Snov	A2h1T0057945.1	0.1492
10153	S3h1_Snov	S3h1T0006073.2	0.151
10153	A2h1_Spol	A2h1T0057945.1	0.2203
10153	S3h1_Spol	S3h1T0006073.2	0.2233
10155	A2h1_Slug	A2h1T0057937.1	0.0882
10155	S3h1_Slug	S3h1T0006081.1	0.0873
10155	S3h1_A2h1		0.1641
10155	A2h1_Snov	A2h1T0057937.1	0.0778
10155	S3h1_Snov	S3h1T0006081.1	0.077
10155	A2h1_Spol	A2h1T0057937.1	0.1565
10155	S3h1_Spol	S3h1T0006081.1	0.1633
10156	A2h1_Slug	A2h1T0057935.1	0.0709
10156	S3h1_Slug	S3h1T0006084.1	0.0684
10156	S3h1_A2h1		0.3231
10156	A2h1_Snov	A2h1T0057935.1	0.0875
10156	S3h1_Snov	S3h1T0006084.1	0.0807
10156	A2h1_Spol	A2h1T0057935.1	0.0736
10156	S3h1_Spol	S3h1T0006084.1	0.0315
10157	A2h1_Slug	A2h1T0057930.1	0.1102
10157	S3h1_Slug	S3h1T0006088.1	0.1119
10157	S3h1_A2h1		0.3741
10157	A2h1_Snov	A2h1T0057930.1	0.0594
10157	S3h1_Snov	S3h1T0006088.1	0.0619
10157	A2h1_Spol	A2h1T0057930.1	0.108
10157	S3h1_Spol	S3h1T0006088.1	0.1129
10158	A2h1_Slug	A2h1T0057926.4	0.0267
10158	S3h1_Slug	S3h1T0006091.2	0.026
10158	S3h1_A2h1		0.001
10158	A2h1_Snov	A2h1T0057926.4	0.0292
10158	S3h1_Snov	S3h1T0006091.2	0.0289
10158	A2h1_Spol	A2h1T0057926.4	0.1501
10158	S3h1_Spol	S3h1T0006091.2	0.1421
10159	A2h1_Slug	A2h1T0057923.4	0.0477
10159	S3h1_Slug	S3h1T0006095.1	0.048
10159	S3h1_A2h1		0.0219
10159	A2h1_Snov	A2h1T0057923.4	0.048
10159	S3h1_Snov	S3h1T0006095.1	0.0486
10159	A2h1_Spol	A2h1T0057923.4	0.0604
10159	S3h1_Spol	S3h1T0006095.1	0.0614
1015	A2h1_Slug	A2h1T0038701.1	0.1474
1015	S3h1_Slug	S3h1T0026622.1	0.1489
1015	S3h1_A2h1		0.079
1015	A2h1_Snov	A2h1T0038701.1	0.0897
1015	S3h1_Snov	S3h1T0026622.1	0.0917
1015	A2h1_Spol	A2h1T0038701.1	0.1466
1015	S3h1_Spol	S3h1T0026622.1	0.1419
10160	A2h1_Slug	A2h1T0057913.1	0.0904
10160	S3h1_Slug	S3h1T0006102.1	0.0921
10160	S3h1_A2h1		0.001
10160	A2h1_Snov	A2h1T0057913.1	0.1017
10160	S3h1_Snov	S3h1T0006102.1	0.1014
10160	A2h1_Spol	A2h1T0057913.1	0.11
10160	S3h1_Spol	S3h1T0006102.1	0.1104
10161	A2h1_Slug	A2h1T0057898.4	0.0978
10161	S3h1_Slug	S3h1T0006114.1	0.0956
10161	S3h1_A2h1		99
10161	A2h1_Snov	A2h1T0057898.4	0.1017
10161	S3h1_Snov	S3h1T0006114.1	0.0994
10161	A2h1_Spol	A2h1T0057898.4	0.0914
10161	S3h1_Spol	S3h1T0006114.1	0.0873
10162	A2h1_Slug	A2h1T0057897.2	0.018
10162	S3h1_Slug	S3h1T0006118.2	0.0181
10162	S3h1_A2h1		0.001
10162	A2h1_Snov	A2h1T0057897.2	0.0248
10162	S3h1_Snov	S3h1T0006118.2	0.0256
10162	A2h1_Spol	A2h1T0057897.2	0.0574
10162	S3h1_Spol	S3h1T0006118.2	0.0571
10163	A2h1_Slug	A2h1T0057892.1	0.0878
10163	S3h1_Slug	S3h1T0006124.1	0.0889
10163	S3h1_A2h1		0.2855
10163	A2h1_Snov	A2h1T0057892.1	0.1025
10163	S3h1_Snov	S3h1T0006124.1	0.0987
10163	A2h1_Spol	A2h1T0057892.1	0.1557
10163	S3h1_Spol	S3h1T0006124.1	0.1503
10164	A2h1_Slug	A2h1T0057888.5	0.0382
10164	S3h1_Slug	S3h1T0006126.2	0.0356
10164	S3h1_A2h1		0.0453
10164	A2h1_Snov	A2h1T0057888.5	0.0526
10164	S3h1_Snov	S3h1T0006126.2	0.0495
10164	A2h1_Spol	A2h1T0057888.5	0.0821
10164	S3h1_Spol	S3h1T0006126.2	0.077
10165	A2h1_Slug	A2h1T0057885.1	0.0638
10165	S3h1_Slug	S3h1T0006128.1	0.0658
10165	S3h1_A2h1		0.7884
10165	A2h1_Snov	A2h1T0057885.1	0.0846
10165	S3h1_Snov	S3h1T0006128.1	0.0793
10165	A2h1_Spol	A2h1T0057885.1	0.1194
10165	S3h1_Spol	S3h1T0006128.1	0.1201
10166	A2h1_Slug	A2h1T0057881.1	0.0877
10166	S3h1_Slug	S3h1T0006130.1	0.0808
10166	S3h1_A2h1		0.2463
10166	A2h1_Snov	A2h1T0057881.1	0.0883
10166	S3h1_Snov	S3h1T0006130.1	0.0821
10166	A2h1_Spol	A2h1T0057881.1	0.0591
10166	S3h1_Spol	S3h1T0006130.1	0.0523
10167	A2h1_Slug	A2h1T0057878.2	0.1055
10167	S3h1_Slug	S3h1T0006133.1	0.1096
10167	S3h1_A2h1		0.2282
10167	A2h1_Snov	A2h1T0057878.2	0.1039
10167	S3h1_Snov	S3h1T0006133.1	0.1051
10167	A2h1_Spol	A2h1T0057878.2	0.1387
10167	S3h1_Spol	S3h1T0006133.1	0.1463
10169	A2h1_Slug	A2h1T0057870.4	0.0778
10169	S3h1_Slug	S3h1T0006146.4	0.0787
10169	S3h1_A2h1		0.4348
10169	A2h1_Snov	A2h1T0057870.4	0.0996
10169	S3h1_Snov	S3h1T0006146.4	0.1009
10169	A2h1_Spol	A2h1T0057870.4	0.0849
10169	S3h1_Spol	S3h1T0006146.4	0.0869
1016	A2h1_Slug	A2h1T0038686.2	0.2189
1016	S3h1_Slug	S3h1T0026632.1	0.2261
1016	S3h1_A2h1		0.6731
1016	A2h1_Snov	A2h1T0038686.2	0.2834
1016	S3h1_Snov	S3h1T0026632.1	0.2895
1016	A2h1_Spol	A2h1T0038686.2	0.4426
1016	S3h1_Spol	S3h1T0026632.1	0.4419
10172	A2h1_Slug	A2h1T0057862.1	0.1359
10172	S3h1_Slug	S3h1T0006152.1	0.1323
10172	S3h1_A2h1		0.001
10172	A2h1_Snov	A2h1T0057862.1	0.0846
10172	S3h1_Snov	S3h1T0006152.1	0.086
10172	A2h1_Spol	A2h1T0057862.1	0.0533
10172	S3h1_Spol	S3h1T0006152.1	0.052
10173	A2h1_Slug	A2h1T0006976.1	0.1874
10173	S3h1_Slug	S3h1T0006159.1	0.1972
10173	S3h1_A2h1		0.2402
10173	A2h1_Snov	A2h1T0006976.1	0.1826
10173	S3h1_Snov	S3h1T0006159.1	0.1825
10173	A2h1_Spol	A2h1T0006976.1	0.2326
10173	S3h1_Spol	S3h1T0006159.1	0.2385
10174	A2h1_Slug	A2h1T0006978.2	0.0058
10174	S3h1_Slug	S3h1T0006161.1	0.0089
10174	S3h1_A2h1		0.2184
10174	A2h1_Snov	A2h1T0006978.2	0.0052
10174	S3h1_Snov	S3h1T0006161.1	0.008
10174	A2h1_Spol	A2h1T0006978.2	0.016
10174	S3h1_Spol	S3h1T0006161.1	0.0212
10175	A2h1_Slug	A2h1T0006985.1	0.0257
10175	S3h1_Slug	S3h1T0006168.5	0.0253
10175	S3h1_A2h1		0.001
10175	A2h1_Snov	A2h1T0006985.1	0.0098
10175	S3h1_Snov	S3h1T0006168.5	0.0092
10175	A2h1_Spol	A2h1T0006985.1	0.0226
10175	S3h1_Spol	S3h1T0006168.5	0.0216
10176	A2h1_Slug	A2h1T0006988.1	0.0667
10176	S3h1_Slug	S3h1T0006170.1	0.067
10176	S3h1_A2h1		0.0531
10176	A2h1_Snov	A2h1T0006988.1	0.0826
10176	S3h1_Snov	S3h1T0006170.1	0.0839
10176	A2h1_Spol	A2h1T0006988.1	0.1051
10176	S3h1_Spol	S3h1T0006170.1	0.1083
10177	A2h1_Slug	A2h1T0006990.2	0.0769
10177	S3h1_Slug	S3h1T0006172.1	0.0992
10177	S3h1_A2h1		1.4659
10177	A2h1_Snov	A2h1T0006990.2	0.0874
10177	S3h1_Snov	S3h1T0006172.1	0.1057
10177	A2h1_Spol	A2h1T0006990.2	0.0983
10177	S3h1_Spol	S3h1T0006172.1	0.1273
10178	A2h1_Slug	A2h1T0006994.3	0.0221
10178	S3h1_Slug	S3h1T0006178.3	0.0226
10178	S3h1_A2h1		0.001
10178	A2h1_Snov	A2h1T0006994.3	0.0127
10178	S3h1_Snov	S3h1T0006178.3	0.0129
10178	A2h1_Spol	A2h1T0006994.3	0.0348
10178	S3h1_Spol	S3h1T0006178.3	0.0349
10179	A2h1_Slug	A2h1T0006999.1	0.1047
10179	S3h1_Slug	S3h1T0006182.1	0.1076
10179	S3h1_A2h1		0.001
10179	A2h1_Snov	A2h1T0006999.1	0.0993
10179	S3h1_Snov	S3h1T0006182.1	0.1029
10179	A2h1_Spol	A2h1T0006999.1	0.1798
10179	S3h1_Spol	S3h1T0006182.1	0.1826
1017	A2h1_Slug	A2h1T0038684.3	0.252
1017	S3h1_Slug	S3h1T0026633.3	0.2497
1017	S3h1_A2h1		99
1017	A2h1_Snov	A2h1T0038684.3	0.2798
1017	S3h1_Snov	S3h1T0026633.3	0.2804
1017	A2h1_Spol	A2h1T0038684.3	0.2897
1017	S3h1_Spol	S3h1T0026633.3	0.2917
10181	A2h1_Slug	A2h1T0007004.1	0.1185
10181	S3h1_Slug	S3h1T0006190.2	0.1163
10181	S3h1_A2h1		0.3832
10181	A2h1_Snov	A2h1T0007004.1	0.1254
10181	S3h1_Snov	S3h1T0006190.2	0.1273
10181	A2h1_Spol	A2h1T0007004.1	0.1822
10181	S3h1_Spol	S3h1T0006190.2	0.1859
10182	A2h1_Slug	A2h1T0007005.1	0.0479
10182	S3h1_Slug	S3h1T0006193.1	0.0642
10182	S3h1_A2h1		0.3421
10182	A2h1_Snov	A2h1T0007005.1	0.0446
10182	S3h1_Snov	S3h1T0006193.1	0.0529
10182	A2h1_Spol	A2h1T0007005.1	0.0634
10182	S3h1_Spol	S3h1T0006193.1	0.1038
10183	A2h1_Slug	A2h1T0007008.2	0.0549
10183	S3h1_Slug	S3h1T0006196.1	0.0546
10183	S3h1_A2h1		0.001
10183	A2h1_Snov	A2h1T0007008.2	0.0651
10183	S3h1_Snov	S3h1T0006196.1	0.0648
10183	A2h1_Spol	A2h1T0007008.2	0.0824
10183	S3h1_Spol	S3h1T0006196.1	0.0818
10184	A2h1_Slug	A2h1T0007011.1	0.0663
10184	S3h1_Slug	S3h1T0006199.2	0.0682
10184	S3h1_A2h1		0.0873
10184	A2h1_Snov	A2h1T0007011.1	0.032
10184	S3h1_Snov	S3h1T0006199.2	0.0362
10184	A2h1_Spol	A2h1T0007011.1	0.0477
10184	S3h1_Spol	S3h1T0006199.2	0.0543
10186	A2h1_Slug	A2h1T0007013.1	0.0497
10186	S3h1_Slug	S3h1T0006203.1	0.0526
10186	S3h1_A2h1		0.4045
10186	A2h1_Snov	A2h1T0007013.1	0.0413
10186	S3h1_Snov	S3h1T0006203.1	0.044
10186	A2h1_Spol	A2h1T0007013.1	0.0602
10186	S3h1_Spol	S3h1T0006203.1	0.0647
10189	A2h1_Slug	A2h1T0007038.1	0.0269
10189	S3h1_Slug	S3h1T0006224.1	0.0317
10189	S3h1_A2h1		99
10189	A2h1_Snov	A2h1T0007038.1	0.0396
10189	S3h1_Snov	S3h1T0006224.1	0.0456
10189	A2h1_Spol	A2h1T0007038.1	0.0385
10189	S3h1_Spol	S3h1T0006224.1	0.0281
10190	A2h1_Slug	A2h1T0023172.4	0.0365
10190	S3h1_Slug	S3h1T0000615.2	0.0391
10190	S3h1_A2h1		0.0896
10190	A2h1_Snov	A2h1T0023172.4	0.0413
10190	S3h1_Snov	S3h1T0000615.2	0.0434
10190	A2h1_Spol	A2h1T0023172.4	0.0654
10190	S3h1_Spol	S3h1T0000615.2	0.0703
10193	A2h1_Slug	A2h1T0007049.3	0.0256
10193	S3h1_Slug	S3h1T0006229.1	0.0252
10193	S3h1_A2h1		0.001
10193	A2h1_Snov	A2h1T0007049.3	0.0237
10193	S3h1_Snov	S3h1T0006229.1	0.0234
10193	A2h1_Spol	A2h1T0007049.3	0.0143
10193	S3h1_Spol	S3h1T0006229.1	0.014
10195	A2h1_Slug	A2h1T0007059.1	0.1075
10195	S3h1_Slug	S3h1T0006234.1	0.1056
10195	S3h1_A2h1		99
10195	A2h1_Snov	A2h1T0007059.1	0.1124
10195	S3h1_Snov	S3h1T0006234.1	0.1103
10195	A2h1_Spol	A2h1T0007059.1	0.1424
10195	S3h1_Spol	S3h1T0006234.1	0.1385
10198	A2h1_Slug	A2h1T0023171.3	0.1107
10198	S3h1_Slug	S3h1T0000616.3	0.112
10198	S3h1_A2h1		0.001
10198	A2h1_Snov	A2h1T0023171.3	0.0975
10198	S3h1_Snov	S3h1T0000616.3	0.0968
10198	A2h1_Spol	A2h1T0023171.3	0.1268
10198	S3h1_Spol	S3h1T0000616.3	0.1272
101	A2h1_Slug	A2h1T0003104.1	0.1174
101	S3h1_Slug	S3h1T0002344.1	0.1128
101	S3h1_A2h1		0.2432
101	A2h1_Snov	A2h1T0003104.1	0.1456
101	S3h1_Snov	S3h1T0002344.1	0.1398
101	A2h1_Spol	A2h1T0003104.1	0.1456
101	S3h1_Spol	S3h1T0002344.1	0.1601
10200	A2h1_Slug	A2h1T0007089.1	0.0686
10200	S3h1_Slug	S3h1T0006254.1	0.0662
10200	S3h1_A2h1		0.486
10200	A2h1_Snov	A2h1T0007089.1	0.123
10200	S3h1_Snov	S3h1T0006254.1	0.1249
10200	A2h1_Spol	A2h1T0007089.1	0.197
10200	S3h1_Spol	S3h1T0006254.1	0.1902
10201	A2h1_Slug	A2h1T0007098.2	0.0515
10201	S3h1_Slug	S3h1T0006262.1	0.0508
10201	S3h1_A2h1		0.067
10201	A2h1_Snov	A2h1T0007098.2	0.0513
10201	S3h1_Snov	S3h1T0006262.1	0.0506
10201	A2h1_Spol	A2h1T0007098.2	0.0585
10201	S3h1_Spol	S3h1T0006262.1	0.0583
10202	A2h1_Slug	A2h1T0007103.2	0.099
10202	S3h1_Slug	S3h1T0006266.2	0.0962
10202	S3h1_A2h1		0.1025
10202	A2h1_Snov	A2h1T0007103.2	0.0969
10202	S3h1_Snov	S3h1T0006266.2	0.091
10202	A2h1_Spol	A2h1T0007103.2	0.1417
10202	S3h1_Spol	S3h1T0006266.2	0.1322
10204	A2h1_Slug	A2h1T0007104.1	0.0715
10204	S3h1_Slug	S3h1T0006268.5	0.071
10204	S3h1_A2h1		0.0173
10204	A2h1_Snov	A2h1T0007104.1	0.0771
10204	S3h1_Snov	S3h1T0006268.5	0.0753
10204	A2h1_Spol	A2h1T0007104.1	0.0971
10204	S3h1_Spol	S3h1T0006268.5	0.0957
10205	A2h1_Slug	A2h1T0007105.1	0.0983
10205	S3h1_Slug	S3h1T0006270.1	0.0986
10205	S3h1_A2h1		0.2078
10205	A2h1_Snov	A2h1T0007105.1	0.0943
10205	S3h1_Snov	S3h1T0006270.1	0.0956
10205	A2h1_Spol	A2h1T0007105.1	0.1248
10205	S3h1_Spol	S3h1T0006270.1	0.1243
10206	A2h1_Slug	A2h1T0007107.1	0.0225
10206	S3h1_Slug	S3h1T0006271.2	0.0235
10206	S3h1_A2h1		0.001
10206	A2h1_Snov	A2h1T0007107.1	0.0246
10206	S3h1_Snov	S3h1T0006271.2	0.0251
10206	A2h1_Spol	A2h1T0007107.1	0.0233
10206	S3h1_Spol	S3h1T0006271.2	0.0227
10208	A2h1_Slug	A2h1T0007111.1	0.0752
10208	S3h1_Slug	S3h1T0006274.1	0.0792
10208	S3h1_A2h1		0.0544
10208	A2h1_Snov	A2h1T0007111.1	0.1083
10208	S3h1_Snov	S3h1T0006274.1	0.1118
10208	A2h1_Spol	A2h1T0007111.1	0.1255
10208	S3h1_Spol	S3h1T0006274.1	0.1382
10209	A2h1_Slug	A2h1T0023169.1	0.0887
10209	S3h1_Slug	S3h1T0000618.4	0.0948
10209	S3h1_A2h1		0.0486
10209	A2h1_Snov	A2h1T0023169.1	0.0887
10209	S3h1_Snov	S3h1T0000618.4	0.0912
10209	A2h1_Spol	A2h1T0023169.1	0.0795
10209	S3h1_Spol	S3h1T0000618.4	0.0818
10210	A2h1_Slug	A2h1T0007116.3	0.1845
10210	S3h1_Slug	S3h1T0006280.3	0.1864
10210	S3h1_A2h1		0.062
10210	A2h1_Snov	A2h1T0007116.3	0.2053
10210	S3h1_Snov	S3h1T0006280.3	0.2076
10210	A2h1_Spol	A2h1T0007116.3	0.2216
10210	S3h1_Spol	S3h1T0006280.3	0.2267
10211	A2h1_Slug	A2h1T0007119.1	0.0257
10211	S3h1_Slug	S3h1T0006282.1	0.0241
10211	S3h1_A2h1		0.1711
10211	A2h1_Snov	A2h1T0007119.1	0.0202
10211	S3h1_Snov	S3h1T0006282.1	0.0184
10211	A2h1_Spol	A2h1T0007119.1	0.0243
10211	S3h1_Spol	S3h1T0006282.1	0.0201
10214	A2h1_Slug	A2h1T0007135.6	0.1578
10214	S3h1_Slug	S3h1T0006305.3	0.1563
10214	S3h1_A2h1		0.0582
10214	A2h1_Snov	A2h1T0007135.6	0.1368
10214	S3h1_Snov	S3h1T0006305.3	0.139
10214	A2h1_Spol	A2h1T0007135.6	0.1692
10214	S3h1_Spol	S3h1T0006305.3	0.1713
10215	A2h1_Slug	A2h1T0007140.1	0.099
10215	S3h1_Slug	S3h1T0006307.1	0.0925
10215	S3h1_A2h1		0.2311
10215	A2h1_Snov	A2h1T0007140.1	0.1171
10215	S3h1_Snov	S3h1T0006307.1	0.1322
10215	A2h1_Spol	A2h1T0007140.1	0.1579
10215	S3h1_Spol	S3h1T0006307.1	0.1597
10217	A2h1_Slug	A2h1T0007142.2	0.031
10217	S3h1_Slug	S3h1T0006310.1	0.0329
10217	S3h1_A2h1		0.0507
10217	A2h1_Snov	A2h1T0007142.2	0.0195
10217	S3h1_Snov	S3h1T0006310.1	0.0209
10217	A2h1_Spol	A2h1T0007142.2	0.0432
10217	S3h1_Spol	S3h1T0006310.1	0.0456
10221	A2h1_Slug	A2h1T0007170.1	0.0043
10221	S3h1_Slug	S3h1T0006344.2	0.0042
10221	S3h1_A2h1		0.001
10221	A2h1_Snov	A2h1T0007170.1	0.0035
10221	S3h1_Snov	S3h1T0006344.2	0.0034
10221	A2h1_Spol	A2h1T0007170.1	0.0054
10221	S3h1_Spol	S3h1T0006344.2	0.0053
10222	A2h1_Slug	A2h1T0007172.1	0.0545
10222	S3h1_Slug	S3h1T0006345.1	0.0565
10222	S3h1_A2h1		0.001
10222	A2h1_Snov	A2h1T0007172.1	0.0593
10222	S3h1_Snov	S3h1T0006345.1	0.0617
10222	A2h1_Spol	A2h1T0007172.1	0.1149
10222	S3h1_Spol	S3h1T0006345.1	0.1193
10223	A2h1_Slug	A2h1T0023163.1	0.0785
10223	S3h1_Slug	S3h1T0000622.1	0.0718
10223	S3h1_A2h1		0.3786
10223	A2h1_Snov	A2h1T0023163.1	0.0442
10223	S3h1_Snov	S3h1T0000622.1	0.0425
10223	A2h1_Spol	A2h1T0023163.1	0.1112
10223	S3h1_Spol	S3h1T0000622.1	0.1041
10225	A2h1_Slug	A2h1T0007184.2	0.1958
10225	S3h1_Slug	S3h1T0006357.4	0.1952
10225	S3h1_A2h1		0.1745
10225	A2h1_Snov	A2h1T0007184.2	0.1271
10225	S3h1_Snov	S3h1T0006357.4	0.1428
10225	A2h1_Spol	A2h1T0007184.2	0.1165
10225	S3h1_Spol	S3h1T0006357.4	0.1296
10227	A2h1_Slug	A2h1T0007195.1	0.0054
10227	S3h1_Slug	S3h1T0006367.1	0.0051
10227	S3h1_A2h1		0.001
10227	A2h1_Snov	A2h1T0007195.1	0.0126
10227	S3h1_Snov	S3h1T0006367.1	0.0122
10227	A2h1_Spol	A2h1T0007195.1	0.0072
10227	S3h1_Spol	S3h1T0006367.1	0.0071
10228	A2h1_Slug	A2h1T0007197.1	0.0492
10228	S3h1_Slug	S3h1T0006369.1	0.0513
10228	S3h1_A2h1		0.001
10228	A2h1_Snov	A2h1T0007197.1	0.0554
10228	S3h1_Snov	S3h1T0006369.1	0.0561
10228	A2h1_Spol	A2h1T0007197.1	0.0573
10228	S3h1_Spol	S3h1T0006369.1	0.0579
10229	A2h1_Slug	A2h1T0007198.1	0.0115
10229	S3h1_Slug	S3h1T0006372.1	0.0104
10229	S3h1_A2h1		0.001
10229	A2h1_Snov	A2h1T0007198.1	0.0303
10229	S3h1_Snov	S3h1T0006372.1	0.0295
10229	A2h1_Spol	A2h1T0007198.1	0.1083
10229	S3h1_Spol	S3h1T0006372.1	0.1089
10232	A2h1_Slug	A2h1T0007206.1	0.0084
10232	S3h1_Slug	S3h1T0006386.1	0.0082
10232	S3h1_A2h1		0.001
10232	A2h1_Snov	A2h1T0007206.1	0.0024
10232	S3h1_Snov	S3h1T0006386.1	0.0023
10232	A2h1_Spol	A2h1T0007206.1	0.0054
10232	S3h1_Spol	S3h1T0006386.1	0.0052
10233	A2h1_Slug	A2h1T0007210.3	0.2291
10233	S3h1_Slug	S3h1T0006390.1	0.2222
10233	S3h1_A2h1		0.0359
10233	A2h1_Snov	A2h1T0007210.3	0.1783
10233	S3h1_Snov	S3h1T0006390.1	0.1761
10233	A2h1_Spol	A2h1T0007210.3	0.3468
10233	S3h1_Spol	S3h1T0006390.1	0.3392
10234	A2h1_Slug	A2h1T0007227.1	0.016
10234	S3h1_Slug	S3h1T0006409.1	0.0163
10234	S3h1_A2h1		0.001
10234	A2h1_Snov	A2h1T0007227.1	0.0191
10234	S3h1_Snov	S3h1T0006409.1	0.0195
10234	A2h1_Spol	A2h1T0007227.1	0.0266
10234	S3h1_Spol	S3h1T0006409.1	0.0282
10235	A2h1_Slug	A2h1T0007231.1	0.0548
10235	S3h1_Slug	S3h1T0006413.2	0.0532
10235	S3h1_A2h1		0.0924
10235	A2h1_Snov	A2h1T0007231.1	0.0508
10235	S3h1_Snov	S3h1T0006413.2	0.0501
10235	A2h1_Spol	A2h1T0007231.1	0.0445
10235	S3h1_Spol	S3h1T0006413.2	0.0448
10236	A2h1_Slug	A2h1T0007234.2	0.1219
10236	S3h1_Slug	S3h1T0006414.1	0.1243
10236	S3h1_A2h1		0.1127
10236	A2h1_Snov	A2h1T0007234.2	0.1299
10236	S3h1_Snov	S3h1T0006414.1	0.1351
10236	A2h1_Spol	A2h1T0007234.2	0.2076
10236	S3h1_Spol	S3h1T0006414.1	0.2115
10237	A2h1_Slug	A2h1T0007235.11	0.0243
10237	S3h1_Slug	S3h1T0006417.6	0.0241
10237	S3h1_A2h1		0.0659
10237	A2h1_Snov	A2h1T0007235.11	0.0214
10237	S3h1_Snov	S3h1T0006417.6	0.0219
10237	A2h1_Spol	A2h1T0007235.11	0.0308
10237	S3h1_Spol	S3h1T0006417.6	0.0326
1023	A2h1_Slug	A2h1T0038668.1	0.0372
1023	S3h1_Slug	S3h1T0026651.1	0.0379
1023	S3h1_A2h1		0.0389
1023	A2h1_Snov	A2h1T0038668.1	0.0359
1023	S3h1_Snov	S3h1T0026651.1	0.0384
1023	A2h1_Spol	A2h1T0038668.1	0.0319
1023	S3h1_Spol	S3h1T0026651.1	0.0323
10240	A2h1_Slug	A2h1T0007262.1	0.0378
10240	S3h1_Slug	S3h1T0006437.1	0.0389
10240	S3h1_A2h1		0.0588
10240	A2h1_Snov	A2h1T0007262.1	0.0348
10240	S3h1_Snov	S3h1T0006437.1	0.0331
10240	A2h1_Spol	A2h1T0007262.1	0.0449
10240	S3h1_Spol	S3h1T0006437.1	0.0416
10242	A2h1_Slug	A2h1T0007268.1	0.157
10242	S3h1_Slug	S3h1T0006440.3	0.1483
10242	S3h1_A2h1		0.392
10242	A2h1_Snov	A2h1T0007268.1	0.1908
10242	S3h1_Snov	S3h1T0006440.3	0.1732
10242	A2h1_Spol	A2h1T0007268.1	0.1899
10242	S3h1_Spol	S3h1T0006440.3	0.1837
10244	A2h1_Slug	A2h1T0007274.1	0.1337
10244	S3h1_Slug	S3h1T0006443.1	0.1331
10244	S3h1_A2h1		0.5297
10244	A2h1_Snov	A2h1T0007274.1	0.1508
10244	S3h1_Snov	S3h1T0006443.1	0.1499
10244	A2h1_Spol	A2h1T0007274.1	0.2468
10244	S3h1_Spol	S3h1T0006443.1	0.2529
10245	A2h1_Slug	A2h1T0007276.2	0.0841
10245	S3h1_Slug	S3h1T0006444.1	0.0876
10245	S3h1_A2h1		0.001
10245	A2h1_Snov	A2h1T0007276.2	0.0936
10245	S3h1_Snov	S3h1T0006444.1	0.0951
10245	A2h1_Spol	A2h1T0007276.2	0.1207
10245	S3h1_Spol	S3h1T0006444.1	0.12
10246	A2h1_Slug	A2h1T0007278.1	0.013
10246	S3h1_Slug	S3h1T0006446.1	0.0128
10246	S3h1_A2h1		0.001
10246	A2h1_Snov	A2h1T0007278.1	0.0099
10246	S3h1_Snov	S3h1T0006446.1	0.0096
10246	A2h1_Spol	A2h1T0007278.1	0.0086
10246	S3h1_Spol	S3h1T0006446.1	0.0089
10247	A2h1_Slug	A2h1T0007286.1	0.1614
10247	S3h1_Slug	S3h1T0006455.1	0.1656
10247	S3h1_A2h1		0.1375
10247	A2h1_Snov	A2h1T0007286.1	0.2219
10247	S3h1_Snov	S3h1T0006455.1	0.2523
10247	A2h1_Spol	A2h1T0007286.1	0.3328
10247	S3h1_Spol	S3h1T0006455.1	0.3747
1024	A2h1_Slug	A2h1T0038667.3	0.0401
1024	S3h1_Slug	S3h1T0026653.1	0.0398
1024	S3h1_A2h1		0.001
1024	A2h1_Snov	A2h1T0038667.3	0.0433
1024	S3h1_Snov	S3h1T0026653.1	0.0445
1024	A2h1_Spol	A2h1T0038667.3	0.0328
1024	S3h1_Spol	S3h1T0026653.1	0.0335
10253	A2h1_Slug	A2h1T0007292.2	0.0677
10253	S3h1_Slug	S3h1T0006552.5	0.0687
10253	S3h1_A2h1		0.1534
10253	A2h1_Snov	A2h1T0007292.2	0.0786
10253	S3h1_Snov	S3h1T0006552.5	0.0772
10253	A2h1_Spol	A2h1T0007292.2	0.0784
10253	S3h1_Spol	S3h1T0006552.5	0.0799
10254	A2h1_Slug	A2h1T0007295.1	0.0775
10254	S3h1_Slug	S3h1T0006555.1	0.0761
10254	S3h1_A2h1		0.1421
10254	A2h1_Snov	A2h1T0007295.1	0.0533
10254	S3h1_Snov	S3h1T0006555.1	0.0539
10254	A2h1_Spol	A2h1T0007295.1	0.0818
10254	S3h1_Spol	S3h1T0006555.1	0.081
10255	A2h1_Slug	A2h1T0007299.1	0.0417
10255	S3h1_Slug	S3h1T0006559.2	0.0413
10255	S3h1_A2h1		0.001
10255	A2h1_Snov	A2h1T0007299.1	0.0357
10255	S3h1_Snov	S3h1T0006559.2	0.0361
10255	A2h1_Spol	A2h1T0007299.1	0.0371
10255	S3h1_Spol	S3h1T0006559.2	0.0376
10257	A2h1_Slug	A2h1T0007300.1	0.0407
10257	S3h1_Slug	S3h1T0006560.1	0.0402
10257	S3h1_A2h1		0.001
10257	A2h1_Snov	A2h1T0007300.1	0.0221
10257	S3h1_Snov	S3h1T0006560.1	0.0215
10257	A2h1_Spol	A2h1T0007300.1	0.0379
10257	S3h1_Spol	S3h1T0006560.1	0.0371
10258	A2h1_Slug	A2h1T0007304.4	0.1568
10258	S3h1_Slug	S3h1T0006562.1	0.1642
10258	S3h1_A2h1		0.2491
10258	A2h1_Snov	A2h1T0007304.4	0.0942
10258	S3h1_Snov	S3h1T0006562.1	0.102
10258	A2h1_Spol	A2h1T0007304.4	0.0978
10258	S3h1_Spol	S3h1T0006562.1	0.1043
1025	A2h1_Slug	A2h1T0038666.2	0.101
1025	S3h1_Slug	S3h1T0026654.3	0.1018
1025	S3h1_A2h1		0.1511
1025	A2h1_Snov	A2h1T0038666.2	0.09
1025	S3h1_Snov	S3h1T0026654.3	0.0891
1025	A2h1_Spol	A2h1T0038666.2	0.1516
1025	S3h1_Spol	S3h1T0026654.3	0.1508
10263	A2h1_Slug	A2h1T0023126.1	0.019
10263	S3h1_Slug	S3h1T0000648.1	0.0184
10263	S3h1_A2h1		0.001
10263	A2h1_Snov	A2h1T0023126.1	0.0078
10263	S3h1_Snov	S3h1T0000648.1	0.0076
10263	A2h1_Spol	A2h1T0023126.1	0.0223
10263	S3h1_Spol	S3h1T0000648.1	0.0217
10264	A2h1_Slug	A2h1T0007337.1	0.0597
10264	S3h1_Slug	S3h1T0006602.4	0.0585
10264	S3h1_A2h1		0.001
10264	A2h1_Snov	A2h1T0007337.1	0.0588
10264	S3h1_Snov	S3h1T0006602.4	0.0598
10264	A2h1_Spol	A2h1T0007337.1	0.1104
10264	S3h1_Spol	S3h1T0006602.4	0.1073
10265	A2h1_Slug	A2h1T0007341.3	0.0051
10265	S3h1_Slug	S3h1T0006605.2	0.0051
10265	S3h1_A2h1		0.001
10265	A2h1_Snov	A2h1T0007341.3	0.0063
10265	S3h1_Snov	S3h1T0006605.2	0.0061
10265	A2h1_Spol	A2h1T0007341.3	0.0099
10265	S3h1_Spol	S3h1T0006605.2	0.0108
10266	A2h1_Slug	A2h1T0007348.2	0.0232
10266	S3h1_Slug	S3h1T0006608.1	0.0233
10266	S3h1_A2h1		0.001
10266	A2h1_Snov	A2h1T0007348.2	0.0231
10266	S3h1_Snov	S3h1T0006608.1	0.0232
10266	A2h1_Spol	A2h1T0007348.2	0.0283
10266	S3h1_Spol	S3h1T0006608.1	0.0285
10267	A2h1_Slug	A2h1T0007349.2	0.0846
10267	S3h1_Slug	S3h1T0006609.2	0.0859
10267	S3h1_A2h1		0.1044
10267	A2h1_Snov	A2h1T0007349.2	0.0982
10267	S3h1_Snov	S3h1T0006609.2	0.0952
10267	A2h1_Spol	A2h1T0007349.2	0.0933
10267	S3h1_Spol	S3h1T0006609.2	0.0856
10268	A2h1_Slug	A2h1T0007353.1	0.0921
10268	S3h1_Slug	S3h1T0006613.1	0.0867
10268	S3h1_A2h1		0.132
10268	A2h1_Snov	A2h1T0007353.1	0.1007
10268	S3h1_Snov	S3h1T0006613.1	0.0951
10268	A2h1_Spol	A2h1T0007353.1	0.1137
10268	S3h1_Spol	S3h1T0006613.1	0.1088
1026	A2h1_Slug	A2h1T0038665.1	0.183
1026	S3h1_Slug	S3h1T0026655.1	0.1738
1026	S3h1_A2h1		99
1026	A2h1_Snov	A2h1T0038665.1	0.1928
1026	S3h1_Snov	S3h1T0026655.1	0.1867
1026	A2h1_Spol	A2h1T0038665.1	0.3209
1026	S3h1_Spol	S3h1T0026655.1	0.3047
10271	A2h1_Slug	A2h1T0007361.13	0.0709
10271	S3h1_Slug	S3h1T0006622.3	0.0653
10271	S3h1_A2h1		0.0425
10271	A2h1_Snov	A2h1T0007361.13	0.0658
10271	S3h1_Snov	S3h1T0006622.3	0.0615
10271	A2h1_Spol	A2h1T0007361.13	0.0915
10271	S3h1_Spol	S3h1T0006622.3	0.0881
10272	A2h1_Slug	A2h1T0007362.2	0.1334
10272	S3h1_Slug	S3h1T0006623.4	0.1315
10272	S3h1_A2h1		0.1029
10272	A2h1_Snov	A2h1T0007362.2	0.139
10272	S3h1_Snov	S3h1T0006623.4	0.1371
10272	A2h1_Spol	A2h1T0007362.2	0.1959
10272	S3h1_Spol	S3h1T0006623.4	0.1887
10273	A2h1_Slug	A2h1T0007366.1	0.0575
10273	S3h1_Slug	S3h1T0006629.1	0.0532
10273	S3h1_A2h1		0.7022
10273	A2h1_Snov	A2h1T0007366.1	0.044
10273	S3h1_Snov	S3h1T0006629.1	0.04
10273	A2h1_Spol	A2h1T0007366.1	0.089
10273	S3h1_Spol	S3h1T0006629.1	0.078
10274	A2h1_Slug	A2h1T0007367.1	0.1621
10274	S3h1_Slug	S3h1T0006634.1	0.1501
10274	S3h1_A2h1		0.6198
10274	A2h1_Snov	A2h1T0007367.1	0.152
10274	S3h1_Snov	S3h1T0006634.1	0.1433
10274	A2h1_Spol	A2h1T0007367.1	0.1616
10274	S3h1_Spol	S3h1T0006634.1	0.1576
10275	A2h1_Slug	A2h1T0007369.1	0.1625
10275	S3h1_Slug	S3h1T0006636.2	0.1517
10275	S3h1_A2h1		0.2586
10275	A2h1_Snov	A2h1T0007369.1	0.0908
10275	S3h1_Snov	S3h1T0006636.2	0.0941
10275	A2h1_Spol	A2h1T0007369.1	0.1974
10275	S3h1_Spol	S3h1T0006636.2	0.1971
10276	A2h1_Slug	A2h1T0007370.1	0.0976
10276	S3h1_Slug	S3h1T0006638.1	0.1027
10276	S3h1_A2h1		0.4414
10276	A2h1_Snov	A2h1T0007370.1	0.0945
10276	S3h1_Snov	S3h1T0006638.1	0.0936
10276	A2h1_Spol	A2h1T0007370.1	0.1046
10276	S3h1_Spol	S3h1T0006638.1	0.0976
10277	A2h1_Slug	A2h1T0007371.4	0.1885
10277	S3h1_Slug	S3h1T0006639.1	0.159
10277	S3h1_A2h1		0.4803
10277	A2h1_Snov	A2h1T0007371.4	0.2062
10277	S3h1_Snov	S3h1T0006639.1	0.2087
10277	A2h1_Spol	A2h1T0007371.4	0.3092
10277	S3h1_Spol	S3h1T0006639.1	0.3074
10279	A2h1_Slug	A2h1T0007391.1	0.1918
10279	S3h1_Slug	S3h1T0006658.1	0.2091
10279	S3h1_A2h1		0.2294
10279	A2h1_Snov	A2h1T0007391.1	0.2179
10279	S3h1_Snov	S3h1T0006658.1	0.222
10279	A2h1_Spol	A2h1T0007391.1	0.1796
10279	S3h1_Spol	S3h1T0006658.1	0.206
1027	A2h1_Slug	A2h1T0038664.1	0.0431
1027	S3h1_Slug	S3h1T0026656.3	0.0435
1027	S3h1_A2h1		0.0968
1027	A2h1_Snov	A2h1T0038664.1	0.0428
1027	S3h1_Snov	S3h1T0026656.3	0.0421
1027	A2h1_Spol	A2h1T0038664.1	0.0607
1027	S3h1_Spol	S3h1T0026656.3	0.0656
10280	A2h1_Slug	A2h1T0007397.1	0.0894
10280	S3h1_Slug	S3h1T0006660.1	0.0914
10280	S3h1_A2h1		0.001
10280	A2h1_Snov	A2h1T0007397.1	0.111
10280	S3h1_Snov	S3h1T0006660.1	0.1137
10280	A2h1_Spol	A2h1T0007397.1	0.1439
10280	S3h1_Spol	S3h1T0006660.1	0.1477
10282	A2h1_Slug	A2h1T0007400.1	0.1471
10282	S3h1_Slug	S3h1T0006663.3	0.1423
10282	S3h1_A2h1		0.1481
10282	A2h1_Snov	A2h1T0007400.1	0.1286
10282	S3h1_Snov	S3h1T0006663.3	0.1225
10282	A2h1_Spol	A2h1T0007400.1	0.1956
10282	S3h1_Spol	S3h1T0006663.3	0.1875
10283	A2h1_Slug	A2h1T0007402.1	0.0622
10283	S3h1_Slug	S3h1T0006666.3	0.0699
10283	S3h1_A2h1		99
10283	A2h1_Snov	A2h1T0007402.1	0.0978
10283	S3h1_Snov	S3h1T0006666.3	0.1087
10283	A2h1_Spol	A2h1T0007402.1	0.0829
10283	S3h1_Spol	S3h1T0006666.3	0.0956
10284	A2h1_Slug	A2h1T0007408.1	0.0094
10284	S3h1_Slug	S3h1T0006670.1	0.0096
10284	S3h1_A2h1		0.001
10284	A2h1_Snov	A2h1T0007408.1	0.0163
10284	S3h1_Snov	S3h1T0006670.1	0.0163
10284	A2h1_Spol	A2h1T0007408.1	0.0425
10284	S3h1_Spol	S3h1T0006670.1	0.0437
10286	A2h1_Slug	A2h1T0023121.1	0.3298
10286	S3h1_Slug	S3h1T0000652.2	0.3185
10286	S3h1_A2h1		1.5893
10286	A2h1_Snov	A2h1T0023121.1	0.3924
10286	S3h1_Snov	S3h1T0000652.2	0.3793
10286	A2h1_Spol	A2h1T0023121.1	0.5263
10286	S3h1_Spol	S3h1T0000652.2	0.5251
10289	A2h1_Slug	A2h1T0007436.5	0.1293
10289	S3h1_Slug	S3h1T0006689.2	0.1316
10289	S3h1_A2h1		0.3613
10289	A2h1_Snov	A2h1T0007436.5	0.149
10289	S3h1_Snov	S3h1T0006689.2	0.151
10289	A2h1_Spol	A2h1T0007436.5	0.1703
10289	S3h1_Spol	S3h1T0006689.2	0.1713
1028	A2h1_Slug	A2h1T0038658.1	0.1121
1028	S3h1_Slug	S3h1T0026664.1	0.1143
1028	S3h1_A2h1		0.1012
1028	A2h1_Snov	A2h1T0038658.1	0.1164
1028	S3h1_Snov	S3h1T0026664.1	0.115
1028	A2h1_Spol	A2h1T0038658.1	0.1895
1028	S3h1_Spol	S3h1T0026664.1	0.1883
10290	A2h1_Slug	A2h1T0007440.1	0.0097
10290	S3h1_Slug	S3h1T0006693.1	0.0094
10290	S3h1_A2h1		0.001
10290	A2h1_Snov	A2h1T0007440.1	0.0073
10290	S3h1_Snov	S3h1T0006693.1	0.0071
10290	A2h1_Spol	A2h1T0007440.1	0.0041
10290	S3h1_Spol	S3h1T0006693.1	0.0042
10292	A2h1_Slug	A2h1T0007444.2	0.0427
10292	S3h1_Slug	S3h1T0006699.2	0.044
10292	S3h1_A2h1		0.001
10292	A2h1_Snov	A2h1T0007444.2	0.0537
10292	S3h1_Snov	S3h1T0006699.2	0.0557
10292	A2h1_Spol	A2h1T0007444.2	0.0576
10292	S3h1_Spol	S3h1T0006699.2	0.0593
10293	A2h1_Slug	A2h1T0007447.5	0.0422
10293	S3h1_Slug	S3h1T0006702.2	0.0404
10293	S3h1_A2h1		0.4237
10293	A2h1_Snov	A2h1T0007447.5	0.04
10293	S3h1_Snov	S3h1T0006702.2	0.0379
10293	A2h1_Spol	A2h1T0007447.5	0.0532
10293	S3h1_Spol	S3h1T0006702.2	0.0498
10296	A2h1_Slug	A2h1T0007465.9	0.0652
10296	S3h1_Slug	S3h1T0006726.2	0.0697
10296	S3h1_A2h1		0.0765
10296	A2h1_Snov	A2h1T0007465.9	0.072
10296	S3h1_Snov	S3h1T0006726.2	0.0763
10296	A2h1_Spol	A2h1T0007465.9	0.0585
10296	S3h1_Spol	S3h1T0006726.2	0.0648
10297	A2h1_Slug	A2h1T0007472.1	0.001
10297	S3h1_Slug	S3h1T0006734.1	0.001
10297	S3h1_A2h1		0.001
10297	A2h1_Snov	A2h1T0007472.1	0.001
10297	S3h1_Snov	S3h1T0006734.1	0.001
10297	A2h1_Spol	A2h1T0007472.1	0.0118
10297	S3h1_Spol	S3h1T0006734.1	0.0126
10298	A2h1_Slug	A2h1T0007478.2	0.0558
10298	S3h1_Slug	S3h1T0006737.2	0.0552
10298	S3h1_A2h1		0.001
10298	A2h1_Snov	A2h1T0007478.2	0.0615
10298	S3h1_Snov	S3h1T0006737.2	0.0654
10298	A2h1_Spol	A2h1T0007478.2	0.0972
10298	S3h1_Spol	S3h1T0006737.2	0.1047
10299	A2h1_Slug	A2h1T0023114.3	0.0235
10299	S3h1_Slug	S3h1T0000656.1	0.0232
10299	S3h1_A2h1		0.001
10299	A2h1_Snov	A2h1T0023114.3	0.0224
10299	S3h1_Snov	S3h1T0000656.1	0.0221
10299	A2h1_Spol	A2h1T0023114.3	0.0207
10299	S3h1_Spol	S3h1T0000656.1	0.0202
102	A2h1_Slug	A2h1T0041581.2	0.0287
102	S3h1_Slug	S3h1T0023936.1	0.0285
102	S3h1_A2h1		0.0605
102	A2h1_Snov	A2h1T0041581.2	0.0277
102	S3h1_Snov	S3h1T0023936.1	0.0272
102	A2h1_Spol	A2h1T0041581.2	0.0404
102	S3h1_Spol	S3h1T0023936.1	0.0404
10300	A2h1_Slug	A2h1T0007479.2	0.1687
10300	S3h1_Slug	S3h1T0006740.3	0.1655
10300	S3h1_A2h1		0.1884
10300	A2h1_Snov	A2h1T0007479.2	0.1274
10300	S3h1_Snov	S3h1T0006740.3	0.1314
10300	A2h1_Spol	A2h1T0007479.2	0.2028
10300	S3h1_Spol	S3h1T0006740.3	0.188
10301	A2h1_Slug	A2h1T0007485.1	0.0516
10301	S3h1_Slug	S3h1T0006744.2	0.051
10301	S3h1_A2h1		0.001
10301	A2h1_Snov	A2h1T0007485.1	0.0456
10301	S3h1_Snov	S3h1T0006744.2	0.0449
10301	A2h1_Spol	A2h1T0007485.1	0.1252
10301	S3h1_Spol	S3h1T0006744.2	0.1287
10304	A2h1_Slug	A2h1T0007505.1	0.073
10304	S3h1_Slug	S3h1T0006759.1	0.0714
10304	S3h1_A2h1		0.3827
10304	A2h1_Snov	A2h1T0007505.1	0.0741
10304	S3h1_Snov	S3h1T0006759.1	0.0728
10304	A2h1_Spol	A2h1T0007505.1	0.1036
10304	S3h1_Spol	S3h1T0006759.1	0.0997
10305	A2h1_Slug	A2h1T0007507.1	0.1393
10305	S3h1_Slug	S3h1T0006761.1	0.1361
10305	S3h1_A2h1		0.2596
10305	A2h1_Snov	A2h1T0007507.1	0.0933
10305	S3h1_Snov	S3h1T0006761.1	0.0907
10305	A2h1_Spol	A2h1T0007507.1	0.2016
10305	S3h1_Spol	S3h1T0006761.1	0.1947
10307	A2h1_Slug	A2h1T0007510.3	0.1469
10307	S3h1_Slug	S3h1T0006764.2	0.1418
10307	S3h1_A2h1		0.001
10307	A2h1_Snov	A2h1T0007510.3	0.1317
10307	S3h1_Snov	S3h1T0006764.2	0.1239
10307	A2h1_Spol	A2h1T0007510.3	0.1454
10307	S3h1_Spol	S3h1T0006764.2	0.135
10308	A2h1_Slug	A2h1T0007517.2	0.0724
10308	S3h1_Slug	S3h1T0006770.4	0.0728
10308	S3h1_A2h1		0.001
10308	A2h1_Snov	A2h1T0007517.2	0.0628
10308	S3h1_Snov	S3h1T0006770.4	0.0631
10308	A2h1_Spol	A2h1T0007517.2	0.0693
10308	S3h1_Spol	S3h1T0006770.4	0.0716
10309	A2h1_Slug	A2h1T0007524.2	0.0606
10309	S3h1_Slug	S3h1T0006776.1	0.0599
10309	S3h1_A2h1		0.0927
10309	A2h1_Snov	A2h1T0007524.2	0.0602
10309	S3h1_Snov	S3h1T0006776.1	0.0596
10309	A2h1_Spol	A2h1T0007524.2	0.0292
10309	S3h1_Spol	S3h1T0006776.1	0.0288
1030	A2h1_Slug	A2h1T0038655.2	0.0621
1030	S3h1_Slug	S3h1T0026669.1	0.0645
1030	S3h1_A2h1		0.1842
1030	A2h1_Snov	A2h1T0038655.2	0.0686
1030	S3h1_Snov	S3h1T0026669.1	0.0704
1030	A2h1_Spol	A2h1T0038655.2	0.1301
1030	S3h1_Spol	S3h1T0026669.1	0.1325
10310	A2h1_Slug	A2h1T0007528.1	0.0239
10310	S3h1_Slug	S3h1T0006778.1	0.0251
10310	S3h1_A2h1		0.001
10310	A2h1_Snov	A2h1T0007528.1	0.0373
10310	S3h1_Snov	S3h1T0006778.1	0.0377
10310	A2h1_Spol	A2h1T0007528.1	0.0467
10310	S3h1_Spol	S3h1T0006778.1	0.0494
10311	A2h1_Slug	A2h1T0023109.4	0.1392
10311	S3h1_Slug	S3h1T0000661.2	0.1404
10311	S3h1_A2h1		0.2935
10311	A2h1_Snov	A2h1T0023109.4	0.1372
10311	S3h1_Snov	S3h1T0000661.2	0.1413
10311	A2h1_Spol	A2h1T0023109.4	0.2216
10311	S3h1_Spol	S3h1T0000661.2	0.2198
10312	A2h1_Slug	A2h1T0007538.1	0.0436
10312	S3h1_Slug	S3h1T0006789.1	0.0424
10312	S3h1_A2h1		0.1614
10312	A2h1_Snov	A2h1T0007538.1	0.0514
10312	S3h1_Snov	S3h1T0006789.1	0.0497
10312	A2h1_Spol	A2h1T0007538.1	0.0493
10312	S3h1_Spol	S3h1T0006789.1	0.0484
10313	A2h1_Slug	A2h1T0007539.3	0.0963
10313	S3h1_Slug	S3h1T0006791.9	0.092
10313	S3h1_A2h1		0.1973
10313	A2h1_Snov	A2h1T0007539.3	0.0979
10313	S3h1_Snov	S3h1T0006791.9	0.0941
10313	A2h1_Spol	A2h1T0007539.3	0.1033
10313	S3h1_Spol	S3h1T0006791.9	0.0957
10315	A2h1_Slug	A2h1T0007544.1	0.0844
10315	S3h1_Slug	S3h1T0006796.1	0.0827
10315	S3h1_A2h1		2.3287
10315	A2h1_Snov	A2h1T0007544.1	0.0914
10315	S3h1_Snov	S3h1T0006796.1	0.0894
10315	A2h1_Spol	A2h1T0007544.1	0.0715
10315	S3h1_Spol	S3h1T0006796.1	0.07
10316	A2h1_Slug	A2h1T0007546.1	0.0705
10316	S3h1_Slug	S3h1T0006802.1	0.0686
10316	S3h1_A2h1		0.001
10316	A2h1_Snov	A2h1T0007546.1	0.0735
10316	S3h1_Snov	S3h1T0006802.1	0.0732
10316	A2h1_Spol	A2h1T0007546.1	0.0669
10316	S3h1_Spol	S3h1T0006802.1	0.0674
10317	A2h1_Slug	A2h1T0023107.1	0.08
10317	S3h1_Slug	S3h1T0000663.1	0.0806
10317	S3h1_A2h1		0.001
10317	A2h1_Snov	A2h1T0023107.1	0.0835
10317	S3h1_Snov	S3h1T0000663.1	0.0841
10317	A2h1_Spol	A2h1T0023107.1	0.1366
10317	S3h1_Spol	S3h1T0000663.1	0.1376
10319	A2h1_Slug	A2h1T0007551.1	0.1189
10319	S3h1_Slug	S3h1T0006808.1	0.1155
10319	S3h1_A2h1		0.0606
10319	A2h1_Snov	A2h1T0007551.1	0.1324
10319	S3h1_Snov	S3h1T0006808.1	0.1263
10319	A2h1_Spol	A2h1T0007551.1	0.1032
10319	S3h1_Spol	S3h1T0006808.1	0.0977
1031	A2h1_Slug	A2h1T0038651.1	0.1395
1031	S3h1_Slug	S3h1T0026671.3	0.1389
1031	S3h1_A2h1		99
1031	A2h1_Snov	A2h1T0038651.1	0.1036
1031	S3h1_Snov	S3h1T0026671.3	0.1
1031	A2h1_Spol	A2h1T0038651.1	0.1516
1031	S3h1_Spol	S3h1T0026671.3	0.1659
10321	A2h1_Slug	A2h1T0007565.1	0.0094
10321	S3h1_Slug	S3h1T0006817.1	0.0096
10321	S3h1_A2h1		0.001
10321	A2h1_Snov	A2h1T0007565.1	0.0116
10321	S3h1_Snov	S3h1T0006817.1	0.0117
10321	A2h1_Spol	A2h1T0007565.1	0.1606
10321	S3h1_Spol	S3h1T0006817.1	0.1721
10322	A2h1_Slug	A2h1T0007570.2	0.0781
10322	S3h1_Slug	S3h1T0006820.3	0.0792
10322	S3h1_A2h1		0.3045
10322	A2h1_Snov	A2h1T0007570.2	0.0631
10322	S3h1_Snov	S3h1T0006820.3	0.0636
10322	A2h1_Spol	A2h1T0007570.2	0.1148
10322	S3h1_Spol	S3h1T0006820.3	0.1085
10325	A2h1_Slug	A2h1T0007582.3	0.0893
10325	S3h1_Slug	S3h1T0006830.3	0.0897
10325	S3h1_A2h1		0.1938
10325	A2h1_Snov	A2h1T0007582.3	0.0983
10325	S3h1_Snov	S3h1T0006830.3	0.0964
10325	A2h1_Spol	A2h1T0007582.3	0.1053
10325	S3h1_Spol	S3h1T0006830.3	0.105
10326	A2h1_Slug	A2h1T0023102.1	0.0298
10326	S3h1_Slug	S3h1T0000666.2	0.0285
10326	S3h1_A2h1		0.047
10326	A2h1_Snov	A2h1T0023102.1	0.0261
10326	S3h1_Snov	S3h1T0000666.2	0.0242
10326	A2h1_Spol	A2h1T0023102.1	0.0213
10326	S3h1_Spol	S3h1T0000666.2	0.018
10328	A2h1_Slug	A2h1T0007591.1	0.0377
10328	S3h1_Slug	S3h1T0006837.1	0.0377
10328	S3h1_A2h1		0.001
10328	A2h1_Snov	A2h1T0007591.1	0.0359
10328	S3h1_Snov	S3h1T0006837.1	0.0359
10328	A2h1_Spol	A2h1T0007591.1	0.0803
10328	S3h1_Spol	S3h1T0006837.1	0.0796
10329	A2h1_Slug	A2h1T0007594.1	0.1044
10329	S3h1_Slug	S3h1T0006840.1	0.1031
10329	S3h1_A2h1		0.2944
10329	A2h1_Snov	A2h1T0007594.1	0.1354
10329	S3h1_Snov	S3h1T0006840.1	0.1333
10329	A2h1_Spol	A2h1T0007594.1	0.1651
10329	S3h1_Spol	S3h1T0006840.1	0.1779
1032	A2h1_Slug	A2h1T0038647.1	0.031
1032	S3h1_Slug	S3h1T0026674.1	0.031
1032	S3h1_A2h1		0.001
1032	A2h1_Snov	A2h1T0038647.1	0.0462
1032	S3h1_Snov	S3h1T0026674.1	0.0462
1032	A2h1_Spol	A2h1T0038647.1	0.0575
1032	S3h1_Spol	S3h1T0026674.1	0.0575
10331	A2h1_Slug	A2h1T0007611.1	0.0246
10331	S3h1_Slug	S3h1T0006855.3	0.0246
10331	S3h1_A2h1		0.001
10331	A2h1_Snov	A2h1T0007611.1	0.0277
10331	S3h1_Snov	S3h1T0006855.3	0.0277
10331	A2h1_Spol	A2h1T0007611.1	0.0378
10331	S3h1_Spol	S3h1T0006855.3	0.0371
10333	A2h1_Slug	A2h1T0007615.1	0.0626
10333	S3h1_Slug	S3h1T0006859.3	0.0621
10333	S3h1_A2h1		1.2373
10333	A2h1_Snov	A2h1T0007615.1	0.1001
10333	S3h1_Snov	S3h1T0006859.3	0.0955
10333	A2h1_Spol	A2h1T0007615.1	0.0826
10333	S3h1_Spol	S3h1T0006859.3	0.0743
10334	A2h1_Slug	A2h1T0007616.1	0.1183
10334	S3h1_Slug	S3h1T0006860.1	0.115
10334	S3h1_A2h1		0.3157
10334	A2h1_Snov	A2h1T0007616.1	0.1262
10334	S3h1_Snov	S3h1T0006860.1	0.1186
10334	A2h1_Spol	A2h1T0007616.1	0.1901
10334	S3h1_Spol	S3h1T0006860.1	0.179
10336	A2h1_Slug	A2h1T0007623.1	0.0182
10336	S3h1_Slug	S3h1T0006866.1	0.0183
10336	S3h1_A2h1		0.001
10336	A2h1_Snov	A2h1T0007623.1	0.0431
10336	S3h1_Snov	S3h1T0006866.1	0.0438
10336	A2h1_Spol	A2h1T0007623.1	0.0463
10336	S3h1_Spol	S3h1T0006866.1	0.0474
10339	A2h1_Slug	A2h1T0007647.1	0.031
10339	S3h1_Slug	S3h1T0006893.4	0.0315
10339	S3h1_A2h1		0.001
10339	A2h1_Snov	A2h1T0007647.1	0.0264
10339	S3h1_Snov	S3h1T0006893.4	0.0266
10339	A2h1_Spol	A2h1T0007647.1	0.0407
10339	S3h1_Spol	S3h1T0006893.4	0.0412
1033	A2h1_Slug	A2h1T0038645.1	0.1255
1033	S3h1_Slug	S3h1T0026675.1	0.1255
1033	S3h1_A2h1		0.0132
1033	A2h1_Snov	A2h1T0038645.1	0.1397
1033	S3h1_Snov	S3h1T0026675.1	0.1397
1033	A2h1_Spol	A2h1T0038645.1	0.1868
1033	S3h1_Spol	S3h1T0026675.1	0.1868
10340	A2h1_Slug	A2h1T0023101.1	0.03
10340	S3h1_Slug	S3h1T0000669.1	0.03
10340	S3h1_A2h1		0.0979
10340	A2h1_Snov	A2h1T0023101.1	0.0224
10340	S3h1_Snov	S3h1T0000669.1	0.0224
10340	A2h1_Spol	A2h1T0023101.1	0.0295
10340	S3h1_Spol	S3h1T0000669.1	0.0295
10347	A2h1_Slug	A2h1T0023094.1	0.0401
10347	S3h1_Slug	S3h1T0000673.3	0.0378
10347	S3h1_A2h1		0.0807
10347	A2h1_Snov	A2h1T0023094.1	0.0465
10347	S3h1_Snov	S3h1T0000673.3	0.0464
10347	A2h1_Spol	A2h1T0023094.1	0.0674
10347	S3h1_Spol	S3h1T0000673.3	0.0635
10348	A2h1_Slug	A2h1T0007676.1	0.0264
10348	S3h1_Slug	S3h1T0006916.2	0.0637
10348	S3h1_A2h1		0.747
10348	A2h1_Snov	A2h1T0007676.1	0.0409
10348	S3h1_Snov	S3h1T0006916.2	0.0931
10348	A2h1_Spol	A2h1T0007676.1	0.0544
10348	S3h1_Spol	S3h1T0006916.2	0.1323
10349	A2h1_Slug	A2h1T0007680.1	0.1075
10349	S3h1_Slug	S3h1T0006919.1	0.1053
10349	S3h1_A2h1		0.001
10349	A2h1_Snov	A2h1T0007680.1	0.0819
10349	S3h1_Snov	S3h1T0006919.1	0.0742
10349	A2h1_Spol	A2h1T0007680.1	0.1434
10349	S3h1_Spol	S3h1T0006919.1	0.1216
10350	A2h1_Slug	A2h1T0007681.1	0.0513
10350	S3h1_Slug	S3h1T0006920.1	0.0557
10350	S3h1_A2h1		0.301
10350	A2h1_Snov	A2h1T0007681.1	0.051
10350	S3h1_Snov	S3h1T0006920.1	0.0541
10350	A2h1_Spol	A2h1T0007681.1	0.0598
10350	S3h1_Spol	S3h1T0006920.1	0.0703
10351	A2h1_Slug	A2h1T0007682.5	0.0608
10351	S3h1_Slug	S3h1T0006921.6	0.0603
10351	S3h1_A2h1		0.001
10351	A2h1_Snov	A2h1T0007682.5	0.0593
10351	S3h1_Snov	S3h1T0006921.6	0.0589
10351	A2h1_Spol	A2h1T0007682.5	0.1043
10351	S3h1_Spol	S3h1T0006921.6	0.1028
10352	A2h1_Slug	A2h1T0007685.2	0.0352
10352	S3h1_Slug	S3h1T0006926.1	0.0352
10352	S3h1_A2h1		0.4785
10352	A2h1_Snov	A2h1T0007685.2	0.1582
10352	S3h1_Snov	S3h1T0006926.1	0.1582
10352	A2h1_Spol	A2h1T0007685.2	99
10352	S3h1_Spol	S3h1T0006926.1	99
10353	A2h1_Slug	A2h1T0007690.2	0.0955
10353	S3h1_Slug	S3h1T0006932.1	0.096
10353	S3h1_A2h1		0.0639
10353	A2h1_Snov	A2h1T0007690.2	0.1034
10353	S3h1_Snov	S3h1T0006932.1	0.1031
10353	A2h1_Spol	A2h1T0007690.2	0.1431
10353	S3h1_Spol	S3h1T0006932.1	0.1528
10355	A2h1_Slug	A2h1T0007706.3	0.1257
10355	S3h1_Slug	S3h1T0006944.2	0.1242
10355	S3h1_A2h1		0.1178
10355	A2h1_Snov	A2h1T0007706.3	0.1215
10355	S3h1_Snov	S3h1T0006944.2	0.1202
10355	A2h1_Spol	A2h1T0007706.3	0.1331
10355	S3h1_Spol	S3h1T0006944.2	0.133
10356	A2h1_Slug	A2h1T0007711.4	0.1564
10356	S3h1_Slug	S3h1T0006949.6	0.1446
10356	S3h1_A2h1		0.4543
10356	A2h1_Snov	A2h1T0007711.4	0.1463
10356	S3h1_Snov	S3h1T0006949.6	0.1339
10356	A2h1_Spol	A2h1T0007711.4	0.1214
10356	S3h1_Spol	S3h1T0006949.6	0.1117
10359	A2h1_Slug	A2h1T0007726.1	0.0337
10359	S3h1_Slug	S3h1T0006963.1	0.0347
10359	S3h1_A2h1		0.0972
10359	A2h1_Snov	A2h1T0007726.1	0.0439
10359	S3h1_Snov	S3h1T0006963.1	0.0446
10359	A2h1_Spol	A2h1T0007726.1	0.046
10359	S3h1_Spol	S3h1T0006963.1	0.0462
1035	A2h1_Slug	A2h1T0038630.2	0.1007
1035	S3h1_Slug	S3h1T0026683.3	0.0972
1035	S3h1_A2h1		0.4527
1035	A2h1_Snov	A2h1T0038630.2	0.207
1035	S3h1_Snov	S3h1T0026683.3	0.1771
1035	A2h1_Spol	A2h1T0038630.2	0.3849
1035	S3h1_Spol	S3h1T0026683.3	0.3574
10360	A2h1_Slug	A2h1T0007730.3	0.0102
10360	S3h1_Slug	S3h1T0006965.1	0.0102
10360	S3h1_A2h1		0.001
10360	A2h1_Snov	A2h1T0007730.3	0.0211
10360	S3h1_Snov	S3h1T0006965.1	0.0211
10360	A2h1_Spol	A2h1T0007730.3	0.0257
10360	S3h1_Spol	S3h1T0006965.1	0.0257
10361	A2h1_Slug	A2h1T0007736.1	0.1166
10361	S3h1_Slug	S3h1T0006968.1	0.1121
10361	S3h1_A2h1		0.4396
10361	A2h1_Snov	A2h1T0007736.1	0.1272
10361	S3h1_Snov	S3h1T0006968.1	0.1232
10361	A2h1_Spol	A2h1T0007736.1	0.1302
10361	S3h1_Spol	S3h1T0006968.1	0.1152
10364	A2h1_Slug	A2h1T0023089.1	0.1302
10364	S3h1_Slug	S3h1T0000677.4	0.1458
10364	S3h1_A2h1		0.2527
10364	A2h1_Snov	A2h1T0023089.1	0.2457
10364	S3h1_Snov	S3h1T0000677.4	0.2171
10364	A2h1_Spol	A2h1T0023089.1	0.2472
10364	S3h1_Spol	S3h1T0000677.4	0.2527
10366	A2h1_Slug	A2h1T0007743.1	0.0674
10366	S3h1_Slug	S3h1T0006975.1	0.0687
10366	S3h1_A2h1		0.2759
10366	A2h1_Snov	A2h1T0007743.1	0.0902
10366	S3h1_Snov	S3h1T0006975.1	0.0907
10366	A2h1_Spol	A2h1T0007743.1	0.1082
10366	S3h1_Spol	S3h1T0006975.1	0.1061
10367	A2h1_Slug	A2h1T0007756.1	0.0316
10367	S3h1_Slug	S3h1T0006986.1	0.0304
10367	S3h1_A2h1		0.001
10367	A2h1_Snov	A2h1T0007756.1	0.0312
10367	S3h1_Snov	S3h1T0006986.1	0.0301
10367	A2h1_Spol	A2h1T0007756.1	0.06
10367	S3h1_Spol	S3h1T0006986.1	0.063
10368	A2h1_Slug	A2h1T0007768.1	0.008
10368	S3h1_Slug	S3h1T0006989.1	0.0085
10368	S3h1_A2h1		0.001
10368	A2h1_Snov	A2h1T0007768.1	0.0054
10368	S3h1_Snov	S3h1T0006989.1	0.0057
10368	A2h1_Spol	A2h1T0007768.1	0.0218
10368	S3h1_Spol	S3h1T0006989.1	0.0229
10369	A2h1_Slug	A2h1T0007772.2	0.1586
10369	S3h1_Slug	S3h1T0006997.2	0.1596
10369	S3h1_A2h1		0.0405
10369	A2h1_Snov	A2h1T0007772.2	0.1425
10369	S3h1_Snov	S3h1T0006997.2	0.1392
10369	A2h1_Spol	A2h1T0007772.2	0.1569
10369	S3h1_Spol	S3h1T0006997.2	0.1548
1036	A2h1_Slug	A2h1T0003426.3	0.064
1036	S3h1_Slug	S3h1T0002654.1	0.0356
1036	S3h1_A2h1		0.366
1036	A2h1_Snov	A2h1T0003426.3	0.0691
1036	S3h1_Snov	S3h1T0002654.1	0.0486
1036	A2h1_Spol	A2h1T0003426.3	0.0859
1036	S3h1_Spol	S3h1T0002654.1	0.0352
10370	A2h1_Slug	A2h1T0007774.2	0.0823
10370	S3h1_Slug	S3h1T0006999.2	0.0853
10370	S3h1_A2h1		0.1799
10370	A2h1_Snov	A2h1T0007774.2	0.1027
10370	S3h1_Snov	S3h1T0006999.2	0.1027
10370	A2h1_Spol	A2h1T0007774.2	0.0859
10370	S3h1_Spol	S3h1T0006999.2	0.0902
10372	A2h1_Slug	A2h1T0007780.1	0.167
10372	S3h1_Slug	S3h1T0007003.2	0.1631
10372	S3h1_A2h1		0.0954
10372	A2h1_Snov	A2h1T0007780.1	0.1656
10372	S3h1_Snov	S3h1T0007003.2	0.1648
10372	A2h1_Spol	A2h1T0007780.1	0.2493
10372	S3h1_Spol	S3h1T0007003.2	0.2392
10373	A2h1_Slug	A2h1T0007784.1	0.0321
10373	S3h1_Slug	S3h1T0007009.1	0.031
10373	S3h1_A2h1		0.117
10373	A2h1_Snov	A2h1T0007784.1	0.042
10373	S3h1_Snov	S3h1T0007009.1	0.0409
10373	A2h1_Spol	A2h1T0007784.1	0.0541
10373	S3h1_Spol	S3h1T0007009.1	0.0509
10374	A2h1_Slug	A2h1T0007794.1	0.0875
10374	S3h1_Slug	S3h1T0007017.1	0.0906
10374	S3h1_A2h1		0.2389
10374	A2h1_Snov	A2h1T0007794.1	0.078
10374	S3h1_Snov	S3h1T0007017.1	0.081
10374	A2h1_Spol	A2h1T0007794.1	0.0953
10374	S3h1_Spol	S3h1T0007017.1	0.1009
10377	A2h1_Slug	A2h1T0007818.6	0.0898
10377	S3h1_Slug	S3h1T0007037.3	0.0925
10377	S3h1_A2h1		0.1428
10377	A2h1_Snov	A2h1T0007818.6	0.0547
[truncated: 71,893 more rows]

## Sheet: Fig4c-d
og	id	CDC	Nc
1	S3h1T0000225.1	0.0626774	51.18
1	A2h1T0023630.5	0.060298	51.36
10	S3h1T0023601.1	0.124388	48.05
10	A2h1T0041966.1	0.125055	48.19
1000	S3h1T0026552.1	0.104179	51.31
1000	A2h1T0038768.1	0.104171	50.65
10002	S3h1T0005624.1	0.0954486	45.95
10002	A2h1T0006484.2	0.0947141	46.34
10004	S3h1T0005628.1	0.16869	52.14
10004	A2h1T0006480.1	0.232154	47.39
10005	S3h1T0000555.3	0.107841	44.21
10005	A2h1T0023217.2	0.111644	45.87
10006	S3h1T0005629.2	0.110344	54.32
10006	A2h1T0006478.1	0.115818	53.92
10007	S3h1T0005631.1	0.0364037	52.93
10007	A2h1T0006477.1	0.0302709	51.27
10009	S3h1T0005637.1	0.0978325	48.47
10009	A2h1T0006471.1	0.0975053	48.85
1001	S3h1T0026558.2	0.0671808	48.43
1001	A2h1T0038760.2	0.0663243	48.28
10012	S3h1T0005652.7	0.103881	48
10012	A2h1T0006453.26	0.121375	47.67
10013	S3h1T0005658.1	0.0709459	47.13
10013	A2h1T0006449.5	0.071862	46.99
10014	S3h1T0005660.1	0.0764689	55.47
10014	A2h1T0006445.1	0.0786102	55.56
10015	S3h1T0005662.2	0.133955	49.74
10015	A2h1T0006442.1	0.141614	49.81
10016	S3h1T0005665.1	0.0789048	49
10016	A2h1T0006436.1	0.080532	48.89
10019	S3h1T0005675.1	0.0795781	38.34
10019	A2h1T0006432.1	0.0871886	38.12
10020	S3h1T0005676.1	0.10347	48.58
10020	A2h1T0006430.2	0.100351	49.38
10021	S3h1T0005678.1	0.137325	61
10021	A2h1T0006428.1	0.133969	61
10022	S3h1T0005682.1	0.115911	33.05
10022	A2h1T0006421.1	0.115911	33.05
10023	S3h1T0005683.3	0.0856483	47.99
10023	A2h1T0006420.3	0.0886206	47.9
10025	S3h1T0005687.1	0.183256	52.51
10025	A2h1T0006414.1	0.185818	52.51
10027	S3h1T0005690.1	0.0758036	53.31
10027	A2h1T0006407.1	0.0746864	53.42
1003	S3h1T0026561.1	0.0812741	48.1
1003	A2h1T0038757.2	0.0815885	47.87
10030	S3h1T0005694.1	0.0697681	48.5
10030	A2h1T0006400.2	0.0716807	48.46
10031	S3h1T0005699.5	0.0896068	47.43
10031	A2h1T0006398.2	0.0976462	47.35
10032	S3h1T0005702.1	0.0630738	45.62
10032	A2h1T0006396.1	0.0663778	45.5
10033	S3h1T0005703.1	0.0402757	49.74
10033	A2h1T0006395.1	0.0403313	49.18
10034	S3h1T0005709.1	0.176737	44.09
10034	A2h1T0006391.1	0.1752	46.03
10036	S3h1T0005712.1	0.0621645	53.88
10036	A2h1T0006389.1	0.0629684	54.33
10037	S3h1T0005715.1	0.162269	57.03
10037	A2h1T0006387.1	0.153093	56.08
10038	S3h1T0005716.1	0.054704	49.73
10038	A2h1T0006386.1	0.0546501	49.13
10039	S3h1T0005717.1	0.0913837	53.43
10039	A2h1T0006383.1	0.0896315	53.45
1004	S3h1T0026566.1	0.064969	47.5
1004	A2h1T0038753.2	0.0672217	47.43
10040	S3h1T0005720.1	0.119022	55.12
10040	A2h1T0006379.2	0.121497	55.32
10041	S3h1T0005721.1	0.0798219	44.1
10041	A2h1T0006372.1	0.0805311	44.07
10042	S3h1T0005723.1	0.187472	47.55
10042	A2h1T0006370.2	0.18279	45.26
10043	S3h1T0000567.1	0.123428	49.75
10043	A2h1T0023207.1	0.123428	49.75
10044	S3h1T0005724.1	0.106224	48.96
10044	A2h1T0006368.2	0.104893	49.93
10045	S3h1T0005725.1	0.125546	51.21
10045	A2h1T0006367.1	0.115751	50.7
10046	S3h1T0005728.1	0.0983462	43.07
10046	A2h1T0006364.1	0.100717	43.61
10048	S3h1T0005730.1	0.113142	48.47
10048	A2h1T0006361.1	0.112676	48.56
10049	S3h1T0005731.1	0.102652	51.07
10049	A2h1T0006359.1	0.0991027	51.16
1005	S3h1T0026572.1	0.0856756	48.27
1005	A2h1T0038746.1	0.085257	48.22
10050	S3h1T0005732.1	0.104152	50.06
10050	A2h1T0006357.2	0.104852	49.85
10051	S3h1T0005735.1	0.0827955	48.27
10051	A2h1T0006353.3	0.0811621	48.06
10053	S3h1T0005739.1	0.135881	48.84
10053	A2h1T0006347.1	0.204084	50.38
10054	S3h1T0000570.2	0.0804237	51.05
10054	A2h1T0023203.1	0.195209	52.25
10055	S3h1T0005740.1	0.0657252	52.87
10055	A2h1T0006342.1	0.0716954	52.62
10057	S3h1T0005747.2	0.130759	55.12
10057	A2h1T0006332.1	0.129794	55.17
10058	S3h1T0005750.2	0.09441	45.46
10058	A2h1T0006329.1	0.0988716	45.56
10059	S3h1T0005753.1	0.0639009	51.12
10059	A2h1T0006325.2	0.0644054	49.66
1006	S3h1T0026576.1	0.058738	54
1006	A2h1T0038742.1	0.0625607	54.1
10060	S3h1T0005754.1	0.123522	47.37
10060	A2h1T0006322.1	0.12417	47.2
10061	S3h1T0005755.1	0.113369	55.02
10061	A2h1T0006320.1	0.108671	56.16
10062	S3h1T0005762.2	0.12018	53.69
10062	A2h1T0006315.2	0.116855	53.69
10063	S3h1T0005766.2	0.100506	52.41
10063	A2h1T0006312.2	0.10257	52.48
10064	S3h1T0005778.1	0.0920584	56.74
10064	A2h1T0006300.2	0.0976241	61
10065	S3h1T0005779.3	0.109525	48.13
10065	A2h1T0006297.1	0.11635	45.02
10066	S3h1T0005787.1	0.0749987	51.26
10066	A2h1T0006293.2	0.0763566	51.1
10067	S3h1T0000576.2	0.10056	40.4
10067	A2h1T0023196.1	0.101203	40.39
10071	S3h1T0005799.2	0.10336	50.86
10071	A2h1T0006280.1	0.107595	50.77
10072	S3h1T0005803.1	0.0939939	54.26
10072	A2h1T0006276.1	0.0934691	54.28
10073	S3h1T0005806.1	0.0990121	48.08
10073	A2h1T0006275.1	0.0996416	48.4
10074	S3h1T0005808.1	0.112005	43.66
10074	A2h1T0006273.1	0.106553	43.35
10075	S3h1T0005810.1	0.135624	53.88
10075	A2h1T0006268.1	0.136328	54.23
10076	S3h1T0005816.1	0.0786986	54.08
10076	A2h1T0006266.1	0.0777734	54
10077	S3h1T0005819.1	0.0773668	51.37
10077	A2h1T0006261.1	0.0758677	51.86
10078	S3h1T0005820.1	0.069829	52.06
10078	A2h1T0006258.3	0.0735769	52.12
10079	S3h1T0005822.1	0.0789637	54.63
10079	A2h1T0006257.1	0.0799969	54.82
1008	S3h1T0026589.1	0.154775	48.04
1008	A2h1T0038731.1	0.154065	47.42
10080	S3h1T0005828.1	0.127752	54.94
10080	A2h1T0006254.4	0.134053	56.55
10082	S3h1T0000579.1	0.142611	44.82
10082	A2h1T0023194.4	0.15239	49.41
10083	S3h1T0005837.2	0.079696	51.81
10083	A2h1T0006249.1	0.079544	51.96
10084	S3h1T0005838.1	0.0759429	51.45
10084	A2h1T0006247.1	0.0759058	51.74
10085	S3h1T0005839.2	0.0837693	58
10085	A2h1T0006246.7	0.0775048	57.55
10087	S3h1T0005853.1	0.0842804	49.21
10087	A2h1T0006232.2	0.0837133	49.4
10088	S3h1T0000581.1	0.128801	50.95
10088	A2h1T0023193.1	0.126501	50.5
10089	S3h1T0005862.1	0.0804208	47.2
10089	A2h1T0006230.1	0.0818464	47.45
1009	S3h1T0026592.1	0.122072	43.17
1009	A2h1T0038728.1	0.124158	41.19
10090	S3h1T0005864.2	0.0973391	50.65
10090	A2h1T0006228.1	0.101933	48.99
10092	S3h1T0005873.1	0.0508324	53.2
10092	A2h1T0006218.1	0.0519557	52.64
10095	S3h1T0005884.3	0.0809124	49.26
10095	A2h1T0006209.3	0.0796018	49.02
10096	S3h1T0005887.3	0.0612214	49.12
10096	A2h1T0006203.2	0.0641551	49.05
10097	S3h1T0005888.1	0.10333	53.78
10097	A2h1T0006201.1	0.0964009	54.04
10099	S3h1T0005894.2	0.127458	56.09
10099	A2h1T0006194.2	0.128757	55.51
101	S3h1T0002344.1	0.113176	44.94
101	A2h1T0003104.1	0.112402	45.26
1010	S3h1T0026598.1	0.0636695	50.76
1010	A2h1T0038726.2	0.0646995	50.69
10100	S3h1T0005895.1	0.118008	54.94
10100	A2h1T0006193.1	0.119554	54.93
10101	S3h1T0005900.1	0.0983581	53.08
10101	A2h1T0006189.1	0.102069	52.37
10102	S3h1T0005904.1	0.0895963	39.95
10102	A2h1T0006184.1	0.0933741	40.03
10103	S3h1T0000584.3	0.0953823	46.71
10103	A2h1T0023189.3	0.0924936	46.94
10104	S3h1T0005909.1	0.0970553	44.65
10104	A2h1T0006178.1	0.0981004	44.59
10106	S3h1T0005911.1	0.0670122	51.98
10106	A2h1T0006173.1	0.0675128	52.22
10107	S3h1T0005918.1	0.0459418	55.09
10107	A2h1T0006164.2	0.046138	55.27
10108	S3h1T0005919.1	0.0978448	54.91
10108	A2h1T0006163.1	0.0961941	55.24
10109	S3h1T0005921.1	0.06288	55.44
10109	A2h1T0006158.1	0.0822279	52.27
1011	S3h1T0026603.1	0.137995	49.1
1011	A2h1T0038718.1	0.137406	49.36
10110	S3h1T0005925.1	0.0796631	50.98
10110	A2h1T0006155.2	0.0798902	51.13
10112	S3h1T0005936.1	0.0756635	53.2
10112	A2h1T0006140.3	0.0792845	52.81
10117	S3h1T0005956.1	0.0625207	56.16
10117	A2h1T0006114.1	0.0629308	56.39
1012	S3h1T0002647.1	0.054676	45.7
1012	A2h1T0003421.1	0.0524336	46.15
10120	S3h1T0000588.1	0.14104	34.08
10120	A2h1T0023185.1	0.150816	33.47
10121	S3h1T0005972.2	0.126838	46.59
10121	A2h1T0006104.1	0.125956	49.7
10122	S3h1T0005977.1	0.133817	47.12
10122	A2h1T0006102.1	0.128959	47.04
10124	S3h1T0005982.2	0.0956311	50.05
10124	A2h1T0006897.1	0.0974409	49.9
10126	S3h1T0005993.1	0.0835097	50.63
10126	A2h1T0006901.1	0.0809049	51.12
10127	S3h1T0006002.1	0.17701	45.23
10127	A2h1T0006906.1	0.173281	46.97
10129	S3h1T0006007.1	0.0953973	57.52
10129	A2h1T0006909.1	0.0955158	57.92
10130	S3h1T0006010.1	0.0848275	49.35
10130	A2h1T0006913.1	0.0839765	49.48
10131	S3h1T0006012.1	0.0866645	47.68
10131	A2h1T0006914.2	0.0867912	47.56
10132	S3h1T0006016.1	0.0987515	54.18
10132	A2h1T0006920.2	0.0976324	54.18
10134	S3h1T0006029.1	0.0483885	48.73
10134	A2h1T0006931.1	0.0481476	48.75
10135	S3h1T0006032.1	0.131229	60.08
10135	A2h1T0006933.1	0.148092	59.87
10137	S3h1T0006041.1	0.0763581	50.45
10137	A2h1T0006937.1	0.0788612	50.34
10138	S3h1T0006043.1	0.0785762	53.47
10138	A2h1T0006940.1	0.0787044	53.1
10139	S3h1T0006045.3	0.0712419	46.47
10139	A2h1T0006942.4	0.0718194	46.96
1014	S3h1T0026615.1	0.121837	47.48
1014	A2h1T0038704.1	0.122666	47.34
10141	S3h1T0006050.1	0.18728	58.79
10141	A2h1T0006948.1	0.193506	59.24
10142	S3h1T0006052.1	0.145455	57.18
10142	A2h1T0006951.1	0.149179	54.1
10143	S3h1T0006055.1	0.0949104	50.45
10143	A2h1T0006954.1	0.0876535	50.97
10144	S3h1T0006056.2	0.0897005	53.98
10144	A2h1T0006956.3	0.0918044	54.42
10145	S3h1T0006058.1	0.15696	50.04
10145	A2h1T0006961.1	0.158127	49.83
10146	S3h1T0006062.1	0.128761	50.51
10146	A2h1T0006965.1	0.134704	50.06
10147	S3h1T0006063.3	0.0815217	46.38
10147	A2h1T0006966.2	0.081691	44.7
1015	S3h1T0026622.1	0.067415	55.23
1015	A2h1T0038701.1	0.0648358	55.43
10151	S3h1T0006070.2	0.0590595	50.54
10151	A2h1T0057948.1	0.0741728	48.95
10152	S3h1T0006071.2	0.06454	47.92
10152	A2h1T0057947.2	0.0720549	48.44
10153	S3h1T0006073.2	0.0633724	51.67
10153	A2h1T0057945.1	0.0674421	50.75
10155	S3h1T0006081.1	0.0844692	47.26
10155	A2h1T0057937.1	0.0798945	45.8
10156	S3h1T0006084.1	0.0568712	51.3
10156	A2h1T0057935.1	0.136572	52.88
10157	S3h1T0006088.1	0.103927	44.12
10157	A2h1T0057930.1	0.104796	44.23
10158	S3h1T0006091.2	0.0976378	48.6
10158	A2h1T0057926.4	0.102369	48.17
10159	S3h1T0006095.1	0.0742768	53.96
10159	A2h1T0057923.4	0.0736677	53.71
1016	S3h1T0026632.1	0.122777	50.05
1016	A2h1T0038686.2	0.128502	50.24
10160	S3h1T0006102.1	0.0842058	49.78
10160	A2h1T0057913.1	0.0823589	49.64
10161	S3h1T0006114.1	0.0986911	54.42
10161	A2h1T0057898.4	0.0987801	54.44
10162	S3h1T0006118.2	0.126725	49.7
10162	A2h1T0057897.2	0.128459	49.52
10163	S3h1T0006124.1	0.0785114	53.57
10163	A2h1T0057892.1	0.0764865	54.2
10164	S3h1T0006126.2	0.202473	47.2
10164	A2h1T0057888.5	0.204021	48.97
10165	S3h1T0006128.1	0.070793	54.89
10165	A2h1T0057885.1	0.072855	55.18
10166	S3h1T0006130.1	0.126544	59.54
10166	A2h1T0057881.1	0.127422	58.34
10167	S3h1T0006133.1	0.0987553	45.77
10167	A2h1T0057878.2	0.0997206	45.74
10169	S3h1T0006146.4	0.107089	47.45
10169	A2h1T0057870.4	0.107845	48.39
1017	S3h1T0026633.3	0.0945742	52.49
1017	A2h1T0038684.3	0.0952394	52.51
10172	S3h1T0006152.1	0.132888	48.09
10172	A2h1T0057862.1	0.140691	48.55
10173	S3h1T0006159.1	0.097503	43.51
10173	A2h1T0006976.1	0.0998076	43.79
10174	S3h1T0006161.1	0.0875159	54.56
10174	A2h1T0006978.2	0.106289	47.2
10175	S3h1T0006168.5	0.142157	41.81
10175	A2h1T0006985.1	0.139899	42.55
10176	S3h1T0006170.1	0.12213	50.03
10176	A2h1T0006988.1	0.123746	51.97
10177	S3h1T0006172.1	0.103058	40.86
10177	A2h1T0006990.2	0.107606	45.84
10178	S3h1T0006178.3	0.0884617	46.22
10178	A2h1T0006994.3	0.0869351	46.09
10179	S3h1T0006182.1	0.082945	43.23
10179	A2h1T0006999.1	0.0894071	42.86
10181	S3h1T0006190.2	0.0677573	51.84
10181	A2h1T0007004.1	0.0655018	51.55
10182	S3h1T0006193.1	0.111966	50.48
10182	A2h1T0007005.1	0.103276	55.84
10183	S3h1T0006196.1	0.0802661	46.01
10183	A2h1T0007008.2	0.0780035	46.48
10184	S3h1T0006199.2	0.0740307	49.07
10184	A2h1T0007011.1	0.0776826	49.02
10186	S3h1T0006203.1	0.0967223	52.15
10186	A2h1T0007013.1	0.0961614	51.75
10189	S3h1T0006224.1	0.093138	50.98
10189	A2h1T0007038.1	0.0874581	51.49
10190	S3h1T0000615.2	0.0707842	48.5
10190	A2h1T0023172.4	0.0706227	48.39
10193	S3h1T0006229.1	0.072779	50.57
10193	A2h1T0007049.3	0.0767601	50.69
10195	S3h1T0006234.1	0.123906	53.65
10195	A2h1T0007059.1	0.124273	53.55
10198	S3h1T0000616.3	0.0830782	46.85
10198	A2h1T0023171.3	0.081433	46.84
102	S3h1T0023936.1	0.0780373	49.8
102	A2h1T0041581.2	0.0777769	49.75
10200	S3h1T0006254.1	0.0948187	45.54
10200	A2h1T0007089.1	0.0944345	46
10201	S3h1T0006262.1	0.0765639	50.73
10201	A2h1T0007098.2	0.0756319	50.36
10202	S3h1T0006266.2	0.110725	55.25
10202	A2h1T0007103.2	0.111483	54.34
10204	S3h1T0006268.5	0.102668	50.23
10204	A2h1T0007104.1	0.104773	50.56
10205	S3h1T0006270.1	0.061321	53.06
10205	A2h1T0007105.1	0.0611088	53.07
10206	S3h1T0006271.2	0.0792983	53.7
10206	A2h1T0007107.1	0.0806946	53.62
10208	S3h1T0006274.1	0.104481	52.43
10208	A2h1T0007111.1	0.104597	52.77
10209	S3h1T0000618.4	0.146663	52.58
10209	A2h1T0023169.1	0.145182	52.3
10210	S3h1T0006280.3	0.082369	54.3
10210	A2h1T0007116.3	0.0822507	53.57
10211	S3h1T0006282.1	0.0964266	50.47
10211	A2h1T0007119.1	0.0944942	50.68
10214	S3h1T0006305.3	0.119197	45.85
10214	A2h1T0007135.6	0.119107	44.74
10215	S3h1T0006307.1	0.182498	49.09
10215	A2h1T0007140.1	0.180876	41.34
10217	S3h1T0006310.1	0.0872347	46.12
10217	A2h1T0007142.2	0.0850471	46.11
10221	S3h1T0006344.2	0.106728	40.31
10221	A2h1T0007170.1	0.106043	40.27
10222	S3h1T0006345.1	0.138897	52.87
10222	A2h1T0007172.1	0.135831	52.73
10223	S3h1T0000622.1	0.156315	44.93
10223	A2h1T0023163.1	0.155714	45.67
10225	S3h1T0006357.4	0.116103	44.36
10225	A2h1T0007184.2	0.120449	44.58
10227	S3h1T0006367.1	0.133518	41.47
10227	A2h1T0007195.1	0.131215	42.03
10228	S3h1T0006369.1	0.134892	47.4
10228	A2h1T0007197.1	0.131594	47.54
10229	S3h1T0006372.1	0.111927	55.89
10229	A2h1T0007198.1	0.120782	54.88
1023	S3h1T0026651.1	0.100625	49.97
1023	A2h1T0038668.1	0.102851	48.89
10232	S3h1T0006386.1	0.124498	52.73
10232	A2h1T0007206.1	0.123156	52.82
10233	S3h1T0006390.1	0.122981	51.99
10233	A2h1T0007210.3	0.126143	51.42
10234	S3h1T0006409.1	0.0833683	47.35
10234	A2h1T0007227.1	0.0846807	46.82
10235	S3h1T0006413.2	0.0710915	49.69
10235	A2h1T0007231.1	0.0703265	49.55
10236	S3h1T0006414.1	0.0876326	54.28
10236	A2h1T0007234.2	0.0865148	55.46
10237	S3h1T0006417.6	0.132895	51.05
10237	A2h1T0007235.11	0.133709	51.09
1024	S3h1T0026653.1	0.103481	50.4
1024	A2h1T0038667.3	0.103163	50.33
10240	S3h1T0006437.1	0.0712627	45.07
10240	A2h1T0007262.1	0.0772909	43.73
10242	S3h1T0006440.3	0.0679668	49.29
10242	A2h1T0007268.1	0.0659966	50.5
10244	S3h1T0006443.1	0.102813	56.48
10244	A2h1T0007274.1	0.0991168	55.41
10245	S3h1T0006444.1	0.0818454	49.31
10245	A2h1T0007276.2	0.0806543	48.72
10246	S3h1T0006446.1	0.121529	50.42
10246	A2h1T0007278.1	0.117259	50.93
10247	S3h1T0006455.1	0.104206	53.93
10247	A2h1T0007286.1	0.106401	53.03
1025	S3h1T0026654.3	0.142667	52.58
1025	A2h1T0038666.2	0.136366	53.38
10253	S3h1T0006552.5	0.0864101	50.22
10253	A2h1T0007292.2	0.0874745	50.02
10254	S3h1T0006555.1	0.083946	53.22
10254	A2h1T0007295.1	0.0847265	53.13
10255	S3h1T0006559.2	0.133605	50.77
10255	A2h1T0007299.1	0.125426	50.19
10257	S3h1T0006560.1	0.158478	55.54
10257	A2h1T0007300.1	0.160151	55.38
10258	S3h1T0006562.1	0.0974536	56.35
10258	A2h1T0007304.4	0.0964771	57.46
1026	S3h1T0026655.1	0.0766618	55.83
1026	A2h1T0038665.1	0.0743678	56.34
10263	S3h1T0000648.1	0.0653681	50.76
10263	A2h1T0023126.1	0.0889127	48.57
10264	S3h1T0006602.4	0.0923705	48.39
10264	A2h1T0007337.1	0.0910656	48.13
10265	S3h1T0006605.2	0.0854459	53.77
10265	A2h1T0007341.3	0.0855896	53.6
10266	S3h1T0006608.1	0.0522669	51.79
10266	A2h1T0007348.2	0.0516028	51.95
10267	S3h1T0006609.2	0.0998989	47.21
10267	A2h1T0007349.2	0.0988267	47.44
10268	S3h1T0006613.1	0.119542	52.44
10268	A2h1T0007353.1	0.121594	51.72
1027	S3h1T0026656.3	0.057507	57.43
1027	A2h1T0038664.1	0.0589718	56.21
10271	S3h1T0006622.3	0.100483	53.1
10271	A2h1T0007361.13	0.098059	52.83
10272	S3h1T0006623.4	0.0653745	53.08
10272	A2h1T0007362.2	0.0640283	52.94
10273	S3h1T0006629.1	0.13156	54.41
10273	A2h1T0007366.1	0.130539	55.97
10274	S3h1T0006634.1	0.117343	47.77
10274	A2h1T0007367.1	0.112028	49.76
10275	S3h1T0006636.2	0.103733	55.92
10275	A2h1T0007369.1	0.114019	55.5
10276	S3h1T0006638.1	0.125665	55.67
10276	A2h1T0007370.1	0.125516	54.85
10277	S3h1T0006639.1	0.050205	48.11
10277	A2h1T0007371.4	0.0552014	45.55
10279	S3h1T0006658.1	0.101712	54.94
10279	A2h1T0007391.1	0.101204	57.77
1028	S3h1T0026664.1	0.115981	48.09
1028	A2h1T0038658.1	0.115831	47.76
10280	S3h1T0006660.1	0.215019	61
10280	A2h1T0007397.1	0.220051	61
10282	S3h1T0006663.3	0.0840364	53.45
10282	A2h1T0007400.1	0.0793127	52.99
10283	S3h1T0006666.3	0.108969	49.25
10283	A2h1T0007402.1	0.107042	49.47
10284	S3h1T0006670.1	0.093629	49.12
10284	A2h1T0007408.1	0.0930961	48.75
10286	S3h1T0000652.2	0.0878106	46.88
10286	A2h1T0023121.1	0.0870144	48.86
10289	S3h1T0006689.2	0.0974966	44.27
10289	A2h1T0007436.5	0.0967075	44.33
10290	S3h1T0006693.1	0.126116	45.44
10290	A2h1T0007440.1	0.123512	46.13
10292	S3h1T0006699.2	0.0805532	53.54
10292	A2h1T0007444.2	0.0791887	53.41
10293	S3h1T0006702.2	0.0683128	45.53
10293	A2h1T0007447.5	0.0659624	45.02
10296	S3h1T0006726.2	0.094128	54.52
10296	A2h1T0007465.9	0.0954127	53.64
10297	S3h1T0006734.1	0.120773	43.12
10297	A2h1T0007472.1	0.120496	44.68
10298	S3h1T0006737.2	0.0755802	53.69
10298	A2h1T0007478.2	0.0782031	53.85
10299	S3h1T0000656.1	0.156678	49.71
10299	A2h1T0023114.3	0.157799	49.48
103	S3h1T0023943.1	0.127846	34.69
103	A2h1T0041577.1	0.125788	34.69
1030	S3h1T0026669.1	0.093596	53.61
1030	A2h1T0038655.2	0.0936694	53.91
10300	S3h1T0006740.3	0.0954427	55.91
10300	A2h1T0007479.2	0.0937426	57.18
10301	S3h1T0006744.2	0.132985	50.02
10301	A2h1T0007485.1	0.13157	50.43
10304	S3h1T0006759.1	0.0723478	52.95
10304	A2h1T0007505.1	0.0727845	52.87
10305	S3h1T0006761.1	0.0907664	52.54
10305	A2h1T0007507.1	0.0943222	51.95
10307	S3h1T0006764.2	0.0894506	52.75
10307	A2h1T0007510.3	0.0921272	52.96
10308	S3h1T0006770.4	0.0997643	48.22
10308	A2h1T0007517.2	0.101175	48.01
10309	S3h1T0006776.1	0.056422	51.54
10309	A2h1T0007524.2	0.055726	52.15
1031	S3h1T0026671.3	0.0668736	48.08
1031	A2h1T0038651.1	0.0637343	47.18
10310	S3h1T0006778.1	0.0795751	60.63
10310	A2h1T0007528.1	0.0632649	54.77
10311	S3h1T0000661.2	0.0852511	50.19
10311	A2h1T0023109.4	0.0799827	51.03
10312	S3h1T0006789.1	0.0796711	52.01
10312	A2h1T0007538.1	0.0803758	51.98
10313	S3h1T0006791.9	0.08435	51.72
10313	A2h1T0007539.3	0.0814636	51.25
10315	S3h1T0006796.1	0.0921991	46.66
10315	A2h1T0007544.1	0.0943317	46.51
10316	S3h1T0006802.1	0.0731583	54.48
10316	A2h1T0007546.1	0.074017	54.6
10317	S3h1T0000663.1	0.090238	56.84
10317	A2h1T0023107.1	0.0907429	57.08
10319	S3h1T0006808.1	0.126178	53.26
10319	A2h1T0007551.1	0.138726	50.79
1032	S3h1T0026674.1	0.127678	47.07
1032	A2h1T0038647.1	0.127678	47.07
10321	S3h1T0006817.1	0.180607	40.29
10321	A2h1T0007565.1	0.185138	39.4
10322	S3h1T0006820.3	0.0556074	54.36
10322	A2h1T0007570.2	0.0538652	53.48
10325	S3h1T0006830.3	0.0763246	57.4
10325	A2h1T0007582.3	0.0774311	57.61
10326	S3h1T0000666.2	0.0945121	55.79
10326	A2h1T0023102.1	0.0935566	56.56
10328	S3h1T0006837.1	0.103983	46.41
10328	A2h1T0007591.1	0.10733	46.19
10329	S3h1T0006840.1	0.0783859	51.78
10329	A2h1T0007594.1	0.0796517	51.42
1033	S3h1T0026675.1	0.0821141	50.19
1033	A2h1T0038645.1	0.082277	48.96
10331	S3h1T0006855.3	0.148128	50.47
10331	A2h1T0007611.1	0.148447	49.15
10333	S3h1T0006859.3	0.0943937	49.62
10333	A2h1T0007615.1	0.0940838	49.89
10334	S3h1T0006860.1	0.0850385	51.86
10334	A2h1T0007616.1	0.0848949	51.79
10336	S3h1T0006866.1	0.202544	46.34
10336	A2h1T0007623.1	0.191466	43.69
10339	S3h1T0006893.4	0.105611	50.19
10339	A2h1T0007647.1	0.106693	49.91
10340	S3h1T0000669.1	0.156532	44.84
10340	A2h1T0023101.1	0.153487	44.16
10347	S3h1T0000673.3	0.0705941	50.82
10347	A2h1T0023094.1	0.0695938	50.92
10348	S3h1T0006916.2	0.131305	49.46
10348	A2h1T0007676.1	0.128382	48.47
10349	S3h1T0006919.1	0.161937	44.14
10349	A2h1T0007680.1	0.160209	44.51
1035	S3h1T0026683.3	0.0686693	47
1035	A2h1T0038630.2	0.110006	47.35
10350	S3h1T0006920.1	0.0618718	54.77
10350	A2h1T0007681.1	0.0597623	54.97
10351	S3h1T0006921.6	0.0848916	48.76
10351	A2h1T0007682.5	0.0864505	48.25
10352	S3h1T0006926.1	0.151074	49.93
10352	A2h1T0007685.2	0.11091	47.64
10353	S3h1T0006932.1	0.0794102	49.7
10353	A2h1T0007690.2	0.0801383	49.33
10355	S3h1T0006944.2	0.073088	46.45
10355	A2h1T0007706.3	0.0723962	46.54
10356	S3h1T0006949.6	0.137164	45.25
10356	A2h1T0007711.4	0.137099	46.92
10359	S3h1T0006963.1	0.0556269	49.62
10359	A2h1T0007726.1	0.0554771	49.02
1036	S3h1T0002654.1	0.108705	52.11
1036	A2h1T0003426.3	0.119049	49.45
10360	S3h1T0006965.1	0.151529	44.92
10360	A2h1T0007730.3	0.151529	44.92
10361	S3h1T0006968.1	0.105818	53.55
10361	A2h1T0007736.1	0.1053	54.37
10364	S3h1T0000677.4	0.166864	47.83
10364	A2h1T0023089.1	0.177006	47.13
10366	S3h1T0006975.1	0.0880685	47.9
10366	A2h1T0007743.1	0.088255	48.06
10367	S3h1T0006986.1	0.169323	55.45
10367	A2h1T0007756.1	0.168788	55.06
10368	S3h1T0006989.1	0.138098	52.07
10368	A2h1T0007768.1	0.136909	52.07
10369	S3h1T0006997.2	0.0622394	50.36
10369	A2h1T0007772.2	0.0613465	51.09
1037	S3h1T0026685.1	0.0762982	47.39
1037	A2h1T0038627.2	0.0699751	46.48
10370	S3h1T0006999.2	0.122445	49.65
10370	A2h1T0007774.2	0.120952	49.15
10372	S3h1T0007003.2	0.0932362	49.86
10372	A2h1T0007780.1	0.0945929	49.67
10373	S3h1T0007009.1	0.0700218	51.49
10373	A2h1T0007784.1	0.0674558	51.46
10374	S3h1T0007017.1	0.0790257	53.4
10374	A2h1T0007794.1	0.078856	53.45
10377	S3h1T0007037.3	0.123141	48.39
10377	A2h1T0007818.6	0.125601	48.61
10378	S3h1T0007043.6	0.144454	47.06
10378	A2h1T0007824.5	0.120074	45.01
10379	S3h1T0007046.1	0.178178	45.18
10379	A2h1T0007827.1	0.181365	46.43
10380	S3h1T0007047.1	0.0993065	44.27
10380	A2h1T0007828.1	0.0984631	44.36
10383	S3h1T0007050.1	0.135353	39.79
10383	A2h1T0007833.1	0.135639	39.3
10384	S3h1T0007053.2	0.151226	42.39
10384	A2h1T0007835.2	0.15119	42.17
10385	S3h1T0007054.1	0.0914468	50.11
10385	A2h1T0007839.1	0.0917973	47.07
10386	S3h1T0007059.1	0.0492484	49.04
10386	A2h1T0007844.2	0.0485417	49.41
10389	S3h1T0007075.1	0.0767527	50.07
10389	A2h1T0007861.2	0.0800842	49.98
10390	S3h1T0007078.1	0.0691438	51.16
10390	A2h1T0007865.1	0.0698345	50.51
10391	S3h1T0007080.2	0.117792	46.42
10391	A2h1T0007870.1	0.11881	46.52
10392	S3h1T0007083.2	0.0690315	51.29
10392	A2h1T0007874.2	0.0688313	51.04
10394	S3h1T0007089.1	0.14671	61
10394	A2h1T0007881.1	0.146463	61
10395	S3h1T0007092.2	0.163764	49.78
10395	A2h1T0007887.1	0.160457	49.95
10396	S3h1T0007093.1	0.114285	55.5
10396	A2h1T0007891.1	0.116326	54.87
10397	S3h1T0007095.1	0.145604	39.19
10397	A2h1T0007893.1	0.145604	39.19
10398	S3h1T0007096.1	0.110156	54.81
10398	A2h1T0007895.1	0.105097	55.54
104	S3h1T0023944.1	0.0593008	43.28
104	A2h1T0041575.1	0.0598021	43.58
10400	S3h1T0007099.1	0.0831156	47.21
10400	A2h1T0007899.1	0.0857464	46.66
10401	S3h1T0007100.1	0.0861444	46.8
10401	A2h1T0007900.3	0.0880115	48.24
10402	S3h1T0007103.1	0.118165	51.16
10402	A2h1T0007903.1	0.118301	51.24
10404	S3h1T0007114.1	0.113587	50.61
10404	A2h1T0007918.1	0.114517	50.9
10405	S3h1T0000687.2	0.0971982	47.93
10405	A2h1T0023077.1	0.0953531	47.85
10406	S3h1T0007120.2	0.0766682	47.39
10406	A2h1T0007922.2	0.0758506	47.97
10407	S3h1T0007123.5	0.100746	47.64
10407	A2h1T0007931.5	0.104516	46.73
10408	S3h1T0007125.2	0.085682	45.06
10408	A2h1T0007932.1	0.0844314	44.72
10409	S3h1T0007128.1	0.0745054	37.08
10409	A2h1T0007935.1	0.0752002	37.54
10410	S3h1T0000697.5	0.112136	53.65
10410	A2h1T0023062.1	0.114654	53.48
10411	S3h1T0007133.1	0.0702174	47.89
10411	A2h1T0007936.1	0.070609	47.93
10412	S3h1T0007138.1	0.142314	44.77
10412	A2h1T0007946.1	0.145089	44.03
10414	S3h1T0007144.1	0.0775626	46.67
10414	A2h1T0007954.3	0.0776851	46.37
10415	S3h1T0007147.2	0.0812942	50.46
10415	A2h1T0007956.4	0.0819144	50.75
10418	S3h1T0007152.1	0.0663915	43.33
10418	A2h1T0007960.1	0.0663915	43.33
10419	S3h1T0000699.1	0.0884406	50.44
10419	A2h1T0023052.1	0.0890983	50.63
1042	S3h1T0026701.5	0.105265	51.83
1042	A2h1T0038611.2	0.10615	51.92
10420	S3h1T0007156.2	0.129141	43.21
10420	A2h1T0007967.3	0.129715	43.82
10422	S3h1T0007161.1	0.147045	46.63
10422	A2h1T0007976.1	0.148432	46.18
10423	S3h1T0007164.1	0.0480927	48.69
10423	A2h1T0007979.1	0.0514195	48.76
10426	S3h1T0007170.1	0.112396	46.26
10426	A2h1T0007986.1	0.108737	46.06
10428	S3h1T0007188.2	0.126698	46.62
10428	A2h1T0008004.2	0.126025	46.66
10429	S3h1T0007193.1	0.142644	43.97
10429	A2h1T0008006.3	0.147091	44.47
1043	S3h1T0026703.1	0.10382	44.31
1043	A2h1T0038609.1	0.105985	44.69
10430	S3h1T0007199.1	0.120793	40.5
10430	A2h1T0008012.1	0.120552	40.71
10431	S3h1T0007200.3	0.108072	48.54
10431	A2h1T0008014.2	0.11261	48.91
10432	S3h1T0007205.1	0.0689534	49.89
10432	A2h1T0008015.3	0.0705421	50.74
10434	S3h1T0007211.1	0.145765	41.44
10434	A2h1T0008027.1	0.145494	41.44
10435	S3h1T0007215.1	0.0587548	42.75
10435	A2h1T0008029.1	0.0584462	42.47
10436	S3h1T0007221.1	0.112205	49.49
10436	A2h1T0008034.1	0.106259	49.14
10437	S3h1T0007223.1	0.131308	45.91
10437	A2h1T0008041.1	0.131308	45.91
10438	S3h1T0007226.1	0.130808	50.31
10438	A2h1T0008046.2	0.133129	50.04
1044	S3h1T0002655.1	0.0917691	50.26
1044	A2h1T0003427.3	0.0917695	50.6
10440	S3h1T0007230.4	0.112618	47.8
10440	A2h1T0008056.5	0.108756	48.5
10441	S3h1T0000068.4	0.107871	49.96
10441	A2h1T0057292.4	0.166797	50.95
10442	S3h1T0000704.1	0.0732073	52.48
10442	A2h1T0023049.1	0.0789352	52.5
10446	S3h1T0007242.1	0.0812975	44.31
10446	A2h1T0008070.3	0.0781113	44.67
10447	S3h1T0007248.2	0.0777728	45.29
10447	A2h1T0008071.2	0.0770419	45.85
10448	S3h1T0007251.1	0.114766	46.46
10448	A2h1T0008075.1	0.112626	46.62
10449	S3h1T0007253.2	0.0764795	48.34
10449	A2h1T0008079.1	0.0777351	47.92
1045	S3h1T0026706.1	0.0642455	46.62
1045	A2h1T0038606.3	0.0675643	47.09
10450	S3h1T0007257.1	0.113063	47.26
10450	A2h1T0008088.1	0.111075	46.86
10451	S3h1T0000706.1	0.116599	53.36
10451	A2h1T0023047.1	0.118126	53.23
10456	S3h1T0007279.3	0.0809731	45.35
10456	A2h1T0008111.1	0.0828419	44.67
10457	S3h1T0007281.3	0.0793925	45.35
10457	A2h1T0008119.5	0.0788359	45.13
10458	S3h1T0007285.1	0.0997325	47.39
10458	A2h1T0008123.1	0.0949516	48.98
10459	S3h1T0007297.1	0.0887104	46.75
10459	A2h1T0008131.1	0.0894436	46.75
1046	S3h1T0026710.3	0.119027	51.73
1046	A2h1T0038602.9	0.116064	51.79
10461	S3h1T0007307.2	0.0746763	47.85
10461	A2h1T0008136.6	0.0759053	48.33
10462	S3h1T0007308.3	0.0716186	49.82
10462	A2h1T0008137.6	0.0718965	49.91
10463	S3h1T0007316.1	0.0906651	49.56
10463	A2h1T0008142.2	0.0895184	49.61
10467	S3h1T0007330.1	0.112348	51.3
10467	A2h1T0008152.1	0.110349	50.42
10468	S3h1T0007331.1	0.101457	47.7
10468	A2h1T0008153.2	0.101427	46.66
10469	S3h1T0007337.1	0.106682	43.88
10469	A2h1T0008158.1	0.104138	43.82
1047	S3h1T0026714.2	0.0926369	49.12
1047	A2h1T0038598.2	0.0920369	49.12
10470	S3h1T0007343.2	0.0851824	50.42
10470	A2h1T0008166.2	0.0853665	49.93
10471	S3h1T0000718.1	0.0832131	58.33
10471	A2h1T0001295.1	0.0844004	58.55
10473	S3h1T0007361.1	0.0851436	48.59
10473	A2h1T0008178.1	0.0877237	48.76
10477	S3h1T0007372.1	0.0954441	45.93
10477	A2h1T0008188.1	0.0960877	45.61
10478	S3h1T0000719.1	0.0858305	53.57
10478	A2h1T0001297.1	0.0869911	53.37
10479	S3h1T0007389.1	0.0668336	50.02
10479	A2h1T0008209.1	0.0648222	50.1
1048	S3h1T0026717.2	0.104798	40.2
1048	A2h1T0038596.3	0.104843	40.47
10480	S3h1T0007390.1	0.0647158	49.89
10480	A2h1T0008211.1	0.0655933	50.57
10483	S3h1T0007403.1	0.122337	53.04
10483	A2h1T0008226.1	0.125104	52.78
10484	S3h1T0007404.1	0.0827161	44.65
10484	A2h1T0008227.1	0.0835401	42.24
10485	S3h1T0007412.1	0.0589827	42.66
10485	A2h1T0008236.1	0.0990257	45.41
10486	S3h1T0007422.5	0.0911911	47.69
10486	A2h1T0008241.7	0.0908978	48.1
10488	S3h1T0007431.1	0.0657218	53.81
10488	A2h1T0008248.1	0.0668218	54.37
1049	S3h1T0026718.1	0.100652	52
1049	A2h1T0038594.1	0.100652	52
10490	S3h1T0007441.1	0.0512405	49.13
10490	A2h1T0008256.1	0.0532182	49.17
10493	S3h1T0007447.1	0.0762776	47.69
10493	A2h1T0008265.1	0.0768932	47.72
10494	S3h1T0007451.4	0.0988671	48.74
10494	A2h1T0008271.1	0.094013	48.54
10496	S3h1T0007459.1	0.124801	44.06
10496	A2h1T0008284.1	0.127735	44.23
10497	S3h1T0007461.1	0.0782474	47.02
10497	A2h1T0008286.2	0.075472	47.18
10498	S3h1T0007462.1	0.14368	44.22
10498	A2h1T0008287.1	0.140788	44.03
105	S3h1T0023951.1	0.108904	51.41
105	A2h1T0041563.1	0.109507	51.1
1050	S3h1T0026722.1	0.0732975	45.7
1050	A2h1T0038587.2	0.0728097	45.39
10501	S3h1T0007476.1	0.0861953	47.14
10501	A2h1T0008301.2	0.0885851	48.08
10502	S3h1T0007483.1	0.0749074	39.5
10502	A2h1T0008299.1	0.0688692	40.33
10504	S3h1T0007491.1	0.143499	49.28
10504	A2h1T0008312.1	0.143499	49.28
10505	S3h1T0007501.2	0.108639	44.09
10505	A2h1T0008316.3	0.103132	43.25
10506	S3h1T0007502.1	0.0910311	48.04
10506	A2h1T0008317.1	0.0906154	48.39
10512	S3h1T0007525.1	0.0776025	53.11
10512	A2h1T0008345.1	0.074698	52.81
10513	S3h1T0007526.3	0.0943823	46.89
10513	A2h1T0008346.4	0.109197	47.4
10516	S3h1T0007533.1	0.0906683	52.1
10516	A2h1T0008354.1	0.0946417	51.4
10518	S3h1T0007541.1	0.0957337	47.86
10518	A2h1T0008378.2	0.0983375	47.22
10519	S3h1T0007545.1	0.134795	45.21
10519	A2h1T0008384.1	0.13388	44.86
1052	S3h1T0026732.1	0.0726196	52.49
1052	A2h1T0038579.1	0.0736646	52.53
10520	S3h1T0007552.1	0.070607	46.02
10520	A2h1T0008389.1	0.0860578	43.88
10522	S3h1T0007562.4	0.0844909	46.46
10522	A2h1T0008395.3	0.0939866	45.31
10523	S3h1T0007564.1	0.117497	48.72
10523	A2h1T0008396.1	0.11564	49
10529	S3h1T0007587.1	0.0604041	47.66
10529	A2h1T0008422.1	0.0596922	47.86
1053	S3h1T0026738.1	0.0603281	47.56
1053	A2h1T0038574.1	0.0637195	48
10533	S3h1T0007598.1	0.061749	50.67
10533	A2h1T0008433.1	0.0595356	49.69
10535	S3h1T0007624.2	0.0910886	45.88
10535	A2h1T0008459.1	0.0899321	46.15
10536	S3h1T0007626.1	0.168901	43.26
10536	A2h1T0008462.1	0.172474	43.49
10537	S3h1T0007628.2	0.0607314	47.53
10537	A2h1T0008465.3	0.0609984	47.74
10538	S3h1T0007631.1	0.0978916	43.15
10538	A2h1T0008468.1	0.0980039	44.15
1054	S3h1T0026740.2	0.0822239	48.49
1054	A2h1T0038568.1	0.0752408	48.71
10540	S3h1T0007632.1	0.0627945	47.38
10540	A2h1T0008469.1	0.062742	47.71
10541	S3h1T0007634.1	0.200051	48.24
10541	A2h1T0008472.1	0.204791	47.74
10542	S3h1T0007636.1	0.123148	49.39
10542	A2h1T0008473.1	0.12258	49.93
10543	S3h1T0007638.5	0.155629	46.78
10543	A2h1T0008477.5	0.156866	46.02
10544	S3h1T0007639.1	0.173778	45.19
10544	A2h1T0008478.1	0.174209	45.7
10545	S3h1T0007640.1	0.124995	51.04
10545	A2h1T0008479.1	0.138265	52.73
10549	S3h1T0007657.1	0.0716307	48.87
10549	A2h1T0008501.1	0.0725653	48.94
1055	S3h1T0026741.1	0.177741	47.96
1055	A2h1T0038567.1	0.184557	46.43
10550	S3h1T0007660.2	0.0974331	44.36
10550	A2h1T0008502.2	0.0872654	45.77
10551	S3h1T0007663.3	0.0596405	45.36
10551	A2h1T0008506.3	0.0598839	45.42
10553	S3h1T0007668.2	0.103431	46.28
10553	A2h1T0008511.2	0.104429	46.31
10554	S3h1T0007669.7	0.134378	47.05
10554	A2h1T0008514.6	0.140004	46.63
10556	S3h1T0007674.1	0.0999961	53.14
10556	A2h1T0008521.1	0.101351	52.6
10557	S3h1T0007675.2	0.0925755	51.54
10557	A2h1T0008525.1	0.0887596	51.88
10559	S3h1T0000749.1	0.0648589	53.26
10559	A2h1T0001332.1	0.0654296	53.44
1056	S3h1T0026746.1	0.0977911	51.69
1056	A2h1T0038561.1	0.0978894	52.19
10560	S3h1T0007686.1	0.104133	47.78
10560	A2h1T0008530.1	0.103018	48.2
10561	S3h1T0007689.1	0.130784	48.99
10561	A2h1T0008531.1	0.132031	48.63
10562	S3h1T0007694.1	0.0805317	48.17
10562	A2h1T0008535.2	0.0820263	48
10563	S3h1T0007697.2	0.111228	60.62
10563	A2h1T0008536.1	0.122477	59.78
10564	S3h1T0007698.1	0.0777996	47.77
10564	A2h1T0008537.3	0.0770312	47.57
10566	S3h1T0000751.1	0.0600504	54.51
10566	A2h1T0001333.1	0.0595983	54.61
1057	S3h1T0026749.1	0.111607	46.95
1057	A2h1T0038559.2	0.112276	47.67
10574	S3h1T0000754.1	0.169568	52.25
10574	A2h1T0001336.1	0.168639	52.15
1058	S3h1T0026752.5	0.120973	49.09
1058	A2h1T0038553.1	0.141871	50.16
10581	S3h1T0007748.2	0.0773362	46.22
10581	A2h1T0008599.2	0.0769103	46.67
10583	S3h1T0007773.2	0.0940552	53.05
10583	A2h1T0008625.4	0.0966947	52.58
10584	S3h1T0007774.2	0.0716062	51.03
10584	A2h1T0008627.2	0.070877	50.33
10585	S3h1T0007778.1	0.0988449	45.02
10585	A2h1T0008629.1	0.0941247	44.75
10586	S3h1T0007784.2	0.12034	46.87
10586	A2h1T0008631.1	0.1268	47.54
10587	S3h1T0007787.1	0.0911387	48.94
10587	A2h1T0008634.1	0.0903901	48.02
10588	S3h1T0007790.1	0.0833761	47.12
10588	A2h1T0008635.1	0.0806314	45.84
10589	S3h1T0007791.1	0.0826496	45.26
10589	A2h1T0008636.2	0.0808991	45.48
1059	S3h1T0026756.1	0.108477	45.45
1059	A2h1T0038544.1	0.110537	45.76
10591	S3h1T0007799.1	0.0819833	47.34
10591	A2h1T0008647.3	0.0760065	47.64
10592	S3h1T0007803.1	0.0821495	53.76
10592	A2h1T0008649.1	0.082838	54
10593	S3h1T0007816.1	0.0745523	48.15
10593	A2h1T0008659.1	0.0753512	48.68
10594	S3h1T0007826.1	0.116523	47.37
10594	A2h1T0008664.1	0.117479	47.44
10596	S3h1T0007839.2	0.0842202	47.8
10596	A2h1T0008677.3	0.0789322	47.93
10598	S3h1T0007843.1	0.0692835	48.53
10598	A2h1T0008679.9	0.0693605	48.64
10599	S3h1T0007848.2	0.0661449	47.44
10599	A2h1T0008687.2	0.0656995	47.8
1060	S3h1T0026759.1	0.0975008	46.67
1060	A2h1T0038541.1	0.100201	45.81
10600	S3h1T0007850.2	0.0810894	39.19
10600	A2h1T0008690.2	0.0796439	39.73
10601	S3h1T0007851.1	0.0642639	49.81
10601	A2h1T0008691.1	0.0639511	49.64
10602	S3h1T0007855.3	0.10247	45.96
10602	A2h1T0008695.4	0.101271	45.91
10604	S3h1T0007861.3	0.159346	53.42
10604	A2h1T0008696.2	0.159454	53.52
10605	S3h1T0007864.2	0.115767	48.45
10605	A2h1T0008702.3	0.117456	47.63
10606	S3h1T0007866.1	0.0846755	43.28
10606	A2h1T0008705.1	0.0880089	43.48
10607	S3h1T0007869.2	0.0699157	44.72
10607	A2h1T0008711.2	0.0603486	44.82
10608	S3h1T0007870.1	0.115782	46.79
10608	A2h1T0008712.1	0.115603	47.06
10609	S3h1T0007871.1	0.0957331	45.86
10609	A2h1T0008714.1	0.0957331	45.86
1061	S3h1T0026763.1	0.0646421	44.79
1061	A2h1T0038536.3	0.107624	47.27
10610	S3h1T0007874.1	0.106406	45.57
10610	A2h1T0008716.1	0.107368	45.47
10612	S3h1T0007879.1	0.133364	39.42
10612	A2h1T0008723.1	0.135334	40.12
10613	S3h1T0007882.1	0.127511	43.72
10613	A2h1T0008726.2	0.12955	44.46
10614	S3h1T0000766.1	0.0800455	53.52
10614	A2h1T0001349.1	0.0780797	53.57
10615	S3h1T0007885.2	0.121305	47.04
10615	A2h1T0008730.1	0.123032	46.84
10616	S3h1T0007891.1	0.0821293	46.2
10616	A2h1T0008732.1	0.10719	43.86
10617	S3h1T0007892.1	0.0717816	52.91
10617	A2h1T0008733.2	0.0763934	53.01
10619	S3h1T0007895.1	0.146632	44.29
10619	A2h1T0008737.1	0.146632	44.29
1062	S3h1T0026767.3	0.103432	50.7
1062	A2h1T0038534.1	0.10409	50.57
10620	S3h1T0007897.1	0.0737722	47.51
10620	A2h1T0008740.1	0.0751934	47.53
10622	S3h1T0007905.1	0.0944797	42.2
10622	A2h1T0008773.2	0.0750551	47.18
10623	S3h1T0007906.2	0.131678	45.86
10623	A2h1T0008774.3	0.130204	45.75
10624	S3h1T0007912.1	0.102514	38.5
10624	A2h1T0008780.1	0.101406	38.59
10625	S3h1T0007913.1	0.0577921	45.92
10625	A2h1T0008782.2	0.0573898	45.63
10626	S3h1T0007917.1	0.134957	50.77
10626	A2h1T0008787.1	0.134536	51.07
10628	S3h1T0007923.2	0.105793	45.13
10628	A2h1T0008795.2	0.105409	45.47
10629	S3h1T0007924.1	0.0985824	45.46
10629	A2h1T0008796.1	0.0979316	45.53
1063	S3h1T0026768.2	0.0938029	48.47
1063	A2h1T0038531.1	0.0932413	48.44
10630	S3h1T0007926.2	0.0626472	47.44
10630	A2h1T0008798.4	0.0629152	47.21
10631	S3h1T0007932.1	0.116392	42.72
10631	A2h1T0008804.1	0.116999	42.18
10632	S3h1T0007935.1	0.176521	46.12
10632	A2h1T0008806.1	0.174002	45.56
10633	S3h1T0007936.1	0.070025	50.78
10633	A2h1T0008807.1	0.0712875	51.06
10634	S3h1T0007937.1	0.088021	51.1
10634	A2h1T0008808.1	0.0920586	52.36
10635	S3h1T0007941.5	0.0836081	50.49
10635	A2h1T0008816.7	0.0823543	50.89
10636	S3h1T0007944.1	0.0531026	46.35
10636	A2h1T0008819.1	0.0528492	46.4
10637	S3h1T0007945.2	0.0475708	46.84
10637	A2h1T0008820.2	0.0485299	46.77
10638	S3h1T0007949.1	0.0825002	43.94
10638	A2h1T0008823.1	0.0822975	43.73
1064	S3h1T0026769.2	0.120702	53.16
1064	A2h1T0038530.1	0.120702	53.16
10640	S3h1T0007950.1	0.0707416	47.05
10640	A2h1T0008826.1	0.0702622	47.01
10641	S3h1T0007951.1	0.110727	38.38
10641	A2h1T0008830.1	0.111294	38.34
10642	S3h1T0007952.1	0.0688507	45.75
10642	A2h1T0008836.1	0.0799752	48.96
10643	S3h1T0007954.1	0.114906	36.15
10643	A2h1T0008833.1	0.111383	37.34
10644	S3h1T0007956.1	0.0681256	50.44
10644	A2h1T0008838.1	0.0655553	49.98
10646	S3h1T0007963.1	0.0537605	45.16
10646	A2h1T0008845.1	0.0541084	45.6
10647	S3h1T0007968.1	0.0965324	45.51
10647	A2h1T0008849.1	0.0986626	45.09
10648	S3h1T0007970.2	0.0523008	45.67
10648	A2h1T0008850.1	0.0521824	45.67
10649	S3h1T0007971.1	0.14301	41.28
10649	A2h1T0008851.1	0.143134	41.48
1065	S3h1T0026770.1	0.0865938	47.75
1065	A2h1T0038528.1	0.0848598	48.26
10650	S3h1T0007973.1	0.093225	40.65
10650	A2h1T0008855.1	0.115122	35.7
10651	S3h1T0007977.3	0.0835184	41.09
10651	A2h1T0008858.3	0.0835184	41.09
10652	S3h1T0007986.1	0.0799747	39.02
10652	A2h1T0008864.1	0.0834853	37.5
10653	S3h1T0007987.2	0.0899643	40.31
10653	A2h1T0008865.1	0.0884754	40.29
10654	S3h1T0007995.1	0.0963952	44.42
10654	A2h1T0008871.2	0.0918188	42.84
10655	S3h1T0007996.2	0.0870702	49.4
10655	A2h1T0008880.6	0.108672	50.48
10657	S3h1T0008002.1	0.0812665	44.27
10657	A2h1T0008883.1	0.0801975	41.49
10658	S3h1T0008003.3	0.0911264	44.88
10658	A2h1T0008888.2	0.0904846	45.06
1066	S3h1T0026771.1	0.111991	46.11
1066	A2h1T0038524.3	0.113579	45.72
10660	S3h1T0008014.2	0.106702	46.95
10660	A2h1T0008895.2	0.10771	47.06
10661	S3h1T0008016.1	0.0602793	45.98
10661	A2h1T0008900.3	0.0599705	46.5
10662	S3h1T0008019.2	0.081711	45.02
10662	A2h1T0008903.1	0.0812624	44.49
10664	S3h1T0008025.1	0.0617734	43.48
10664	A2h1T0008909.1	0.0619531	43.46
10665	S3h1T0008026.8	0.107432	45.77
10665	A2h1T0008911.8	0.107086	45.47
10666	S3h1T0008027.1	0.0916858	43.05
10666	A2h1T0008912.1	0.0974406	44.05
10667	S3h1T0008028.1	0.0789853	46.33
10667	A2h1T0008914.1	0.0779062	46.45
10668	S3h1T0008030.1	0.137753	38.05
10668	A2h1T0008921.1	0.140237	38.02
10669	S3h1T0008031.2	0.0969332	43.3
10669	A2h1T0008915.2	0.0978559	43.26
10670	S3h1T0008032.1	0.090544	43.84
10670	A2h1T0008924.1	0.0906152	43.94
10672	S3h1T0000778.1	0.0774175	52.81
10672	A2h1T0001364.1	0.0764953	52.33
10676	S3h1T0008046.1	0.0462657	41.8
10676	A2h1T0008945.1	0.0739433	38.29
1068	S3h1T0026777.1	0.184058	45.06
1068	A2h1T0038520.1	0.220722	43.38
10680	S3h1T0000780.1	0.0921811	46.36
10680	A2h1T0001365.1	0.090828	46.64
10681	S3h1T0008064.1	0.1059	44.28
10681	A2h1T0008959.1	0.10722	44.76
10682	S3h1T0008065.2	0.127575	42.39
10682	A2h1T0008960.2	0.124318	41.87
10683	S3h1T0008071.3	0.068008	46.43
10683	A2h1T0008964.3	0.0683689	46.21
10684	S3h1T0008074.1	0.0955474	46
10684	A2h1T0008967.1	0.0801148	45.88
10685	S3h1T0008080.2	0.0777222	47.29
10685	A2h1T0008971.5	0.0789225	47.43
10686	S3h1T0008089.1	0.0796867	42.48
10686	A2h1T0008980.1	0.0802163	43.16
10687	S3h1T0000783.3	0.0718369	52.32
10687	A2h1T0001373.3	0.0740229	51.98
10688	S3h1T0008094.1	0.117038	38.28
10688	A2h1T0008982.2	0.119075	37.56
10689	S3h1T0008101.1	0.122684	41.13
10689	A2h1T0008986.1	0.125198	40.93
1069	S3h1T0026778.2	0.0910414	46.26
1069	A2h1T0038515.1	0.0876512	46.43
10690	S3h1T0008112.2	0.0688962	47.41
10690	A2h1T0008995.2	0.110395	48.27
10691	S3h1T0008114.2	0.0748	43.98
10691	A2h1T0008996.7	0.075861	45.69
10695	S3h1T0008126.7	0.0502661	45.71
10695	A2h1T0009007.6	0.048971	44.76
10696	S3h1T0008128.3	0.0564412	43.18
10696	A2h1T0009016.2	0.0562545	43.16
10697	S3h1T0008131.1	0.0805384	53.15
10697	A2h1T0009020.1	0.0822976	53.05
107	S3h1T0023957.2	0.0903908	46.88
107	A2h1T0041558.2	0.0911884	47.67
1070	S3h1T0026783.1	0.0954401	42.72
1070	A2h1T0038512.1	0.0961945	43.03
10708	S3h1T0008175.1	0.0591058	42.19
10708	A2h1T0009062.1	0.0599895	42.32
10709	S3h1T0008179.1	0.0932905	56.62
10709	A2h1T0009066.4	0.100356	55.36
1071	S3h1T0026784.1	0.0922739	51.41
1071	A2h1T0038509.1	0.0934613	50.86
10711	S3h1T0008185.1	0.0967157	44.77
10711	A2h1T0009073.1	0.0965968	44.59
10713	S3h1T0000787.2	0.107916	54.84
10713	A2h1T0001375.2	0.107664	55.47
1072	S3h1T0026785.1	0.108258	49.76
1072	A2h1T0038506.7	0.104518	50.09
10728	S3h1T0000796.1	0.108613	44.92
10728	A2h1T0001387.1	0.110478	44.38
10729	S3h1T0008245.4	0.0604349	44.59
10729	A2h1T0009139.3	0.0617961	44.75
1073	S3h1T0026788.1	0.0935428	43.24
1073	A2h1T0038503.1	0.0939154	42.57
10730	S3h1T0008253.1	0.0455823	49.44
10730	A2h1T0009147.1	0.0453009	49.86
10731	S3h1T0008258.1	0.0728569	45.06
10731	A2h1T0009155.1	0.0724578	44.93
10732	S3h1T0008270.1	0.128409	44.15
10732	A2h1T0009161.1	0.124114	44.32
10738	S3h1T0008292.3	0.122272	51.78
10738	A2h1T0009183.2	0.124103	51.73
10739	S3h1T0008296.4	0.0930384	45.98
10739	A2h1T0009186.4	0.0919753	46.03
1074	S3h1T0002664.1	0.0880649	44.56
1074	A2h1T0003432.1	0.0882542	45.45
10743	S3h1T0008309.1	0.0618056	50.11
10743	A2h1T0009198.2	0.063095	50.32
10745	S3h1T0008317.1	0.0622547	43.06
10745	A2h1T0009202.1	0.062491	43.26
10746	S3h1T0008318.1	0.100435	45.8
10746	A2h1T0009203.1	0.100551	45.51
10748	S3h1T0008322.2	0.0648513	45
10748	A2h1T0009207.13	0.0645494	45.01
10749	S3h1T0008326.1	0.078545	45.64
10749	A2h1T0009212.1	0.0734294	45.49
1075	S3h1T0026794.1	0.098647	46.75
1075	A2h1T0038500.2	0.0998404	46.58
10750	S3h1T0008327.4	0.0925458	50.1
10750	A2h1T0009213.3	0.0920647	50.23
10751	S3h1T0008328.1	0.0623432	43.88
10751	A2h1T0009214.2	0.0603346	43.58
10752	S3h1T0008332.2	0.148679	53.83
10752	A2h1T0009218.1	0.144527	53.68
10753	S3h1T0008336.1	0.0687373	45.72
10753	A2h1T0009223.1	0.0650647	45.5
10754	S3h1T0008338.1	0.0557129	43.8
10754	A2h1T0009225.3	0.057127	44.11
10755	S3h1T0008340.3	0.103581	41.71
10755	A2h1T0009227.1	0.105123	42.48
10756	S3h1T0008341.1	0.0692339	36.94
10756	A2h1T0009231.1	0.0711201	37.37
10761	S3h1T0008349.1	0.128393	45.29
10761	A2h1T0009239.1	0.133245	44.97
10763	S3h1T0008350.2	0.0582731	43.1
10763	A2h1T0009240.1	0.0588037	43.11
10764	S3h1T0008351.1	0.0812446	44.56
10764	A2h1T0009241.1	0.0630457	42.82
10765	S3h1T0008352.1	0.0711331	48.89
10765	A2h1T0009242.1	0.0701464	49.1
10766	S3h1T0008354.1	0.0734785	47.83
10766	A2h1T0009245.1	0.079999	47.02
10767	S3h1T0008355.2	0.0762079	44.63
10767	A2h1T0009246.2	0.0766055	44.79
10768	S3h1T0008356.1	0.16279	47.3
10768	A2h1T0009248.1	0.16552	48.57
10769	S3h1T0008357.1	0.0807489	42.53
10769	A2h1T0009249.1	0.0810603	43
1077	S3h1T0026801.1	0.0860922	38.59
1077	A2h1T0038488.3	0.132151	38.93
10770	S3h1T0008361.1	0.0980917	47.25
10770	A2h1T0009254.1	0.0980917	47.25
10771	S3h1T0008364.1	0.0801535	50.08
10771	A2h1T0009262.1	0.0784591	50.41
10772	S3h1T0008365.1	0.0439864	49.66
10772	A2h1T0009264.1	0.0439238	50.1
10774	S3h1T0008370.1	0.0867049	45.62
10774	A2h1T0009272.1	0.0857354	44.78
10776	S3h1T0008373.2	0.121894	47.21
10776	A2h1T0009276.1	0.119795	47.21
10777	S3h1T0008374.1	0.0759312	50.55
10777	A2h1T0009278.1	0.0764798	49.93
10778	S3h1T0008375.1	0.0640984	51.29
10778	A2h1T0009280.2	0.063629	50.95
1078	S3h1T0026802.2	0.114552	50.57
1078	A2h1T0038487.1	0.116348	50.24
10780	S3h1T0008379.1	0.14879	41.92
10780	A2h1T0009282.3	0.211163	38.12
10781	S3h1T0008385.1	0.0594356	44.08
10781	A2h1T0009288.1	0.0561282	45.81
10783	S3h1T0008387.1	0.0741004	46.23
10783	A2h1T0009292.1	0.0718231	46.26
10784	S3h1T0008388.1	0.0952006	46.65
10784	A2h1T0009293.1	0.0964688	46.78
10785	S3h1T0008390.6	0.100188	46.85
10785	A2h1T0009296.3	0.0983635	47.14
10786	S3h1T0008393.2	0.0897898	46.2
10786	A2h1T0009300.4	0.0899195	46.5
10787	S3h1T0008396.1	0.167022	40.35
10787	A2h1T0009304.1	0.161937	40.78
10788	S3h1T0008398.1	0.0929501	47.57
10788	A2h1T0009308.2	0.0960845	48.54
10793	S3h1T0008409.2	0.0719123	47.66
10793	A2h1T0009320.1	0.072181	48.32
10794	S3h1T0008411.1	0.194592	56.71
10794	A2h1T0009321.1	0.194592	56.71
10795	S3h1T0008414.2	0.0934947	41.03
10795	A2h1T0009325.1	0.0955632	40.82
10796	S3h1T0008415.1	0.107479	46.73
10796	A2h1T0009326.1	0.108185	46.26
10797	S3h1T0008416.3	0.0852735	42.29
10797	A2h1T0009327.1	0.0852093	42.34
10798	S3h1T0008417.2	0.104514	48.55
10798	A2h1T0009330.1	0.104525	48.85
10799	S3h1T0008421.1	0.101786	47.08
10799	A2h1T0009335.1	0.0985761	47.03
108	S3h1T0023959.1	0.0972813	46.05
108	A2h1T0041557.1	0.0973746	45.76
1080	S3h1T0026808.1	0.0573574	51.04
1080	A2h1T0038480.1	0.0562528	51.47
10801	S3h1T0008425.1	0.102412	47.03
10801	A2h1T0009338.1	0.101645	47.02
10802	S3h1T0008429.2	0.0895373	42.25
10802	A2h1T0009341.1	0.0880277	41.86
10803	S3h1T0008431.1	0.0746934	48.06
10803	A2h1T0009343.1	0.0731906	48.15
10805	S3h1T0008436.3	0.0762576	46.89
10805	A2h1T0009346.1	0.0775526	47.4
10806	S3h1T0008437.1	0.0990562	35.9
10806	A2h1T0009347.1	0.0989245	36
10807	S3h1T0008441.1	0.111823	39.01
10807	A2h1T0009350.1	0.109998	38.82
10808	S3h1T0008449.2	0.109079	53.83
10808	A2h1T0009356.2	0.110039	53.87
10809	S3h1T0008450.2	0.10732	48.45
10809	A2h1T0009357.1	0.110142	48.02
1081	S3h1T0026810.2	0.0638034	48.99
1081	A2h1T0038477.11	0.063637	48.98
10811	S3h1T0008465.2	0.0782142	49.73
10811	A2h1T0009365.2	0.0683608	50.12
10812	S3h1T0008468.1	0.0993193	53.02
10812	A2h1T0009367.4	0.0990667	53.82
10813	S3h1T0008474.2	0.123282	43.17
10813	A2h1T0009370.1	0.117568	42.78
10815	S3h1T0008476.1	0.138928	46.61
10815	A2h1T0009371.2	0.130419	46.56
10816	S3h1T0008480.5	0.119112	46.55
10816	A2h1T0009377.5	0.123093	45
10817	S3h1T0008485.2	0.0945245	51.27
10817	A2h1T0009380.3	0.0955472	51.31
10818	S3h1T0008489.1	0.0616528	50.85
10818	A2h1T0009385.1	0.0580251	50.76
10819	S3h1T0008492.1	0.0847149	48.66
10819	A2h1T0009386.1	0.0847149	48.66
10820	S3h1T0008496.1	0.126054	53.2
10820	A2h1T0009391.1	0.119164	53.88
10821	S3h1T0000830.2	0.0934432	50.01
10821	A2h1T0001433.3	0.0943888	49.59
10822	S3h1T0008514.1	0.134068	46.93
10822	A2h1T0009398.1	0.134632	47.44
10824	S3h1T0008518.1	0.152624	48.7
10824	A2h1T0009402.1	0.156774	46.91
10825	S3h1T0008525.3	0.0707189	51.78
10825	A2h1T0009412.4	0.0691941	51.79
10826	S3h1T0008530.2	0.0730972	41.44
10826	A2h1T0009414.2	0.072809	41.22
10827	S3h1T0008532.1	0.102954	51.11
10827	A2h1T0009417.1	0.102954	51.11
10829	S3h1T0008536.2	0.102322	43.1
10829	A2h1T0009422.1	0.102882	43.52
1083	S3h1T0026814.4	0.144756	46.26
1083	A2h1T0038473.2	0.157212	44.49
10831	S3h1T0008538.2	0.109688	45.26
10831	A2h1T0009426.4	0.108195	45
10832	S3h1T0008540.3	0.0824888	49.12
10832	A2h1T0009433.1	0.0832284	49.36
10833	S3h1T0008556.7	0.104228	50.57
10833	A2h1T0009436.5	0.106438	50.12
10839	S3h1T0008573.1	0.0668822	43.77
10839	A2h1T0009462.6	0.0668822	43.77
1084	S3h1T0026818.1	0.0836611	51.14
1084	A2h1T0038467.2	0.0843421	50.49
10840	S3h1T0008574.1	0.120655	50.83
10840	A2h1T0009464.1	0.118793	50.75
10842	S3h1T0008579.1	0.0667654	51.06
10842	A2h1T0009470.1	0.0680703	50.97
10845	S3h1T0008585.1	0.123187	46.33
10845	A2h1T0009481.1	0.124351	46.36
1085	S3h1T0026820.1	0.0685779	48.56
1085	A2h1T0038463.1	0.0679083	48.75
10850	S3h1T0008595.1	0.104697	43.53
10850	A2h1T0009493.1	0.105202	43.38
10851	S3h1T0008600.2	0.157454	46.54
10851	A2h1T0009498.1	0.157625	46.19
10852	S3h1T0008604.1	0.105635	43.38
10852	A2h1T0009506.1	0.105766	43.32
10853	S3h1T0008606.1	0.0783361	46.48
10853	A2h1T0009509.1	0.0776222	46.36
10854	S3h1T0008617.1	0.0652217	48.22
10854	A2h1T0009519.1	0.0702635	49.1
10855	S3h1T0008618.4	0.0986265	49.97
10855	A2h1T0009520.2	0.0954596	49.99
10856	S3h1T0008619.1	0.0751782	47.24
10856	A2h1T0009521.1	0.0604406	49.15
10857	S3h1T0008622.1	0.0811796	47.63
10857	A2h1T0009525.2	0.0838536	47.43
10858	S3h1T0000840.1	0.0903589	53.04
10858	A2h1T0001450.1	0.0859925	53.2
10859	S3h1T0008626.1	0.118245	47.27
10859	A2h1T0009530.2	0.115499	47.35
1086	S3h1T0026822.1	0.138883	37.92
1086	A2h1T0038459.1	0.137806	37.78
10863	S3h1T0008645.1	0.0682752	48.78
10863	A2h1T0009551.1	0.0688251	48.93
10865	S3h1T0008650.1	0.0753331	48.41
10865	A2h1T0009555.4	0.0681975	48.1
10866	S3h1T0008652.2	0.135044	46.5
10866	A2h1T0009558.2	0.133485	46.2
10867	S3h1T0008655.2	0.0658509	52.74
10867	A2h1T0009562.2	0.0642807	52.74
10868	S3h1T0008657.1	0.101467	47.2
10868	A2h1T0009566.6	0.0995497	46.97
1087	S3h1T0026823.1	0.0858158	46.34
1087	A2h1T0038458.1	0.0896657	46.95
10870	S3h1T0000845.1	0.183146	55.44
10870	A2h1T0001460.1	0.181841	57.29
10871	S3h1T0008664.5	0.0677151	42.05
10871	A2h1T0009577.7	0.0518256	43.84
10872	S3h1T0008674.1	0.102487	50.07
10872	A2h1T0009582.1	0.105999	50.28
10873	S3h1T0008677.2	0.0774541	52.1
10873	A2h1T0009588.2	0.0796573	51.78
10874	S3h1T0008681.1	0.0658021	49.47
10874	A2h1T0009589.1	0.0649087	50.2
10875	S3h1T0008683.3	0.102617	48.81
10875	A2h1T0009593.2	0.106404	48.66
10876	S3h1T0008687.1	0.112525	48.69
10876	A2h1T0009596.1	0.123753	47.42
10877	S3h1T0008690.1	0.0922658	49.38
10877	A2h1T0009600.1	0.0847948	50.15
10878	S3h1T0000846.1	0.127499	59.45
10878	A2h1T0001461.1	0.0848053	59.31
10879	S3h1T0008691.2	0.0710057	45.57
10879	A2h1T0009603.1	0.0699994	45.29
1088	S3h1T0002674.3	0.0685983	45.35
1088	A2h1T0003441.1	0.0712496	43.47
10881	S3h1T0008709.2	0.112543	47.25
10881	A2h1T0009621.2	0.113836	46.57
10882	S3h1T0000847.1	0.0626816	52.35
10882	A2h1T0001462.1	0.0803497	48.48
10883	S3h1T0008716.2	0.0717354	48.54
10883	A2h1T0009628.4	0.0710283	48.86
10884	S3h1T0008723.1	0.0822961	46.6
10884	A2h1T0009631.1	0.0857536	46.3
10886	S3h1T0008730.3	0.129918	45.13
10886	A2h1T0009641.2	0.126842	44.89
10887	S3h1T0008732.1	0.0639472	47.87
10887	A2h1T0009645.2	0.0659754	47.2
1089	S3h1T0026844.1	0.0736458	48.15
1089	A2h1T0038435.1	0.0737524	47.9
10890	S3h1T0008746.8	0.154883	51.38
10890	A2h1T0009651.5	0.154907	51.16
10891	S3h1T0008749.2	0.0546	44.84
10891	A2h1T0009656.7	0.0521718	44.66
10892	S3h1T0008754.1	0.0988616	48.82
10892	A2h1T0009659.1	0.101235	48.92
10893	S3h1T0000849.8	0.201187	48.09
10893	A2h1T0001465.5	0.184847	50.22
10894	S3h1T0008768.2	0.0602306	48.16
10894	A2h1T0009670.2	0.0616878	48.34
10895	S3h1T0008778.3	0.109448	43.02
10895	A2h1T0009682.1	0.119087	41.28
10897	S3h1T0000851.1	0.141761	53.65
10897	A2h1T0001467.2	0.1447	52.68
10898	S3h1T0008786.1	0.0908582	48.59
10898	A2h1T0009690.1	0.089605	48.46
10899	S3h1T0008791.1	0.158979	43.43
10899	A2h1T0009693.2	0.156593	42.29
109	S3h1T0023962.2	0.14257	44.61
109	A2h1T0041553.2	0.138857	44.26
1090	S3h1T0026846.1	0.0723861	51.07
1090	A2h1T0038433.1	0.074525	50.53
10900	S3h1T0008793.1	0.161664	58.52
10900	A2h1T0009694.1	0.160223	58.58
10901	S3h1T0008794.1	0.101248	50.07
10901	A2h1T0009699.2	0.0959172	50.07
10902	S3h1T0008799.1	0.117008	56.67
10902	A2h1T0009700.1	0.115972	58.08
10905	S3h1T0008808.1	0.0778068	48.91
10905	A2h1T0009710.1	0.0738408	48.92
10907	S3h1T0000853.4	0.0604324	55.18
10907	A2h1T0001468.2	0.0612616	55.02
10908	S3h1T0008814.1	0.0523313	47.75
10908	A2h1T0009715.1	0.0527733	47.48
10909	S3h1T0008818.1	0.122623	44.55
10909	A2h1T0009718.1	0.126608	43.9
10910	S3h1T0008820.1	0.0580958	45.31
10910	A2h1T0009719.2	0.0575341	45.42
10911	S3h1T0008822.1	0.0602584	45.3
10911	A2h1T0009721.1	0.061213	45.21
10912	S3h1T0000856.2	0.0791648	58.82
10912	A2h1T0001483.2	0.0804621	58.43
10914	S3h1T0008834.2	0.0797987	48.16
10914	A2h1T0009736.3	0.0817368	48.04
10915	S3h1T0008837.3	0.0633968	47.63
10915	A2h1T0009738.3	0.0628974	47.42
10917	S3h1T0008852.1	0.113215	54.95
10917	A2h1T0009748.3	0.113215	54.95
10918	S3h1T0008858.3	0.133796	50.45
10918	A2h1T0009756.3	0.132106	50.58
10919	S3h1T0008873.1	0.0908062	44.88
10919	A2h1T0009772.1	0.0901474	44.95
1092	S3h1T0026851.4	0.0695875	46.78
1092	A2h1T0038426.2	0.0679458	47.04
10920	S3h1T0008880.1	0.113597	52.74
10920	A2h1T0009777.1	0.113905	52.56
10921	S3h1T0008882.5	0.101452	48.07
10921	A2h1T0009780.1	0.101252	47.9
10922	S3h1T0008885.1	0.131447	40.61
10922	A2h1T0009789.2	0.114596	39.89
10923	S3h1T0008886.2	0.0781454	45.63
10923	A2h1T0009790.1	0.0761769	46.14
10928	S3h1T0008902.1	0.113144	39.98
10928	A2h1T0009802.1	0.108766	39.2
10930	S3h1T0008911.1	0.105865	49.62
10930	A2h1T0009812.1	0.113716	49.45
10931	S3h1T0008912.1	0.114373	44.67
10931	A2h1T0009814.1	0.0990299	44.69
10932	S3h1T0008919.5	0.100754	47.69
10932	A2h1T0009819.5	0.100754	47.69
10933	S3h1T0008923.2	0.0585259	43.02
10933	A2h1T0009822.1	0.0587575	42.92
10934	S3h1T0008928.2	0.116868	45.15
10934	A2h1T0009825.5	0.115936	44.82
10935	S3h1T0008930.1	0.130402	52.03
10935	A2h1T0009828.1	0.126337	52.04
10936	S3h1T0008934.1	0.11114	49
10936	A2h1T0009833.1	0.107884	48.99
10938	S3h1T0008943.1	0.0744054	45.52
10938	A2h1T0009842.1	0.0764171	46.35
10939	S3h1T0008945.1	0.0713599	40.1
10939	A2h1T0009845.1	0.0713599	40.1
1094	S3h1T0026859.1	0.102566	47.16
1094	A2h1T0038415.2	0.101005	47.02
10940	S3h1T0008951.2	0.101842	42.87
10940	A2h1T0009849.2	0.10032	42.22
10941	S3h1T0008952.1	0.0781662	41.36
10941	A2h1T0009851.3	0.0822089	41.26
10942	S3h1T0008955.1	0.0968696	40.35
10942	A2h1T0009854.10	0.0973509	41.16
10943	S3h1T0008960.1	0.099639	45.06
10943	A2h1T0009859.3	0.0897096	46.32
10946	S3h1T0008976.1	0.189377	50.06
10946	A2h1T0009875.1	0.187038	52.83
10947	S3h1T0008986.1	0.128442	41.41
10947	A2h1T0009882.1	0.128383	41.5
10948	S3h1T0008988.1	0.103173	47.43
10948	A2h1T0009885.1	0.103493	47.01
10949	S3h1T0008998.1	0.0864379	44.82
10949	A2h1T0009890.1	0.0891414	44.49
1095	S3h1T0026862.1	0.120103	39.74
1095	A2h1T0038414.2	0.124074	39.99
10950	S3h1T0009004.1	0.102208	39.77
10950	A2h1T0009893.2	0.0982955	40.55
10952	S3h1T0009012.2	0.061073	43.33
10952	A2h1T0009903.2	0.0600134	43.14
10954	S3h1T0009018.2	0.140913	49.26
10954	A2h1T0009915.1	0.139298	52.38
10955	S3h1T0009021.1	0.10129	44.87
10955	A2h1T0009918.1	0.0992783	44.93
10956	S3h1T0009022.1	0.0796125	47.92
10956	A2h1T0009920.1	0.0788081	48.19
10957	S3h1T0009026.1	0.0838235	45.24
10957	A2h1T0009922.3	0.083205	45.22
10958	S3h1T0009031.3	0.102847	43.52
10958	A2h1T0009924.4	0.0997237	43.43
10959	S3h1T0009036.3	0.0800499	45.15
10959	A2h1T0009933.2	0.0774956	45.41
10960	S3h1T0009037.1	0.139634	49.22
10960	A2h1T0009936.1	0.13818	48.54
10961	S3h1T0009042.1	0.113864	41.41
10961	A2h1T0009941.1	0.112647	42.36
10963	S3h1T0009043.2	0.068691	44.42
10963	A2h1T0009942.4	0.0704229	44
10964	S3h1T0009051.1	0.0800114	41.37
10964	A2h1T0009953.1	0.0819357	41.87
10965	S3h1T0009054.2	0.0797602	43.51
10965	A2h1T0009956.1	0.0788761	43.61
10966	S3h1T0009057.1	0.0908338	44.4
10966	A2h1T0009959.1	0.0894056	44.42
10968	S3h1T0009068.1	0.228722	47.43
10968	A2h1T0009966.1	0.228722	47.43
10969	S3h1T0009070.1	0.0972675	48.82
10969	A2h1T0009969.1	0.0973366	47.79
1097	S3h1T0026868.1	0.109823	48.17
1097	A2h1T0038411.2	0.106839	49.38
10970	S3h1T0009078.1	0.106105	50.74
10970	A2h1T0009975.2	0.104439	50.98
10971	S3h1T0009079.1	0.0769813	49.23
10971	A2h1T0009978.2	0.0791264	49.2
10972	S3h1T0009083.1	0.0755927	47.92
10972	A2h1T0009979.1	0.0725106	48.06
10974	S3h1T0009086.2	0.0782187	46.07
10974	A2h1T0009981.1	0.0828407	46.14
10975	S3h1T0009091.4	0.0750175	44.4
10975	A2h1T0009982.1	0.0753956	44.48
10976	S3h1T0009096.2	0.137035	49.27
10976	A2h1T0009987.1	0.15122	49.89
10977	S3h1T0009097.1	0.146622	35.93
10977	A2h1T0009988.1	0.154829	36.4
10978	S3h1T0009105.1	0.0873115	41.73
10978	A2h1T0009993.1	0.0884709	42.25
10979	S3h1T0009106.1	0.066728	42.98
10979	A2h1T0009994.1	0.0686955	43.68
1098	S3h1T0026875.1	0.109917	57.9
1098	A2h1T0038401.1	0.110327	57.8
10980	S3h1T0009110.2	0.104997	48.59
10980	A2h1T0010002.2	0.102567	48.72
10981	S3h1T0009111.1	0.119641	44.31
10981	A2h1T0010004.2	0.11519	44.35
10983	S3h1T0009118.1	0.094646	43.6
10983	A2h1T0010011.1	0.0935833	44.75
10984	S3h1T0009122.1	0.123746	43.17
10984	A2h1T0010013.3	0.124983	43.14
10986	S3h1T0009131.1	0.11524	42.84
10986	A2h1T0010024.2	0.110929	42.49
1099	S3h1T0026880.1	0.0879799	51.04
1099	A2h1T0038399.2	0.0890733	51.37
10990	S3h1T0009141.1	0.0995105	45.78
10990	A2h1T0010027.1	0.0995727	46.03
10991	S3h1T0009142.1	0.0634621	41.36
10991	A2h1T0010028.1	0.0640235	41.28
10992	S3h1T0009143.1	0.107117	45.13
10992	A2h1T0010029.1	0.107512	45.27
10993	S3h1T0009146.1	0.125032	51.4
10993	A2h1T0010033.1	0.125032	51.4
10994	S3h1T0009147.1	0.0771085	41.43
10994	A2h1T0010034.2	0.0759628	41.26
10996	S3h1T0009155.4	0.117799	44.79
10996	A2h1T0010043.3	0.124223	39.66
10997	S3h1T0009156.1	0.0640543	43.62
10997	A2h1T0010044.1	0.0669022	43.81
10999	S3h1T0009160.4	0.0705801	41.49
10999	A2h1T0010050.5	0.0697392	41.41
11	S3h1T0023602.2	0.119278	53.72
11	A2h1T0041964.1	0.125367	53.67
110	S3h1T0023968.1	0.116082	49.12
110	A2h1T0041548.1	0.114265	48.9
1100	S3h1T0026884.1	0.196971	41.38
1100	A2h1T0038395.1	0.201661	41.22
11000	S3h1T0009166.2	0.0796707	47.2
11000	A2h1T0010059.2	0.0794998	46.86
11001	S3h1T0009183.2	0.0731105	42.87
11001	A2h1T0010078.3	0.0727176	42.78
11002	S3h1T0009185.1	0.0781112	50.72
11002	A2h1T0010081.1	0.0786368	51.03
11003	S3h1T0009194.1	0.0876352	49.55
11003	A2h1T0010094.1	0.0870107	49.5
11004	S3h1T0009199.1	0.072018	54.09
11004	A2h1T0010097.1	0.0727778	54.01
11006	S3h1T0009203.2	0.0724864	46.02
11006	A2h1T0010102.1	0.0708485	45.55
11008	S3h1T0009207.1	0.0476597	44.27
11008	A2h1T0010106.1	0.0468137	43.79
11009	S3h1T0009211.1	0.0955962	51.06
11009	A2h1T0010108.1	0.0928837	51.88
11010	S3h1T0009216.3	0.0749152	42.52
11010	A2h1T0010110.1	0.0745584	42.61
11012	S3h1T0009225.1	0.157392	46.19
11012	A2h1T0010116.1	0.161719	45.64
11014	S3h1T0009231.1	0.109959	46.15
11014	A2h1T0010127.1	0.108967	47.69
11015	S3h1T0009237.1	0.0865221	44.9
11015	A2h1T0010133.1	0.0927048	45.46
11018	S3h1T0009242.2	0.0959257	39.8
11018	A2h1T0010139.3	0.0981823	39.8
11019	S3h1T0009249.1	0.115614	39.26
11019	A2h1T0010153.2	0.114794	39.77
1102	S3h1T0002678.1	0.0955777	48.51
1102	A2h1T0003448.2	0.0937897	49.23
11020	S3h1T0009251.1	0.110431	39.09
11020	A2h1T0010155.1	0.113293	41.69
11022	S3h1T0000896.1	0.0766266	56.94
11022	A2h1T0001539.3	0.0714549	57.38
11024	S3h1T0009265.1	0.100947	48.17
11024	A2h1T0010169.2	0.0919385	48.74
11026	S3h1T0009279.1	0.122168	46.98
11026	A2h1T0010179.2	0.118781	47.26
11027	S3h1T0009282.1	0.0608255	46.26
11027	A2h1T0010184.1	0.0620966	46.35
11029	S3h1T0009297.1	0.0857592	42.34
11029	A2h1T0010203.1	0.0842567	42.03
1103	S3h1T0026892.1	0.0573078	49.53
1103	A2h1T0038391.1	0.0584477	49.54
11030	S3h1T0009300.1	0.105251	45.78
11030	A2h1T0010206.1	0.10529	46.13
11032	S3h1T0009304.1	0.0728109	48.66
11032	A2h1T0010208.1	0.0980583	51.13
11033	S3h1T0009308.1	0.098484	45.39
11033	A2h1T0010211.1	0.0957127	47.27
11034	S3h1T0009315.1	0.115163	40.63
11034	A2h1T0010215.1	0.115597	41.23
11035	S3h1T0009321.2	0.0815209	46.56
11035	A2h1T0010220.4	0.0816113	46.97
11036	S3h1T0009326.1	0.122587	46
11036	A2h1T0010228.2	0.122677	45.43
11037	S3h1T0009330.2	0.0702941	47.81
11037	A2h1T0010231.1	0.0728381	47.74
11039	S3h1T0009334.1	0.0834774	45.87
11039	A2h1T0010237.1	0.0842386	44.26
1104	S3h1T0026914.1	0.120773	50.85
1104	A2h1T0038369.2	0.119788	50.99
11040	S3h1T0009338.1	0.072642	44.89
11040	A2h1T0010242.1	0.0727334	45.53
11041	S3h1T0009345.1	0.101793	44.34
11041	A2h1T0010250.1	0.101784	45.69
11042	S3h1T0009355.1	0.100571	41.59
11042	A2h1T0010256.3	0.100571	41.59
11043	S3h1T0009356.2	0.071296	49.44
11043	A2h1T0010257.1	0.0713276	49.47
11045	S3h1T0000903.1	0.0442925	53.55
11045	A2h1T0001544.2	0.0446227	53.25
11046	S3h1T0009373.3	0.0869062	43.13
11046	A2h1T0010272.2	0.0866486	43.32
11048	S3h1T0009379.1	0.122278	46.95
11048	A2h1T0010278.1	0.12392	47.18
11049	S3h1T0009383.1	0.0615698	44.68
11049	A2h1T0010279.2	0.0646989	44.73
11050	S3h1T0009384.1	0.117158	48.25
11050	A2h1T0010281.1	0.11909	47.63
11051	S3h1T0009385.1	0.0871023	42
11051	A2h1T0010282.1	0.0871023	42
11052	S3h1T0009389.2	0.128758	35.27
11052	A2h1T0010286.2	0.129911	36.77
11053	S3h1T0009392.1	0.0533553	51.63
11053	A2h1T0010293.2	0.052855	51.62
11054	S3h1T0009399.1	0.0953553	45.28
11054	A2h1T0010303.1	0.0990884	45.04
11055	S3h1T0009400.1	0.172605	43.22
11055	A2h1T0010304.1	0.179881	42.76
11056	S3h1T0009405.1	0.102541	47.03
11056	A2h1T0010315.1	0.101934	47.07
11057	S3h1T0009407.1	0.0545124	44.95
11057	A2h1T0010318.1	0.0533779	45.1
11058	S3h1T0000904.3	0.0456256	50.52
11058	A2h1T0001546.1	0.154192	46.9
11059	S3h1T0009411.1	0.117183	41.17
11059	A2h1T0010324.1	0.118613	42.18
1106	S3h1T0002680.1	0.0735466	48.21
1106	A2h1T0003449.2	0.0775723	48.29
11060	S3h1T0009414.2	0.134647	42.31
11060	A2h1T0010327.1	0.134974	42.41
11061	S3h1T0009420.1	0.070005	42.07
11061	A2h1T0010334.1	0.0686907	42.52
11062	S3h1T0009428.1	0.107422	51.21
11062	A2h1T0010341.2	0.110148	51.08
11063	S3h1T0009431.1	0.0996915	45.86
11063	A2h1T0010342.1	0.0983099	46.17
11064	S3h1T0009435.1	0.114696	49.21
11064	A2h1T0010347.3	0.117318	49.48
11065	S3h1T0009439.1	0.143761	45.24
11065	A2h1T0010352.2	0.142735	45.61
11066	S3h1T0009440.1	0.0600177	49.62
11066	A2h1T0010354.2	0.0620482	49.64
11067	S3h1T0009443.1	0.0525458	47.03
11067	A2h1T0010356.1	0.0943931	47.75
11068	S3h1T0009446.1	0.0805735	47.95
11068	A2h1T0010362.1	0.0819499	47.62
1107	S3h1T0026919.1	0.0869419	48.88
1107	A2h1T0038361.1	0.0891421	49.19
11074	S3h1T0009471.1	0.0656536	45.36
11074	A2h1T0010388.5	0.0630847	44.92
11075	S3h1T0009473.1	0.0771043	44.86
11075	A2h1T0010389.1	0.0750044	44.48
11076	S3h1T0009475.1	0.108385	45.54
11076	A2h1T0010390.1	0.106771	45.58
11077	S3h1T0009479.1	0.0606105	48.87
11077	A2h1T0010393.1	0.0590431	48.82
11078	S3h1T0009483.2	0.169929	41.46
11078	A2h1T0010397.2	0.168946	41.91
11079	S3h1T0009484.1	0.0392628	44.8
11079	A2h1T0010403.1	0.0911601	40.32
1108	S3h1T0026923.1	0.0416656	52.01
1108	A2h1T0038356.1	0.0424934	51.8
11080	S3h1T0009488.1	0.0402168	49.08
11080	A2h1T0010411.2	0.0800363	51.75
11081	S3h1T0009494.2	0.101746	44.45
11081	A2h1T0010417.4	0.103153	44.52
11082	S3h1T0009497.3	0.108145	44.55
11082	A2h1T0010420.3	0.101497	45.99
11084	S3h1T0009499.5	0.101444	46.97
11084	A2h1T0010423.1	0.0985796	45.12
11086	S3h1T0009500.2	0.121564	46.57
11086	A2h1T0010424.1	0.117274	47.03
11087	S3h1T0009503.1	0.0609892	46.07
11087	A2h1T0010429.2	0.0626603	46
11088	S3h1T0009505.1	0.0606115	46.52
11088	A2h1T0010430.1	0.0601207	46.79
11089	S3h1T0009508.1	0.0492718	49.54
11089	A2h1T0010434.1	0.0509972	49.83
1109	S3h1T0026924.1	0.102127	46.36
1109	A2h1T0038355.1	0.0979151	46.34
11090	S3h1T0009514.1	0.0968599	41.98
11090	A2h1T0010440.1	0.097075	42.64
11091	S3h1T0009516.1	0.0903143	46.83
11091	A2h1T0010443.1	0.0900094	46.81
11092	S3h1T0009520.1	0.0837527	46.54
11092	A2h1T0010446.1	0.0858631	45.12
11093	S3h1T0009522.1	0.0791532	48.43
11093	A2h1T0010450.1	0.0777166	48.49
11094	S3h1T0009523.1	0.129311	37.04
11094	A2h1T0010451.1	0.138211	38.46
11095	S3h1T0009524.1	0.0663898	47.62
11095	A2h1T0010452.1	0.0670275	47.71
11096	S3h1T0009531.3	0.0933566	41.55
11096	A2h1T0010461.2	0.0933052	41.34
11097	S3h1T0009532.1	0.0802568	48.08
11097	A2h1T0010462.1	0.0792326	48.07
11099	S3h1T0009536.1	0.15748	54.62
11099	A2h1T0010468.1	0.16635	54.17
1110	S3h1T0026927.1	0.0893762	55.57
1110	A2h1T0038354.1	0.0878241	55.43
11100	S3h1T0009537.1	0.11106	42.8
11100	A2h1T0010470.1	0.108542	42.3
11101	S3h1T0009538.2	0.105737	54.15
11101	A2h1T0010471.2	0.107523	54.04
11103	S3h1T0009544.1	0.128159	46.52
11103	A2h1T0010480.2	0.131001	45.53
11106	S3h1T0009558.1	0.0948038	47.88
11106	A2h1T0010492.1	0.095299	47.78
11108	S3h1T0009562.3	0.0894095	43.85
11108	A2h1T0010495.2	0.0874318	43.78
11109	S3h1T0009572.2	0.115148	49.67
11109	A2h1T0010511.1	0.112805	50.01
1111	S3h1T0026928.1	0.101578	47.02
1111	A2h1T0038353.1	0.0987837	46.38
11110	S3h1T0009579.2	0.076127	45.66
11110	A2h1T0010515.4	0.0757796	45.82
11111	S3h1T0009583.4	0.189931	46.44
11111	A2h1T0010516.5	0.189931	46.44
11112	S3h1T0009584.2	0.0863722	42.49
11112	A2h1T0010517.1	0.0859648	42.5
11113	S3h1T0009588.1	0.127356	48.23
11113	A2h1T0010527.1	0.129703	47.93
11114	S3h1T0009593.1	0.0627245	51.1
11114	A2h1T0010534.1	0.0627245	51.1
11115	S3h1T0009594.3	0.0545532	53.33
11115	A2h1T0010537.2	0.0548699	53.65
11117	S3h1T0009607.1	0.0605304	51.56
11117	A2h1T0010553.1	0.0598608	51.46
11118	S3h1T0009608.1	0.0782777	45.7
11118	A2h1T0010554.1	0.0782991	45.26
11119	S3h1T0009610.1	0.113581	51.47
11119	A2h1T0010555.1	0.116782	50.74
11120	S3h1T0009611.1	0.136941	42.92
11120	A2h1T0010556.1	0.134766	43.21
11121	S3h1T0009612.1	0.0772227	50.44
11121	A2h1T0010560.1	0.0763762	50.43
11122	S3h1T0009626.3	0.168466	46.45
11122	A2h1T0010570.2	0.165541	46.21
11124	S3h1T0009633.1	0.107024	45.57
11124	A2h1T0010579.1	0.107838	45.57
11125	S3h1T0009639.1	0.102786	46.28
11125	A2h1T0010586.1	0.106173	46.28
11127	S3h1T0009645.1	0.0661661	48.58
11127	A2h1T0010596.1	0.0665411	48.55
11128	S3h1T0009650.1	0.0875117	50.32
11128	A2h1T0010605.1	0.104173	50.68
11129	S3h1T0009652.1	0.14888	46.59
11129	A2h1T0010607.1	0.147057	46.94
1113	S3h1T0026934.1	0.127137	49.28
1113	A2h1T0038347.1	0.129233	49.32
11133	S3h1T0009659.1	0.148493	48.94
11133	A2h1T0010616.1	0.147474	48.34
11134	S3h1T0009669.1	0.104808	48.25
11134	A2h1T0010621.1	0.104203	48.35
11135	S3h1T0009673.2	0.108533	48.19
11135	A2h1T0010623.1	0.108402	47.55
11139	S3h1T0009686.2	0.0816813	48.13
11139	A2h1T0010642.4	0.0834707	48.5
1114	S3h1T0026937.1	0.0986765	48.8
1114	A2h1T0038344.1	0.0977424	49.14
11140	S3h1T0000932.1	0.0519161	58.95
11140	A2h1T0001581.1	0.0515623	58.47
11142	S3h1T0009700.1	0.0972452	45.34
11142	A2h1T0010654.1	0.102988	45.77
11143	S3h1T0009702.2	0.087946	54.57
11143	A2h1T0010656.2	0.0896315	54.11
11144	S3h1T0009705.2	0.0971936	46.52
11144	A2h1T0010659.2	0.0971936	46.52
11146	S3h1T0000934.1	0.117925	54.95
11146	A2h1T0001583.1	0.117775	53.91
11147	S3h1T0009708.1	0.134246	44.89
11147	A2h1T0010666.1	0.132229	46.86
11148	S3h1T0009710.1	0.14857	50.3
11148	A2h1T0010667.1	0.154187	49.61
11149	S3h1T0009717.1	0.0721946	54.11
11149	A2h1T0010677.1	0.0758048	52.84
1115	S3h1T0026943.2	0.118827	47.27
1115	A2h1T0038338.1	0.119857	46.03
11150	S3h1T0009722.1	0.060121	51.38
11150	A2h1T0010681.1	0.0579597	51.36
11151	S3h1T0009725.3	0.0834986	50.83
11151	A2h1T0010689.1	0.0818775	52.28
11153	S3h1T0009732.1	0.140677	45.91
11153	A2h1T0010693.1	0.139122	45.47
11154	S3h1T0009735.1	0.118673	36.14
11154	A2h1T0010696.1	0.121069	41.69
11155	S3h1T0009737.3	0.118749	45.96
11155	A2h1T0010698.1	0.119221	46.2
11156	S3h1T0009740.3	0.10873	48.69
11156	A2h1T0010703.3	0.113085	46.32
11157	S3h1T0009741.2	0.126867	47.12
11157	A2h1T0010705.10	0.128653	48.29
11158	S3h1T0009744.1	0.0665803	49.81
11158	A2h1T0010711.2	0.0686664	48.82
11159	S3h1T0009749.3	0.0832725	48.28
11159	A2h1T0010717.2	0.0807006	48.41
11160	S3h1T0009754.1	0.0808073	47.83
11160	A2h1T0057600.1	0.0850806	47.89
11161	S3h1T0009755.1	0.0757677	43.84
11161	A2h1T0057603.1	0.0754896	43.89
11166	S3h1T0009771.1	0.0649168	55.46
11166	A2h1T0057619.1	0.0637496	55.48
11168	S3h1T0009787.1	0.112663	46.83
11168	A2h1T0057641.2	0.110989	46.26
11169	S3h1T0009789.1	0.0626038	43.32
11169	A2h1T0057640.2	0.0622548	44.12
11170	S3h1T0009791.1	0.158052	43.69
11170	A2h1T0057642.1	0.161829	43.77
11171	S3h1T0009792.1	0.133836	47.83
11171	A2h1T0057643.1	0.131941	49.61
11172	S3h1T0009795.1	0.164128	49.25
11172	A2h1T0057648.1	0.163322	48.56
11174	S3h1T0009798.1	0.0480007	43.77
11174	A2h1T0057650.1	0.047421	43.76
11175	S3h1T0009801.1	0.111421	45.55
11175	A2h1T0057652.1	0.110236	46.04
11176	S3h1T0009803.2	0.0839633	46.17
11176	A2h1T0057653.2	0.0815694	46.35
11179	S3h1T0009808.3	0.0853622	47.65
11179	A2h1T0057660.3	0.086847	47.36
1118	S3h1T0002684.2	0.0614249	53.51
1118	A2h1T0003458.1	0.0607543	53.31
11181	S3h1T0009815.1	0.0686878	42.48
11181	A2h1T0057662.1	0.0680582	42.77
11182	S3h1T0009821.1	0.0736631	45.31
11182	A2h1T0010726.4	0.0738094	45.14
11183	S3h1T0009823.4	0.0967741	46.13
11183	A2h1T0010731.2	0.104792	46.82
11184	S3h1T0009827.2	0.0902477	48.78
11184	A2h1T0010735.2	0.0937259	48.59
11185	S3h1T0009828.1	0.063587	51.28
11185	A2h1T0010739.1	0.0663683	50.76
11186	S3h1T0009831.1	0.0976099	45.09
11186	A2h1T0010743.1	0.0935134	47.22
11187	S3h1T0009832.1	0.171052	52.73
11187	A2h1T0010744.1	0.12636	58.81
11188	S3h1T0009837.1	0.10962	51.45
11188	A2h1T0010748.1	0.109871	51.56
11190	S3h1T0009841.2	0.0525212	47.98
11190	A2h1T0010750.2	0.0520778	48.22
11191	S3h1T0009842.2	0.14368	36.55
11191	A2h1T0010751.2	0.1464	36.38
11192	S3h1T0009844.4	0.0879906	47.12
11192	A2h1T0010752.1	0.0881746	46.82
11193	S3h1T0009845.1	0.0738597	47.3
11193	A2h1T0010754.1	0.0721578	47.25
11194	S3h1T0009848.1	0.0714128	45.54
11194	A2h1T0010759.1	0.0751157	45.39
11196	S3h1T0009852.2	0.0743933	41.17
11196	A2h1T0010763.1	0.0741796	41.63
11197	S3h1T0009855.3	0.128597	47.92
11197	A2h1T0010766.1	0.130355	47.7
11198	S3h1T0009857.2	0.0929108	51.54
11198	A2h1T0010769.2	0.0938287	52.44
11199	S3h1T0009863.2	0.0977419	43.07
11199	A2h1T0010776.3	0.0981206	43.29
112	S3h1T0023972.1	0.0811153	51.78
112	A2h1T0041541.1	0.0825202	51.73
1120	S3h1T0026955.6	0.0916647	49.92
1120	A2h1T0038319.1	0.0915424	50
11201	S3h1T0009869.1	0.070362	43.81
11201	A2h1T0010781.1	0.0691267	43.78
11202	S3h1T0009872.4	0.0820441	48.08
11202	A2h1T0010783.5	0.084127	48.01
11203	S3h1T0009873.1	0.105463	46.33
11203	A2h1T0010784.1	0.104813	46.28
11204	S3h1T0009876.1	0.173747	40.65
11204	A2h1T0010789.3	0.17469	40.67
11205	S3h1T0009877.1	0.0600034	45.42
11205	A2h1T0010791.1	0.0592702	45.34
11207	S3h1T0009881.1	0.100508	46.92
11207	A2h1T0010795.1	0.111082	51.75
11208	S3h1T0000948.1	0.0582852	48.37
11208	A2h1T0001596.1	0.0590095	48.22
11209	S3h1T0009883.1	0.0747108	48.23
11209	A2h1T0010799.2	0.076742	48.21
1121	S3h1T0026958.1	0.22265
1121	A2h1T0038315.1	0.229073
11211	S3h1T0009891.1	0.1027	38.12
11211	A2h1T0010807.1	0.102651	38.12
11213	S3h1T0009897.5	0.0797823	45.74
11213	A2h1T0010811.5	0.0795648	45.73
11214	S3h1T0009900.3	0.100333	40.56
11214	A2h1T0010816.5	0.110168	38.99
11215	S3h1T0000949.4	0.175843	43.75
11215	A2h1T0001601.2	0.175644	43.53
11216	S3h1T0009901.1	0.0633849	52.33
11216	A2h1T0010818.1	0.0618324	52.28
11217	S3h1T0009904.1	0.103513	40.89
11217	A2h1T0010821.1	0.104235	41.01
11218	S3h1T0009908.2	0.0747593	46.15
11218	A2h1T0010824.1	0.0749253	45.72
11219	S3h1T0009913.2	0.0845597	43.14
11219	A2h1T0010828.3	0.0844992	43.02
1122	S3h1T0026964.1	0.171459	40.09
1122	A2h1T0038311.1	0.197899	38.15
11221	S3h1T0009919.10	0.168983	36.31
11221	A2h1T0010829.8	0.149183	39.53
11223	S3h1T0009931.1	0.12326	49.08
11223	A2h1T0010847.1	0.12326	49.08
11224	S3h1T0009943.3	0.0903472	50.98
11224	A2h1T0010860.5	0.0896806	50.69
11225	S3h1T0009945.2	0.0692317	49.69
11225	A2h1T0010861.1	0.0699327	49.97
11226	S3h1T0009956.1	0.0795347	46.1
11226	A2h1T0010868.2	0.0781977	46.28
11227	S3h1T0009958.1	0.0752511	49.77
11227	A2h1T0010869.1	0.0751133	49.76
11228	S3h1T0000952.1	0.0952784	55.72
11228	A2h1T0001603.1	0.0904818	56.05
1123	S3h1T0026965.1	0.0803574	47.73
1123	A2h1T0038300.1	0.0751887	47.7
11233	S3h1T0009972.2	0.0951881	48.98
11233	A2h1T0010883.2	0.0930195	49.28
11234	S3h1T0009977.1	0.087114	48.98
11234	A2h1T0010894.2	0.0873474	48.81
11235	S3h1T0009982.1	0.0562638	48.11
11235	A2h1T0010899.1	0.0543305	47.81
11236	S3h1T0009985.1	0.0625391	50.63
11236	A2h1T0010902.1	0.0637989	50.22
11238	S3h1T0009987.2	0.0934198	52.15
11238	A2h1T0010906.2	0.0935651	52.57
1124	S3h1T0026968.1	0.139203	44.91
1124	A2h1T0038299.1	0.136351	45.42
11243	S3h1T0010004.1	0.104506	49.13
11243	A2h1T0010927.1	0.104506	49.13
11245	S3h1T0010019.2	0.091245	53.8
11245	A2h1T0010943.2	0.0910811	55.18
11246	S3h1T0010023.1	0.173686	44.84
11246	A2h1T0010946.1	0.177731	44.57
11247	S3h1T0010026.2	0.100368	43.59
11247	A2h1T0010949.1	0.1057	43.74
11248	S3h1T0010027.2	0.0634162	46.16
11248	A2h1T0010950.2	0.0649958	46.07
11249	S3h1T0010030.1	0.102315	44.35
11249	A2h1T0010953.1	0.0952124	44.31
11250	S3h1T0010036.2	0.0731679	47.67
11250	A2h1T0010959.2	0.0734144	47.4
11251	S3h1T0010039.1	0.116607	53.27
11251	A2h1T0010961.2	0.118562	53.77
11252	S3h1T0010043.4	0.0913799	43.55
11252	A2h1T0010965.3	0.0932135	43.31
11253	S3h1T0010052.1	0.0753279	49.77
11253	A2h1T0010975.1	0.0686781	50.02
11254	S3h1T0010054.6	0.0732022	54.09
11254	A2h1T0010979.1	0.0739567	54.18
11256	S3h1T0010061.1	0.0719772	48.31
11256	A2h1T0010987.1	0.074018	48.12
11257	S3h1T0010065.1	0.108331	47.78
11257	A2h1T0010990.1	0.114833	46.64
1126	S3h1T0026971.1	0.0657363	53.39
1126	A2h1T0038297.1	0.0676789	53.31
11264	S3h1T0010093.1	0.0714638	50.15
11264	A2h1T0011022.2	0.0689439	50.02
11265	S3h1T0010094.1	0.0891151	48.23
11265	A2h1T0011024.1	0.10026	47.69
11266	S3h1T0010098.1	0.0981053	43.38
11266	A2h1T0011032.1	0.0998467	43.32
11268	S3h1T0010102.1	0.0789985	50.13
11268	A2h1T0011039.1	0.0782368	50.27
11269	S3h1T0010105.4	0.10725	48.25
11269	A2h1T0011042.1	0.173309	43.51
1127	S3h1T0026974.1	0.0740459	51.63
1127	A2h1T0038293.3	0.080292	47.9
11272	S3h1T0010109.2	0.104305	50.24
11272	A2h1T0011049.2	0.10234	50.52
11274	S3h1T0010114.1	0.0648659	52.06
11274	A2h1T0011055.1	0.0666798	51.79
11277	S3h1T0010125.3	0.092338	52.13
11277	A2h1T0011059.1	0.0898826	51.72
11278	S3h1T0010131.1	0.110428	58
11278	A2h1T0011063.4	0.111328	57.51
11279	S3h1T0010133.1	0.0843945	50.41
11279	A2h1T0011065.2	0.0833133	50.9
11282	S3h1T0010141.1	0.165704	48.01
11282	A2h1T0011074.10	0.148022	51.53
11283	S3h1T0010144.1	0.0790713	48.17
11283	A2h1T0011076.1	0.0799003	48.74
11284	S3h1T0010145.2	0.128147	56.36
11284	A2h1T0011077.3	0.132316	55.88
11285	S3h1T0010146.1	0.0916315	52.73
11285	A2h1T0011078.1	0.140721	56.57
11286	S3h1T0010150.4	0.0908164	51.1
11286	A2h1T0011082.5	0.0975908	50.86
11288	S3h1T0010153.2	0.208434	53.25
11288	A2h1T0011085.2	0.208207	53.37
11289	S3h1T0010156.3	0.080371	53.16
11289	A2h1T0011087.2	0.0803284	53.48
11291	S3h1T0010162.1	0.0550388	51.72
11291	A2h1T0011093.1	0.0548759	51.73
11292	S3h1T0010167.2	0.101441	52.43
11292	A2h1T0011101.2	0.0986458	52.62
11293	S3h1T0010175.1	0.125191	49.43
11293	A2h1T0011107.1	0.119279	50.65
11294	S3h1T0010187.2	0.073216	60.64
11294	A2h1T0011122.2	0.074117	60.63
11295	S3h1T0010192.1	0.0990849	49.5
11295	A2h1T0011129.1	0.100369	49.6
11296	S3h1T0010196.1	0.0997704	56.43
11296	A2h1T0011134.1	0.0993641	56.59
11297	S3h1T0010201.1	0.0729842	49.58
[truncated: 19,121 more rows]

## Sheet: Fig4g-j
gene_id	POP	piN	piS	piNpiS
S3h1G0000001	SAR	0.000121285	0.0154117	0.007869707725892267
S3h1G0000005	SAR	0.00715457	0.0182187	0.3927048808587206
S3h1G0000009	SAR	0.00238571	0.0132095	0.1806049411176185
S3h1G0000010	SAR	0.00534264	0.0253503	0.2107529318064145
S3h1G0000014	SAR	0.00102526	0.00275404	0.3722756556444883
S3h1G0000015	SAR	0.00214344	0.00436219	0.4913680699300914
S3h1G0000029	SAR	0.00189221	0.00181611	1.041905328644665
S3h1G0000035	SAR	0.00203925	0.0078277	0.26051733286075
S3h1G0000043	SAR	0.0214028	0.00952744	2.24644121942229
S3h1G0000045	SAR	0.00153171	0.0110358	0.1387946765592678
S3h1G0000047	SAR	0.00201767	0.00912523	0.2211093734484418
S3h1G0000048	SAR	0.00013131	0.00515419	0.025476363917124
S3h1G0000057	SAR	0.000466885	0.00363625	0.1283974834094474
S3h1G0000060	SAR	0.000347982	0.0167248	0.02080638013848408
S3h1G0000067	SAR	0.000925302	0.00672757	0.1375387191125167
S3h1G0000070	SAR	0	0.00369687	0
S3h1G0000071	SAR	0.00291706	0.00406967	0.7167804726618303
S3h1G0000074	SAR	0.00459205	0.0115944	0.3960580124151725
S3h1G0000083	SAR	1.70832e-05	0.00378269	0.004516143953193669
S3h1G0000091	SAR	0.00752755	0.00326043	2.308762816701361
S3h1G0000093	SAR	0.00855432	0.0193919	0.4411286236773844
S3h1G0000096	SAR	0	0
S3h1G0000103	SAR	0.00593835	0.0256663	0.231367622921416
S3h1G0000106	SAR	0.000729751	0.00968394	0.07535684589736012
S3h1G0000113	SAR	0.0170351	0.0158709	1.07335183828127
S3h1G0000115	SAR	0.0194268	0.0148106	1.311686257251681
S3h1G0000117	SAR	0.00799509	0.0185902	0.4300689078537038
S3h1G0000128	SAR	0.00128478	0.00384297	0.3343192176605554
S3h1G0000136	SAR	0.00499528	0.00620603	0.8049067128054734
S3h1G0000140	SAR	0.00342633	0.0070395	0.486729680125741
S3h1G0000149	SAR	0.00345823	0.00794502	0.4352702460975774
S3h1G0000151	SAR	0.00401863	0.0165729	0.2424818344330963
S3h1G0000154	SAR	0.000412991	0.00737657	0.05598692937627583
S3h1G0000155	SAR	0.000140107	0.00414958	0.03376412378686669
S3h1G0000166	SAR	0.000318293	0.0138576	0.02296879264488963
S3h1G0000167	SAR	0	0
S3h1G0000168	SAR	0.00127445	0.012572	0.1013721431838641
S3h1G0000173	SAR	0.0335396	0.00927868	3.614698614118669
S3h1G0000176	SAR	0	0.0055496	0
S3h1G0000183	SAR	0.00743616	0.0193583	0.3841333866019989
S3h1G0000184	SAR	0.00946933	0.0130763	0.7241577766866951
S3h1G0000187	SAR	0.00626879	0.00480618	1.304319449091208
S3h1G0000204	SAR	0.000154685	0	Inf
S3h1G0000207	SAR	0.000878958	0.0068753	0.1278429447852761
S3h1G0000208	SAR	0.00532723	0.0118237	0.4505551720130741
S3h1G0000224	SAR	0.00310869	0	Inf
S3h1G0000225	SAR	0.000617208	0.00284117	0.2172373911294284
S3h1G0000227	SAR	0.00108938	0.00844658	0.128972758787982
S3h1G0000228	SAR	0.000819846	0.0093301	0.0878710847461561
S3h1G0000003	SAR	0	0
S3h1G0000008	SAR	0.00630216	0.0318076	0.1981334682985956
S3h1G0000012	SAR	0.00454094	0.0185035	0.2454094054256797
S3h1G0000016	SAR	0.00132864	0	Inf
S3h1G0000017	SAR	0.00012958	0.00378081	0.03427314998195469
S3h1G0000020	SAR	0	0.00437212	0
S3h1G0000023	SAR	0.00124983	0.00340937	0.3665867994551973
S3h1G0000032	SAR	0.00204558	0.00194545	1.05146577347571
S3h1G0000037	SAR	0.00131095	0.00689514	0.1901259961608275
S3h1G0000044	SAR	0.012512	0.00567905	2.203186345074303
S3h1G0000050	SAR	0.000331821	0.0106447	0.03117227987617538
S3h1G0000052	SAR	3.33226e-05	0.00734697	0.004535551260158023
S3h1G0000054	SAR	0.0172505	0.0132861	1.298391923668816
S3h1G0000056	SAR	0.00122386	0.000928426	1.31821000750401
S3h1G0000063	SAR	0.00147274	0.0109845	0.1340739181322187
S3h1G0000068	SAR	0.000678951	0.00822227	0.08257471015532832
S3h1G0000077	SAR	0.00627648	0.0113371	0.5536230608011613
S3h1G0000081	SAR	0.00115418	0.0142438	0.08103031965242277
S3h1G0000082	SAR	0.000829788	0.0215514	0.0385026894785187
S3h1G0000085	SAR	0	0.00688215	0
S3h1G0000099	SAR	0.00431004	0.0194595	0.2214876551194827
S3h1G0000100	SAR	0.00132062	0.00509221	0.2593411179863627
S3h1G0000101	SAR	0.000976219	0.0128387	0.07603699531658072
S3h1G0000102	SAR	0.00102188	0.00530868	0.192491569332095
S3h1G0000104	SAR	0.000255295	0.00317165	0.08049284398291143
S3h1G0000107	SAR	0.00383916	0.00865597	0.4435279852373556
S3h1G0000108	SAR	0	0.0040237	0
S3h1G0000111	SAR	0.0119391	0.0147053	0.8118896512501755
S3h1G0000112	SAR	0	0
S3h1G0000116	SAR	0.026027	0.0171411	1.518398331092781
S3h1G0000119	SAR	0.0106593	0.0107622	0.9904380396126664
S3h1G0000120	SAR	0.00223088	0.0028263	0.7893287295987971
S3h1G0000122	SAR	0.035273	0.0154397	2.284560790853585
S3h1G0000132	SAR	1.27978e-05	0.00584299	0.002190276614748075
S3h1G0000139	SAR	0.000507906	0.00624942	0.08127242339579545
S3h1G0000141	SAR	0.00360484	0.0235848	0.1528457453754669
S3h1G0000142	SAR	0.0048688	0.010206	0.4770529898053199
S3h1G0000147	SAR	0.00110689	0.0029759	0.3719519269773077
S3h1G0000152	SAR	0.019839	0.0302172	0.6565468439342929
S3h1G0000157	SAR	0.00347984	0.010112	0.3441282817167118
S3h1G0000158	SAR	0	0.0112152	0
S3h1G0000163	SAR	0.000486837	0.00766987	0.06347396810323838
S3h1G0000174	SAR	0.00501813	0.013754	0.3648489512898779
S3h1G0000177	SAR	0.000263398	0.00918926	0.02866363007498232
S3h1G0000178	SAR	0.000661857	0.0126425	0.05235187138980193
S3h1G0000180	SAR	0	0.000728776	0
S3h1G0000203	SAR	0.0016039	0.00668255	0.2400135740344254
S3h1G0000211	SAR	0.000205656	0	Inf
S3h1G0000213	SAR	0.00275102	0.00986596	0.2788394979786606
S3h1G0000214	SAR	0.0159776	0.0127221	1.255892908758168
S3h1G0000230	SAR	0.00354691	0.0085038	0.4170971756247441
S3h1G0000231	SAR	0.00109155	0.0116926	0.09335404530642574
S3h1G0000235	SAR	0.0018135	0.0100699	0.1800916525238903
S3h1G0000249	SAR	0.00173592	0.00582199	0.2981669722307891
S3h1G0000250	SAR	0.000544396	0.00321627	0.1692631075153253
S3h1G0000253	SAR	0.00138162	0.00250228	0.5521434513160777
S3h1G0000254	SAR	0.001452	0.00252931	0.5740702833103445
S3h1G0000257	SAR	0	0.00539159	0
S3h1G0000259	SAR	0.013058	0.00979027	1.333769736425588
S3h1G0000267	SAR	0.00648176	0.019623	0.3303150417326741
S3h1G0000276	SAR	0.0406619	0.0382861	1.062052632618762
S3h1G0000279	SAR	0.00100094	0.00544759	0.1837402423664182
S3h1G0000281	SAR	0.00572721	0.00149356	3.834595128613703
S3h1G0000284	SAR	0.000887216	0.013562	0.06541944477527391
S3h1G0000285	SAR	0.00123384	0.00942843	0.1308638528379032
S3h1G0000292	SAR	0.00624437	0.0127641	0.4892136442429912
S3h1G0000314	SAR	0.0146321	0.0145995	1.002238348979451
S3h1G0000319	SAR	0.0025237	0.00355829	0.7092451452930328
S3h1G0000320	SAR	0.00200964	0.00703307	0.2857417380711931
S3h1G0000341	SAR	0.000332568	0.002309	0.1440310129936042
S3h1G0000345	SAR	0.00223006	0.00439089	0.507882129026307
S3h1G0000348	SAR	0.00191275	0.00821219	0.2329156440623346
S3h1G0000353	SAR	0.00159539	0.00949132	0.1680896957896026
S3h1G0000354	SAR	0.00132732	0.00852545	0.1556886088368737
S3h1G0000356	SAR	0.0003122	0.00981991	0.03179258950219314
S3h1G0000364	SAR	0.0069678	0.00584037	1.193042508678534
S3h1G0000398	SAR	0.00498351	0.00758478	0.6570407010486592
S3h1G0000405	SAR	0.000605546	0.00536199	0.1129329224582123
S3h1G0000415	SAR	0.00159374	0.0305684	0.0521369962223627
S3h1G0000416	SAR	0.00992362	0.00709972	1.397747975200875
S3h1G0000418	SAR	0.000281039	0.000140978	1.993498156180032
S3h1G0000419	SAR	0.00173264	0.0058123	0.2980984028370779
S3h1G0000422	SAR	0.0237418	0.0438946	0.5408828830887243
S3h1G0000440	SAR	0	0.00462331	0
S3h1G0000441	SAR	0.000991771	0	Inf
S3h1G0000445	SAR	0.00376659	0.0113229	0.3326534861477883
S3h1G0000448	SAR	0.00161704	0.000821066	1.969435820938068
S3h1G0000450	SAR	0.0116165	0.00398473	2.915242395606372
S3h1G0000456	SAR	0.000269295	0.00365973	0.07358331769750966
S3h1G0000458	SAR	0.00741399	0.0101557	0.73002939932926
S3h1G0000459	SAR	0.000361302	0	Inf
S3h1G0000460	SAR	0.00235639	0	Inf
S3h1G0000463	SAR	0.0236419	0.0434932	0.5435769452074893
S3h1G0000467	SAR	4.27515e-05	0.00857719	0.004984321258437562
S3h1G0000233	SAR	0.000110267	0.00879878	0.01253206705677556
S3h1G0000237	SAR	0.0173516	0.0238104	0.7287405354554501
S3h1G0000251	SAR	0.00224642	0.00388775	0.5778211177349422
S3h1G0000260	SAR	0	0.00236442	0
S3h1G0000268	SAR	0.0191554	0.00805965	2.37670240185277
S3h1G0000269	SAR	0.012652	0.00716462	1.765905986208216
S3h1G0000270	SAR	0.00157737	0.00699053	0.2256438613886562
S3h1G0000271	SAR	0.00321804	0.01594	0.2018845299076388
S3h1G0000273	SAR	0.00238748	0.00604307	0.395076899141812
S3h1G0000282	SAR	0.00380664	0.00125434	3.034784571835413
S3h1G0000283	SAR	0.000607784	0.00746171	0.08145379688310395
S3h1G0000287	SAR	0	0
S3h1G0000288	SAR	0	0
S3h1G0000289	SAR	0.000558599	0.000793131	0.7042952620578632
S3h1G0000294	SAR	0.00427151	0.0094054	0.4541552620565672
S3h1G0000299	SAR	0	0
S3h1G0000300	SAR	0.000278671	0.000958292	0.2907996810415483
S3h1G0000301	SAR	0.00142996	0.000252916	5.653884153025933
S3h1G0000303	SAR	0	0
S3h1G0000304	SAR	0.00110429	0.00573182	0.1926590955117581
S3h1G0000307	SAR	0.0108203	0.00385617	2.805970004556817
S3h1G0000315	SAR	0.00394198	0.00186203	2.117028983616034
S3h1G0000325	SAR	0.00171174	0.00590204	0.2900244998872717
S3h1G0000327	SAR	1.83896e-05	0.00363597	0.005057687556244545
S3h1G0000329	SAR	0.00454801	0.0158116	0.2876377453039646
S3h1G0000336	SAR	0.00160106	0.00486131	0.3293469816993223
S3h1G0000339	SAR	0.00555359	0.00517004	1.074187925587193
S3h1G0000344	SAR	0	0.00270695	0
S3h1G0000352	SAR	0.00126608	0.0111373	0.1136794067318473
S3h1G0000369	SAR	0	0.0109543	0
S3h1G0000371	SAR	0	0.00466306	0
S3h1G0000372	SAR	0.000395298	0.00154671	0.2555737220874776
S3h1G0000378	SAR	0.00632273	0.00635646	0.9946935647212002
S3h1G0000380	SAR	0.000396832	0.030641	0.01295100271626064
S3h1G0000388	SAR	0.000846191	0.00041796	2.024572094992642
S3h1G0000393	SAR	0.000103991	0.00041919	0.2480760079620768
S3h1G0000396	SAR	0.00876923	0.0286654	0.3059165286671242
S3h1G0000400	SAR	0.000135482	0.00352541	0.03843005971299607
S3h1G0000401	SAR	0.00278743	0.0231197	0.1205650219430879
S3h1G0000411	SAR	0.000512357	0.00261961	0.1955849876632794
S3h1G0000413	SAR	0.000914343	0.00775738	0.1178675359260683
S3h1G0000420	SAR	2.43446e-05	0.000184689	0.1318140839238404
S3h1G0000421	SAR	0.0160534	0.0251621	0.6379988477536331
S3h1G0000423	SAR	0.0178139	0	Inf
S3h1G0000427	SAR	0.00323688	0.00814077	0.3976132548833238
S3h1G0000428	SAR	0.00905546	0.0110228	0.8215215636587425
S3h1G0000431	SAR	0.00791511	0.0176637	0.4480990885790189
S3h1G0000435	SAR	0.0142303	0.0164183	0.8667374365331363
S3h1G0000438	SAR	0.00504789	0.0138838	0.3635820459885111
S3h1G0000442	SAR	0.00202333	0.00619376	0.3266729326698898
S3h1G0000443	SAR	0.00169369	0.00900502	0.1880829541117504
S3h1G0000444	SAR	0.00436161	0.0273052	0.1597355084784386
S3h1G0000451	SAR	0.000527116	0.00605498	0.08705497502756543
S3h1G0000453	SAR	0.000413941	0.00667668	0.06199805179575039
S3h1G0000461	SAR	0.0012112	0.00512906	0.236144775963325
S3h1G0000465	SAR	0.00159377	0.00531134	0.3000684174086402
S3h1G0000469	SAR	0.00058116	0.00498465	0.1165898005909119
S3h1G0000472	SAR	0.000607985	0.00125758	0.483457052317511
S3h1G0000474	SAR	0.000500398	0.00339838	0.1472459043123318
S3h1G0000480	SAR	0	0
S3h1G0000503	SAR	0.00208319	0.00866432	0.2404328588895489
S3h1G0000507	SAR	0.000247486	0	Inf
S3h1G0000509	SAR	0	0
S3h1G0000510	SAR	0	0.00581742	0
S3h1G0000513	SAR	0.00838327	0.014422	0.5812826492054873
S3h1G0000521	SAR	0.00390824	0	Inf
S3h1G0000522	SAR	0	0
S3h1G0000525	SAR	0.00234583	0	Inf
S3h1G0000534	SAR	0.00816755	0.0201495	0.4053474858710646
S3h1G0000539	SAR	0.000626508	0.00109181	0.5738237883879497
S3h1G0000541	SAR	0.00358835	0.00421628	0.8510695306132485
S3h1G0000543	SAR	5.22952e-05	0.00531713	0.009835225619534401
S3h1G0000546	SAR	0.00266326	0.0071108	0.3745374162280069
S3h1G0000555	SAR	0	0.00357572	0
S3h1G0000559	SAR	0.00199536	0.0115067	0.1734089997495985
S3h1G0000560	SAR	6.21887e-05	0.000604553	0.1028672969082501
S3h1G0000561	SAR	2.56809e-05	0	Inf
S3h1G0000562	SAR	0	0
S3h1G0000570	SAR	0	0.00152564	0
S3h1G0000571	SAR	0.00198344	0.000444677	4.460413733640464
S3h1G0000577	SAR	0	0
S3h1G0000586	SAR	0.00845774	0.0180191	0.4693749866919015
S3h1G0000588	SAR	0.000157573	0.000562304	0.2802275960170683
S3h1G0000590	SAR	0	0.00898568	0
S3h1G0000591	SAR	0.0312565	0.0193612	1.614384460338655
S3h1G0000594	SAR	0.00420933	0.0165007	0.2550999892622661
S3h1G0000601	SAR	0.0033528	0.0124031	0.2703198435210567
S3h1G0000606	SAR	0.00498364	0.0138593	0.3595889653667598
S3h1G0000610	SAR	0.015606	0.015051	1.036874298008505
S3h1G0000613	SAR	0.0110561	0.0103741	1.06573495976648
S3h1G0000615	SAR	0.000445127	0.00205366	0.2167482054887521
S3h1G0000621	SAR	0.000532073	0	Inf
S3h1G0000623	SAR	3.03716e-05	0.00846287	0.003588806866083686
S3h1G0000627	SAR	0.00047784	0.00518261	0.09220076565739438
S3h1G0000628	SAR	9.8209e-05	0.00425507	0.02308048050004555
S3h1G0000631	SAR	0.000480897	0.000364988	1.317568057324009
S3h1G0000634	SAR	0.00903444	0.0233358	0.3871494931596432
S3h1G0000640	SAR	0.000999165	0.0128682	0.07764579639030161
S3h1G0000646	SAR	0.000567318	0.00491354	0.1154602735602232
S3h1G0000649	SAR	0.00267453	0.010804	0.2475509932707018
S3h1G0000657	SAR	0.0116099	0.01041	1.115262839200108
S3h1G0000663	SAR	0.000236893	0.00399302	0.05932674837992416
S3h1G0000669	SAR	0	0.0028402	0
S3h1G0000673	SAR	0.000331147	0.00404341	0.08189803141052782
S3h1G0000675	SAR	0.00452892	0.00354626	1.277096083975208
S3h1G0000677	SAR	0.0033171	0.00508127	0.6528084168357793
S3h1G0000683	SAR	0	0.00554074	0
S3h1G0000687	SAR	0.00076461	0.00454608	0.1681909579325512
S3h1G0000697	SAR	0.00207353	0.00576144	0.3598977061540155
S3h1G0000699	SAR	0.000328369	0.00491067	0.06686851185183168
S3h1G0000701	SAR	0.000678134	0	Inf
S3h1G0000704	SAR	0.00328143	0.00770724	0.4257595445738537
S3h1G0000706	SAR	0	0.0051768	0
S3h1G0000707	SAR	0.0081673	0	Inf
S3h1G0000709	SAR	0.000123624	0	Inf
S3h1G0000476	SAR	0	0
S3h1G0000485	SAR	0.018321	0.0198651	0.9222695783236365
S3h1G0000491	SAR	0.0104064	0.00670789	1.551361628521739
S3h1G0000492	SAR	0.00212582	0.00553067	0.3843704026665764
S3h1G0000496	SAR	0.000793674	0.00339853	0.233534630688327
S3h1G0000501	SAR	0	0
S3h1G0000505	SAR	0.00115565	0.00551329	0.2096107880537753
S3h1G0000508	SAR	0.0215223	0.0275856	0.780199345965053
S3h1G0000517	SAR	0.00083092	0.0120557	0.0689232830653147
S3h1G0000518	SAR	0.00342024	0.0221244	0.1545911634591345
S3h1G0000526	SAR	0.000187412	0.00689426	0.02718384759865293
S3h1G0000529	SAR	0.00153028	0.0117656	0.1300639067189395
S3h1G0000532	SAR	0.00928711	0.0236254	0.3930983391601595
S3h1G0000536	SAR	0.00523819	0	Inf
S3h1G0000538	SAR	0.000947641	0.00632451	0.149836334219714
S3h1G0000540	SAR	3.384e-05	0.0043699	0.00774388593311607
S3h1G0000547	SAR	0.00155257	0.00321614	0.4827454101052984
S3h1G0000549	SAR	0.00503766	0.021189	0.2377492355527291
S3h1G0000551	SAR	0.000387667	0.0041756	0.09284113836839215
S3h1G0000554	SAR	0.000900169	0.00305751	0.2944124732634872
S3h1G0000567	SAR	0	0
S3h1G0000576	SAR	2.27997e-05	0.00575147	0.003964156141873198
S3h1G0000579	SAR	0.00176684	0.007399	0.2387942547475341
S3h1G0000581	SAR	0.00330615	0.000161779	20.43624770901484
S3h1G0000583	SAR	8.06839e-05	0.0047877	0.01685234452429013
S3h1G0000584	SAR	0.000270883	0.00371462	0.07292348182632438
S3h1G0000605	SAR	0	0
S3h1G0000616	SAR	0.00066247	0.00105488	0.6280059104882028
S3h1G0000617	SAR	0.00194023	0.013483	0.1439013694976389
S3h1G0000618	SAR	0.000375075	0.00417602	0.08981637980085948
S3h1G0000622	SAR	0	0
S3h1G0000625	SAR	0.00248713	0.0085489	0.2909295543624053
S3h1G0000645	SAR	0.000614082	0.00799193	0.0768378221671627
S3h1G0000647	SAR	0	0
S3h1G0000648	SAR	0.000124491	0.00919178	0.01354372233555199
S3h1G0000652	SAR	0.00118869	0.00569969	0.2085530961008368
S3h1G0000654	SAR	0.00220751	0.00102784	2.147725199326297
S3h1G0000656	SAR	0	0.00301692	0
S3h1G0000661	SAR	0.000874121	0.00389632	0.224345244419659
S3h1G0000666	SAR	4.20694e-05	0.00286162	0.01470125371354622
S3h1G0000679	SAR	0.00284574	0.0129404	0.2199112676322135
S3h1G0000700	SAR	0.00539102	0.00654988	0.8230715720880992
S3h1G0000718	SAR	0.0012621	0.00968917	0.1302585090224496
S3h1G0000724	SAR	0.00481536	0.00950715	0.5064990949767681
S3h1G0000729	SAR	0.00123388	0.0013394	0.9212203288679467
S3h1G0000730	SAR	0	0.00536245	0
S3h1G0000731	SAR	0.00116587	0.0060654	0.1922165386909022
S3h1G0000732	SAR	0.00277646	0.00747922	0.3712235683699901
S3h1G0000735	SAR	0.00493536	0.010898	0.4528678059697262
S3h1G0000737	SAR	0.00900225	0.0176596	0.5097662825478604
S3h1G0000739	SAR	0.0106771	0.00993248	1.074964589819772
S3h1G0000741	SAR	0.00195952	0.0131686	0.1488030467899899
S3h1G0000747	SAR	0.000403911	0.0061827	0.06532930405416985
S3h1G0000749	SAR	0.00177347	0.00499029	0.3553836104997568
S3h1G0000754	SAR	0.00273307	0.00372684	0.7333477365525003
S3h1G0000755	SAR	0	0
S3h1G0000756	SAR	0	0.000613644	0
S3h1G0000766	SAR	0.000478535	0.00820898	0.05829400793775711
S3h1G0000767	SAR	0.00270051	0	Inf
S3h1G0000768	SAR	0.00537299	0.058385	0.09202673898215537
S3h1G0000775	SAR	0.0091578	0.0084064	1.089383775811126
S3h1G0000778	SAR	0.000559298	0.00402578	0.1389291421860966
S3h1G0000783	SAR	0.000331364	0.00239388	0.1384211979022913
S3h1G0000785	SAR	0.00632823	0.0100798	0.6278157918034619
S3h1G0000786	SAR	0.000920879	0.0026119	0.3525699248763562
S3h1G0000787	SAR	0.00130412	0.00235687	0.5533251237313318
S3h1G0000797	SAR	0.00434075	0.00985751	0.4403490904589747
S3h1G0000807	SAR	0.00175985	0.00338518	0.5198687953132503
S3h1G0000811	SAR	0.00801178	0.00843847	0.9494347530130924
S3h1G0000834	SAR	0.00159932	0.00226928	0.7047694410474051
S3h1G0000846	SAR	0.00215352	0.0108168	0.199089853677007
S3h1G0000849	SAR	0	0
S3h1G0000851	SAR	0	0.0061777	0
S3h1G0000853	SAR	0.000836692	0.00341495	0.2450087503818531
S3h1G0000859	SAR	0.00487022	0.0189112	0.2575316798302802
S3h1G0000860	SAR	0.0044948	0	Inf
S3h1G0000861	SAR	0.00146269	0.00227606	0.642643667097562
S3h1G0000862	SAR	0.00019122	0	Inf
S3h1G0000866	SAR	0	0.0123013	0
S3h1G0000869	SAR	0.000795785	0.00271307	0.2933155070331261
S3h1G0000874	SAR	0.00175168	0.00275032	0.6368994624187067
S3h1G0000884	SAR	0.000705159	0.00238912	0.2951541850220263
S3h1G0000888	SAR	0.00556782	0.012002	0.4639077968387426
S3h1G0000896	SAR	0.00167308	0.00458296	0.3650661794129875
S3h1G0000901	SAR	0.000434588	0.00579591	0.07498184590412493
S3h1G0000902	SAR	0.00536551	0	Inf
S3h1G0000904	SAR	0.00317152	0.00840052	0.3775385465654925
S3h1G0000905	SAR	0.00817974	0.00710694	1.150951495206754
S3h1G0000912	SAR	0.00310296	0.000862938	3.595806892144171
S3h1G0000915	SAR	0.00265763	0.012436	0.213704915118603
S3h1G0000916	SAR	0.00155706	0.00499113	0.3119646579720771
S3h1G0000918	SAR	0.000639834	0.00309209	0.2069259838670064
S3h1G0000919	SAR	0.00237128	0	Inf
S3h1G0000927	SAR	0	0.00390401	0
S3h1G0000716	SAR	0	0
S3h1G0000719	SAR	0.00441326	0.00939405	0.4697934150739462
S3h1G0000723	SAR	0.00347487	0.0102753	0.3381774791961565
S3h1G0000727	SAR	0.0055927	0.00527043	1.061146744225956
S3h1G0000742	SAR	0.00458361	0.00304992	1.502862693294918
S3h1G0000751	SAR	0.000693163	0.00446612	0.1552046693442656
S3h1G0000759	SAR	0.00504601	0.0231675	0.2178057143563307
S3h1G0000761	SAR	0	0
S3h1G0000769	SAR	0.00885478	0.0288926	0.3064718491914037
S3h1G0000773	SAR	0.00415402	0	Inf
S3h1G0000774	SAR	0.00192921	0.00685537	0.2814163246178207
S3h1G0000780	SAR	0.00208741	0.00269873	0.7734798514174608
S3h1G0000784	SAR	0.00170393	0.00115651	1.473339628706541
S3h1G0000794	SAR	0	0
S3h1G0000796	SAR	0.000452854	0.00564394	0.0802372513458384
S3h1G0000802	SAR	0.00340202	0.0118468	0.2871664801297546
S3h1G0000803	SAR	0.00120866	0.00868595	0.1391507717101815
S3h1G0000804	SAR	0.0254432	0	Inf
S3h1G0000809	SAR	0.00794873	0.00542138	1.466181285211892
S3h1G0000813	SAR	0.000590657	0.00654286	0.09027498296874804
S3h1G0000823	SAR	0.00189727	0.00314719	0.6028455882004331
S3h1G0000824	SAR	0.0108417	0.0182893	0.5927873893542054
S3h1G0000828	SAR	0.00241183	0.0105097	0.229485966381996
S3h1G0000830	SAR	0.00112978	0.00598521	0.1887621064188527
S3h1G0000831	SAR	0.00226609	0.00443045	0.511480827933166
S3h1G0000835	SAR	0.00134964	0.00539997	0.2499348992240001
S3h1G0000836	SAR	0.0116063	0.00866378	1.339638939352986
S3h1G0000840	SAR	0	0.00782138	0
S3h1G0000843	SAR	0	0.00340472	0
S3h1G0000845	SAR	3.71629e-05	0.00833084	0.004460887804523506
S3h1G0000847	SAR	0.00187066	0.0052546	0.3560044456355015
S3h1G0000848	SAR	0.00140119	0.0176889	0.07921298023711068
S3h1G0000856	SAR	0.00102866	0.00354233	0.2903892845708214
S3h1G0000868	SAR	0	0.0107448	0
S3h1G0000876	SAR	0.000836743	0	Inf
S3h1G0000878	SAR	0.00232318	0.00316499	0.7340251978697223
S3h1G0000885	SAR	0.00188519	0.00638137	0.295420006467398
S3h1G0000894	SAR	0	0.00243155	0
S3h1G0000895	SAR	0.00568179	0	Inf
S3h1G0000900	SAR	0	0
S3h1G0000903	SAR	0.000450831	0.00309221	0.1457958990741653
S3h1G0000907	SAR	0	0
S3h1G0000910	SAR	0.00600564	0.00398686	1.5063578369425
S3h1G0000921	SAR	0.00108814	0.00308186	0.3530793798476045
S3h1G0000922	SAR	0.000840093	0.00295006	0.2847711755008981
S3h1G0000926	SAR	0.000856794	0.0014209	0.6029919081240455
S3h1G0000932	SAR	0.000763781	0.00129591	0.5893793810376576
S3h1G0000934	SAR	0	0
S3h1G0000944	SAR	0.00192383	0.00683079	0.2816412159437756
S3h1G0000946	SAR	0.000798706	0.00897049	0.08903709781716274
S3h1G0000947	SAR	0.000857807	0.00589802	0.1454396777224944
S3h1G0000948	SAR	0.00133169	0.00295807	0.450187226938436
S3h1G0000949	SAR	5.35637e-05	0.00381424	0.0140430665744521
S3h1G0000951	SAR	0.000789553	0.000170173	4.639693920122369
S3h1G0000952	SAR	0.00253161	0	Inf
S3h1G0000956	SAR	0.00193804	0.0132286	0.1465032191690621
S3h1G0000965	SAR	0	0
S3h1G0000972	SAR	0	0
S3h1G0000977	SAR	0.0013229	0.00510553	0.2591113315997679
S3h1G0000987	SAR	0	0.00333945	0
S3h1G0000994	SAR	0.000793458	0.00334446	0.2372458589936266
S3h1G0000996	SAR	0.000367084	0.00400045	0.09176045338427867
S3h1G0001009	SAR	0.000515173	0.00192174	0.268075783360951
S3h1G0001016	SAR	0.000200298	0.00213043	0.0940176313812717
S3h1G0001017	SAR	0	0
S3h1G0001018	SAR	0.000535856	0.00731635	0.07324084343525977
S3h1G0001021	SAR	0.000525962	0.00529118	0.09940340727729041
S3h1G0001025	SAR	0.00150161	0.00982001	0.152913184842361
S3h1G0001029	SAR	0.00123127	0	Inf
S3h1G0001030	SAR	0.00045233	0.00677812	0.06673383586751855
S3h1G0001035	SAR	0.00441063	0.0345652	0.1276030675372584
S3h1G0001036	SAR	0.0179394	0.0651531	0.2753417767591624
S3h1G0001039	SAR	0.00189761	0.00552775	0.3432884620308932
S3h1G0001051	SAR	0.00151031	0.000599154	2.520743167465836
S3h1G0001057	SAR	2.5466e-05	0.00629092	0.004048062650509891
S3h1G0001058	SAR	0.000255691	0.00366586	0.06974924979472819
S3h1G0001064	SAR	0	0
S3h1G0001066	SAR	0.00043939	0.00472194	0.09305300275531878
S3h1G0001078	SAR	0.00105065	0.00253802	0.413965207315601
S3h1G0001079	SAR	0.000751037	0	Inf
S3h1G0001106	SAR	0.00590217	0.00825862	0.7146676207276287
S3h1G0001107	SAR	0	0.00670563	0
S3h1G0001120	SAR	0.00779083	0.00621287	1.253981748604137
S3h1G0001124	SAR	0	0.0169897	0
S3h1G0001138	SAR	0.00690988	0.00631923	1.093469900601392
S3h1G0001140	SAR	0.000192413	0	Inf
S3h1G0001147	SAR	0.00467406	0	Inf
S3h1G0001150	SAR	0.000608748	0.00355506	0.1712343811260377
S3h1G0001152	SAR	0	0
S3h1G0001157	SAR	0.000663096	0.00382333	0.1734340168879409
S3h1G0001160	SAR	0	0.00709748	0
S3h1G0001162	SAR	0.00148764	0.00641857	0.2317712838739927
S3h1G0001166	SAR	0.000320924	0.0038056	0.08432942928344705
S3h1G0001177	SAR	0	0.00774537	0
S3h1G0001182	SAR	0.00269624	0.00950553	0.2836502344849719
S3h1G0001189	SAR	0	0
S3h1G0000940	SAR	0.000755381	0.00814621	0.09272791085185064
S3h1G0000943	SAR	0.00502186	0.0135719	0.3700197677724683
S3h1G0000945	SAR	4.51614e-05	0.00108504	0.04162168093369457
S3h1G0000953	SAR	0.000611602	0.00938574	0.06516298063707214
S3h1G0000955	SAR	0.00468865	0.00513023	0.9139259962100884
S3h1G0000958	SAR	0.00125058	0.0127708	0.09792520199184487
S3h1G0000962	SAR	0.00403115	0.00321618	1.253397055836423
S3h1G0000964	SAR	0.00223776	0.0022309	1.003074528214428
S3h1G0000968	SAR	0.00151778	0.00635196	0.2389474915555751
S3h1G0000975	SAR	0.000658645	0	Inf
S3h1G0000979	SAR	0	0
S3h1G0000982	SAR	0.00086722	0.00154448	0.5614974285700899
S3h1G0000984	SAR	0.00154361	0.00126283	1.222342071590008
S3h1G0000992	SAR	0.000760317	0.00581188	0.130821134340717
S3h1G0000995	SAR	0	0.00175167	0
S3h1G0000998	SAR	0	0.00394912	0
S3h1G0001000	SAR	0.00482341	0.0154789	0.3116114994859425
S3h1G0001001	SAR	0	0.00330721	0
S3h1G0001004	SAR	0.000504797	0.00468044	0.1078524124881733
S3h1G0001012	SAR	0	0.00770166	0
S3h1G0001013	SAR	0.00974071	0.00478327	2.036410827492307
S3h1G0001019	SAR	0.00101662	0.00500631	0.2030678687153315
S3h1G0001028	SAR	0.00200134	0.00514042	0.389334536026067
S3h1G0001034	SAR	0.00142624	0.00683246	0.2087450974593515
S3h1G0001043	SAR	0.00141679	0.00717184	0.1975489867567301
S3h1G0001050	SAR	0.0111573	0	Inf
S3h1G0001053	SAR	0.0377163	0.0450951	0.8363721175982874
S3h1G0001055	SAR	0	0
S3h1G0001056	SAR	0	0
S3h1G0001062	SAR	0	0.00202491	0
S3h1G0001072	SAR	0.000908634	0	Inf
S3h1G0001075	SAR	0.00127537	0.00302387	0.4217680691170794
S3h1G0001081	SAR	0.00042317	0.00341283	0.1239939393559773
S3h1G0001083	SAR	0.000345664	0.00433062	0.07981850583958848
S3h1G0001087	SAR	0.00125188	0.00341584	0.3664910576826065
S3h1G0001104	SAR	0.00413057	0.0168845	0.2446367592967595
S3h1G0001110	SAR	0.00703171	0.00582095	1.208001354826373
S3h1G0001114	SAR	0	0
S3h1G0001116	SAR	0.00180522	0	Inf
S3h1G0001119	SAR	0.00175161	0.00656727	0.2667184409584245
S3h1G0001130	SAR	0.00141072	0.00583931	0.2415893676593374
S3h1G0001134	SAR	0	0
S3h1G0001141	SAR	0.000176449	0.000682814	0.2584152065231652
S3h1G0001142	SAR	0.00316376	0.00626998	0.5045879488735978
S3h1G0001143	SAR	0.00123935	0.00384921	0.32197456784932
S3h1G0001145	SAR	0.000868838	0	Inf
S3h1G0001155	SAR	0	0.00607498	0
S3h1G0001158	SAR	0.000934029	0.00368632	0.2533770575981603
S3h1G0001168	SAR	0	0.00518688	0
S3h1G0001183	SAR	0.00040456	0.00227539	0.1777978487540492
S3h1G0001186	SAR	0.000331865	0.00238161	0.1393448317460446
S3h1G0001194	SAR	3.22887e-05	0	Inf
S3h1G0001205	SAR	0.00930546	0	Inf
S3h1G0001206	SAR	0.00189915	0.00773766	0.2454427795493734
S3h1G0001210	SAR	0.00232094	0	Inf
S3h1G0001217	SAR	0.00249433	0.00482663	0.5167856723051707
S3h1G0001220	SAR	0.000550583	0.00203117	0.271067316970213
S3h1G0001228	SAR	0.000249773	0.00186635	0.13382918963903
S3h1G0001245	SAR	0.00243836	0.00398678	0.6116127139102729
S3h1G0001253	SAR	0	0.0074107	0
S3h1G0001254	SAR	6.85057e-05	0.00492514	0.01390940039686953
S3h1G0001255	SAR	0	0
S3h1G0001256	SAR	0	0
S3h1G0001260	SAR	0	0.00149692	0
S3h1G0001264	SAR	0	0.00338815	0
S3h1G0001268	SAR	0	0.00879516	0
S3h1G0001271	SAR	0	0
S3h1G0001273	SAR	0.000532978	0.00377229	0.1412874583795784
S3h1G0001277	SAR	0	0
S3h1G0001281	SAR	0.00492629	0.0243203	0.2025587630675562
S3h1G0001282	SAR	0	0.00818204	0
S3h1G0001285	SAR	0.0118813	0	Inf
S3h1G0001286	SAR	0.00455545	0.00468282	0.9728006592621882
S3h1G0001288	SAR	0	0
S3h1G0001289	SAR	0.0106171	0.00462754	2.294332323925658
S3h1G0001306	SAR	0.00218876	0	Inf
S3h1G0001308	SAR	0.000356665	0.00357301	0.09982174688057029
S3h1G0001310	SAR	0	0
S3h1G0001319	SAR	0	0
S3h1G0001324	SAR	0	0
S3h1G0001331	SAR	0.000554433	0.000904199	0.6131755121266133
S3h1G0001339	SAR	0.00399937	0.00923487	0.4330727985631528
S3h1G0001353	SAR	0.000743594	0.00806629	0.09218540311758029
S3h1G0001358	SAR	0	0.00370158	0
S3h1G0001363	SAR	0.00231086	0.00284351	0.8126774970331679
S3h1G0001365	SAR	0	0.00389033	0
S3h1G0001366	SAR	0.00334542	0	Inf
S3h1G0001368	SAR	0	0.00377451	0
S3h1G0001371	SAR	0.00154788	0.00963789	0.1606034217886996
S3h1G0001372	SAR	0	0.00247618	0
S3h1G0001378	SAR	0.000842605	0.00349767	0.2409047631460249
S3h1G0001380	SAR	0.000583187	0.00677674	0.08605713537561707
S3h1G0001387	SAR	0.00274554	0	Inf
S3h1G0001390	SAR	0.00175101	0.00701014	0.2497819035596012
S3h1G0001393	SAR	0	0.00503368	0
S3h1G0001399	SAR	0.00842526	0.00818121	1.029830787708423
S3h1G0001401	SAR	0.00196862	0.00487526	0.4037988521453949
S3h1G0001405	SAR	0.000412838	0.00148397	0.2781980742778544
S3h1G0001407	SAR	0.0022211	0	Inf
S3h1G0001409	SAR	0.00215606	0.00413456	0.5214736073639962
S3h1G0001412	SAR	0	0.00516753	0
S3h1G0001200	SAR	0.000312171	0.00429263	0.0727226816644963
S3h1G0001216	SAR	0.000232346	0.00238359	0.09747758209147719
S3h1G0001223	SAR	0.00118774	0.00626848	0.189478350473483
S3h1G0001225	SAR	0.00584581	0.0213807	0.2734156265676521
S3h1G0001227	SAR	0	0
S3h1G0001231	SAR	0.00175026	0.00280821	0.6232651586180488
S3h1G0001232	SAR	0	0.000563366	0
S3h1G0001233	SAR	0.0134382	0.0230717	0.5824537210009905
S3h1G0001240	SAR	0.00202103	0.00360562	0.5605241583181679
S3h1G0001242	SAR	0	0.00334276	0
S3h1G0001247	SAR	0.00108304	0.0106992	0.1012264146664106
S3h1G0001252	SAR	0.000528986	0	Inf
S3h1G0001259	SAR	0.00025898	0.00758416	0.03414750660028818
S3h1G0001267	SAR	0.0144329	0.0237528	0.6076279920114027
S3h1G0001269	SAR	0.00126745	0.00254402	0.4982063005555726
S3h1G0001274	SAR	0.000940672	0.00809458	0.116210173497893
S3h1G0001280	SAR	2.88163e-05	0.00512575	0.00562186767995646
S3h1G0001284	SAR	0.00149127	0	Inf
S3h1G0001295	SAR	0.00739595	0	Inf
S3h1G0001298	SAR	0.00278764	0.00954257	0.2921270371619916
S3h1G0001303	SAR	0.00227544	0	Inf
S3h1G0001305	SAR	0.00638549	0.0147077	0.4341610470541073
S3h1G0001312	SAR	0	0.00221596	0
S3h1G0001313	SAR	0.00829368	0.00660206	1.256225424745291
S3h1G0001316	SAR	0	0
S3h1G0001323	SAR	0.00222638	0	Inf
S3h1G0001326	SAR	0.0061468	0.00611891	1.004556864887976
S3h1G0001329	SAR	0.00046212	0.00179823	0.2569866268832482
S3h1G0001330	SAR	0.000367218	0.00741228	0.04954180165970403
S3h1G0001338	SAR	0.00977928	0.016211	0.6032484070795444
S3h1G0001355	SAR	0.00182004	0.00393659	0.4623388658747389
S3h1G0001357	SAR	0.0015573	0.00601956	0.2587059753918484
S3h1G0001359	SAR	0	0
S3h1G0001361	SAR	0	0
S3h1G0001370	SAR	0.000796902	0.00328463	0.2426153335545978
S3h1G0001374	SAR	0.000434969	0.00729541	0.05962228212226977
S3h1G0001375	SAR	0	0.00136217	0
S3h1G0001377	SAR	0	0.00262555	0
S3h1G0001381	SAR	0	0.00605294	0
S3h1G0001388	SAR	0	0
S3h1G0001394	SAR	0	0
S3h1G0001397	SAR	0.00109907	0.00365973	0.3003131647038551
S3h1G0001400	SAR	0.00116818	0.00564108	0.2070848682253872
S3h1G0001402	SAR	0.000728419	0.00874957	0.08325197291570374
S3h1G0001403	SAR	0.000488124	0.00155872	0.3131560824709627
S3h1G0001404	SAR	0.00189894	0.0292701	0.06487652463301213
S3h1G0001406	SAR	0.00582745	0	Inf
S3h1G0001414	SAR	0	0.00308991	0
S3h1G0001416	SAR	0.000905879	0	Inf
S3h1G0001420	SAR	0.000352584	0.00649386	0.05429496635891817
S3h1G0001426	SAR	0.00015789	0.00391302	0.04034999150441853
S3h1G0001430	SAR	7.13943e-06	0.00279779	0.002551806916197385
S3h1G0001437	SAR	0	0
S3h1G0001439	SAR	2.3716e-05	0	Inf
S3h1G0001441	SAR	0	0
S3h1G0001442	SAR	0	0
S3h1G0001444	SAR	0	0.040385	0
S3h1G0001445	SAR	5.47985e-05	0.0175258	0.003126728495067157
S3h1G0001446	SAR	0.00467274	0.0164048	0.284840560666254
S3h1G0001447	SAR	0	0.000354152	0
S3h1G0001450	SAR	0.00365115	0.012525	0.2915101383382268
S3h1G0001451	SAR	0.00412692	0.0305877	0.1349206428770445
S3h1G0001452	SAR	0	0.0258075	0
S3h1G0001453	SAR	0.00646702	0.038644	0.167348617827888
S3h1G0001457	SAR	0.00046472	0	Inf
S3h1G0001463	SAR	0	0
S3h1G0001476	SAR	0.0028721	0.00069291	4.144982597950261
S3h1G0001479	SAR	0.00167631	0	Inf
S3h1G0001484	SAR	0.000411985	0.00485487	0.08486008063355809
S3h1G0001488	SAR	0	0
S3h1G0001490	SAR	0	0.00362551	0
S3h1G0001499	SAR	0.000199822	0.00219654	0.09097137271966321
S3h1G0001507	SAR	0	0.00805597	0
S3h1G0001514	SAR	0.00155088	0.00548429	0.2827866311155184
S3h1G0001532	SAR	0.000713557	0	Inf
S3h1G0001534	SAR	0.0027289	0	Inf
S3h1G0001535	SAR	0	0.0166164	0
S3h1G0001536	SAR	0.000203274	0.00322864	0.06295956623269129
S3h1G0001544	SAR	0.000986266	0	Inf
S3h1G0001551	SAR	0.00121813	0	Inf
S3h1G0001562	SAR	0	0.00193323	0
S3h1G0001573	SAR	0.00270652	0	Inf
S3h1G0001591	SAR	0	0.0036864	0
S3h1G0001594	SAR	0	0.00153619	0
S3h1G0001597	SAR	0.000932161	0	Inf
S3h1G0001600	SAR	0.00101157	0.00398964	0.2535489297253259
S3h1G0001609	SAR	0.000784442	0.00144286	0.5436719159640816
S3h1G0001612	SAR	0.000765961	0.00468009	0.1636634798959393
S3h1G0001613	SAR	1.77819e-05	0.00280915	0.006330001151773175
S3h1G0001623	SAR	0.000140671	0.00492689	0.02855173829579844
S3h1G0001625	SAR	0.00212127	0.00424968	0.4991603955173184
S3h1G0001628	SAR	0	0.0117173	0
S3h1G0001633	SAR	0.0118007	0.00255602	4.616803571170825
S3h1G0001640	SAR	0.00173001	0.00765358	0.2260393229974865
S3h1G0001642	SAR	0	0.00181899	0
S3h1G0001645	SAR	0.00645048	0.00435885	1.479857636560583
S3h1G0001660	SAR	0	0
S3h1G0001661	SAR	0	0
S3h1G0001671	SAR	0.00126904	0	Inf
S3h1G0001676	SAR	0	0
S3h1G0001682	SAR	0	0
S3h1G0001435	SAR	0	0
S3h1G0001438	SAR	0	0
S3h1G0001455	SAR	0	0
S3h1G0001456	SAR	0	0
S3h1G0001459	SAR	0.00373836	0	Inf
S3h1G0001465	SAR	0.00240149	0	Inf
S3h1G0001478	SAR	0.000476487	0.00205034	0.2323947064472748
S3h1G0001491	SAR	0.0012128	0.00606094	0.2001011229087845
S3h1G0001494	SAR	0	0
S3h1G0001501	SAR	0.000493667	0.00366632	0.1346494778455337
S3h1G0001517	SAR	0.00175688	0.00381487	0.4605345608183419
S3h1G0001521	SAR	0.000395205	0.00278784	0.1417601954034405
S3h1G0001525	SAR	0	0
S3h1G0001537	SAR	0.000321842	0.0011849	0.2716194280332693
S3h1G0001539	SAR	0	0.0120743	0
S3h1G0001546	SAR	0	0.00437353	0
S3h1G0001554	SAR	0	0
S3h1G0001555	SAR	0.00105429	0.0022673	0.4649992997460546
S3h1G0001559	SAR	0.00066244	0.00457902	0.1446684027913236
S3h1G0001574	SAR	0.000405212	0	Inf
S3h1G0001578	SAR	0.0106645	0	Inf
S3h1G0001580	SAR	0	0.00774567	0
S3h1G0001595	SAR	0.000172563	0	Inf
S3h1G0001596	SAR	0.000724667	0.00796679	0.0909610088774008
S3h1G0001598	SAR	0.00110095	0.00219835	0.5008084411226166
S3h1G0001599	SAR	0.0011157	0.00142389	0.7835614854936898
S3h1G0001602	SAR	0.000602239	0.000592799	1.015923981672427
S3h1G0001603	SAR	3.80658e-05	0.000914347	0.04163165782885279
S3h1G0001604	SAR	0.000589836	0.00865274	0.06816756905912313
S3h1G0001608	SAR	0	0.0148219	0
S3h1G0001615	SAR	0.00111938	0.00501253	0.2233158993006996
S3h1G0001618	SAR	0.00202872	0.00365501	0.5550510418761391
S3h1G0001629	SAR	0.00155419	0.00104445	1.488051845375831
S3h1G0001630	SAR	0	0.00744074	0
S3h1G0001632	SAR	0.000635358	0.00713948	0.08899212400068154
S3h1G0001644	SAR	0.00101691	0.00625737	0.1625142423843707
S3h1G0001647	SAR	0	0.00387894	0
S3h1G0001648	SAR	0.000149199	0	Inf
S3h1G0001649	SAR	0.0105711	0.0300694	0.3515558223456064
S3h1G0001651	SAR	0.000596369	0	Inf
S3h1G0001653	SAR	0	0
S3h1G0001655	SAR	0	0
S3h1G0001659	SAR	0	0
S3h1G0001665	SAR	0	0.000850939	0
S3h1G0001667	SAR	0	0
S3h1G0001668	SAR	9.6853e-06	0	Inf
S3h1G0001673	SAR	0.000405683	0	Inf
S3h1G0001677	SAR	0	0
S3h1G0001679	SAR	0	0
S3h1G0001683	SAR	0	0
S3h1G0001696	SAR	0	0.00152545	0
S3h1G0001706	SAR	0	0
S3h1G0001708	SAR	0	0
S3h1G0001709	SAR	0	0
S3h1G0001711	SAR	0	0
S3h1G0001714	SAR	0	0
S3h1G0001715	SAR	0	0
S3h1G0001717	SAR	4.24284e-05	0.00164583	0.02577940446899491
S3h1G0001718	SAR	0	0
S3h1G0001720	SAR	0.00021407	0	Inf
S3h1G0001722	SAR	0	0
S3h1G0001729	SAR	0	0
S3h1G0001730	SAR	0	0
S3h1G0001733	SAR	0	0
S3h1G0001735	SAR	0	0
S3h1G0001745	SAR	0	0
S3h1G0001749	SAR	0	0
S3h1G0001751	SAR	3.55951e-06	0.000329607	0.0107992450347767
S3h1G0001755	SAR	0	0
S3h1G0001762	SAR	0	0
S3h1G0001764	SAR	0	0
S3h1G0001768	SAR	0	0
S3h1G0001772	SAR	0	0
S3h1G0001777	SAR	0.00704394	0	Inf
S3h1G0001781	SAR	0	0
S3h1G0001785	SAR	0	0
S3h1G0001790	SAR	0	0
S3h1G0001793	SAR	0	0.000206811	0
S3h1G0001800	SAR	0.00509221	0.0281151	0.1811202931610964
S3h1G0001806	SAR	0	0
S3h1G0001813	SAR	0	0
S3h1G0001820	SAR	0	0
S3h1G0001824	SAR	0	0
S3h1G0001826	SAR	0.000256984	0	Inf
S3h1G0001828	SAR	0	0
S3h1G0001831	SAR	0	0
S3h1G0001834	SAR	0	0
S3h1G0001841	SAR	0	0
S3h1G0001851	SAR	0	0
S3h1G0001859	SAR	0	0
S3h1G0001861	SAR	0	0
S3h1G0001870	SAR	0.00147827	0.00961379	0.1537655880181507
S3h1G0001871	SAR	0	0
S3h1G0001873	SAR	0	0
S3h1G0001874	SAR	0	0
S3h1G0001880	SAR	0	0
S3h1G0001883	SAR	0	0
S3h1G0001893	SAR	0.000359697	0	Inf
S3h1G0001895	SAR	0	0
S3h1G0001898	SAR	0	0
S3h1G0001899	SAR	0	0
S3h1G0001918	SAR	0	0.00659465	0
S3h1G0001919	SAR	0	0
S3h1G0001688	SAR	0	0
S3h1G0001693	SAR	0	0
S3h1G0001712	SAR	0.000602969	0	Inf
S3h1G0001713	SAR	0	0
S3h1G0001723	SAR	0	0
S3h1G0001724	SAR	0.000262885	0	Inf
S3h1G0001731	SAR	0	0
S3h1G0001740	SAR	0.00141175	0	Inf
S3h1G0001746	SAR	0.000211929	0	Inf
S3h1G0001757	SAR	0	0
S3h1G0001758	SAR	0.0174176	0.044134	0.3946516734651531
S3h1G0001763	SAR	0.00166558	0	Inf
S3h1G0001765	SAR	0	0
S3h1G0001767	SAR	0	0
S3h1G0001779	SAR	3.24021e-05	0	Inf
S3h1G0001780	SAR	0.000276243	0.00231699	0.1192251975247418
S3h1G0001782	SAR	0.000345685	0	Inf
S3h1G0001783	SAR	0	0.000138799	0
S3h1G0001786	SAR	0	0
S3h1G0001787	SAR	0	0
S3h1G0001802	SAR	0	0
S3h1G0001805	SAR	0	0.00398209	0
S3h1G0001819	SAR	0	0.00157895	0
S3h1G0001823	SAR	0	0
S3h1G0001825	SAR	0	3.91782e-05	0
S3h1G0001827	SAR	0	0.000818292	0
S3h1G0001830	SAR	0	0
S3h1G0001835	SAR	0	0
S3h1G0001843	SAR	0	0
S3h1G0001857	SAR	0	0
S3h1G0001862	SAR	0	0
S3h1G0001864	SAR	0	0
S3h1G0001865	SAR	0	0
S3h1G0001866	SAR	0	0
S3h1G0001878	SAR	0.000129586	0	Inf
S3h1G0001886	SAR	0	0
S3h1G0001889	SAR	0.000337818	0	Inf
S3h1G0001897	SAR	0	0
S3h1G0001901	SAR	0	0
S3h1G0001903	SAR	0.000166902	0	Inf
S3h1G0001905	SAR	0	0
S3h1G0001906	SAR	0.00660402	0.0126508	0.5220228266630923
S3h1G0001907	SAR	0	0.00458842	0
S3h1G0001908	SAR	0.000186515	0.00706055	0.02641651555742783
S3h1G0001909	SAR	0.000127182	0.00126475	0.1005587853423818
S3h1G0001913	SAR	0	0
S3h1G0001917	SAR	0	0
S3h1G0001920	SAR	0	0
S3h1G0001922	SAR	0	0
S3h1G0001928	SAR	0	0
S3h1G0001929	SAR	0	0
S3h1G0001932	SAR	0	0
S3h1G0001935	SAR	0	0
S3h1G0001936	SAR	0	0
S3h1G0001943	SAR	0	0
S3h1G0001952	SAR	0	0
S3h1G0001960	SAR	0	0
S3h1G0001961	SAR	0.00257294	0	Inf
S3h1G0001965	SAR	0.00020356	0	Inf
S3h1G0001966	SAR	0.00295792	0.00614265	0.4815379156814173
S3h1G0001967	SAR	0.000345441	0.00128449	0.2689312821917587
S3h1G0001971	SAR	0	0.00146944	0
S3h1G0001977	SAR	0.00203129	0	Inf
S3h1G0001979	SAR	0.000243035	0.00253646	0.09581662507947614
S3h1G0001984	SAR	0	0.00207346	0
S3h1G0001988	SAR	0	0.00930463	0
S3h1G0001990	SAR	0	0.00749162	0
S3h1G0001992	SAR	4.5184e-05	0.00899566	0.005022870543575248
S3h1G0001995	SAR	0.00124116	0.00493577	0.2514615892786798
S3h1G0001997	SAR	0.00124874	0.00434524	0.2873822207824089
S3h1G0001999	SAR	0.00372554	0.00796843	0.4675371076043739
S3h1G0002003	SAR	0.000651873	0.0037546	0.1736199095022612
S3h1G0002004	SAR	0.00121731	0.00296858	0.4100662610555219
S3h1G0002005	SAR	0.0112289	0.00209152	5.368768188092767
S3h1G0002014	SAR	0.00918749	0.0251575	0.3651983536172593
S3h1G0002017	SAR	0.000934525	0.00510893	0.1829197074241398
S3h1G0002024	SAR	0.000685609	0.00818872	0.08372607702597358
S3h1G0002031	SAR	0.000824664	0	Inf
S3h1G0002039	SAR	0.00339287	0.00369987	0.9170227989002576
S3h1G0002041	SAR	0.00299095	0.00797781	0.3749085726013598
S3h1G0002044	SAR	0.00987372	0.00413235	2.389371233094705
S3h1G0002045	SAR	0.019481	0.0644719	0.3021627769526143
S3h1G0002057	SAR	0	0.00593205	0
S3h1G0002065	SAR	0.00544103	0.00227673	2.38983875030809
S3h1G0002068	SAR	0	0.00833899	0
S3h1G0002074	SAR	0.000400585	0.00567595	0.07057573165800848
S3h1G0002077	SAR	0.00139097	0.00216013	0.6439275794804759
S3h1G0002083	SAR	0.000788388	0.00163457	0.4823200367225775
S3h1G0002088	SAR	0	0
S3h1G0002092	SAR	0.000963161	0.00931124	0.1034406675778942
S3h1G0002101	SAR	0.00106199	0.00633086	0.1677487407025602
S3h1G0002105	SAR	0.00124558	0.0118609	0.1050157466886185
S3h1G0002108	SAR	0	0
S3h1G0002110	SAR	0.00134447	0.0115992	0.1159109680438179
S3h1G0002113	SAR	0.000893842	0.00484888	0.1843398178836204
S3h1G0002117	SAR	0.0040651	0	Inf
S3h1G0002125	SAR	0.00242985	0	Inf
S3h1G0002129	SAR	0	0.0136048	0
S3h1G0001923	SAR	0	0.00262395	0
S3h1G0001924	SAR	0	0
S3h1G0001925	SAR	0	0
S3h1G0001937	SAR	0.00017754	0	Inf
S3h1G0001941	SAR	0.0054772	0.0507803	0.1078607759819957
S3h1G0001944	SAR	0	0
S3h1G0001945	SAR	0	0
S3h1G0001948	SAR	0	0.000995423	0
S3h1G0001953	SAR	0	0
S3h1G0001975	SAR	0	0
S3h1G0001976	SAR	0	0
S3h1G0001978	SAR	0	0
S3h1G0001981	SAR	0	0
S3h1G0001983	SAR	0	0
S3h1G0001985	SAR	0	0
S3h1G0001998	SAR	0.00638544	0	Inf
S3h1G0002007	SAR	0.00346713	0.00300911	1.152209291945573
S3h1G0002009	SAR	0.0351611	0.0664766	0.5289238501632588
S3h1G0002010	SAR	0.000487328	0.00179586	0.2713618834990866
S3h1G0002013	SAR	0.000358422	0.00785946	0.04560382146589043
S3h1G0002015	SAR	0.000888971	0.00171165	0.5193639596549979
S3h1G0002016	SAR	0.00206656	0.00371527	0.5562339186420451
S3h1G0002018	SAR	0.000758262	0.0129408	0.05859449548950826
S3h1G0002020	SAR	0.00708619	0.0131798	0.5376547180214165
S3h1G0002030	SAR	0.00606561	0.00334679	1.812366413762218
S3h1G0002034	SAR	0	0
S3h1G0002046	SAR	0.0124226	0.0161635	0.7685603766167884
S3h1G0002050	SAR	0	0.00993544	0
S3h1G0002055	SAR	0.000292319	0.00510398	0.05727283972140691
S3h1G0002058	SAR	0	0.00845446	0
S3h1G0002059	SAR	0	0
S3h1G0002060	SAR	0.00236143	0.00633667	0.3726603959625642
S3h1G0002066	SAR	0	0.00250372	0
S3h1G0002067	SAR	0.00136502	0.00330043	0.413587265491757
S3h1G0002069	SAR	0	0.00365831	0
S3h1G0002072	SAR	0.000279315	0.00606452	0.04605723356333902
S3h1G0002076	SAR	0.000942035	0.0068583	0.1373570066309457
S3h1G0002080	SAR	0.000740208	0.00188712	0.3922426682532956
S3h1G0002081	SAR	0.00264911	0.00500985	0.5287811594770562
S3h1G0002082	SAR	0.000227646	0.0033763	0.06742462065956384
S3h1G0002084	SAR	0.00137366	0.00339087	0.4051044403426759
S3h1G0002087	SAR	0.000275383	0.00124141	0.2218306232366085
S3h1G0002089	SAR	0	0
S3h1G0002094	SAR	0.00128785	0.000155986	8.256175927023124
S3h1G0002106	SAR	0.000674726	0.0104556	0.06453271095007333
S3h1G0002111	SAR	0.00165851	0.0111493	0.1487548627363905
S3h1G0002119	SAR	0.00185125	0.00636887	0.2906707787201233
S3h1G0002120	SAR	0	0.00423315	0
S3h1G0002121	SAR	0.00818911	0.00510405	1.6044353347571
S3h1G0002131	SAR	0.00100419	0.00498173	0.2015754942692946
S3h1G0002135	SAR	0.000521622	0	Inf
S3h1G0002142	SAR	0	0
S3h1G0002143	SAR	0.000920854	0.00247788	0.3716298550995631
S3h1G0002151	SAR	0	0.00151682	0
S3h1G0002153	SAR	0	0.00961956	0
S3h1G0002157	SAR	0.000532317	0.00475144	0.1120327659060645
S3h1G0002159	SAR	0.00116968	0.00804318	0.1454254272402163
S3h1G0002161	SAR	0.000779061	0	Inf
S3h1G0002162	SAR	0.00163322	0.0104461	0.1563483101580348
S3h1G0002163	SAR	0.00449746	0.0122143	0.3682131071514733
S3h1G0002181	SAR	3.48802e-05	0.00270842	0.01287843269148057
S3h1G0002185	SAR	0.000559288	0.00213442	0.2620321652819565
S3h1G0002192	SAR	0	0
S3h1G0002193	SAR	0	0.00180125	0
S3h1G0002195	SAR	0.00202428	0.00476785	0.4245684331036463
S3h1G0002197	SAR	0.00142115	0.00515271	0.2758069012541443
S3h1G0002199	SAR	0.00174257	0.00627061	0.27789415003093
S3h1G0002202	SAR	0.000521759	0.00638529	0.08171271404458499
S3h1G0002205	SAR	0	0.00694456	0
S3h1G0002209	SAR	0.000424857	0.00495713	0.08570631152504403
S3h1G0002214	SAR	0	0
S3h1G0002215	SAR	0	0
S3h1G0002217	SAR	0.000296431	0.00357288	0.08296686898955251
S3h1G0002227	SAR	0.000659264	0.00406191	0.1623038472218649
S3h1G0002252	SAR	0.00249251	0.00127437	1.955874918304133
S3h1G0002257	SAR	0.0018669	0.00269975	0.691509889185241
S3h1G0002258	SAR	0	0
S3h1G0002261	SAR	0.000350265	0.00256114	0.136761487964989
S3h1G0002263	SAR	0	0.00668568	0
S3h1G0002270	SAR	0	0
S3h1G0002271	SAR	0	0.0044588	0
S3h1G0002274	SAR	0.000518081	0.00191861	0.2700295045590311
S3h1G0002278	SAR	1.45204e-05	0.00348241	0.004169622100682725
S3h1G0002282	SAR	0.00148305	0.00633527	0.2340951204447193
S3h1G0002284	SAR	0	0.00147657	0
S3h1G0002288	SAR	0.000873432	0.00939212	0.09299632916968231
S3h1G0002289	SAR	0	0.0039528	0
S3h1G0002292	SAR	0.000580108	0.00208245	0.27856970282677
S3h1G0002295	SAR	1.52064e-05	0.00456911	0.003328093882378756
S3h1G0002296	SAR	0.00246011	0.0130967	0.1878415300546449
S3h1G0002304	SAR	0.00144472	0.00130774	1.104746870806724
S3h1G0002307	SAR	0	0
S3h1G0002310	SAR	0.00637725	0	Inf
S3h1G0002315	SAR	0.00815709	0.0108198	0.7539050635977415
S3h1G0002318	SAR	0.00464665	0	Inf
S3h1G0002321	SAR	0.000897762	0.00330043	0.2720134604599006
S3h1G0002327	SAR	0	0
S3h1G0002336	SAR	0.000550261	0.0130533	0.04215481800899024
S3h1G0002340	SAR	0.000941509	0.00600729	0.156727698726167
S3h1G0002341	SAR	0.00201397	0	Inf
S3h1G0002344	SAR	0.000726715	0.0106609	0.06816607983123085
S3h1G0002348	SAR	0.00517921	0.0103488	0.5004661745651818
S3h1G0002350	SAR	0.00037189	0.00183437	0.2027343946252033
S3h1G0002353	SAR	0.00243423	0.0278221	0.08749263824517925
S3h1G0002356	SAR	0.0083756	0.0216585	0.3867126239102872
S3h1G0002358	SAR	0	0.00691241	0
S3h1G0002365	SAR	0	0.00974213	0
S3h1G0002138	SAR	0	0
S3h1G0002139	SAR	0.000557281	0.00536167	0.1039379637980835
S3h1G0002144	SAR	0.000754086	0.00532432	0.1416304133444048
S3h1G0002146	SAR	0	0.00440784	0
S3h1G0002155	SAR	0	0
S3h1G0002164	SAR	0.00171593	0	Inf
S3h1G0002166	SAR	0	0.00386272	0
S3h1G0002171	SAR	0.000692435	0.00787521	0.08792592700298116
S3h1G0002184	SAR	0.0161032	0.0138183	1.165352353472547
S3h1G0002198	SAR	0.00233228	0.00435453	0.5355990252190134
S3h1G0002201	SAR	0.000975898	0.00240125	0.4064128925413733
S3h1G0002220	SAR	0.00119716	0.00538532	0.2223010319832543
S3h1G0002230	SAR	0	0.00446084	0
S3h1G0002236	SAR	0.00138538	0.0043355	0.3195438533594894
S3h1G0002240	SAR	0.00110538	0.00641469	0.172320931204694
S3h1G0002242	SAR	0.00118516	0.0115415	0.102686949775398
S3h1G0002243	SAR	0.000403707	0.00566051	0.07131993492861091
S3h1G0002244	SAR	0.000706591	0.00550853	0.1282721093147556
S3h1G0002245	SAR	0.000222201	0.00404099	0.05498662233630849
S3h1G0002247	SAR	0.000702278	0.00412185	0.1703791923480823
S3h1G0002249	SAR	0.000851552	0.00520368	0.1636440423619731
S3h1G0002251	SAR	0	0.00817948	0
S3h1G0002275	SAR	0	0
S3h1G0002279	SAR	0.00107606	0.00581576	0.1850241016845324
S3h1G0002287	SAR	0	0.00216118	0
S3h1G0002290	SAR	0	0
S3h1G0002297	SAR	0	0.00415105	0
S3h1G0002298	SAR	0.00787502	0.00296203	2.658651745912749
S3h1G0002299	SAR	0.00213341	0.00770622	0.2768423561474762
S3h1G0002316	SAR	0.00119079	0.0090741	0.1312297382472924
S3h1G0002320	SAR	0.000857759	0.00344337	0.2491044772557241
S3h1G0002322	SAR	0	0.00207884	0
S3h1G0002323	SAR	0.00729137	0.00499652	1.459289824864586
S3h1G0002328	SAR	0.00285138	0.00512939	0.5558911934522267
S3h1G0002329	SAR	0	0.0025615	0
S3h1G0002333	SAR	0	0
S3h1G0002337	SAR	0.00153247	0.00312863	0.4898209231092574
S3h1G0002346	SAR	0.00362726	0.00619892	0.585143646764584
S3h1G0002347	SAR	0.00292413	0.00465433	0.6282604954105898
S3h1G0002351	SAR	0	0.00678267	0
S3h1G0002359	SAR	0.00104822	0.0025655	0.4085817664811365
S3h1G0002363	SAR	0.000561031	0.00368319	0.1523221428360067
S3h1G0002378	SAR	0.000623787	0.00585866	0.1064726399272215
S3h1G0002392	SAR	0.00298586	0.00494378	0.6039632990406374
S3h1G0002395	SAR	0.0133053	0.0152614	0.8718283916365802
S3h1G0002397	SAR	0	0.0109121	0
S3h1G0002399	SAR	0.00549116	0.021488	0.2555451816166693
S3h1G0002409	SAR	0.004779	0.00987842	0.4837819097200213
S3h1G0002412	SAR	0.00315717	0	Inf
S3h1G0002416	SAR	0.000139317	0.0113314	0.01229477470015406
S3h1G0002417	SAR	0.000739466	0.00510169	0.1449454778995588
S3h1G0002421	SAR	0.000700973	0.00256342	0.2734527053328127
S3h1G0002433	SAR	0.0143605	0.0528899	0.271515811105687
S3h1G0002434	SAR	0.00257655	0	Inf
S3h1G0002437	SAR	0.000880231	0	Inf
S3h1G0002443	SAR	0.0103031	0.0133276	0.7730644613997618
S3h1G0002445	SAR	0	0.00708279	0
S3h1G0002459	SAR	0.00119511	0	Inf
S3h1G0002461	SAR	6.8703e-05	0.00645437	0.01064440917528247
S3h1G0002471	SAR	0	0.00285247	0
S3h1G0002472	SAR	0.00111645	0.00327529	0.3408701400982755
S3h1G0002481	SAR	4.03532e-05	0.00326676	0.01235267987032731
S3h1G0002487	SAR	0.00031476	0.00339406	0.09273867684026293
S3h1G0002500	SAR	0	0.00351547	0
S3h1G0002505	SAR	0.00191632	0.0129211	0.1483087174794279
S3h1G0002508	SAR	0.00065663	0.00300594	0.2184436387747678
S3h1G0002509	SAR	0	0
S3h1G0002511	SAR	0.000315242	0	Inf
S3h1G0002519	SAR	0.00142337	0.00233462	0.6096802100756195
S3h1G0002523	SAR	0	0.00564072	0
S3h1G0002525	SAR	0.000964102	0.00296225	0.3254628263240861
S3h1G0002532	SAR	0.000341418	0.00303509	0.1124900188717312
S3h1G0002536	SAR	0.00269984	0	Inf
S3h1G0002555	SAR	0.000274189	0.00498488	0.05500416768788496
S3h1G0002565	SAR	0.00164329	0.00449988	0.3651849252942834
S3h1G0002567	SAR	0.000570505	0.00176254	0.3236838028838208
S3h1G0002568	SAR	0	0
S3h1G0002571	SAR	0	0
S3h1G0002572	SAR	0	0.00252744	0
S3h1G0002575	SAR	0	0.00985072	0
S3h1G0002579	SAR	0.00518353	0.00840983	0.6163656037694709
S3h1G0002588	SAR	0.00243656	0.00456142	0.5341678288723685
S3h1G0002598	SAR	0.00083997	0.0065657	0.1279329915254463
S3h1G0002600	SAR	0.00140659	0.00897272	0.156763186272389
S3h1G0002604	SAR	0.00361289	0.00344134	1.049848832813605
S3h1G0002626	SAR	0.00198414	0.00288031	0.6888639389861035
S3h1G0002630	SAR	0	0
S3h1G0002635	SAR	0	0.00298888	0
S3h1G0002641	SAR	0	0.00323594	0
S3h1G0002366	SAR	0.000855915	0.00400644	0.2136350367567233
S3h1G0002372	SAR	0.00101134	0.0040497	0.2497322431754619
S3h1G0002377	SAR	0	0.00160714	0
S3h1G0002388	SAR	0.000958471	0.0109119	0.08783725168652004
S3h1G0002389	SAR	0.000389854	0.00971453	0.04013104337760431
S3h1G0002390	SAR	0.000358158	0.00413392	0.08663888376015308
S3h1G0002398	SAR	0.00669416	0.0190703	0.3510247623579232
S3h1G0002402	SAR	0	0.00825094	0
S3h1G0002404	SAR	0.0106882	0.0101374	1.054343315212573
S3h1G0002408	SAR	0.0028944	0.00724606	0.3994454360561848
S3h1G0002414	SAR	0.000915913	0.00505393	0.1812280564392703
S3h1G0002415	SAR	0	0.00399981	0
S3h1G0002436	SAR	0	0.00376356	0
S3h1G0002441	SAR	0	0.00772047	0
S3h1G0002449	SAR	0	0.00844851	0
S3h1G0002457	SAR	0	0.0205884	0
S3h1G0002460	SAR	0.00030115	0.00344816	0.0873364271081566
S3h1G0002463	SAR	0	0.00927363	0
S3h1G0002467	SAR	0	0.00286892	0
S3h1G0002469	SAR	0.00620949	0.0156245	0.3974189167667513
S3h1G0002473	SAR	0.00133804	0.00455146	0.2939811486674003
S3h1G0002475	SAR	0	0.00412554	0
S3h1G0002482	SAR	0.000382506	0.00446051	0.085753869527174
S3h1G0002485	SAR	0.00403729	0.00847688	0.4762708875550924
S3h1G0002490	SAR	0.0012457	0.00422342	0.2949501440735816
S3h1G0002492	SAR	1.40032e-05	0.00900636	0.001554813270700655
S3h1G0002506	SAR	0.000393617	0.00286523	0.1373770491803284
S3h1G0002514	SAR	0.00195154	0.00944845	0.2065457169992365
S3h1G0002515	SAR	0.000362007	0.005105	0.07091221388719904
S3h1G0002526	SAR	0	0.00178121	0
S3h1G0002527	SAR	0.000424566	0.00177479	0.2392211404728798
S3h1G0002528	SAR	0.0022635	0.00280783	0.8061381737490853
S3h1G0002537	SAR	0	0.00464423	0
S3h1G0002539	SAR	0.000991136	0.00567982	0.1745013027830849
S3h1G0002540	SAR	0.00111152	0.0040829	0.2722383701327563
S3h1G0002542	SAR	0.000509016	0.00510441	0.09972075892286279
S3h1G0002545	SAR	0	0.0050978	0
S3h1G0002549	SAR	0	0.00696	0
S3h1G0002551	SAR	0	0
S3h1G0002560	SAR	0.00232004	0.00179256	1.294261354412653
S3h1G0002562	SAR	0.00165494	0.00546748	0.3026882246634043
S3h1G0002563	SAR	0.00246324	0	Inf
S3h1G0002584	SAR	0.00116889	0.00654118	0.1786968143964192
S3h1G0002587	SAR	0.00126807	0.00685265	0.1850484324213446
S3h1G0002591	SAR	0.000183486	0.00671106	0.0273409019941247
S3h1G0002602	SAR	0.000706596	0.0073809	0.09573299714308925
S3h1G0002606	SAR	0	0.000947914	0
S3h1G0002614	SAR	0.0080479	0.0170568	0.4718297820993679
S3h1G0002615	SAR	0.00291133	0.00721041	0.4037679614370188
S3h1G0002618	SAR	0	0.00711914	0
S3h1G0002629	SAR	0	0.00649173	0
S3h1G0002639	SAR	0.00116915	0.00424599	0.2753540848377446
S3h1G0002642	SAR	0	0
S3h1G0002646	SAR	0.00181673	0.00341421	0.5321086323369216
S3h1G0002647	SAR	0.00192675	0.00826465	0.2331316706055245
S3h1G0002650	SAR	0.00424273	0	Inf
S3h1G0002655	SAR	0	0.00339854	0
S3h1G0002662	SAR	0.0120063	0.02816	0.4263595544136587
S3h1G0002664	SAR	0.000325789	0.00650343	0.0500949796472185
S3h1G0002674	SAR	0.00129486	0.00293336	0.4414250491288407
S3h1G0002677	SAR	0	0.00400897	0
S3h1G0002684	SAR	0.000365181	0.0077311	0.04723534018505827
S3h1G0002687	SAR	0.000330767	0.00469205	0.07049533577000716
S3h1G0002689	SAR	0.00104159	0.00183062	0.5689822934565586
S3h1G0002691	SAR	0	0
S3h1G0002695	SAR	0	0.00488881	0
S3h1G0002699	SAR	0	0
S3h1G0002705	SAR	0.00220367	0.00417687	0.5275887134077851
S3h1G0002707	SAR	0.00185924	0.00656788	0.2830800124156405
S3h1G0002713	SAR	0.00164929	0.00705573	0.2337513364792144
S3h1G0002716	SAR	0.00210465	0.0153253	0.1373315305156761
S3h1G0002724	SAR	0.00375592	0.00742715	0.5057016009760527
S3h1G0002727	SAR	0.00616185	0.00122792	5.018130787382556
S3h1G0002733	SAR	0	0
S3h1G0002741	SAR	0.0014223	0.00607865	0.2339828380992777
S3h1G0002749	SAR	0.00130972	0.00633941	0.2065991705090943
S3h1G0002751	SAR	0	0.00273495	0
S3h1G0002752	SAR	0	0.006291	0
S3h1G0002754	SAR	0.00233896	0.00496816	0.470790014814677
S3h1G0002757	SAR	0.00132363	0	Inf
S3h1G0002759	SAR	0.00235263	0.00616932	0.3813430945082099
S3h1G0002768	SAR	0.000268823	0.00421588	0.06376454054642466
S3h1G0002770	SAR	0.000889119	0.00455035	0.1953959143368516
S3h1G0002784	SAR	0	0.00159434	0
S3h1G0002790	SAR	0.00514845	0.0074231	0.6935711503948425
S3h1G0002795	SAR	0	0.00320998	0
S3h1G0002800	SAR	0	0
S3h1G0002801	SAR	0.00168382	0.00432889	0.3889727480208988
S3h1G0002804	SAR	0.00446059	0.00648013	0.688349587212169
S3h1G0002806	SAR	0.000795381	0.00342007	0.232562611865555
S3h1G0002809	SAR	0.00501902	0.104828	0.04787854210636987
S3h1G0002811	SAR	0.00296173	0	Inf
S3h1G0002812	SAR	0.0133014	0.000937625	14.18629960561072
S3h1G0002813	SAR	0.0137474	0.0165407	0.8311260833852657
S3h1G0002814	SAR	5.70104e-05	0.000419956	0.1357533878040559
S3h1G0002821	SAR	0	0.00242258	0
S3h1G0002826	SAR	0.000880986	0.00186591	0.4721481535589284
S3h1G0002833	SAR	0.000479664	0.0014482	0.3312134622929088
S3h1G0002835	SAR	0.000854511	0.0056574	0.1510430116616161
S3h1G0002839	SAR	0.000472651	0.00180803	0.2614173228346467
S3h1G0002846	SAR	0.0042516	0.00434946	0.9775009310721396
S3h1G0002847	SAR	0.00340482	0.00185247	1.837986573356132
S3h1G0002848	SAR	0.00279895	0	Inf
S3h1G0002850	SAR	0.00160252	0.014538	0.1102301516160842
S3h1G0002851	SAR	0.000171837	0.00185135	0.0928171556851462
S3h1G0002855	SAR	0.00156374	0	Inf
S3h1G0002859	SAR	0.000856618	0.00399451	0.2144486735582205
S3h1G0002873	SAR	0.00811102	0.0136678	0.5934405650617129
S3h1G0002874	SAR	0.0242765	0.0661964	0.3667340939583584
S3h1G0002875	SAR	0	0.0124096	0
S3h1G0002643	SAR	0	0
S3h1G0002652	SAR	0.00982873	0.0291567	0.3370995777288695
S3h1G0002654	SAR	0	0
S3h1G0002657	SAR	0.00820177	0.023847	0.343933253759228
S3h1G0002673	SAR	0	0.00613578	0
S3h1G0002678	SAR	0.000813686	0.00405691	0.2005678605341845
S3h1G0002680	SAR	0.00173643	0.003036	0.5719474424096634
S3h1G0002682	SAR	0.00133844	0	Inf
S3h1G0002685	SAR	0.00252478	0.0165022	0.152996845425867
S3h1G0002688	SAR	0	0.011408	0
S3h1G0002694	SAR	0	0.00952804	0
S3h1G0002697	SAR	0	0
S3h1G0002700	SAR	0.00214032	0	Inf
S3h1G0002702	SAR	0.000567246	0.00601599	0.09428970861261336
S3h1G0002708	SAR	0.00471431	0.00430085	1.096134770434606
S3h1G0002714	SAR	0.00189858	0.00166816	1.138130640123356
S3h1G0002717	SAR	0.00383995	0.00395826	0.9701102632876667
S3h1G0002729	SAR	0	0.00093755	0
S3h1G0002737	SAR	0	0.00372845	0
S3h1G0002742	SAR	0.0017398	0.00538579	0.3230349585385942
S3h1G0002743	SAR	0	0.00688357	0
S3h1G0002746	SAR	0	0.00456084	0
S3h1G0002764	SAR	0	0
S3h1G0002766	SAR	0.000700481	0.00882248	0.07939726867186574
S3h1G0002767	SAR	0	0.00477889	0
S3h1G0002773	SAR	0.00369555	0.0248218	0.1488831225686556
S3h1G0002774	SAR	0.00240009	0.0250462	0.09582638682518806
S3h1G0002775	SAR	0.00978523	0.0318959	0.3067860182806715
S3h1G0002776	SAR	0.00178281	0.0246861	0.0722194604008109
S3h1G0002777	SAR	0.00204348	0.0207314	0.09856909880496113
S3h1G0002778	SAR	0.00301737	0.00542134	0.5565725039002198
S3h1G0002779	SAR	0	0
S3h1G0002782	SAR	0	0.00870318	0
S3h1G0002788	SAR	0	0
S3h1G0002792	SAR	0.00230615	0	Inf
S3h1G0002793	SAR	0.00160117	0.0050437	0.3174593923219539
S3h1G0002794	SAR	0.000849642	0.00110238	0.7707344392329979
S3h1G0002816	SAR	0.0148938	0.00743519	2.003153307750521
S3h1G0002828	SAR	0	0.00327121	0
S3h1G0002831	SAR	0.000135059	0.00547106	0.02468605508726131
S3h1G0002863	SAR	0	0
S3h1G0002865	SAR	0	0.0042835	0
S3h1G0002867	SAR	0.000906063	0.010881	0.08327044025157181
S3h1G0002877	SAR	0.00553315	0.00634225	0.8724267911617495
S3h1G0002878	SAR	0	0.00813933	0
S3h1G0002881	SAR	0.00460971	0.00497017	0.9274748491678196
S3h1G0002884	SAR	0	0
S3h1G0002887	SAR	0	0.00220585	0
S3h1G0002889	SAR	0.000903335	0	Inf
S3h1G0002891	SAR	0.00246474	0	Inf
S3h1G0002897	SAR	0.00126982	0.00489442	0.2594432790989065
S3h1G0002903	SAR	0.00107978	0.00576389	0.1873348356488877
S3h1G0002906	SAR	0.000568143	0.00327522	0.1734670757898193
S3h1G0002909	SAR	0	0.00851883	0
S3h1G0002918	SAR	0.000728674	0.00349163	0.208691881770438
S3h1G0002921	SAR	0	0
S3h1G0002922	SAR	0.000555166	0.00687586	0.08074138150156214
S3h1G0002923	SAR	0	0.00500214	0
S3h1G0002927	SAR	0.0167672	0.0113382	1.478830227212677
S3h1G0002928	SAR	0	0.0060633	0
S3h1G0002931	SAR	0.00188797	0	Inf
S3h1G0002935	SAR	0.00160792	0.00496152	0.3240777578878907
S3h1G0002936	SAR	0	0
S3h1G0002939	SAR	0	0.0019034	0
S3h1G0002941	SAR	0	0.00576593	0
S3h1G0002942	SAR	0.00223299	0.00588053	0.3797263754465169
S3h1G0002944	SAR	0	0
S3h1G0002947	SAR	0.00288352	0	Inf
S3h1G0002949	SAR	0.000379976	0	Inf
S3h1G0002954	SAR	0.00265118	0.00696209	0.3808024274033098
S3h1G0002958	SAR	0.0162159	0.0363735	0.44581662202576
S3h1G0002959	SAR	0.000762774	0.00578436	0.1318684722411504
S3h1G0002961	SAR	0.00132859	0.00111275	1.193963595945715
S3h1G0002965	SAR	0.00472204	0.0066814	0.7067434432195119
S3h1G0002966	SAR	0	0.00431012	0
S3h1G0002980	SAR	0.000262584	0.00240463	0.1091992982124947
S3h1G0002992	SAR	0.000525964	0.00562545	0.09349726934201515
S3h1G0002997	SAR	0.0012501	0.00975307	0.128175225737808
S3h1G0002998	SAR	0	0
S3h1G0003001	SAR	0	0.00539565	0
S3h1G0003008	SAR	0.000455274	0.00717921	0.06341564745020235
S3h1G0003012	SAR	0.00131257	0.00435744	0.3012252410168161
S3h1G0003013	SAR	0.00282575	0.00294656	0.9590010445595829
S3h1G0003015	SAR	0.00187145	0.00841378	0.2224264201975259
S3h1G0003020	SAR	0.00164844	0.00548044	0.3007859698613177
S3h1G0003040	SAR	0.0045536	0.00286052	1.591879823451128
S3h1G0003041	SAR	0.0140508	0.013749	1.02195342468158
S3h1G0003049	SAR	0.000457892	0.00331701	0.1380438530556437
S3h1G0003054	SAR	0	0.00223147	0
S3h1G0003068	SAR	0.000624452	0.00556866	0.1121367383525841
S3h1G0003075	SAR	0.000195161	0.00357621	0.05457205559619568
S3h1G0003077	SAR	0	0.00161145	0
S3h1G0003079	SAR	0	0
S3h1G0003080	SAR	0.000670401	0.00243265	0.2755845264178227
S3h1G0003083	SAR	0.000574148	0.00104755	0.5480862810326803
S3h1G0003087	SAR	0.00076497	0.0065962	0.115971383722794
S3h1G0003090	SAR	0.00148691	0.00426331	0.3487679951845637
S3h1G0003092	SAR	0.000860757	0.00841143	0.1023319101419113
S3h1G0003096	SAR	0.00117858	0	Inf
S3h1G0002876	SAR	0.000384725	0.00146535	0.2625477701341376
S3h1G0002885	SAR	0	0
S3h1G0002893	SAR	0.000670782	0.00251026	0.2672160916329103
S3h1G0002895	SAR	0.000889259	0.00667033	0.1333155066746268
S3h1G0002898	SAR	0	0
S3h1G0002899	SAR	0	0
S3h1G0002900	SAR	0	0.0015187	0
S3h1G0002904	SAR	0.00221687	0.00179855	1.232588420479965
S3h1G0002905	SAR	0.00258465	0.00848433	0.3046384923114677
S3h1G0002910	SAR	0	0.006343	0
S3h1G0002911	SAR	0.00653299	0.0194067	0.3366351603096502
S3h1G0002912	SAR	0	0.00196809	0
S3h1G0002913	SAR	0.00693846	0.013497	0.5140754511609538
S3h1G0002920	SAR	0.000504654	0.00175113	0.2881882448881786
S3h1G0002924	SAR	0.000600266	0.00892589	0.06725000000000017
S3h1G0002943	SAR	0.00142813	0.0149412	0.09558340782333222
S3h1G0002945	SAR	0	0.00318573	0
S3h1G0002952	SAR	0.00191589	0.00955916	0.200424575677002
S3h1G0002955	SAR	0.00161738	0.0059218	0.2731233555490002
S3h1G0002962	SAR	0.000359818	0.00268726	0.1338977970927624
S3h1G0002968	SAR	0.00115355	0	Inf
S3h1G0002970	SAR	0.000698593	0	Inf
S3h1G0002974	SAR	0.000312174	0.00864972	0.03609066047391121
S3h1G0002975	SAR	1.2829e-05	0.00296282	0.004329989188074443
S3h1G0002990	SAR	0.000137784	0	Inf
S3h1G0003004	SAR	0.00027662	0.00706378	0.03916027885742345
S3h1G0003006	SAR	0.00108654	0.00254817	0.4264006641866278
S3h1G0003009	SAR	0.00308224	0.0227589	0.135430038510911
S3h1G0003011	SAR	0.000579483	0.00209054	0.2771928401901593
S3h1G0003014	SAR	0.0011121	0.00282148	0.3941541620592132
S3h1G0003023	SAR	0.00235453	0.0032332	0.7282343870936536
S3h1G0003024	SAR	0.000676135	0.00359179	0.1882445460635531
S3h1G0003033	SAR	0	0
S3h1G0003035	SAR	0.000455934	0.00214286	0.2127686538477368
S3h1G0003037	SAR	0.000608552	0.00231548	0.2628189669793099
S3h1G0003039	SAR	0	0.00648937	0
S3h1G0003044	SAR	0.00913736	0.0258398	0.353615672224776
S3h1G0003055	SAR	0	0.00545697	0
S3h1G0003058	SAR	0.00124782	0.00381643	0.3269612011037077
S3h1G0003062	SAR	0.00180199	0.0124946	0.1442218037517059
S3h1G0003063	SAR	0.000904997	0.00583687	0.155048363035502
S3h1G0003078	SAR	0	0
S3h1G0003081	SAR	4.54846e-06	0.00314042	0.001448361064007199
S3h1G0003093	SAR	0.000543273	0.00253604	0.2142214958831752
S3h1G0003098	SAR	0.000553751	0.00484086	0.1143911439114395
S3h1G0003102	SAR	0.00167235	0	Inf
S3h1G0003104	SAR	0.00124168	0.00895979	0.1385830534735057
S3h1G0003105	SAR	0.0152199	0.0156312	0.9736826037283101
S3h1G0003106	SAR	0.000972485	0.003435	0.2831105710814086
S3h1G0003114	SAR	0.000608206	0.00618715	0.09830147929772579
S3h1G0003118	SAR	0.000693465	0.00493101	0.1406333930066168
S3h1G0003122	SAR	2.18301e-05	0.00823986	0.002649323602618509
S3h1G0003124	SAR	0.000553819	0.00580728	0.09536649466099638
S3h1G0003127	SAR	0.000894979	0.00310761	0.2879962504422866
S3h1G0003131	SAR	0	0
S3h1G0003136	SAR	0.000546623	0.00592276	0.09229189189148745
S3h1G0003145	SAR	0	0.00246318	0
S3h1G0003147	SAR	0.000479439	0.00191179	0.2507797405630428
S3h1G0003150	SAR	3.26272e-05	0.00355808	0.009169879253203542
S3h1G0003151	SAR	0.00146702	0.00201445	0.7282518641259378
S3h1G0003152	SAR	0	0.00659877	0
S3h1G0003160	SAR	0	0.0173571	0
S3h1G0003164	SAR	0.000676859	0.0104777	0.06459967054919546
S3h1G0003168	SAR	0.0371335	0.0530816	0.6995548688203118
S3h1G0003171	SAR	0	0.00861268	0
S3h1G0003176	SAR	0.00123341	0.00323868	0.380836229797329
S3h1G0003178	SAR	0.00202825	0.00343809	0.5899342562731225
S3h1G0003180	SAR	8.77044e-05	0.00613655	0.01429212355726505
S3h1G0003187	SAR	0.00052295	0.00714979	0.07314201249899008
S3h1G0003197	SAR	0.00107794	0.00378396	0.2848704040742326
S3h1G0003200	SAR	0.00156879	0.00395331	0.3968288614218121
S3h1G0003207	SAR	0.00261133	0.00344767	0.7574172595245205
S3h1G0003211	SAR	0.000930748	0	Inf
S3h1G0003216	SAR	0.000833476	0.000927953	0.8981881461436353
S3h1G0003223	SAR	0.000161665	0.00382189	0.04229982623677932
S3h1G0003225	SAR	0.0014805	0	Inf
S3h1G0003233	SAR	0.00223664	0.00401195	0.5574953981513758
S3h1G0003240	SAR	0	0
S3h1G0003242	SAR	0.00413054	0.00605073	0.6826526697491919
S3h1G0003243	SAR	0.000291675	0.00365698	0.07975843398583952
S3h1G0003248	SAR	0.0036252	0.0200652	0.1806707016183327
S3h1G0003250	SAR	0.00232848	0.0177817	0.1309475925521699
S3h1G0003252	SAR	0.000657823	0.00565015	0.1164257452648491
S3h1G0003256	SAR	0	0.00778399	0
S3h1G0003258	SAR	0	0.0019959	0
S3h1G0003271	SAR	0.00236641	0.00986404	0.2399030829186971
S3h1G0003275	SAR	0	0
S3h1G0003281	SAR	0.000953302	0.00412393	0.2311632825433745
S3h1G0003285	SAR	0	0
S3h1G0003286	SAR	0	0.00779846	0
S3h1G0003288	SAR	0	0
S3h1G0003289	SAR	0.000441703	0.0007274	0.6072351684427295
S3h1G0003290	SAR	0	0.00155007	0
S3h1G0003302	SAR	0.00104017	0.0023475	0.443097852801474
S3h1G0003306	SAR	0.000877262	0.00763455	0.1149068322981366
S3h1G0003099	SAR	0.00225493	0.0088706	0.2542024068519717
S3h1G0003100	SAR	0.0114765	0.0199973	0.5739014274552158
S3h1G0003108	SAR	0.000793862	0.00276686	0.2869177379033309
S3h1G0003110	SAR	0	0.00439338	0
S3h1G0003120	SAR	0.00188865	0.00518554	0.3642149276172572
S3h1G0003129	SAR	0	0
S3h1G0003130	SAR	0.00243031	0.00622595	0.3903515929758117
S3h1G0003132	SAR	0	0.00155215	0
S3h1G0003138	SAR	0	0
S3h1G0003139	SAR	0	0
S3h1G0003140	SAR	0.000429724	0.0059685	0.07199865533169021
S3h1G0003149	SAR	0.000573426	0.00460411	0.124546488191762
S3h1G0003153	SAR	0.000646799	0.00871722	0.07419789921762457
S3h1G0003156	SAR	0.00153049	0.00401551	0.3811444285646863
S3h1G0003157	SAR	0	0.00607096	0
S3h1G0003165	SAR	0.000709043	0.011015	0.06437073540941425
S3h1G0003169	SAR	0.000657909	0.00250512	0.2626255706886725
S3h1G0003179	SAR	0.00116909	0.00474231	0.2465242608754255
S3h1G0003189	SAR	0.000390359	0.00438397	0.0890422317037247
S3h1G0003191	SAR	0.000387769	0.00146585	0.2645348837209312
S3h1G0003202	SAR	0.000786582	0	Inf
S3h1G0003203	SAR	0.000237809	0.00747191	0.0318270330992351
S3h1G0003204	SAR	0	0.00971448	0
S3h1G0003205	SAR	0.00365768	0.00453676	0.8062307711422158
S3h1G0003212	SAR	0	0
S3h1G0003215	SAR	0	0.0025625	0
S3h1G0003218	SAR	0.000710245	0.00408211	0.1739896494766081
S3h1G0003221	SAR	0.000682121	0.00293529	0.2323863636363633
S3h1G0003227	SAR	0.0127013	0.0159799	0.7948288510163627
S3h1G0003229	SAR	0	0.00507087	0
S3h1G0003234	SAR	0.00193268	0.00280211	0.6897234655717494
S3h1G0003238	SAR	0.00140104	0	Inf
S3h1G0003241	SAR	0	0
S3h1G0003259	SAR	0	0.00665576	0
S3h1G0003260	SAR	0.00204629	0	Inf
S3h1G0003263	SAR	0.00929399	0.018144	0.5122356187046996
S3h1G0003272	SAR	0.0043422	0.0854603	0.05080959074138842
S3h1G0003280	SAR	0.000609949	0.00621679	0.09811324924208349
S3h1G0003291	SAR	0.000838361	0.00318444	0.2632681564245811
S3h1G0003292	SAR	0.00271424	0.00574435	0.4725058222261921
S3h1G0003293	SAR	0.00582917	0	Inf
S3h1G0003294	SAR	0.00159309	3.20855e-05	49.65134785926804
S3h1G0003296	SAR	0.000603282	0.00301951	0.1997944480720385
S3h1G0003299	SAR	0.00217557	0.00356166	0.6108289662336097
S3h1G0003300	SAR	0.000308264	0.00324615	0.09496298198313823
S3h1G0003301	SAR	0.000649342	0.00663609	0.09785001190063899
S3h1G0003304	SAR	0	0.00537435	0
[truncated: 44,860 more rows]

## Sheet: Fig5b-1
Species	LD	dist	value	ci_l	ci_u
[truncated: 2,000 more rows]

## Sheet: Fig5b-2
Species	dist	LD	value
[truncated: 400 more rows]

[truncated: 5 more sheets: Fig5c, Fig5e, Fig6a-c, Fig6d-f, Fig6g]
